# Supplementary material for: A map of gene expression in neutrophil-like cell lines
Source: BMC Genomics. 2018 Aug 1;19:573. doi: 10.1186/s12864-018-4957-6 (PMC6090850; doi:10.1186/s12864-018-4957-6)
Supplement: Supplementary file 5 — Full tables of processed gene expression values measured by RNA-Seq in this study. This Excel file contains two sheets. The first sheet contains FPKM gene expression values generated by Cufflinks for all samples analyzed by RNA-Seq in this study. The second sheet contains the log10-transformed normalized expression values. These values were computed from the FPKM values as described in the Methods section. (XLSX 15648 kb) [file 12864_2018_4957_MOESM5_ESM.xlsx]

## Sheet: FPKM values
FPKM values generated using Cufflinks
tracking_id	ens_gene_id	ncbi_gene_id	gene_short	symbol	PLB-985, not differentiated, replicate 1	PLB-985, DMSO, day 6, replicate 1	PLB-985, DMSO+Nutridoma, day 4	PLB-985, DMSO+Nutridoma, day 6, replicate 1	HL-60, not differentiated, replicate 1	HL-60, DMSO, day 6, replicate 1	HL-60, DMSO+Nutridoma, day 6, replicate 1	PLB-985, not differentiated, replicate 2	PLB-985, DMSO, day 6, replicate 2	PLB-985, DMSO+Nutridoma, day 2	PLB-985, DMSO+Nutridoma, day 6, replicate 2	HL-60, not differentiated, replicate 2	HL-60, DMSO, day 6, replicate 2	HL-60, DMSO+Nutridoma, day 6, replicate 2
ENSG00000000003.14	ENSG00000000003.14	7105	TSPAN6	TSPAN6	0	0	0	0	0	0	0	0	0	0	0	0	0	0
ENSG00000000005.5	ENSG00000000005.5	64102	TNMD	TNMD	0	0	0	0	0	0	0	0	0	0	0	0	0	0
ENSG00000000419.12	ENSG00000000419.12	8813	DPM1	DPM1	73.3943	60.802	66.2544	61.972	65.6512	59.4705	51.3605	70.3526	55.0424	62.5207	55.9806	86.9173	49.9261	58.4312
ENSG00000000457.13	ENSG00000000457.13	57147	SCYL3	SCYL3	2.88954	5.40311	5.08473	5.84126	2.454	4.21288	4.56887	3.15789	5.20013	4.87725	5.39224	2.29803	4.33103	2.67404
ENSG00000000460.16	ENSG00000000460.16	55732	C1orf112	C1orf112	13.2372	2.11278	2.85447	3.48427	6.71764	1.63993	2.15884	12.6363	2.51963	3.72377	2.38798	9.21015	1.63526	2.29197
ENSG00000000938.12	ENSG00000000938.12	2268	FGR	FGR	1.33021	5.50097	19.5904	18.664	11.0727	47.9618	33.4187	1.59702	4.54193	7.48625	8.15494	6.16373	36.055	27.614
ENSG00000000971.15	ENSG00000000971.15	3075	CFH	CFH	0	0	0	0	0	0	0.00417226	0	0	0.02099	0	0	0	0.0174615
ENSG00000001036.13	ENSG00000001036.13	2519	FUCA2	FUCA2	0.124679	0	0	0.0554016	4.61828	5.4423	10.2277	0	0	0.0857313	0	5.27957	4.70268	9.37014
ENSG00000001084.10	ENSG00000001084.10	2729	GCLC	GCLC	50.8957	75.2143	55.2862	47.1777	41.0451	65.9381	62.5447	39.4276	56.6173	49.9916	51.7413	36.2629	67.7386	77.0579
ENSG00000001167.14	ENSG00000001167.14	4800	NFYA	NFYA	14.9574	18.5708	21.6277	22.9641	9.21003	14.7394	15.5362	16.053	19.6318	18.8341	23.0821	13.9187	14.2107	23.4708
ENSG00000001460.17	ENSG00000001460.17	90529	STPG1	STPG1	4.00481	0.560295	1.0076	0.723903	3.06735	1.00726	0.482386	3.87049	0.577159	1.87167	0.69733	3.57198	0.472776	0.286799
ENSG00000001461.16	ENSG00000001461.16	57185	NIPAL3	NIPAL3	9.96925	9.12947	9.18975	7.84437	7.86681	10.3717	7.9987	7.19306	8.18757	9.6193	6.19484	7.53328	9.64106	3.54344
ENSG00000001497.16	ENSG00000001497.16	81887	LAS1L	LAS1L	49.8212	14.0947	12.7491	15.1074	46.4019	20.0261	20.7056	43.9284	12.1633	15.6427	15.2682	54.2397	16.5467	14.5303
ENSG00000001561.6	ENSG00000001561.6	22875	ENPP4	ENPP4	0	0	0	0	0	0	0	0	0	0	0	0	0	0
ENSG00000001617.11	ENSG00000001617.11	6405	SEMA3F	SEMA3F	2.23334	0.567389	0.940394	0.531334	0.652885	0.0382081	0.136266	1.59444	0.397777	0.776791	0.340155	0.426009	0.0964671	0.115787
ENSG00000001626.14	ENSG00000001626.14	1080	CFTR	CFTR	0	0	0	0	0	0	0	0	0	0	0	0	0	0
ENSG00000001629.9	ENSG00000001629.9	54467	ANKIB1	ANKIB1	16.3914	21.807	22.09	23.1284	8.90352	20.1135	19.6408	12.998	19.54	16.2388	18.6287	8.36566	13.9871	11.4902
ENSG00000001630.15	ENSG00000001630.15	1595	CYP51A1	CYP51A1	0.00920014	0.0835167	0	0.0837666	12.1659	5.05173	12.7081	0.044256	0	0.0087259	0.0176498	16.3755	2.38093	10.1232
ENSG00000001631.14	ENSG00000001631.14	889	KRIT1	KRIT1	24.8814	25.7039	24.1748	20.8669	19.9701	21.937	19.3649	23.7002	27.1473	20.591	20.9331	20.3318	21.8213	16.8342
ENSG00000002016.16	ENSG00000002016.16	5893	RAD52	RAD52	11.8923	11.0765	11.527	9.35365	10.9477	11.7686	14.4445	12.5639	11.6777	9.56294	13.2604	9.42643	15.392	8.20463
ENSG00000002079.12	ENSG00000002079.12	84176	MYH16	MYH16	0.00454257	0	0	0	0.113098	0	0	0	0	0	0	0	0	0
ENSG00000002330.13	ENSG00000002330.13	572	BAD	BAD	11.6589	24.7333	24.0779	17.9078	16.5645	16.8004	19.853	10.938	12.386	18.3336	12.355	11.9154	13.4844	6.77582
ENSG00000002549.12	ENSG00000002549.12	51056	LAP3	LAP3	69.3325	33.7514	30.3185	31.3898	63.3537	42.3612	43.7921	49.0564	22.752	28.5573	24.1241	55.4454	29.2532	33.5287
ENSG00000002586.18	ENSG00000002586.18	4267	CD99	CD99	52.5272	70.6603	88.4739	93.4969	27.0192	42.1151	60.6167	39.874	40.9534	79.0708	74.6438	27.5458	32.4474	51.3116
ENSG00000002587.9	ENSG00000002587.9	9957	HS3ST1	HS3ST1	0	0	0	0	0	0	0	0	0	0	0	0	0	0
ENSG00000002726.19	ENSG00000002726.19	26	AOC1	AOC1	0.305493	0.753111	1.9136	3.21742	1.04451	13.8402	37.4208	0.380056	0.805321	1.94862	4.02788	3.59266	17.6428	25.6592
ENSG00000002745.12	ENSG00000002745.12	51384	WNT16	WNT16	0	0	0	0	0	0	0	0	0	0	0	0	0	0
ENSG00000002746.14	ENSG00000002746.14	23072	HECW1	HECW1	0	0	0	0	0	0	0	0	0	0	0	0	0	0
ENSG00000002822.15	ENSG00000002822.15	8379	MAD1L1	MAD1L1	85.3556	38.7289	37.4494	35.7203	67.2632	48.801	45.0606	38.9897	16.9293	15.8621	19.8089	34.8506	25.079	14.3711
ENSG00000002834.17	ENSG00000002834.17	3927	LASP1	LASP1	63.4352	141.21	163.289	146.959	67.8523	151.877	154.213	51.3569	109.593	117.281	116.707	60.9471	132	196.809
ENSG00000002919.14	ENSG00000002919.14	29916	SNX11	SNX11	9.22576	27.3446	28.8461	28.5391	10.4833	30.5875	27.1346	9.99833	19.1198	18.5668	22.8836	10.1998	24.9912	20.9289
ENSG00000002933.7	ENSG00000002933.7	55365	TMEM176A	TMEM176A	0	0	0	0	0	0	0.14857	0	0	0	0	0	0	0
ENSG00000003056.7	ENSG00000003056.7	4074	M6PR	M6PR	384.965	506.74	431.904	431.501	386.401	455.773	579.419	321.558	338.981	333.888	383.995	362.156	346.708	663.247
ENSG00000003096.13	ENSG00000003096.13	90293	KLHL13	KLHL13	1.73221	0.425786	1.07448	0.289112	0.226143	0.0801894	0.0609132	1.62329	0.442771	1.37455	0.61157	0.258343	0.0594222	0.0118181
ENSG00000003137.8	ENSG00000003137.8	56603	CYP26B1	CYP26B1	0	0	0	0.00774609	0	0	0	0	0	0	0	0	0	0.00664811
ENSG00000003147.17	ENSG00000003147.17	3382	ICA1	ICA1	3.45614	2.061	4.12461	2.3971	1.39819	1.31279	1.75973	2.27468	1.379	4.90084	2.67384	0.282739	0.468293	1.17092
ENSG00000003249.13	ENSG00000003249.13	79007	DBNDD1	DBNDD1	0.235881	0.54684	0.813585	0.371073	0.274081	0.274423	0.122132	0.156843	0.301179	1.12961	0.246952	0.199934	0.153149	0.032091
ENSG00000003393.14	ENSG00000003393.14	57679	ALS2	ALS2	28.1422	16.9067	15.1995	13.4625	23.0405	11.4912	13.5243	34.4274	12.9655	38.3394	11.3697	31.3451	9.35876	12.5649
ENSG00000003400.14	ENSG00000003400.14	843	CASP10	CASP10	5.3305	5.37646	5.67288	5.56191	6.00787	5.94935	5.94833	4.96895	4.50448	5.3653	3.9357	3.79205	4.53401	3.27218
ENSG00000003402.19	ENSG00000003402.19	8837	CFLAR	CFLAR	17.9902	85.6953	94.4845	107.606	28.1763	88.9943	121.189	16.474	61.797	41.4836	62.768	19.093	57.7263	231.807
ENSG00000003436.14	ENSG00000003436.14	7035	TFPI	TFPI	0	0	0	0	0	0	0	0	0	0	0	0.0687317	0	0
ENSG00000003509.15	ENSG00000003509.15	55471	NDUFAF7	NDUFAF7	21.7276	14.3411	11.8136	13.2212	20.2529	15.1919	14.0218	17.6119	12.1335	11.9462	11.1713	16.2626	15.0853	15.6245
ENSG00000003756.16	ENSG00000003756.16	10181	RBM5	RBM5	94.6946	183.738	167.692	167.287	78.8352	153.771	124.706	90.4516	193.607	143.089	181.712	64.9629	165.052	121.818
ENSG00000003987.13	ENSG00000003987.13	9108	MTMR7	MTMR7	0.181095	0	0.0542239	0	0	0.0157625	0	0.132847	0.0876907	0.0576191	0.0137779	0	0	0
ENSG00000003989.16	ENSG00000003989.16	6542	SLC7A2	SLC7A2	4.37214	0.0219327	0.0999072	0.318039	0	0	0	4.98468	0.00857527	0.353486	0.301405	0	0	0
ENSG00000004059.10	ENSG00000004059.10	381	ARF5	ARF5	78.0101	174.308	204.44	174.28	81.0972	187.636	185.757	74.7981	141.544	142.624	176.688	83.5767	168.612	149.463
ENSG00000004139.13	ENSG00000004139.13	23098	SARM1	SARM1	0.346213	1.54727	1.25923	1.67987	0.151073	1.59702	0.694815	0.306514	2.04299	0.734561	1.68165	0.0355643	1.21955	0.311363
ENSG00000004142.11	ENSG00000004142.11	26073	POLDIP2	POLDIP2	74.6811	36.7753	40.7084	40.0568	70.0594	39.5008	44.8083	63.1394	28.2273	36.1843	34.2166	77.4322	32.811	28.5994
ENSG00000004399.12	ENSG00000004399.12	23129	PLXND1	PLXND1	187.819	66.2834	108.408	148.288	55.6481	26.6113	220.347	142.306	65.8198	104.26	139.381	52.843	31.5988	198.699
ENSG00000004455.16	ENSG00000004455.16	204	AK2	AK2	357.167	110.032	101.861	103.827	295.009	132.57	130.97	332.119	88.4313	145.347	92.1373	444.821	108.872	96.1399
ENSG00000004468.12	ENSG00000004468.12	952	CD38	CD38	0.281654	0.339021	0.37412	0.456359	0.145843	0.394393	0.296388	0.116991	0.520861	0.103636	0.158881	0.21064	0.0858023	0.00465019
ENSG00000004478.7	ENSG00000004478.7	2288	FKBP4	FKBP4	116.965	24.6936	21.0939	29.5037	73.8037	23.7492	26.6738	84.2722	13.2008	21.904	21.9208	106.851	13.471	17.725
ENSG00000004487.15	ENSG00000004487.15	23028	KDM1A	KDM1A	113.377	60.7195	51.6854	48.6535	76.9098	48.7316	45.0129	86.5836	56.1061	44.6006	50.4014	78.2133	47.4067	32.847
ENSG00000004534.14	ENSG00000004534.14	10180	RBM6	RBM6	72.2049	68.76	58.2334	79.1231	63.9905	69.606	72.0276	38.2404	41.7342	41.2193	41.904	44.3066	40.7958	32.3969
ENSG00000004660.14	ENSG00000004660.14	84254	CAMKK1	CAMKK1	2.5456	0.734882	0.42168	0.50604	1.80899	1.72756	0.673694	2.26225	0.721014	0.672471	1.0559	2.1581	2.70999	1.41447
ENSG00000004700.15	ENSG00000004700.15	5965	RECQL	RECQL	19.7181	14.0889	19.0179	17.3083	14.3719	21.8958	20.5791	18.1541	15.1781	18.5758	21.6253	17.749	22.4479	23.1326
ENSG00000004766.15	ENSG00000004766.15	55610	VPS50	VPS50	9.11941	12.662	11.0992	12.2145	7.64566	18.106	15.4259	7.12393	13.9201	9.58422	13.8284	9.19566	12.0201	15.6051
ENSG00000004776.11	ENSG00000004776.11	126393	HSPB6	HSPB6	0.132236	0.0905521	0.093678	0.0943442	0.288547	0.068688	0.0521663	0.153994	0.0251328	0.0418472	0.0429179	0.192438	0.0254437	0
ENSG00000004777.18	ENSG00000004777.18	115703	ARHGAP33	ARHGAP33	3.34466	7.9219	7.8922	16.3108	8.46469	10.7216	4.51487	4.10592	7.11443	9.91124	6.75682	4.93849	7.19097	2.21168
ENSG00000004779.9	ENSG00000004779.9	4706	NDUFAB1	NDUFAB1	110.736	62.9277	67.9914	57.7905	119.366	61.5837	82.8015	89.8248	40.128	62.5659	47.4586	176.559	49.4817	68.7015
ENSG00000004799.7	ENSG00000004799.7	5166	PDK4	PDK4	0	0	0	0	0	0	0	0	0	0	0	0	0	0
ENSG00000004809.13	ENSG00000004809.13	85413	SLC22A16	SLC22A16	25.6797	4.07169	3.58281	3.40522	5.09335	0.829742	0.62949	17.8312	1.40676	5.82169	1.58179	4.50812	0.120158	0.0503596
ENSG00000004838.13	ENSG00000004838.13	51364	ZMYND10	ZMYND10	0.205893	0.359613	0.372463	0.24569	0.101729	0.777631	0.21439	0.139533	0.368118	0.252448	0.28739	0.146712	0.322083	0.128895
ENSG00000004846.16	ENSG00000004846.16	340273	ABCB5	ABCB5	0	0.00405424	0	0	0	0	0	0	0	0	0	0	0	0
ENSG00000004848.6	ENSG00000004848.6	170302	ARX	ARX	0.0207001	0.01701	0.0439932	0.0332295	0.00903374	0.0107525	0.0122494	0.00903978	0	0.216179	0.0302332	0	0.0358487	0.0665452
ENSG00000004864.13	ENSG00000004864.13	10165	SLC25A13	SLC25A13	25.5945	13.9915	12.7054	8.33377	16.5027	17.6483	16.1223	16.7391	9.21454	10.4662	10.3374	12.4878	14.0604	20.4245
ENSG00000004866.18	ENSG00000004866.18	7982	ST7	ST7	15.3396	8.87685	10.2795	6.68392	10.0093	4.26215	4.42281	12.6449	6.50845	9.2331	6.06988	11.8379	3.06188	4.58946
ENSG00000004897.11	ENSG00000004897.11	996	CDC27	CDC27	57.9229	46.11	50.0885	48.1392	46.3508	25.6452	40.1084	51.0948	28.1511	42.6023	39.3996	45.9852	18.7514	30.4302
ENSG00000004939.13	ENSG00000004939.13	6521	SLC4A1	SLC4A1	0	0	0	0	0	0	0	0	0	0	0	0	0.00670809	0.0147806
ENSG00000004948.13	ENSG00000004948.13	799	CALCR	CALCR	0	0	0	0	0	0	0	0	0	0	0	0	0	0
ENSG00000004961.14	ENSG00000004961.14	3052	HCCS	HCCS	20.0518	12.2565	14.7522	11.5503	18.9672	16.0628	16.6559	20.0975	13.6185	14.3375	17.1984	29.5557	17.5722	22.4156
ENSG00000004975.11	ENSG00000004975.11	1856	DVL2	DVL2	18.7691	20.4161	26.9848	22.0676	12.6863	14.3225	10.439	16.3371	17.1916	16.2741	15.4305	10.1662	13.169	7.26608
ENSG00000005001.9	ENSG00000005001.9	64063	PRSS22	PRSS22	0	0	0	0	0	0	0	0	0	0	0	0	0	0
ENSG00000005007.12	ENSG00000005007.12	5976	UPF1	UPF1	43.5526	28.7132	35.6407	29.6252	31.9701	30.8003	23.3035	48.4926	33.5952	43.1267	37.9701	45.4319	35.109	25.7852
ENSG00000005020.12	ENSG00000005020.12	8935	SKAP2	SKAP2	32.1712	135.538	140.548	186.11	28.3498	139.03	131.477	23.7614	97.3014	90.1199	135.894	21.8467	95.3977	85.0471
ENSG00000005022.5	ENSG00000005022.5	292	SLC25A5	SLC25A5	689.787	402.429	355.361	277.686	765.364	570.449	539.933	392.822	216.782	259.839	191.328	474.708	312.961	341.135
ENSG00000005059.15	ENSG00000005059.15	55013	CCDC109B	CCDC109B	0	0.0109555	0.0141671	0	0	0.457842	0.0788935	0.0260566	0	0	0	0.034923	0.380648	0.0530607
ENSG00000005073.5	ENSG00000005073.5	3207	HOXA11	HOXA11	3.36075	2.4993	1.84082	1.88221	0.589103	0.178318	0.407011	3.08632	2.00575	2.07135	2.72969	0.324621	0.132113	0.144516
ENSG00000005075.15	ENSG00000005075.15	5439	POLR2J	POLR2J	53.3085	66.8079	69.7183	66.0345	44.7815	64.8924	68.5599	65.4959	65.3166	84.4999	77.1125	85.1661	66.4687	73.9099
ENSG00000005100.12	ENSG00000005100.12	56919	DHX33	DHX33	17.2015	3.67028	3.11213	4.17046	16.3853	3.68631	4.47173	18.0942	4.19242	4.84964	6.02752	19.2135	4.20494	3.65912
ENSG00000005102.12	ENSG00000005102.12	4222	MEOX1	MEOX1	0	0	0	0	0	0.03027	0	0	0	0	0	0	0	0
ENSG00000005108.15	ENSG00000005108.15	221981	THSD7A	THSD7A	0.40138	0.124757	0.019834	0.0811555	0.108606	0	0	0.295403	0.00607568	0.547549	0.00518736	0.127561	0	0
ENSG00000005156.11	ENSG00000005156.11	3980	LIG3	LIG3	108.418	34.6552	30.9306	25.4502	102.518	41.2179	26.0016	40.2136	14.6367	22.0252	13.3954	45.4987	16.4865	16.5634
ENSG00000005175.9	ENSG00000005175.9	79657	RPAP3	RPAP3	45.3519	39.648	36.6547	36.1045	28.1302	27.6155	28.9912	43.0703	45.3305	46.0345	41.4515	41.4054	26.9881	26.5101
ENSG00000005187.11	ENSG00000005187.11	6296	ACSM3	ACSM3	13.4254	1.18167	1.03736	1.36623	6.8731	0.406478	0.714751	8.47082	1.00086	1.24003	0.884048	5.2949	0.44151	0.262733
ENSG00000005189.19	ENSG00000005189.19	81691	AC004381.6	LOC81691	14.9768	1.98581	3.74684	3.14556	9.26397	1.31872	1.19129	12.4731	1.39108	3.6096	2.41222	5.88582	1.44387	0.897694
ENSG00000005194.14	ENSG00000005194.14	57019	CIAPIN1	CIAPIN1	75.1248	37.2825	37.3113	29.5684	53.502	34.7562	33.6205	64.0563	26.8401	38.7946	33.6945	66.485	27.7894	27.9027
ENSG00000005206.16	ENSG00000005206.16	56928	SPPL2B	SPPL2B	27.9241	25.553	26.1312	25.4218	27.6063	24.4589	20.3641	22.8371	20.3946	26.2427	21.6998	19.7914	19.911	11.9549
ENSG00000005238.19	ENSG00000005238.19	80256	FAM214B	FAM214B	1.94582	23.3254	30.7829	24.8654	1.9175	25.837	20.5759	1.92278	24.2992	21.4399	23.1941	1.69522	30.0705	13.1007
ENSG00000005243.9	ENSG00000005243.9	51226	COPZ2	COPZ2	0	0.214835	0	0.27979	0.0473011	0.150014	0	0.0473389	0.0455682	0.186588	0	0.0353534	0.214606	0.0734013
ENSG00000005249.12	ENSG00000005249.12	5577	PRKAR2B	PRKAR2B	0.136123	0.0558564	0.0332014	0.0250781	0.0204531	0.0568039	0	0.177943	0.0267241	0.128917	0.0608448	0.0136406	0.235065	0.0430468
ENSG00000005302.17	ENSG00000005302.17	10943	MSL3	MSL3	14.6649	15.7394	22.2792	25.5379	13.0273	26.1434	20.9323	9.18908	16.3311	11.2411	21.1447	12.4658	23.246	17.7173
ENSG00000005339.13	ENSG00000005339.13	1387	CREBBP	CREBBP	21.1085	60.6132	40.6533	55.4547	22.2187	63.084	46.9495	13.9611	44.3266	27.5621	45.3942	16.2651	45.272	36.9244
ENSG00000005379.15	ENSG00000005379.15	9256	BZRAP1	BZRAP1	32.9325	10.8045	10.1043	8.0562	12.5729	9.86295	3.55574	18.3615	7.48323	15.8293	4.61113	10.8498	7.32448	2.27611
ENSG00000005381.7	ENSG00000005381.7	4353	MPO	MPO	7516.69	327.713	481.914	1120.84	5949.19	272.983	304.453	2244.18	79.964	121.284	291.191	4448.06	90.1892	19.5686
ENSG00000005421.8	ENSG00000005421.8	5444	PON1	PON1	0	0	0	0	0	0	0	0	0	0	0	0	0	0
ENSG00000005436.13	ENSG00000005436.13	6936	GCFC2	GCFC2	16.4278	6.35758	5.6633	6.61549	9.78153	4.15649	5.90621	14.3817	7.0701	7.58035	7.95745	10.074	2.70819	5.10134
ENSG00000005448.16	ENSG00000005448.16	84058	WDR54	WDR54	5.6256	1.53186	2.21046	1.47435	4.823	2.52248	2.8658	5.73863	1.07278	3.03331	2.12633	2.70284	1.83062	1.25159
ENSG00000005469.11	ENSG00000005469.11	54677	CROT	CROT	0	0	0	0	0.112634	0.308675	0.152419	0	0	0	0	0.0269942	0.130738	0.15809
ENSG00000005471.15	ENSG00000005471.15	5244	ABCB4	ABCB4	0	0	0	0	0	0	0	0.00691018	0	0	0	0.0138183	0	0
ENSG00000005483.19	ENSG00000005483.19	55904	KMT2E	KMT2E	20.0363	40.2852	36.9584	31.2405	24.5294	41.5537	29.9956	26.6288	48.8513	34.9171	43.2347	24.7058	47.4524	38.0948
ENSG00000005486.16	ENSG00000005486.16	57414	RHBDD2	RHBDD2	17.1438	37.2356	42.9115	43.4459	18.3959	30.8159	33.936	14.8038	26.1402	30.8207	29.9047	9.90278	24.6099	44.9862
ENSG00000005513.9	ENSG00000005513.9	30812	SOX8	SOX8	0	0	0	0	0	0	0	0	0	0	0	0	0	0
ENSG00000005700.14	ENSG00000005700.14	25998	IBTK	IBTK	22.8304	15.0932	17.179	15.7797	13.7167	17.1113	20.0457	20.6533	13.9472	19.6466	16.4358	14.0849	15.9138	21.7457
ENSG00000005801.16	ENSG00000005801.16	7748	ZNF195	ZNF195	30.1429	18.8719	17.8158	18.5708	30.5383	17.998	16.8743	35.916	17.4053	22.0164	17.8401	30.6175	14.1568	16.9278
ENSG00000005810.17	ENSG00000005810.17	23077	MYCBP2	MYCBP2	46.6806	35.9381	26.4247	37.7811	65.0171	54.9121	52.126	34.7891	26.8994	28.4435	23.3998	53.1423	41.3296	34.0563
ENSG00000005812.10	ENSG00000005812.10	26224	FBXL3	FBXL3	12.4985	32.098	32.7593	31.6958	12.9457	37.5819	32.8388	14.8258	33.5914	24.9613	34.8787	13.5235	36.1335	34.9216
ENSG00000005844.17	ENSG00000005844.17	3683	ITGAL	ITGAL	25.2757	54.4165	54.1974	57.7701	42.3584	105.908	85.0089	25.1769	38.7568	71.0887	37.4274	18.9721	55.5389	34.0094
ENSG00000005882.11	ENSG00000005882.11	5164	PDK2	PDK2	0	0	0	0	12.4026	8.35423	8.0648	0	0	0	0	10.5465	8.5276	2.46738
ENSG00000005884.17	ENSG00000005884.17	3675	ITGA3	ITGA3	0	0	0	0	0.101347	0.213308	0.806441	0	0	0	0	0.12937	0.179576	1.9323
ENSG00000005889.15	ENSG00000005889.15	7543	ZFX	ZFX	8.19693	6.24431	7.87714	7.84032	6.95776	7.34074	7.17048	9.80002	6.38705	7.5512	7.19007	6.66612	6.7988	5.19581
ENSG00000005893.15	ENSG00000005893.15	3920	LAMP2	LAMP2	76.6928	167.073	165.302	159.869	67.4181	167.114	156.549	60.7531	140.37	142.627	136.918	63.4099	128.423	145.474
ENSG00000005961.17	ENSG00000005961.17	3674	ITGA2B	ITGA2B	0.582636	0.328641	0.237366	0.715021	0.818717	0.345811	0.184825	0.865978	0.532876	0.805902	0.173722	0.266949	0.264961	0.299841
ENSG00000005981.12	ENSG00000005981.12	51666	ASB4	ASB4	0	0	0	0	0	0	0	0	0	0	0	0	0	0
ENSG00000006007.11	ENSG00000006007.11	51573	GDE1	GDE1	20.1907	50.3744	48.4382	48.356	30.6871	61.0267	56.3837	16.5506	36.5871	30.8218	36.2115	35.0015	43.3311	35.0507
ENSG00000006015.17	ENSG00000006015.17	55049	C19orf60	C19orf60	24.6331	31.0189	31.2082	29.5883	23.1332	31.428	40.0247	14.661	16.8277	17.1932	21.2676	16.132	24.3132	18.3377
ENSG00000006016.10	ENSG00000006016.10	9244	CRLF1	CRLF1	0.559544	0.135809	0	0.0362233	0	0	0	0.114786	0	0	0	0.0295542	0	0
ENSG00000006025.11	ENSG00000006025.11	114881	OSBPL7	OSBPL7	11.6756	18.9387	16.6869	18.3789	15.2953	26.9602	17.7371	6.71114	18.5654	14.9863	17.7826	9.34664	23.5672	7.23798
ENSG00000006042.11	ENSG00000006042.11	26022	TMEM98	TMEM98	0	0	0	0	0	0	0	0	0	0	0	0	0	0
ENSG00000006047.12	ENSG00000006047.12	51087	YBX2	YBX2	6.88945	0.660128	0.937122	1.20809	0.470142	0.14248	0.0811494	4.54142	0.36153	1.34102	0.598508	0.266423	0.0791714	0
ENSG00000006059.3	ENSG00000006059.3	3883	KRT33A	KRT33A	0	0	0	0	0	0	0	0	0	0	0	0	0	0
ENSG00000006062.13	ENSG00000006062.13	9020	MAP3K14	MAP3K14	1.41703	6.49249	3.60275	3.47325	2.18415	10.9622	7.51917	2.70596	6.97341	3.21451	5.4932	2.61967	12.8273	11.4879
ENSG00000006071.11	ENSG00000006071.11	6833	ABCC8	ABCC8	0	0	0	0	0	0	0	0	0	0	0	0	0	0
ENSG00000006116.3	ENSG00000006116.3	10368	CACNG3	CACNG3	0	0	0	0	0	0	0	0	0	0	0	0	0	0
ENSG00000006118.14	ENSG00000006118.14	54972	TMEM132A	TMEM132A	0	0.012559	0	0.0604944	0.0802328	0	0.0143982	0	0	0	0.10137	0	0.0405671	0.172274
ENSG00000006125.16	ENSG00000006125.16	163	AP2B1	AP2B1	57.4007	43.105	63.2247	44.9977	43.34	47.5084	44.0087	42.353	37.4261	57.2238	36.6665	43.1056	36.8251	39.9646
ENSG00000006128.11	ENSG00000006128.11	6863	TAC1	TAC1	0	0	0	0	0	0	0	0	0	0	0	0	0	0.0795432
ENSG00000006194.9	ENSG00000006194.9	10127	ZNF263	ZNF263	34.5406	32.087	24.2394	24.8	31.4985	30.9788	24.4338	28.5546	27.0234	20.9218	26.4219	27.0394	27.9292	20.2373
ENSG00000006210.6	ENSG00000006210.6	6376	CX3CL1	CX3CL1	0	0	0	0	0	0	0	0	0	0	0	0	0	0.0163213
ENSG00000006282.20	ENSG00000006282.20	64847	SPATA20	SPATA20	7.15169	15.2449	15.2619	16.3159	2.29644	8.72978	12.6928	7.83118	18.1424	17.14	20.9334	1.3648	11.2471	8.50163
ENSG00000006283.17	ENSG00000006283.17	8913	CACNA1G	CACNA1G	0	0.00354972	0	0	0	0.00441713	0	0	0	0.00410119	0	0	0	0.0234701
ENSG00000006327.13	ENSG00000006327.13	51330	TNFRSF12A	TNFRSF12A	4.66779	53.031	48.3169	43.919	8.88971	49.7938	40.2055	6.09771	43.4893	25.8765	46.4251	4.48343	38.3384	56.4218
ENSG00000006377.10	ENSG00000006377.10	1750	DLX6	DLX6	0	0	0.0139919	0	0	0.0136791	0	0	0	0	0	0	0	0
ENSG00000006432.15	ENSG00000006432.15	4293	MAP3K9	MAP3K9	0.0696558	0.244087	0.191756	0.0973941	0.0955499	0.228081	0.360266	0.0835717	0.152248	0.18832	0.151396	0.125886	0.33158	0.306539
ENSG00000006451.7	ENSG00000006451.7	5898	RALA	RALA	31.8137	25.236	25.1368	23.29	37.54	27.9499	28.3734	27.824	24.3094	26.9184	26.2861	40.1964	22.8457	44.8159
ENSG00000006453.13	ENSG00000006453.13	55971	BAIAP2L1	BAIAP2L1	0	0	0	0	0.138126	0	0.00957707	0	0	0	0	0.1104	0.0731864	0.0484761
ENSG00000006459.10	ENSG00000006459.10	80853	KDM7A	KDM7A	0.253019	6.46493	7.29848	11.4097	0.512242	10.4156	9.5589	0.455734	5.80477	3.02852	4.89728	0.170877	7.60889	6.63743
ENSG00000006468.13	ENSG00000006468.13	2115	ETV1	ETV1	0.633118	0.392636	1.18776	0.466583	0.259068	0.653427	1.05677	0.623446	0.2695	0.991387	0.138389	0.31617	0.767639	0.300042
ENSG00000006530.15	ENSG00000006530.15	55750	AGK	AGK	24.5125	4.24871	6.07672	5.59533	9.38053	3.64825	4.65268	22.1847	5.74808	14.6168	8.93637	8.52237	2.30759	4.02575
ENSG00000006534.15	ENSG00000006534.15	221	ALDH3B1	ALDH3B1	21.291	52.2849	48.3177	41.4398	16.356	46.2085	32.2428	12.7856	37.2028	24.6375	30.5653	8.76894	40.5695	10.745
ENSG00000006555.10	ENSG00000006555.10	55001	TTC22	TTC22	0	0.157801	0.417654	0.215083	0.0455154	0.533145	0.151939	0.0277973	0.130246	0.0873885	0.0637151	0	0.523038	0.0242631
ENSG00000006576.16	ENSG00000006576.16	57157	PHTF2	PHTF2	7.69286	7.06051	10.9003	7.17554	8.11171	8.35905	11.1862	7.46216	6.57231	6.89384	6.76029	6.62206	6.36113	9.17351
ENSG00000006606.8	ENSG00000006606.8	10344	CCL26	CCL26	0	0	0	0	0	0	0	0	0	0	0	0	0	0
ENSG00000006607.13	ENSG00000006607.13	9855	FARP2	FARP2	19.1996	10.0236	11.7359	10.9676	9.18977	6.16361	6.80905	25.3722	7.90323	11.6703	12.4104	15.5414	5.95375	12.1119
ENSG00000006611.15	ENSG00000006611.15	10083	USH1C	USH1C	0	0	0	0	0	0	0	0	0	0	0	0	0	0
ENSG00000006625.17	ENSG00000006625.17	79017	GGCT	GGCT	101.8	12.9918	12.7314	15.0148	109.912	20.0221	25.7294	95.4237	12.0665	23.3515	13.8504	119.338	16.6843	31.4355
ENSG00000006634.7	ENSG00000006634.7	10926	DBF4	DBF4	40.4511	13.8428	16.2877	16.2794	35.7754	13.404	14.0513	43.4567	14.352	24.372	17.3056	48.7053	13.4042	24.9446
ENSG00000006638.11	ENSG00000006638.11	6915	TBXA2R	TBXA2R	10.4299	0.119935	0.492499	0.701106	0.160218	0	0.025356	5.59392	0.0262581	0.404127	0.0669482	0.0599707	0	0
ENSG00000006652.13	ENSG00000006652.13	3475	IFRD1	IFRD1	29.154	65.364	52.0061	43.9416	26.6388	51.6287	24.4827	27.2163	55.1952	31.8432	33.7369	17.277	37.1264	22.1143
ENSG00000006659.12	ENSG00000006659.12	56891	LGALS14	LGALS14	0	0	0.110325	0	0.0907962	0	0	0.0423244	0	0.0985691	0	0	0	0
ENSG00000006695.10	ENSG00000006695.10	1352	COX10	COX10	8.11072	2.73791	2.50212	2.61271	6.81143	3.24629	4.40794	5.97399	2.34189	3.4251	2.83547	7.78917	3.94052	4.80232
ENSG00000006704.10	ENSG00000006704.10	9569	GTF2IRD1	GTF2IRD1	17.8342	1.84595	3.37752	2.84793	24.9343	2.08259	4.70763	7.90829	2.03569	2.91628	2.68946	14.2732	2.62275	3.36493
ENSG00000006712.14	ENSG00000006712.14	54623	PAF1	PAF1	26.5891	29.411	32.0776	28.2997	22.7767	21.7861	24.4792	28.743	24.7167	30.5377	31.8045	30.0025	23.3693	21.9233
ENSG00000006715.15	ENSG00000006715.15	27072	VPS41	VPS41	32.831	68.4821	63.2591	60.1523	30.0791	65.8629	62.9268	21.8667	42.3128	42.6766	43.9922	17.0028	40.3281	39.9292
ENSG00000006740.16	ENSG00000006740.16	9912	ARHGAP44	ARHGAP44	1.05282	0.35403	0.619048	0.56932	0.412787	0.706288	0.534894	0.760263	0.640203	0.733244	0.231109	0.793703	0.419514	0.214884
ENSG00000006744.18	ENSG00000006744.18	60528	ELAC2	ELAC2	80.0671	27.4086	26.4895	26.7436	58.5759	33.5794	30.4884	50.37	19.0134	22.7089	24.1042	59.0225	19.5507	20.7334
ENSG00000006747.14	ENSG00000006747.14	85477	SCIN	SCIN	0	0	0	0	0	0	0	0	0	0	0	0	0	0.0107397
ENSG00000006756.15	ENSG00000006756.15	414	ARSD	ARSD	0.0815108	0.182559	0.423112	1.10713	0.763766	3.77651	3.78193	0.143721	0.334258	1.66873	1.02129	0.493412	3.43134	1.57584
ENSG00000006757.11	ENSG00000006757.11	8228	PNPLA4	PNPLA4	9.88905	9.93528	9.97271	8.51871	11.0874	8.41523	14.2383	10.0153	7.21785	8.31197	10.5584	11.3995	7.38164	7.92945
ENSG00000006788.12	ENSG00000006788.12	8735	MYH13	MYH13	0.00161023	0	0	0.00258713	0	0	0	0.00422658	0	0	0	0	0	0
ENSG00000006831.9	ENSG00000006831.9	79602	ADIPOR2	ADIPOR2	45.0231	46.1945	64.1859	46.4318	36.8964	39.1706	34.2325	44.602	37.5457	55.8356	36.717	38.1937	35.589	33.5388
ENSG00000006837.11	ENSG00000006837.11	51265	CDKL3	CDKL3	0.0871506	1.30987	0.384423	0.520244	0.701527	0.521232	0.947921	0.196543	0.531045	0.6003	0.302031	0.272673	0.334088	0.457702
ENSG00000007001.12	ENSG00000007001.12	151531	UPP2	UPP2	0	0	0	0	0	0	0	0	0	0	0	0	0	0
ENSG00000007038.10	ENSG00000007038.10	10942	PRSS21	PRSS21	0	0	0	0	0	0	0	0	0	0	0	0	0	0
ENSG00000007047.14	ENSG00000007047.14	57787	MARK4	MARK4	11.4684	28.8306	33.7284	31.6033	10.8069	30.7192	21.2198	7.97106	22.9318	19.4371	22.3647	5.10847	19.2027	14.904
ENSG00000007062.11	ENSG00000007062.11	8842	PROM1	PROM1	0	0	0	0	0.0811498	0	0.00888296	0	0	0	0	0.00633825	0	0
ENSG00000007080.10	ENSG00000007080.10	115098	CCDC124	CCDC124	138.525	51.1117	58.539	49.8778	89.0133	46.2028	54.8586	110.638	31.2896	52.1079	38.9122	125.099	34.2199	36.8761
ENSG00000007129.17	ENSG00000007129.17	90273	CEACAM21	CEACAM21	0.348071	1.08246	2.1968	3.21953	0.758513	1.08595	5.46628	0.694124	0.633295	1.24187	2.51937	0.761614	0.91744	1.20682
ENSG00000007168.12	ENSG00000007168.12	5048	PAFAH1B1	PAFAH1B1	33.401	61.5221	69.1638	71.3126	24.2555	57.4591	55.9218	31.7582	70.2226	65.9078	74.3643	34.0424	59.0379	61.1862
ENSG00000007171.16	ENSG00000007171.16	4843	NOS2	NOS2	0.00696388	0.0723505	0.0740013	0.098514	0	0	0	0.00769043	0.0602514	0.019835	0.0745895	0	0.0101659	0.00808739
ENSG00000007174.17	ENSG00000007174.17	1770	DNAH9	DNAH9	0	0	0	0	0	0	0	0	0	0	0	0	0	0
ENSG00000007202.14	ENSG00000007202.14	9703	KIAA0100	KIAA0100	70.496	72.0033	69.7941	81.7784	80.58	90.3265	100.79	63.4802	58.5114	71.7411	68.227	76.3843	69.8057	57.0017
ENSG00000007216.14	ENSG00000007216.14	9058	SLC13A2	SLC13A2	0	0	0	0	0	0	0	0	0	0	0	0	0	0
ENSG00000007237.18	ENSG00000007237.18	8522	GAS7	GAS7	10.6673	72.2582	81.2124	87.7717	26.2677	76.9425	121.725	10.2557	81.2643	57.3005	126.384	9.50484	78.5995	88.6572
ENSG00000007255.10	ENSG00000007255.10	79090	TRAPPC6A	TRAPPC6A	24.7516	42.1229	50.7328	30.8268	18.764	27.8158	25.423	18.0497	29.1151	30.1758	25.8924	8.00153	27.3313	15.1821
ENSG00000007264.13	ENSG00000007264.13	4145	MATK	MATK	140.122	6.33178	4.6302	9.59985	101.085	3.84295	9.75157	101.18	2.9592	10.1468	3.69023	92.8501	1.42096	24.8372
ENSG00000007306.14	ENSG00000007306.14	1087	CEACAM7	CEACAM7	0	0	0	0	0	0	0	0	0	0	0	0	0	0
ENSG00000007312.12	ENSG00000007312.12	974	CD79B	CD79B	2.29181	0	0.0922195	0.504326	0	0	0	2.19257	0	0.344289	0	0.0229604	0	0
ENSG00000007314.11	ENSG00000007314.11	6329	SCN4A	SCN4A	0.0109192	0.00598178	0.00773537	0.00389519	0.00317683	0	0	0.00953685	0	0.00691109	0	0.00317804	0.00420221	0
ENSG00000007341.18	ENSG00000007341.18	54879	ST7L	ST7L	13.8655	9.67168	16.1061	13.7307	15.0744	10.1933	10.0332	9.43436	10.0628	10.1139	12.2039	10.6431	7.40525	7.52112
ENSG00000007350.16	ENSG00000007350.16	8277	TKTL1	TKTL1	1.69546	0.659369	0.709254	0.873829	0.609837	0.0121591	0.0928995	1.04022	0.585401	1.69577	0.682539	0.0102194	0.0135127	0
ENSG00000007372.20	ENSG00000007372.20	5080	PAX6	PAX6	2.59811	1.43336	1.99821	1.94822	0.455594	0.113143	0.0742328	2.61268	0.487193	3.00356	2.3826	0.0311143	0.110259	0
ENSG00000007376.7	ENSG00000007376.7	113000	RPUSD1	RPUSD1	29.8484	14.604	16.14	15.9086	38.8076	14.118	15.752	19.6705	10.709	12.058	11.3374	34.5686	11.0922	5.67231
ENSG00000007384.15	ENSG00000007384.15	64285	RHBDF1	RHBDF1	0	0.197552	0.124662	0.0415632	0.134775	0.069685	0.093703	0.138537	0.187812	0.203699	0.268142	0.0339456	0.0125344	0.109056
ENSG00000007392.16	ENSG00000007392.16	55692	LUC7L	LUC7L	36.0755	43.2576	34.6038	38.5877	40.1642	41.2701	31.6325	28.5495	36.9553	26.3615	34.5679	34.676	41.6304	34.6053
ENSG00000007402.11	ENSG00000007402.11	9254	CACNA2D2	CACNA2D2	0	0.00978614	0	0	0.0103873	0	0	0	0	0	0	0	0	0
ENSG00000007516.13	ENSG00000007516.13	8938	BAIAP3	BAIAP3	0	0.0355752	0.203248	0.0705848	0	0.412184	0.165731	0.0401464	0.0144047	0.0239862	0.121844	0.00697954	0.123979	0.158869
ENSG00000007520.3	ENSG00000007520.3	115939	TSR3	TSR3	33.4647	27.6846	31.9002	30.0844	29.3136	29.779	29.507	23.8609	17.922	22.9167	21.5569	35.958	22.1561	16.1096
ENSG00000007541.15	ENSG00000007541.15	9091	PIGQ	PIGQ	18.7181	15.2968	14.9925	16.9698	18.5075	16.951	16.1073	11.4434	10.1148	12.5799	12.5109	11.8639	12.6727	7.73399
ENSG00000007545.15	ENSG00000007545.15	57585	CRAMP1	CRAMP1	13.4487	15.1888	11.3001	10.2198	12.5846	14.0478	10.051	12.8514	11.8789	8.72499	11.4483	12.1796	12.833	10.9945
ENSG00000007866.18	ENSG00000007866.18	7005	TEAD3	TEAD3	7.01572	3.13069	6.17421	4.04332	6.73308	0.258473	0.8451	4.33203	1.15763	3.68171	3.95069	3.51876	0.189864	0.55704
ENSG00000007908.15	ENSG00000007908.15	6401	SELE	SELE	0	0	0	0	0	0	0	0	0	0	0	0	0	0
ENSG00000007923.15	ENSG00000007923.15	55735	DNAJC11	DNAJC11	76.6008	30.3769	26.3162	37.314	69.1881	33.1465	53.3004	58.3128	23.2824	29.1799	25.4355	79.1494	23.3777	29.0666
ENSG00000007933.12	ENSG00000007933.12	2328	FMO3	FMO3	0	0	0	0	0	0	0	0	0	0	0	0	0	0
ENSG00000007944.14	ENSG00000007944.14	29116	MYLIP	MYLIP	14.706	20.2737	7.22588	9.71107	10.2854	9.86596	10.6035	11.7085	16.3605	8.39354	13.6685	6.69368	8.06382	5.95309
ENSG00000007952.17	ENSG00000007952.17	27035	NOX1	NOX1	0	0	0	0	0	0	0	0	0	0	0	0	0	0
ENSG00000007968.6	ENSG00000007968.6	1870	E2F2	E2F2	13.7647	2.42976	6.80474	6.31692	6.90935	0.829874	0.937126	11.9794	1.01215	5.49509	3.39854	4.24764	0.750395	0.198699
ENSG00000008018.8	ENSG00000008018.8	5689	PSMB1	PSMB1	203.093	133.267	145.642	126.761	162.509	136.491	132.396	199.968	121.817	166.023	131.166	241.766	127.103	144.811
ENSG00000008056.12	ENSG00000008056.12	6853	SYN1	SYN1	0.00933385	0.0920987	0.148881	0.0399771	0.0722986	0.506833	0.818021	0.0482312	0.042601	0.469989	0.391063	0.0244613	0.47449	2.49794
ENSG00000008083.13	ENSG00000008083.13	3720	JARID2	JARID2	10.8574	24.6719	21.3044	21.8894	12.301	23.7629	13.1802	12.3982	21.9762	19.63	15.2271	12.6058	18.8539	10.7572
ENSG00000008086.10	ENSG00000008086.10	6792	CDKL5	CDKL5	0.182181	0.670306	0.716881	0.742995	0.0520384	0.282045	0.447239	0.0897177	0.56075	0.39145	0.465434	0.0148577	0.249603	0.400194
ENSG00000008118.9	ENSG00000008118.9	57172	CAMK1G	CAMK1G	0	0	0	0	0	0.0128461	0.265022	0	0	0.0117396	0	0	0.0862229	0.451508
ENSG00000008128.22	ENSG00000008128.22	728642	CDK11A	CDK11A	27.8132	40.3727	40.6769	43.5117	30.9035	50.2819	38.0847	27.5201	40.3072	29.6958	37.0346	28.7344	45.8055	30.7095
ENSG00000008130.15	ENSG00000008130.15	65220	NADK	NADK	60.7547	197.372	202.283	139.381	70.0318	181.106	111.948	40.4923	128.283	83.7891	77.4642	43.2155	117.564	46.5534
ENSG00000008196.12	ENSG00000008196.12	7021	TFAP2B	TFAP2B	0	0	0	0	0	0	0	0	0	0	0	0	0	0
ENSG00000008197.4	ENSG00000008197.4	83741	TFAP2D	TFAP2D	0	0	0	0	0	0	0	0	0	0	0	0	0	0
ENSG00000008226.19	ENSG00000008226.19	9940	DLEC1	DLEC1	0.0157207	0.0569101	0.0334326	0.0328418	0.102495	0.0691278	0.0984963	0.0730249	0.0290826	0.0309592	0.0496664	0.176954	0.0340325	0.0240528
ENSG00000008256.15	ENSG00000008256.15	9265	CYTH3	CYTH3	8.23709	7.14774	9.21964	6.46878	7.11758	7.53119	7.22673	10.041	8.04476	8.03721	9.42778	7.60157	9.73095	7.51174
ENSG00000008277.14	ENSG00000008277.14	53616	ADAM22	ADAM22	3.85718	0.978266	0.993512	1.3726	2.1179	0.643987	0.670577	1.75908	0.788406	2.21242	0.641467	0.905496	0.390771	0.179543
ENSG00000008282.8	ENSG00000008282.8	6856	SYPL1	SYPL1	51.3676	53.8023	58.3559	55.946	44.4858	40.4375	39.3955	36.2585	38.435	41.7853	42.9922	44.4453	28.5877	33.6782
ENSG00000008283.15	ENSG00000008283.15	1534	CYB561	CYB561	0	0	0	0.0426383	0.540518	0.0615776	0.287812	0	0	0	0	0.406007	0.0524994	0.517041
ENSG00000008294.20	ENSG00000008294.20	9043	SPAG9	SPAG9	44.5089	67.1381	57.4629	61.8577	53.3323	80.0397	94.2268	28.7865	54.4826	50.8193	44.583	34.9144	63.8702	92.0975
ENSG00000008300.14	ENSG00000008300.14	1951	CELSR3	CELSR3	3.41249	2.41733	3.07761	2.54915	0.910461	1.11809	0.571364	2.26985	2.74427	1.32516	2.0178	0.264459	0.532048	0.111148
ENSG00000008311.14	ENSG00000008311.14	10157	AASS	AASS	0	0	0	0	0	0	0	0	0	0	0	0	0	0
ENSG00000008323.15	ENSG00000008323.15	55200	PLEKHG6	PLEKHG6	0	0	0	0	0	0	0	0	0	0	0	0	0	0
ENSG00000008324.10	ENSG00000008324.10	51188	SS18L2	SS18L2	25.7931	19.0663	18.9128	18.7101	23.4905	20.3192	18.9799	22.9899	18.1537	16.597	20.3702	30.571	19.089	16.3481
ENSG00000008382.15	ENSG00000008382.15	84954	MPND	MPND	2.39306	4.34848	6.94411	5.91195	12.4747	17.0264	22.6083	2.0827	3.75142	4.99175	5.20648	9.79333	9.05775	12.0164
ENSG00000008394.12	ENSG00000008394.12	4257	MGST1	MGST1	400.895	232.176	348.089	293.102	214.991	202.39	226.486	281.621	137.907	336.051	244.66	309.181	100.679	166.279
ENSG00000008405.11	ENSG00000008405.11	1407	CRY1	CRY1	8.31341	5.27708	3.50784	4.04636	7.95069	5.04177	3.94964	9.10567	4.77631	6.56126	4.12046	6.92616	4.47208	7.97009
ENSG00000008438.4	ENSG00000008438.4	8993	PGLYRP1	PGLYRP1	0.0534687	3.33921	9.60214	10.7576	0.093337	7.33228	7.1507	0.326898	2.86593	0.659918	4.42524	0.233432	6.54355	1.4242
ENSG00000008441.16	ENSG00000008441.16	4784	NFIX	NFIX	10.3414	3.29969	2.98952	2.75694	6.1207	1.90622	1.29228	8.4356	2.35354	3.9533	2.59433	5.42848	1.83333	1.93227
ENSG00000008513.14	ENSG00000008513.14	6482	ST3GAL1	ST3GAL1	14.1066	22.2786	12.4648	13.3429	9.93617	10.1201	13.8955	17.4883	15.1478	12.8744	13.2394	6.11993	9.32842	21.092
ENSG00000008516.16	ENSG00000008516.16	64386	MMP25	MMP25	0.920212	10.8259	21.0207	38.2029	3.52767	33.0476	55.6041	0.661037	13.2803	7.83581	23.2294	2.44927	28.0326	13.6581
ENSG00000008517.16	ENSG00000008517.16	9235	IL32	IL32	0.510319	5.07732	9.7583	6.97953	2.03914	2.04735	10.7694	2.19752	5.90833	5.60225	5.71058	1.26967	1.2834	30.63
ENSG00000008710.17	ENSG00000008710.17	5310	PKD1	PKD1	34.4508	28.7106	21.6392	26.4642	51.3509	28.9899	26.1318	21.7383	21.4959	18.2895	22.4256	20.0153	27.6687	16.6884
ENSG00000008735.13	ENSG00000008735.13	23542	MAPK8IP2	MAPK8IP2	0.272816	1.12508	1.14363	1.02986	0.0227953	0.118648	0.0721225	0.110711	0.908158	0.767446	0.876157	0.0076013	0.130663	0.0319842
ENSG00000008838.17	ENSG00000008838.17	9862	MED24	MED24	95.2485	58.401	58.7102	66.5422	90.4744	68.3358	67.5556	58.8285	31.982	43.2283	32.7443	53.5344	32.9655	19.3389
ENSG00000008853.16	ENSG00000008853.16	23221	RHOBTB2	RHOBTB2	3.68593	7.89708	6.26713	7.69426	1.95073	4.53079	2.8367	3.84708	7.91479	4.30269	5.91477	1.82444	4.23268	1.41626
ENSG00000008869.11	ENSG00000008869.11	54497	HEATR5B	HEATR5B	5.33867	9.65104	8.87139	10.122	5.6844	13.3488	12.2903	5.64058	11.0131	9.78193	10.5334	4.76246	11.1406	8.59218
ENSG00000008952.16	ENSG00000008952.16	7095	SEC62	SEC62	67.4574	137.248	139.486	124.491	63.7367	129.672	108.914	59.3203	113.035	109.15	126.64	68.1699	108.343	89.2633
ENSG00000008988.9	ENSG00000008988.9	6224	RPS20	RPS20	2289.44	1677.72	1491.41	1219.29	1088.12	766.691	676.473	2833.48	1882.12	2101.52	1812.74	1148.19	865.123	989.711
ENSG00000009307.15	ENSG00000009307.15	7812	CSDE1	CSDE1	408.19	372.436	319.845	347.691	365.131	326.344	303.065	279.207	241.476	224.405	261.023	257.575	226.122	248.087
ENSG00000009335.17	ENSG00000009335.17	9690	UBE3C	UBE3C	40.7618	31.3602	36.5269	38.8875	32.9834	40.3823	43.2116	43.111	34.8774	42.4364	46.0535	40.4034	33.8213	36.2721
ENSG00000009413.15	ENSG00000009413.15	5980	REV3L	REV3L	14.0112	11.8907	8.93418	10.9952	11.657	9.66124	13.7989	11.5612	13.8635	8.6718	9.8544	9.01643	8.24749	4.84969
ENSG00000009694.13	ENSG00000009694.13	10178	TENM1	TENM1	0.00436612	0.0071757	0.00927917	0.00233639	0.00571618	0.00680383	0.0103346	0	0.00248931	0.00207232	0.0021253	0.00381179	0.149943	0.00200495
ENSG00000009709.11	ENSG00000009709.11	5081	PAX7	PAX7	0	0	0	0	0	0	0	0	0	0	0	0	0	0
ENSG00000009724.16	ENSG00000009724.16	10747	MASP2	MASP2	0	0	0.00493147	0.0132408	0	0	0	0	0	0	0	0.010803	0	0
ENSG00000009765.14	ENSG00000009765.14	389434	IYD	IYD	0	0	0	0	0	0	0	0	0	0	0	0	0.016337	0
ENSG00000009780.15	ENSG00000009780.15	199870	FAM76A	FAM76A	4.74834	7.86077	9.53073	7.81855	3.2969	10.025	6.89171	4.61995	8.73561	6.35755	9.10202	5.15642	8.48749	5.24607
ENSG00000009790.14	ENSG00000009790.14	80342	TRAF3IP3	TRAF3IP3	7.4356	36.5957	36.7578	33.2501	12.9666	77.5802	25.453	7.72523	43.8556	27.0522	25.6923	11.218	67.1461	7.64588
ENSG00000009830.11	ENSG00000009830.11	29954	POMT2	POMT2	12.9147	4.63411	7.00779	7.59994	14.8593	7.26471	13.3264	12.7192	3.87962	6.55521	5.90811	12.571	4.10226	6.42335
ENSG00000009844.15	ENSG00000009844.15	51534	VTA1	VTA1	42.269	40.4101	48.1573	45.4338	31.9038	32.4487	37.0834	40.3657	41.7678	47.0398	44.5012	41.8363	32.1682	37.9874
ENSG00000009950.15	ENSG00000009950.15	51085	MLXIPL	MLXIPL	0.0549553	0	0	0.0892177	0.296569	0.0334555	0	0.00792519	0	0	0	0	0.0963646	0.0766627
ENSG00000009954.10	ENSG00000009954.10	9031	BAZ1B	BAZ1B	37.4816	20.2337	20.7693	20.4029	36.9486	26.1597	17.4539	45.3639	22.6541	24.8599	23.1359	44.9576	25.4805	18.6091
ENSG00000010017.12	ENSG00000010017.12	10048	RANBP9	RANBP9	21.7143	36.3441	38.5874	38.029	26.7755	33.2059	34.7405	19.8624	31.9145	36.6156	34.3268	21.0065	25.7619	32.694
ENSG00000010030.13	ENSG00000010030.13	51513	ETV7	ETV7	0.0511225	0.150657	0.102492	0.0240407	0.127483	0.233425	0.137647	0.0223247	0.0256186	0	0.0833231	0.121023	0.0295107	0.0412706
ENSG00000010072.15	ENSG00000010072.15	83932	SPRTN	SPRTN	9.76953	15.6396	14.1552	14.5483	9.34839	13.5991	11.8038	10.8755	11.012	11.9298	15.2061	11.2534	9.99324	11.0224
ENSG00000010165.19	ENSG00000010165.19	51603	METTL13	METTL13	33.1188	14.5115	13.8161	18.4	24.3948	18.7009	18.4297	21.6054	11.0114	10.1926	14.5346	25.6691	15.9778	12.7688
ENSG00000010219.13	ENSG00000010219.13	8798	DYRK4	DYRK4	43.5785	30.7266	27.0107	30.1483	52.0426	27.7874	32.5337	31.0755	21.3235	27.8074	25.727	42.132	19.0683	19.6621
ENSG00000010244.16	ENSG00000010244.16	7756	ZNF207	ZNF207	126.345	129.982	144.733	136.592	127.526	116.201	133.751	120.396	112.132	142.059	118.097	137.435	98.8282	112.876
ENSG00000010256.10	ENSG00000010256.10	7384	UQCRC1	UQCRC1	251.552	130.048	161.413	147.25	236.278	145.441	177.021	221.259	127.434	165.957	147.657	319.316	146.956	177.855
ENSG00000010270.13	ENSG00000010270.13	83930	STARD3NL	STARD3NL	35.7486	33.7068	39.1658	36.3374	41.4079	44.2087	52.0471	35.1461	26.7665	39.0373	33.8352	38.543	35.7327	57.0648
ENSG00000010278.11	ENSG00000010278.11	928	CD9	CD9	0.564063	0.188204	1.73556	0.985582	0.092694	0.0297382	0.542143	0.250048	0.285917	1.58255	0.50198	0.0249942	0.0726849	0.657533
ENSG00000010282.14	ENSG00000010282.14	57467	HHATL	HHATL	0	0.0906774	0	0	0	0	0	0	0	0	0.0876763	0	0	0
ENSG00000010292.12	ENSG00000010292.12	9918	NCAPD2	NCAPD2	168.087	62.2518	73.2303	74.6948	108.535	57.8468	43.5446	102.44	30.3734	55.3812	32.8685	61.0579	32.6261	11.869
ENSG00000010295.19	ENSG00000010295.19	25900	IFFO1	IFFO1	6.71626	27.2838	20.9368	27.1594	8.01505	33.5915	32.1121	6.52433	28.9454	15.1994	28.4442	7.11376	37.7681	20.7307
ENSG00000010310.8	ENSG00000010310.8	2696	GIPR	GIPR	0.293216	2.99931	1.92167	1.42559	0.621701	4.14929	1.2846	0.531808	2.92989	3.39474	1.64897	0.332002	2.43819	0.739953
ENSG00000010318.19	ENSG00000010318.19	51533	PHF7	PHF7	25.1052	10.1598	8.94636	11.3677	14.4943	9.41036	8.43482	14.3414	10.0717	9.32538	10.0015	15.035	8.40488	4.82412
ENSG00000010319.6	ENSG00000010319.6	56920	SEMA3G	SEMA3G	4.54238	0.208195	0.318065	0.366297	1.45236	0.376061	0.23011	3.53359	0.195235	0.806412	0.218146	2.60944	0.108838	0.0703508
ENSG00000010322.15	ENSG00000010322.15	11188	NISCH	NISCH	21.8403	48.724	48.8687	56.3307	36.158	61.7463	64.0621	19.7708	46.8527	35.0727	43.2127	21.2544	50.5451	34.5964
ENSG00000010327.10	ENSG00000010327.10	23166	STAB1	STAB1	0.230361	0.253471	0.210433	0.493018	0.0106229	0.273572	34.8505	0.00312834	0.298794	0.436078	0.909713	0.0102616	0.538125	16.9892
ENSG00000010361.13	ENSG00000010361.13	80199	FUZ	FUZ	11.2904	2.61846	2.70797	3.15345	1.53756	0.991145	0.726068	7.06704	1.38289	2.03176	2.1834	1.32018	0.591905	0.256918
ENSG00000010379.15	ENSG00000010379.15	6540	SLC6A13	SLC6A13	0	0.0814319	0.123496	0.173494	0	0.016449	0.0551866	0.0302603	0.0926645	0.345709	0.218557	0.013825	0.111113	0.0436306
ENSG00000010404.17	ENSG00000010404.17	3423	IDS	IDS	3.8109	42.8353	39.6734	55.6099	7.33923	85.3964	93.3566	5.91786	43.6023	33.1634	47.0432	8.05698	79.0266	87.2455
ENSG00000010438.16	ENSG00000010438.16	5646	PRSS3	PRSS3	0	0	0	0	0	0	0	0	0	0	0	0	0	0
ENSG00000010539.11	ENSG00000010539.11	7752	ZNF200	ZNF200	11.6725	23.9601	23.2091	20.9478	7.40802	27.8979	16.2354	12.0076	25.3838	14.4595	21.0036	10.429	26.2334	13.7649
ENSG00000010610.9	ENSG00000010610.9	920	CD4	CD4	97.9943	317.948	328.243	338.493	122.8	365.014	426.361	73.7112	310.003	230.75	362.901	106.963	380.5	345.916
ENSG00000010626.14	ENSG00000010626.14	10233	LRRC23	LRRC23	3.91014	6.37554	5.89284	7.30737	4.31524	4.70863	5.35303	3.20189	4.56485	4.26442	4.29181	2.30349	3.191	2.56956
ENSG00000010671.15	ENSG00000010671.15	695	BTK	BTK	98.9209	132.689	110.012	122.028	75.6183	107.628	91.3948	80.2387	120.019	89.2793	96.7796	67.1691	94.6722	52.828
ENSG00000010704.18	ENSG00000010704.18	3077	HFE	HFE	0	0	0	0	0	0	0.00644219	0	0	0	0	0	0	0
ENSG00000010803.16	ENSG00000010803.16	22955	SCMH1	SCMH1	46.3643	15.8174	14.6752	13.7962	46.1934	5.97318	4.9766	36.1531	11.0865	15.3229	10.2233	40.1829	4.19102	4.0509
ENSG00000010810.17	ENSG00000010810.17	2534	FYN	FYN	1.71943	1.12883	0.868186	1.15767	9.49494	2.16672	2.81449	1.33966	0.583896	2.53047	0.977626	1.0492	2.10394	2.68031
ENSG00000010818.8	ENSG00000010818.8	3097	HIVEP2	HIVEP2	1.75831	0.993007	4.30435	2.43048	0.800942	2.7711	3.63164	4.66021	2.4146	2.41835	11.5096	0.692052	2.38138	9.23811
ENSG00000010932.15	ENSG00000010932.15	2326	FMO1	FMO1	0	0	0	0	0.124508	0	0	0	0	0	0	0.108602	0	0
ENSG00000011007.12	ENSG00000011007.12	6924	TCEB3	TCEB3	22.2597	23.5888	26.1756	25.83	19.3577	25.9412	29.2312	21.6135	25.2661	27.639	33.3876	25.891	25.5893	42.4004
ENSG00000011009.10	ENSG00000011009.10	11313	LYPLA2	LYPLA2	44.3295	84.2742	101.186	91.1835	51.9757	70.6326	67.9218	29.4106	52.2735	52.3794	59.6678	47.0542	46.575	42.0774
ENSG00000011021.21	ENSG00000011021.21	1185	CLCN6	CLCN6	3.34772	7.8075	10.2481	9.33353	3.24589	7.49145	7.24878	9.03177	7.81094	8.92997	6.17014	3.69468	8.54737	4.90132
ENSG00000011028.13	ENSG00000011028.13	9902	MRC2	MRC2	44.2277	33.8798	32.6256	13.7941	37.7971	15.8673	6.44046	28.7245	20.2089	49.4752	13.0311	22.34	8.22168	7.68508
ENSG00000011052.21	ENSG00000011052.21	654364	NME1-NME2	NME1-NME2	39.3585	3.06943	7.46933	7.45337	22.3069	4.17093	4.55386	18.7089	2.97239	7.51187	9.30089	19.9642	0.175088	8.5807
ENSG00000011083.8	ENSG00000011083.8	6534	SLC6A7	SLC6A7	0	0	0	0	0	0	0	0	0	0	0	0	0.0180671	0
ENSG00000011105.11	ENSG00000011105.11	10867	TSPAN9	TSPAN9	0	0	0.00719564	0.00724681	0.0177457	0.0281653	0.0962763	0.0679214	0	0	0.0131951	0.00591259	0.179492	0.0709408
ENSG00000011114.14	ENSG00000011114.14	55727	BTBD7	BTBD7	14.6324	19.6109	14.5012	20.0119	8.53583	15.9119	15.5945	14.0522	16.3003	16.4	22.8021	9.96896	11.75	16.1611
ENSG00000011132.11	ENSG00000011132.11	9546	APBA3	APBA3	7.97346	11.079	12.0532	9.76305	9.46801	10.8409	13.1226	7.46862	12.017	9.79444	9.70122	6.74884	12.6576	14.7347
ENSG00000011143.16	ENSG00000011143.16	54903	MKS1	MKS1	19.8665	8.55836	7.41457	7.42894	14.0202	8.73348	8.41123	13.6972	5.93177	9.2207	6.41307	11.4422	7.61603	3.20153
ENSG00000011198.7	ENSG00000011198.7	51099	ABHD5	ABHD5	8.25672	10.6281	15.5726	13.2044	7.02712	11.5893	12.6249	7.13511	8.63428	10.1459	12.3472	7.09866	8.7556	8.25415
ENSG00000011201.10	ENSG00000011201.10	3730	ANOS1	ANOS1	0	0	0	0.00484548	0	0.0433041	0.055021	0	0.00516352	0	0	0.0481757	0.0261374	0
ENSG00000011243.17	ENSG00000011243.17	26993	AKAP8L	AKAP8L	76.8376	160.223	137.718	148.405	70.1216	135.302	101.403	57.7445	128.501	93.7226	114.519	51.9404	119.042	67.0867
ENSG00000011258.15	ENSG00000011258.15	54799	MBTD1	MBTD1	15.9712	10.1979	7.78239	8.09668	12.8493	9.2826	6.27645	12.4807	11.1746	6.90169	8.04397	11.2531	9.1451	5.44023
ENSG00000011260.13	ENSG00000011260.13	51096	UTP18	UTP18	68.7119	27.6831	20.8305	25.7252	39.6034	20.3841	30.653	49.2979	22.8789	19.2582	26.2755	42.5679	20.5498	28.1586
ENSG00000011275.18	ENSG00000011275.18	54476	RNF216	RNF216	17.142	26.8455	18.2184	25.8094	13.2021	20.9875	22.9982	17.7431	23.4675	17.9176	24.8202	14.1476	19.3484	18.2327
ENSG00000011295.15	ENSG00000011295.15	54902	TTC19	TTC19	20.3676	11.5978	12.7121	12.4177	22.7737	12.3083	14.4387	17.7566	10.3847	14.5316	13.8932	21.8226	11.9696	12.255
ENSG00000011304.17	ENSG00000011304.17	5725	PTBP1	PTBP1	636.399	236.167	273.922	260.506	417.632	166.069	198.299	536.161	133.19	260.068	177.816	466.221	94.558	154.297
ENSG00000011332.19	ENSG00000011332.19	8193	DPF1	DPF1	3.01319	0.147452	0.273954	0.372413	0.5944	0	0	2.76553	0.0231755	1.09016	0.555455	0.694407	0.0157764	0.0329825
ENSG00000011347.9	ENSG00000011347.9	9066	SYT7	SYT7	0.154465	0	0	0	0.0641206	0	0.0628681	0.0416535	0	0	0	0.0311663	0	0.00546396
ENSG00000011376.9	ENSG00000011376.9	23395	LARS2	LARS2	18.0327	6.57914	6.39146	6.07417	12.5294	7.84572	7.05616	16.3679	5.47441	8.60421	8.77513	17.1648	6.86915	8.0463
ENSG00000011405.13	ENSG00000011405.13	5286	PIK3C2A	PIK3C2A	4.6988	8.84294	9.58101	8.72019	4.29657	10.3443	6.93741	8.1138	13.5942	10.736	9.3372	4.53095	12.4892	10.6746
ENSG00000011422.11	ENSG00000011422.11	5329	PLAUR	PLAUR	26.2045	103.838	105.986	78.5861	35.0728	82.911	99.2727	33.9664	69.9851	96.1202	62.884	22.6077	53.3667	157.446
ENSG00000011426.10	ENSG00000011426.10	54443	ANLN	ANLN	44.0672	12.7779	27.3084	19.0679	18.5846	8.40765	3.18505	43.4879	8.55442	32.3413	14.3556	31.213	2.56042	1.59021
ENSG00000011451.17	ENSG00000011451.17	58525	WIZ	WIZ	15.8067	13.716	11.8844	11.5807	15.0524	12.289	11.7007	17.5522	11.4897	12.7695	13.7536	15.8425	11.2524	9.82699
ENSG00000011454.16	ENSG00000011454.16	23637	RABGAP1	RABGAP1	6.52089	19.2915	16.6191	16.09	8.74432	18.9614	18.51	5.48973	17.0538	12.664	14.5297	5.62691	18.8543	16.4067
ENSG00000011465.16	ENSG00000011465.16	1634	DCN	DCN	0	0	0	0	0	0	0	0	0	0	0	0	0.025857	0
ENSG00000011478.11	ENSG00000011478.11	54814	QPCTL	QPCTL	5.20995	1.7867	3.55642	2.18592	8.19536	1.77408	3.58427	4.75277	1.80506	2.30638	1.78012	4.84131	2.5299	1.824
ENSG00000011485.14	ENSG00000011485.14	5536	PPP5C	PPP5C	160.952	47.7659	50.5069	44.1447	144.552	39.8443	54.2279	134.02	39.8963	65.3548	52.6113	149.732	43.0257	39.2237
ENSG00000011523.13	ENSG00000011523.13	23177	CEP68	CEP68	7.21316	8.17835	5.3172	5.35626	3.96934	8.21978	4.09155	5.39442	8.72021	3.554	8.07008	2.34481	8.57325	2.21977
ENSG00000011566.14	ENSG00000011566.14	8491	MAP4K3	MAP4K3	4.61123	16.3954	20.6727	12.5514	4.80215	8.87495	9.0838	5.92208	7.47288	5.80532	7.74677	1.78537	3.82101	6.89772
ENSG00000011590.13	ENSG00000011590.13	27033	ZBTB32	ZBTB32	0	0	0	0	0	0	0	0	0	0	0	0	0	0
ENSG00000011600.11	ENSG00000011600.11	7305	TYROBP	TYROBP	39.4759	1480.26	1382.3	1774.99	83.5411	1723.28	2008.1	42.0999	1350.83	696.162	1822.81	81.1027	1607.24	1666.41
ENSG00000011638.10	ENSG00000011638.10	57146	TMEM159	TMEM159	10.6397	10.7624	13.9674	12.0106	6.09513	5.19789	4.03821	6.85434	8.29009	8.9285	10.5005	4.80799	3.22079	1.92116
ENSG00000011677.12	ENSG00000011677.12	2556	GABRA3	GABRA3	0	0	0	0	0	0	0	0	0	0	0	0.0161664	0	0
ENSG00000012048.20	ENSG00000012048.20	672	BRCA1	BRCA1	40.5701	5.97762	7.02043	7.84971	22.0741	5.06557	2.41575	30.6361	4.57477	14.4195	4.00256	17.5806	1.71127	1.17471
ENSG00000012061.15	ENSG00000012061.15	2067	ERCC1	ERCC1	139.598	85.4477	72.9568	74.8219	169.573	80.4962	93.0507	87.2975	47.7812	61.0728	47.0589	85.5859	50.8468	57.0547
ENSG00000012124.14	ENSG00000012124.14	933	CD22	CD22	0	0.859215	2.61225	4.22447	0.299078	2.47416	1.98459	0.0126895	1.30313	1.24144	2.50928	0.103696	2.31271	0.776322
ENSG00000012171.17	ENSG00000012171.17	7869	SEMA3B	SEMA3B	0.211374	0.491439	0.494147	0.578394	0.0330159	0.21896	0.446246	0.236652	0.445041	0.251516	0.389708	0	0.361455	0.196019
ENSG00000012174.11	ENSG00000012174.11	51360	MBTPS2	MBTPS2	8.88214	6.10313	6.00661	5.83046	8.20129	6.39758	9.65382	7.45416	6.17997	6.83788	7.57274	6.14546	6.3714	8.39053
ENSG00000012211.12	ENSG00000012211.12	4007	PRICKLE3	PRICKLE3	6.03473	11.461	12.7931	8.70477	5.89104	13.3493	9.40675	6.39926	13.1922	8.45186	11.3733	4.78552	14.0916	8.88243
ENSG00000012223.12	ENSG00000012223.12	4057	LTF	LTF	0	0	0	0	0	0.0250882	0.0169894	0.16562	0	0	0	0	0	0.0871677
ENSG00000012232.8	ENSG00000012232.8	2137	EXTL3	EXTL3	4.54296	9.27449	9.40174	10.6892	3.55857	8.28011	6.92724	2.95845	5.67169	6.15878	6.79974	1.48925	5.25297	3.63778
ENSG00000012504.13	ENSG00000012504.13	9971	NR1H4	NR1H4	0	0	0	0	0	0	0	0	0	0	0	0	0	0
ENSG00000012660.13	ENSG00000012660.13	60481	ELOVL5	ELOVL5	88.3612	93.0209	112.514	102.832	74.2805	67.8041	62.6234	89.8587	88.0835	86.6349	87.1088	56.7739	57.1949	68.0173
ENSG00000012779.10	ENSG00000012779.10	240	ALOX5	ALOX5	2.64979	49.4735	36.4006	46.9407	13.7944	95.7858	91.2745	3.38182	59.7334	29.7879	38.2425	6.91733	108.698	41.0133
ENSG00000012817.15	ENSG00000012817.15	8284	KDM5D	KDM5D	0	0	0	0	0	0	0	0	0	0	0	0	0	0
ENSG00000012822.15	ENSG00000012822.15	57658	CALCOCO1	CALCOCO1	10.6176	73.1238	41.7068	49.1708	8.62962	59.4512	38.4117	8.59624	64.0528	32.5377	41.0719	4.93668	54.7362	22.2055
ENSG00000012963.13	ENSG00000012963.13	55148	UBR7	UBR7	37.2283	11.5354	14.2073	15.493	31.8735	14.1487	14.335	25.8032	10.6618	13.3138	11.3346	27.0403	9.81667	14.0859
ENSG00000012983.11	ENSG00000012983.11	11183	MAP4K5	MAP4K5	21.7064	16.4626	19.2164	15.9227	22.6668	15.1801	12.0921	23.7605	15.4787	18.154	15.8051	17.5183	13.7552	11.1773
ENSG00000013016.14	ENSG00000013016.14	30845	EHD3	EHD3	0	0	0	0	0.0232283	0	0.00738668	0	0	0	0	0.0116978	0	0
ENSG00000013275.7	ENSG00000013275.7	5704	PSMC4	PSMC4	58.1373	54.3584	50.0443	43.7989	63.4077	77.4344	65.7219	59.2431	53.3109	56.3421	46.1647	80.3769	71.9235	68.912
ENSG00000013288.8	ENSG00000013288.8	23324	MAN2B2	MAN2B2	16.3414	39.3108	49.6381	43.6947	15.924	40.68	44.9628	12.7447	33.8589	50.8197	40.3448	13.5478	36.4199	30.2596
ENSG00000013293.5	ENSG00000013293.5	57709	SLC7A14	SLC7A14	0	0	0	0	0	0	0	0	0	0	0	0	0	0
ENSG00000013297.10	ENSG00000013297.10	5010	CLDN11	CLDN11	0	0.0582254	0.00627945	0.0242542	0.0146234	0.0779933	0.0198287	0	0.0573225	0.0477205	0.0326274	0	0.0193434	0
ENSG00000013306.15	ENSG00000013306.15	51629	SLC25A39	SLC25A39	181.732	81.4019	76.2626	77.1065	140.725	86.347	82.0532	144.346	67.6892	70.1473	59.2857	131.692	86.084	63.284
ENSG00000013364.18	ENSG00000013364.18	9961	MVP	MVP	3.24372	67.6096	143.958	200.266	6.16203	97.9159	186.149	2.97826	59.1944	107.038	163.821	3.42822	75.4286	150.921
ENSG00000013374.15	ENSG00000013374.15	51667	NUB1	NUB1	61.2607	73.8857	63.6746	68.1579	41.7584	70.3403	60.1271	52.96	70.2363	67.1842	67.4974	47.0915	63.1572	49.6603
ENSG00000013375.15	ENSG00000013375.15	5238	PGM3	PGM3	11.7086	10.5074	10.8442	7.32162	13.9142	15.0629	16.9723	6.29724	7.80301	6.70129	4.34773	5.12659	4.18529	6.34892
ENSG00000013392.7	ENSG00000013392.7	112611	RWDD2A	RWDD2A	0.390667	0.295342	0.415135	0.401364	0.265966	0.446443	0.545582	0.545936	0.249496	0.637945	0.342349	0.218312	0.270624	0.373178
ENSG00000013441.15	ENSG00000013441.15	1195	CLK1	CLK1	14.6777	59.9137	57.0556	34.3902	13.9768	53.9932	30.3044	28.9044	67.3813	37.2583	50.4488	16.9	53.2368	46.749
ENSG00000013503.9	ENSG00000013503.9	55703	POLR3B	POLR3B	8.69302	4.49343	6.90171	4.18816	8.54285	2.7613	3.41789	10.1731	4.39935	6.96868	4.95795	11.121	3.86745	4.01234
ENSG00000013523.9	ENSG00000013523.9	23357	ANGEL1	ANGEL1	4.36116	4.41068	3.96608	3.41154	3.15063	4.66125	3.48344	3.77989	4.95478	3.08051	3.98527	2.45537	5.27221	3.3632
ENSG00000013561.17	ENSG00000013561.17	9604	RNF14	RNF14	20.4131	27.4673	28.58	29.5626	21.0184	34.4572	43.7558	17.6357	25.3679	25.5798	28.6792	24.1684	36.1038	43.3117
ENSG00000013563.13	ENSG00000013563.13	1774	DNASE1L1	DNASE1L1	5.89975	21.4894	26.5566	25.5777	6.0066	20.5953	22.8913	4.35335	15.6118	18.7407	19.3339	3.58626	17.6492	15.4449
ENSG00000013573.16	ENSG00000013573.16	1663	DDX11	DDX11	49.2329	10.6958	8.64077	12.226	46.4343	11.6903	7.16113	42.6688	7.13867	16.1717	10.8835	32.6929	8.26973	4.20685
ENSG00000013583.8	ENSG00000013583.8	50865	HEBP1	HEBP1	22.4361	17.9132	18.2205	15.1471	14.8883	9.5377	10.7726	14.9365	13.5945	13.3105	16.4332	6.80738	8.78905	11.4668
ENSG00000013588.5	ENSG00000013588.5	9052	GPRC5A	GPRC5A	0	0	0	0.0020681	0.0383655	0	0	0.00337565	0.00440769	0.0417315	0	0	0	0
ENSG00000013619.13	ENSG00000013619.13	10046	MAMLD1	MAMLD1	0.00915787	0	0	0	0.0629536	0.0951442	0.608909	0.0079985	0	0	0	0.0159925	0.0998014	5.11655
ENSG00000013725.14	ENSG00000013725.14	923	CD6	CD6	0	0	0	0	0.0851856	0.0181887	0	0.0171424	0	0	0	0.129844	0	0
ENSG00000013810.18	ENSG00000013810.18	10460	TACC3	TACC3	99.1215	46.3916	53.4873	55.2927	73.6552	51.2022	48.6902	75.5354	32.8865	60.1611	37.5895	70.9828	41.1319	11.2882
ENSG00000014123.9	ENSG00000014123.9	23376	UFL1	UFL1	11.1945	13.6105	14.8135	14.0452	10.6263	15.06	15.8133	9.98207	17.7152	14.7265	17.3251	10.3878	15.3291	12.2015
ENSG00000014138.8	ENSG00000014138.8	23649	POLA2	POLA2	39.7022	6.72374	8.78652	10.5298	30.1764	8.86725	10.3938	33.1611	3.95094	14.7118	7.97423	30.762	6.33638	5.96898
ENSG00000014164.6	ENSG00000014164.6	23144	ZC3H3	ZC3H3	13.9222	13.0786	14.2171	12.5098	5.54843	5.6326	3.99205	12.2351	11.2897	11.9335	11.0865	4.6948	5.53301	2.41148
ENSG00000014216.15	ENSG00000014216.15	823	CAPN1	CAPN1	49.5608	115.355	148.801	136.808	44.8143	106.84	99.0628	38.6768	85.2671	94.8695	97.5667	41.4786	80.8108	41.617
ENSG00000014257.15	ENSG00000014257.15	55	ACPP	ACPP	6.82805	35.7365	53.5668	51.7792	7.22881	37.9973	42.5875	5.74147	23.6645	26.8317	32.7701	10.251	25.6347	21.0254
ENSG00000014641.17	ENSG00000014641.17	4190	MDH1	MDH1	366.205	240.302	244.148	234.737	252.087	222.729	255.884	233.717	148.255	193.252	144.267	292.734	132.306	160.886
ENSG00000014824.13	ENSG00000014824.13	10463	SLC30A9	SLC30A9	41.8027	41.5573	40.8505	40.1041	43.7358	46.9779	51.9674	27.3654	33.4896	36.3835	36.9972	24.792	38.1308	44.0674
ENSG00000014914.19	ENSG00000014914.19	10903	MTMR11	MTMR11	0.134689	0.704754	0.831406	0.682245	0.119471	0.251151	0.136614	0.627836	0.806995	1.25381	0.766818	0.153419	0.719924	0.675981
ENSG00000014919.12	ENSG00000014919.12	1355	COX15	COX15	22.9207	10.1771	12.171	12.7729	17.0339	11.7223	12.187	15.9723	10.5497	10.6553	10.4212	11.0048	9.98915	6.57424
ENSG00000015133.18	ENSG00000015133.18	440193	CCDC88C	CCDC88C	19.9811	17.2447	12.5377	13.0923	20.833	21.0307	17.4771	23.4685	14.9396	11.8976	17.0818	18.9067	21.2155	12.4113
ENSG00000015153.14	ENSG00000015153.14	10138	YAF2	YAF2	12.9068	13.397	14.7458	9.15265	11.581	12.1183	8.55476	12.5878	11.8533	14.4915	11.1104	7.33159	10.47	13.1292
ENSG00000015171.18	ENSG00000015171.18	10771	ZMYND11	ZMYND11	13.3472	19.6319	15.4261	17.7607	10.151	15.964	14.2668	9.93797	19.2366	15.9215	18.2559	9.39723	17.8718	12.7903
ENSG00000015285.10	ENSG00000015285.10	7454	WAS	WAS	51.9316	176.07	224.977	234.451	70.9557	168.604	198.089	38.5446	123.961	129.958	161.848	52.2809	134.531	76.673
ENSG00000015413.9	ENSG00000015413.9	1800	DPEP1	DPEP1	0	0	0	0	0	0	0	0	0	0.28195	0	0	0	0
ENSG00000015475.18	ENSG00000015475.18	637	BID	BID	109.036	76.14	58.6332	71.4355	106.596	89.2982	127.076	87.1389	61.3105	58.6054	56.0158	119.037	58.2257	250.433
ENSG00000015479.17	ENSG00000015479.17	9782	MATR3	MATR3	295.989	214.289	184.395	196.065	308.224	239.773	221.473	231.712	152.116	175.683	176.07	300.23	188.082	220.797
ENSG00000015520.14	ENSG00000015520.14	29881	NPC1L1	NPC1L1	0.0117672	0.0115464	0	0.0256184	0.0205414	0.0355963	0	0.0156805	0.0134197	0.0133402	0	0	0	0.0054959
ENSG00000015532.9	ENSG00000015532.9	64132	XYLT2	XYLT2	6.45412	7.92874	8.82621	7.54269	6.14052	6.02295	4.99511	6.86583	6.29724	6.46868	7.87642	5.90343	5.57342	1.9154
ENSG00000015568.12	ENSG00000015568.12	84220	RGPD5	RGPD5	1.9409	2.51063	2.07956	2.65016	1.96967	2.84469	3.77028	0.593805	0.73897	0.582534	0.841587	0.517939	0.579351	1.25156
ENSG00000015592.16	ENSG00000015592.16	81551	STMN4	STMN4	0	0	0	0	0	0	0	0	0	0	0	0	0	0.0248703
ENSG00000015676.17	ENSG00000015676.17	23386	NUDCD3	NUDCD3	46.7264	29.7957	27.5512	31.812	32.6663	29.8425	29.6621	32.4416	23.5188	26.2	27.6267	31.582	28.3096	18.5334
ENSG00000016082.14	ENSG00000016082.14	3670	ISL1	ISL1	0	0	0	0	0	0	0	0	0	0	0	0	0	0
ENSG00000016391.10	ENSG00000016391.10	55349	CHDH	CHDH	0.00370801	0.122114	0.0807322	0.153268	0	0.0786969	0.00877693	0	0.0549734	0.0105611	0.0739054	0.00971299	0.087797	0
ENSG00000016402.13	ENSG00000016402.13	53832	IL20RA	IL20RA	0	0	0	0	0	0	0	0	0	0	0	0	0	0
ENSG00000016490.15	ENSG00000016490.15	1179	CLCA1	CLCA1	0	0	0	0	0	0	0	0	0	0	0	0	0	0
ENSG00000016602.9	ENSG00000016602.9	22802	CLCA4	CLCA4	0	0	0	0	0	0	0	0	0	0	0	0	0	0
ENSG00000016864.16	ENSG00000016864.16	55830	GLT8D1	GLT8D1	30.1109	27.9258	32.8293	34.0705	20.5085	32.8199	28.0743	18.9712	24.4911	24.9998	27.9963	20.3849	26.369	13.7089
ENSG00000017260.19	ENSG00000017260.19	27032	ATP2C1	ATP2C1	63.5868	48.5146	51.9442	52.7542	55.9132	53.5319	65.2079	50.2507	27.7815	48.5262	41.397	37.2193	27.9206	63.1967
ENSG00000017427.15	ENSG00000017427.15	3479	IGF1	IGF1	0	0	0	0	0	0	0	0	0	0	0	0	0	0
ENSG00000017483.14	ENSG00000017483.14	92745	SLC38A5	SLC38A5	205.749	3.23639	2.16141	8.42044	139.317	1.39229	1.2902	133.79	1.28892	8.89838	2.09301	169.152	0.297828	0.452188
ENSG00000017797.11	ENSG00000017797.11	10928	RALBP1	RALBP1	55.273	48.7017	44.4498	47.7468	34.0582	38.9949	33.4881	47.3735	45.091	43.8958	41.9605	40.9575	34.3044	25.9734
ENSG00000018189.12	ENSG00000018189.12	22902	RUFY3	RUFY3	8.25214	7.99986	6.00915	8.49987	2.43242	3.93339	3.80907	5.70616	6.09553	5.87844	4.78112	2.178	2.60024	2.02503
ENSG00000018236.14	ENSG00000018236.14	1272	CNTN1	CNTN1	0	0	0	0	0	0	0	0	0	0	0	0	0	0.00897644
ENSG00000018280.16	ENSG00000018280.16	6556	SLC11A1	SLC11A1	0.322886	2.44597	7.26125	31.7032	0.459619	21.9486	21.0945	0.211526	3.89999	4.1842	18.6087	0.747964	24.5371	3.46829
ENSG00000018408.14	ENSG00000018408.14	25937	WWTR1	WWTR1	0.0142596	0.00471014	0	0.0152605	0.0124461	0.0826429	0.0337528	0	0	0.0993295	0.028061	0	0.0332731	0.0130974
ENSG00000018510.12	ENSG00000018510.12	8540	AGPS	AGPS	28.4484	17.4256	21.0066	16.1091	23.1983	15.0626	16.5402	20.2996	11.1291	13.0689	11.2833	16.0157	9.63992	9.65876
ENSG00000018607.6	ENSG00000018607.6	646915	ZNF806	ZNF806	0.00880394	0	0	0	0	0	0	0	0	0	0	0	0	0
ENSG00000018610.13	ENSG00000018610.13	63932	CXorf56	CXorf56	24.4928	19.7844	16.6493	20.7487	20.7899	18.8379	19.4098	22.6964	20.1725	16.4323	18.8449	24.7155	21.2687	18.7076
ENSG00000018625.14	ENSG00000018625.14	477	ATP1A2	ATP1A2	0	0	0	0	0	0.00987233	0.0056226	0	0	0	0	0	0	0
ENSG00000018699.11	ENSG00000018699.11	55622	TTC27	TTC27	25.4013	3.68325	4.80813	7.04854	14.9385	4.42034	7.81835	19.065	6.39116	9.28516	6.73123	16.8844	3.44769	8.32585
ENSG00000018869.16	ENSG00000018869.16	147948	ZNF582	ZNF582	1.772	1.89973	1.78243	2.3655	2.01611	2.13007	2.60373	2.38867	1.5447	2.12167	2.25676	1.40752	2.25568	1.52008
ENSG00000019102.11	ENSG00000019102.11	23584	VSIG2	VSIG2	0	0	0	0	0	0	0	0	0	0	0	0	0	0
ENSG00000019144.16	ENSG00000019144.16	23187	PHLDB1	PHLDB1	0.548071	0.302063	0.605098	0.724243	0.311915	0.0818693	1.81304	0.861064	0.512025	0.754518	0.511421	0.11572	0.271021	16.6138
ENSG00000019169.10	ENSG00000019169.10	8685	MARCO	MARCO	0.0169189	0	0	0	0.0886026	0	0.185929	0	0	0	0	0.0147727	0	0.0466195
ENSG00000019186.9	ENSG00000019186.9	1591	CYP24A1	CYP24A1	0	0	0	0	0	0	0	0	0	0	0	0	0	0
ENSG00000019485.12	ENSG00000019485.12	56981	PRDM11	PRDM11	1.15646	1.98065	1.23183	1.02601	1.18853	1.83407	2.22012	1.08423	2.06575	2.30674	2.00705	0.993981	2.49103	1.46413
ENSG00000019505.7	ENSG00000019505.7	57586	SYT13	SYT13	0	0	0	0	0	0	0	0	0	0	0	0	0	0
ENSG00000019549.8	ENSG00000019549.8	6591	SNAI2	SNAI2	0	0	0	0	0	0	0	0	0	0	0	0	0	0
ENSG00000019582.14	ENSG00000019582.14	972	CD74	CD74	0.0295775	0	0	0.0776175	0.235691	0.0796171	10.068	0	0	0.0742734	0	0.0258257	0.0834964	4.06578
ENSG00000019991.15	ENSG00000019991.15	3082	HGF	HGF	0.22981	0.0661172	0.0528227	0.0863983	0.0118014	0	0	0.5031	0	0.584225	0.208581	0.0978462	0	0
ENSG00000019995.6	ENSG00000019995.6	54764	ZRANB1	ZRANB1	12.452	19.5705	19.5486	16.8351	10.7665	15.818	11.9642	11.482	14.7806	12.9579	13.6288	8.82201	12.2203	10.9531
ENSG00000020129.15	ENSG00000020129.15	23154	NCDN	NCDN	11.2175	9.7476	10.0939	12.2144	12.8763	11.5867	9.8475	8.43312	8.60198	11.3705	9.74053	14.3785	7.94501	10.217
ENSG00000020181.17	ENSG00000020181.17	25960	ADGRA2	ADGRA2	0.0609437	0.0262328	0.0793598	0.00543489	0.0653701	0.0105519	0.00601012	0.065091	0.0854674	0.0327059	0.0395601	0	0	0
ENSG00000020219.9	ENSG00000020219.9	155100	CCT8L1P	CCT8L1P	0	0.0154522	0	0	0	0.0195356	0	0.0164238	0	0	0	0	0	0
ENSG00000020256.19	ENSG00000020256.19	55734	ZFP64	ZFP64	10.3552	5.06185	6.59197	4.60903	7.49896	6.62422	7.97402	11.3658	3.77103	4.94525	6.78026	9.21339	5.69568	3.35048
ENSG00000020426.10	ENSG00000020426.10	4331	MNAT1	MNAT1	44.4371	33.7264	31.4968	31.4162	38.6011	22.0385	19.5403	39.5687	33.6503	45.8294	29.0502	40.9419	19.9798	21.8931
ENSG00000020577.13	ENSG00000020577.13	23034	SAMD4A	SAMD4A	0.0243769	0	0	0	0.180546	0.00451553	0	0.140223	0	0	0.00846687	0	0.011402	0.11068
ENSG00000020633.18	ENSG00000020633.18	864	RUNX3	RUNX3	34.7841	20.5888	19.9411	15.8918	58.6671	32.1746	17.7647	32.9408	19.2055	21.0805	20.461	59.7403	35.2718	12.7211
ENSG00000020922.12	ENSG00000020922.12	4361	MRE11A	MRE11A	27.1755	7.4448	8.45837	9.76273	15.2025	6.95595	10.3812	21.3431	8.31339	6.58633	7.68575	13.2376	8.22478	6.0592
ENSG00000021300.13	ENSG00000021300.13	58473	PLEKHB1	PLEKHB1	0	0	0	0	0.013297	0.166358	0.0360721	0	0	0	0	0.178907	0	0.0279947
ENSG00000021355.12	ENSG00000021355.12	1992	SERPINB1	SERPINB1	50.0308	239.589	267.055	238.494	96.1085	168.506	162.682	34.8942	155.777	176.421	134.853	66.9541	103.059	84.321
ENSG00000021461.16	ENSG00000021461.16	64816	CYP3A43	CYP3A43	0	0.102192	0	0.0281356	0	0	0	0	0.0829817	0.0249599	0.0581141	0	0.0296761	0
ENSG00000021488.12	ENSG00000021488.12	11136	SLC7A9	SLC7A9	0	0.0665313	0	0.0433229	0	0.0420573	0	0	0.0381338	0.0192373	0.0347392	0	0	0
ENSG00000021574.11	ENSG00000021574.11	6683	SPAST	SPAST	11.4702	19.2688	18.5244	15.8348	10.1537	18.3756	12.3344	9.70526	18.1127	13.7518	16.7132	10.1515	16.9291	11.0127
ENSG00000021645.18	ENSG00000021645.18	9369	NRXN3	NRXN3	0	0	0	0	0.00145467	0	0	0	0	0	0	0	0	0.000765393
ENSG00000021762.19	ENSG00000021762.19	114879	OSBPL5	OSBPL5	39.1945	24.0682	24.6615	25.8381	23.1206	9.82553	8.48842	18.3356	12.5924	21.3854	13.6191	26.1468	8.4284	4.4374
ENSG00000021776.10	ENSG00000021776.10	9716	AQR	AQR	17.4167	13.7465	14.3485	15.3127	23.4946	27.7562	26.2363	18.1959	16.3757	17.6938	17.7949	26.3454	22.1877	27.6266
ENSG00000021826.14	ENSG00000021826.14	1373	CPS1	CPS1	6.7537	0.520994	1.72154	0.981353	5.64573	0.583738	0.741552	4.1636	0.832189	2.8832	0.419375	3.1178	0.0523176	0.135496
ENSG00000021852.12	ENSG00000021852.12	732	C8B	C8B	0	0	0	0	0	0	0	0.013174	0	0	0	0	0	0
ENSG00000022267.16	ENSG00000022267.16	2273	FHL1	FHL1	0.439071	0.597363	0.574946	0.963072	0.498662	0.349463	0.0589582	0.408424	0.426992	0.312476	0.285264	0.0871464	0.519003	0.0915107
ENSG00000022277.12	ENSG00000022277.12	51507	RTFDC1	RTFDC1	81.7203	153.248	153.211	158.762	81.4961	175.224	147.018	67.1079	118.078	115.284	127.613	96.7465	145.133	135.828
ENSG00000022355.15	ENSG00000022355.15	2554	GABRA1	GABRA1	0	0	0	0	0	0	0	0	0	0	0	0.115851	0	0
ENSG00000022556.15	ENSG00000022556.15	55655	NLRP2	NLRP2	0	0.11748	0.17181	0.256251	0	0	0.0575105	0	0.159037	0.0533529	0.375343	0	0	0.322373
ENSG00000022567.9	ENSG00000022567.9	57210	SLC45A4	SLC45A4	7.80813	26.5313	27.1968	18.2074	7.15744	14.1842	9.47719	5.14327	28.0945	17.481	21.8884	6.97248	12.4479	5.12605
ENSG00000022840.15	ENSG00000022840.15	9921	RNF10	RNF10	240.819	385.528	472.794	459.709	224.753	420.032	309.417	97.9679	149.851	167.042	158.847	110.392	146.72	116.74
ENSG00000022976.15	ENSG00000022976.15	55778	ZNF839	ZNF839	8.76527	9.00779	8.04185	7.64353	7.28255	5.68132	4.70524	7.42089	8.27248	6.711	7.2963	3.66758	6.23122	3.1369
ENSG00000023041.11	ENSG00000023041.11	64429	ZDHHC6	ZDHHC6	39.9226	22.546	30.0876	33.5126	46.2455	33.1926	37.019	30.945	28.2096	26.8815	25.4676	46.8685	29.193	27.9359
ENSG00000023171.14	ENSG00000023171.14	57476	GRAMD1B	GRAMD1B	10.5032	5.06614	4.6901	3.57094	8.95872	5.6083	2.34184	9.90426	4.28471	9.2831	3.63631	15.4097	5.16577	1.12284
ENSG00000023191.16	ENSG00000023191.16	6050	RNH1	RNH1	81.3756	91.9522	95.7555	80.1078	77.1772	75.1544	84.7195	61.071	58.8448	77.0704	72.5516	73.1314	57.4903	52.0147
ENSG00000023228.13	ENSG00000023228.13	4719	NDUFS1	NDUFS1	50.4086	31.2939	31.8728	32.4123	40.0042	33.5138	39.2932	38.0449	27.4563	34.2525	32.9422	46.2924	28.8713	32.1686
ENSG00000023287.12	ENSG00000023287.12	9821	RB1CC1	RB1CC1	13.1393	27.2476	19.0675	22.6771	3.97284	11.6305	8.02118	9.93165	20.9133	14.6973	16.177	4.04779	8.16941	7.78489
ENSG00000023318.7	ENSG00000023318.7	23071	ERP44	ERP44	15.8834	18.2042	17.662	17.0077	14.0866	17.2982	15.6299	16.034	17.8188	19.4143	19.2275	17.3851	16.2501	19.8232
ENSG00000023330.14	ENSG00000023330.14	211	ALAS1	ALAS1	53.4662	59.0855	66.9291	55.2607	75.8812	49.7249	52.1299	99.8447	50.9036	156.037	45.0432	94.8721	44.4015	68.0333
ENSG00000023445.13	ENSG00000023445.13	330	BIRC3	BIRC3	0.605788	0.629368	0.516957	0.853219	1.56081	3.24465	17.8546	3.8616	1.32172	6.31327	1.29928	1.13321	5.40947	56.031
ENSG00000023516.8	ENSG00000023516.8	11215	AKAP11	AKAP11	5.60398	7.7943	7.49211	10.0321	6.93923	13.1406	17.4638	5.35961	10.4177	6.22876	10.7467	5.63406	13.4315	12.5611
ENSG00000023572.8	ENSG00000023572.8	51022	GLRX2	GLRX2	15.1625	10.5363	10.381	9.32616	17.59	10.2066	14.5837	12.9176	8.54566	9.64367	10.2687	20.0721	10.5098	18.0477
ENSG00000023608.4	ENSG00000023608.4	6617	SNAPC1	SNAPC1	3.22848	1.45795	1.22407	1.03495	2.01069	1.51436	1.20965	3.25154	1.43492	1.56225	1.51868	1.71098	1.75089	1.47086
ENSG00000023697.12	ENSG00000023697.12	51071	DERA	DERA	42.9041	25.9642	28.1992	29.2607	29.1465	25.4293	37.7489	27.9084	16.1989	25.5803	21.0118	20.3746	22.8638	25.7597
ENSG00000023734.10	ENSG00000023734.10	11171	STRAP	STRAP	108.723	68.7149	68.1183	70.3492	81.1418	62.9119	67.6202	97.8442	56.9974	75.8907	64.7535	110.72	50.1624	71.1675
ENSG00000023839.10	ENSG00000023839.10	1244	ABCC2	ABCC2	0.168933	0.479774	0.321087	0.5622	0.157957	0.366299	0.230739	0.0805118	0.457061	0.185116	0.390212	0.151317	0.377062	0.129331
ENSG00000023892.10	ENSG00000023892.10	50619	DEF6	DEF6	35.747	51.3951	47.4702	48.8191	36.9355	62.9338	47.4257	26.228	48.6753	36.896	38.8721	28.0186	64.7539	15.7564
ENSG00000023902.13	ENSG00000023902.13	51177	PLEKHO1	PLEKHO1	5.50628	17.6809	21.572	26.5729	14.6495	70.6764	69.7325	5.35919	17.4347	19.5936	24.1288	9.81139	59.8409	68.5591
ENSG00000023909.9	ENSG00000023909.9	2730	GCLM	GCLM	6.32037	7.01481	12.2953	8.87326	5.82863	11.0291	8.409	7.5951	7.48254	11.8736	8.73895	9.3085	9.18381	24.4859
ENSG00000024048.10	ENSG00000024048.10	23304	UBR2	UBR2	5.10439	12.0917	12.9628	11.788	4.75496	12.2412	9.24132	5.51906	14.7179	11.9827	12.4428	5.6753	12.1537	8.27266
ENSG00000024422.11	ENSG00000024422.11	30846	EHD2	EHD2	0.164604	0.0735975	0.176324	0.175392	0.573866	0.0424946	0.291914	0.215323	0.0806912	0.157784	0.282427	0.0953998	0.0188897	0.150707
ENSG00000024526.16	ENSG00000024526.16	55635	DEPDC1	DEPDC1	18.1772	3.64516	5.57235	5.56034	5.31393	1.51624	0.685939	19.8988	1.41304	8.98443	4.28041	5.22292	1.02596	0.19541
ENSG00000024862.16	ENSG00000024862.16	25901	CCDC28A	CCDC28A	14.8611	25.0523	22.0568	21.1929	9.83187	20.2055	17.7117	13.4861	20.1964	20.1332	17.4722	9.63921	18.4202	13.8669
ENSG00000025039.14	ENSG00000025039.14	58528	RRAGD	RRAGD	31.9711	47.4994	42.2779	29.5137	24.3765	38.0141	21.2818	26.7996	42.8716	26.7384	23.9563	20.1661	33.0311	20.8365
ENSG00000025156.12	ENSG00000025156.12	3298	HSF2	HSF2	15.8604	8.63182	8.00956	7.29823	10.3003	6.04881	3.75307	15.9737	8.4842	8.61186	9.39116	10.7383	7.04849	3.53825
ENSG00000025293.15	ENSG00000025293.15	51230	PHF20	PHF20	29.9784	32.2356	26.7332	30.8013	22.8531	33.6809	30.2067	22.8644	29.2047	24.9302	34.4644	18.4787	35.0401	26.9818
ENSG00000025423.11	ENSG00000025423.11	8630	HSD17B6	HSD17B6	2.9078	0.211102	0.817427	0.158285	0.671642	0.534074	0.0250083	1.93136	0.960568	1.95202	1.14087	0.448806	0	0.0192176
ENSG00000025434.18	ENSG00000025434.18	10062	NR1H3	NR1H3	3.63877	2.07645	3.65345	3.63445	2.00004	2.47327	4.49034	2.82476	1.61457	2.40194	1.75032	1.47215	1.07673	1.51742
ENSG00000025708.13	ENSG00000025708.13	1890	TYMP	TYMP	1.11064	10.3623	18.9486	21.8678	6.32369	32.3629	58.4851	0.88888	8.97316	18.1322	15.2959	3.23366	29.4916	36.2085
ENSG00000025770.18	ENSG00000025770.18	29781	NCAPH2	NCAPH2	60.5245	21.6974	19.6298	25.8634	54.9831	29.0701	23.7055	37.3239	14.7231	18.3316	15.2809	34.7831	15.5113	11.185
ENSG00000025772.7	ENSG00000025772.7	10953	TOMM34	TOMM34	19.9998	8.32118	7.44781	7.78743	23.249	8.61087	9.65112	19.5993	7.19548	8.10933	7.85316	20.997	7.67966	10.8933
ENSG00000025796.13	ENSG00000025796.13	11231	SEC63	SEC63	121.46	56.6864	64.2527	65.9557	98.3338	42.2738	50.1204	76.5086	44.2081	48.4898	50.8489	71.155	33.7097	42.2556
ENSG00000025800.13	ENSG00000025800.13	23633	KPNA6	KPNA6	12.5073	13.7506	15.8886	15.2202	10.7319	15.2997	12.8204	11.4965	13.6503	12.6443	13.5863	11.3136	13.1278	10.9642
ENSG00000026025.13	ENSG00000026025.13	7431	VIM	VIM	46.3889	351.042	426.573	375.83	21.5596	296.487	400.402	94.0074	330.235	395.941	349.45	25.0067	266.277	447.746
ENSG00000026036.21	ENSG00000026036.21	100533107	RTEL1-TNFRSF6B	RTEL1-TNFRSF6B	1.1379	1.58762	0.666753	0.864121	0.636024	1.37777	1.54387	0.962589	0.910991	1.049	0.746102	0.847159	0.893747	1.11147
ENSG00000026103.19	ENSG00000026103.19	355	FAS	FAS	3.56586	9.82612	12.959	14.0534	2.26301	9.47651	9.0362	3.65034	8.16997	8.59544	16.7879	2.2102	7.65117	5.23889
ENSG00000026297.15	ENSG00000026297.15	8635	RNASET2	RNASET2	111.463	143.881	142.327	148.091	80.8156	139.976	115.958	78.824	115.611	111.38	128.302	87.4244	128.197	58.2551
ENSG00000026508.16	ENSG00000026508.16	960	CD44	CD44	0.0176575	0.0145241	0	0.266327	0.144161	0.407563	0.472138	0.237424	0	0	0.153847	0.070618	0.0692542	2.08196
ENSG00000026559.13	ENSG00000026559.13	3755	KCNG1	KCNG1	0	0	0	0	0.0700423	0	0	0	0	0	0	0	0	0
ENSG00000026652.13	ENSG00000026652.13	56895	AGPAT4	AGPAT4	0.0822597	0.0337322	0.0436616	0.00772938	0.035838	0.0419119	0.0475199	0.0326504	0.00420417	0.035395	0.0363993	0.0994299	0.00425619	0.112915
ENSG00000026751.16	ENSG00000026751.16	57823	SLAMF7	SLAMF7	0.0386971	0.704083	1.31513	0.838737	0.0952632	0.775727	2.6557	0.218403	0.450637	1.25974	1.01754	0.0772067	1.34729	6.76001
ENSG00000026950.16	ENSG00000026950.16	11119	BTN3A1	BTN3A1	6.65989	10.9475	7.61769	11.3871	7.6624	12.0146	9.33011	6.63983	11.9951	5.56489	10.8608	6.09199	14.816	3.52744
ENSG00000027001.9	ENSG00000027001.9	4285	MIPEP	MIPEP	12.2248	1.9153	1.75949	1.57645	10.6517	2.5357	4.24496	8.83787	1.5007	1.90239	1.66132	13.5199	1.78949	2.45216
ENSG00000027075.13	ENSG00000027075.13	5583	PRKCH	PRKCH	0.0108819	0.0641192	0	0	0.50234	0	0	0.0658728	0	0.0103312	0	0.307041	0	0.00999492
ENSG00000027644.4	ENSG00000027644.4	3645	INSRR	INSRR	0	0	0	0	0	0	0	0.00493374	0	0	0	0	0	0
ENSG00000027697.12	ENSG00000027697.12	3459	IFNGR1	IFNGR1	22.8596	112.826	141.854	201.449	24.7701	151.206	305.983	18.6747	121.123	99.001	191.464	31.4095	151.696	350.162
ENSG00000027847.13	ENSG00000027847.13	11285	B4GALT7	B4GALT7	16.8228	15.4804	12.9665	12.586	17.9456	15.1633	19.7419	12.3305	11.1448	13.5031	14.7291	15.1279	17.4105	17.0951
ENSG00000027869.11	ENSG00000027869.11	9047	SH2D2A	SH2D2A	0.666679	0.0488428	0.0592168	0.0636105	0.825408	0.0578933	0.0658001	0.777866	0	0.105557	0.147404	0.291035	0	0.054594
ENSG00000028116.16	ENSG00000028116.16	7444	VRK2	VRK2	13.3387	15.6793	17.3956	16.4495	11.6992	11.218	16.7005	11.1841	15.6272	18.1013	18.6058	11.9493	12.2323	14.0625
ENSG00000028137.16	ENSG00000028137.16	7133	TNFRSF1B	TNFRSF1B	18.8925	175.126	185.302	215.405	29.9797	129.199	145.804	16.4342	146.245	96.5543	224.577	28.4173	106.738	83.0272
ENSG00000028203.17	ENSG00000028203.17	55591	VEZT	VEZT	38.5047	36.4443	34.8354	32.5188	24.6298	26.7765	28.393	37.2868	33.2267	43.5291	39.6363	27.6639	26.0204	34.3087
ENSG00000028277.20	ENSG00000028277.20	5452	POU2F2	POU2F2	0.314712	0.538731	0.332783	0.696089	0.443349	1.37208	0.775728	0.351111	0.802187	0.458293	0.425833	0.0706294	0.588742	2.85233
ENSG00000028310.17	ENSG00000028310.17	65980	BRD9	BRD9	27.3323	23.008	20.5474	23.6794	33.0473	22.3278	23.2653	28.5922	21.3991	23.0419	25.5303	37.6523	25.9716	24.6298
ENSG00000028528.14	ENSG00000028528.14	6642	SNX1	SNX1	51.0997	99.1313	106.557	100.78	48.2712	100.674	97.677	44.5097	81.839	75.3347	86.8928	50.4268	90.5132	74.5258
ENSG00000028839.9	ENSG00000028839.9	9519	TBPL1	TBPL1	19.8552	30.2993	30.4282	33.1912	23.2735	34.5249	29.7691	17.6547	25.4391	22.61	23.2076	19.6883	27.2344	21.693
ENSG00000029153.14	ENSG00000029153.14	56938	ARNTL2	ARNTL2	13.5843	2.65769	5.64108	6.39948	2.41443	1.0938	3.01605	13.9451	2.39098	9.15569	7.35062	2.33826	0.838328	8.94301
ENSG00000029363.15	ENSG00000029363.15	9774	BCLAF1	BCLAF1	134.943	84.1297	71.5976	97.1049	100.718	80.0025	91.2888	175.932	104.371	129.802	116.081	175.972	83.2764	80.2717
ENSG00000029364.11	ENSG00000029364.11	55334	SLC39A9	SLC39A9	11.9876	12.3891	15.8459	12.5609	11.9863	13.4344	13.4547	10.9613	10.9437	14.5429	13.0241	11.9808	11.4749	11.3061
ENSG00000029534.19	ENSG00000029534.19	286	ANK1	ANK1	0.279599	0.119044	0.0971683	0.0788721	0.00713502	0	0	0.110443	0.156497	0.125051	0.00796056	0.00300191	0	0.0368599
ENSG00000029559.6	ENSG00000029559.6	3381	IBSP	IBSP	0	0	0	0	0	0	0	0	0	0	0	0	0	0
ENSG00000029639.10	ENSG00000029639.10	51106	TFB1M	TFB1M	19.7664	5.53138	5.10894	5.19727	16.9427	8.42708	7.63995	15.9449	5.28276	5.92903	5.38579	18.0174	6.5784	3.67382
ENSG00000029725.16	ENSG00000029725.16	9135	RABEP1	RABEP1	31.5087	14.3889	12.3231	11.9767	24.6192	13.7946	14.8205	32.1001	16.6886	15.6565	17.1042	30.665	13.2248	21.4023
ENSG00000029993.14	ENSG00000029993.14	3149	HMGB3	HMGB3	106.615	33.2378	44.7367	35.4558	96.961	23.7316	24.3492	108.996	25.4146	69.895	36.8396	123.646	22.9563	20.9771
ENSG00000030066.13	ENSG00000030066.13	23279	NUP160	NUP160	40.7333	9.85724	10.2818	11.2424	30.968	10.1455	10.2366	40.8036	9.59077	15.1245	12.0439	36.9889	8.37488	9.78902
ENSG00000030110.12	ENSG00000030110.12	578	BAK1	BAK1	14.3399	21.191	27.6607	21.7417	19.0748	26.6561	25.2623	17.3892	18.3888	22.2263	21.4293	27.0258	26.3366	23.0097
ENSG00000030304.13	ENSG00000030304.13	4593	MUSK	MUSK	0	0	0	0	0	0	0	0	0	0	0	0	0	0
ENSG00000030419.16	ENSG00000030419.16	22807	IKZF2	IKZF2	2.20709	0.437845	0.85997	0.343268	1.11031	0.583161	0.444659	3.70446	0.326781	1.83437	0.340487	1.69363	0.519165	0.0781661
ENSG00000030582.16	ENSG00000030582.16	2896	GRN	GRN	230.053	742.76	611.563	456.556	198.718	850.271	791.313	119.312	305.115	348.285	261.479	103.913	475.848	385.117
ENSG00000031003.10	ENSG00000031003.10	51306	FAM13B	FAM13B	8.90795	14.4352	13.9277	15.8707	14.3286	18.9666	21.829	8.39136	12.1379	15.1797	12.3289	14.1141	17.0316	22.9738
ENSG00000031081.10	ENSG00000031081.10	57514	ARHGAP31	ARHGAP31	0.0121438	0.0650843	0.0841525	0.339472	0.06624	0.0822718	8.41426	0.0026516	0.0900191	0.0836428	1.8062	0.0106034	0.448441	36.9643
ENSG00000031691.6	ENSG00000031691.6	55166	CENPQ	CENPQ	14.554	6.6706	7.08918	7.81679	9.24719	6.51753	7.1467	15.1117	5.75254	6.43675	6.24935	7.55371	6.37687	4.43378
ENSG00000031698.12	ENSG00000031698.12	6301	SARS	SARS	54.5747	59.7076	59.8383	59.3634	108.872	68.7606	71.7008	53.1418	62.9403	61.9605	70.5422	56.2776	75.737	68.0857
ENSG00000031823.14	ENSG00000031823.14	8498	RANBP3	RANBP3	67.8339	66.3928	74.7223	81.9078	74.2954	72.0345	70.2013	64.1385	61.2765	52.1728	67.6338	70.7598	56.851	48.4198
ENSG00000032219.18	ENSG00000032219.18	5926	ARID4A	ARID4A	22.224	35.1493	29.753	30.8816	14.1157	28.3647	31.6834	15.7207	30.8426	19.7496	25.6205	10.9327	24.7239	18.8627
ENSG00000032389.12	ENSG00000032389.12	7260	TSSC1	TSSC1	26.7125	16.2032	17.7304	18.1406	27.3684	15.5417	19.2529	21.9835	11.9518	18.0735	13.4034	25.0496	12.8757	10.3844
ENSG00000032444.15	ENSG00000032444.15	10908	PNPLA6	PNPLA6	21.1975	45.7484	52.1337	45.0387	17.6324	43.6501	33.3119	11.6614	26.18	28.9906	25.6514	11.591	25.8249	18.2175
ENSG00000032742.17	ENSG00000032742.17	8100	IFT88	IFT88	5.52898	3.7045	3.15182	3.99219	3.88833	4.7958	5.1543	3.84515	2.6845	4.17885	3.48947	1.883	3.02018	4.88402
ENSG00000033011.11	ENSG00000033011.11	56052	ALG1	ALG1	21.5367	11.3172	10.6219	14.1635	19.4809	11.0183	12.5855	17.7317	8.00071	11.4807	12.9208	24.5763	10.5818	9.48459
ENSG00000033030.13	ENSG00000033030.13	55596	ZCCHC8	ZCCHC8	14.7154	20.2	17.3313	18.4924	15.5852	15.01	12.8192	23.3077	21.4802	15.8655	20.9376	16.1699	17.0046	14.3855
ENSG00000033050.7	ENSG00000033050.7	10061	ABCF2	ABCF2	70.3858	23.2101	28.7611	32.2711	61.5904	28.985	31.4177	59.7403	18.2939	30.1151	35.7358	64.4942	21.269	25.8792
ENSG00000033100.14	ENSG00000033100.14	54480	CHPF2	CHPF2	15.5234	39.4257	42.9407	43.4753	18.1012	41.7231	33.6545	14.937	37.3897	36.1184	44.2872	11.3493	40.865	28.7001
ENSG00000033122.18	ENSG00000033122.18	57554	LRRC7	LRRC7	0	0	0	0	0.012733	0	0	0	0	0	0	0	0	0
ENSG00000033170.16	ENSG00000033170.16	2530	FUT8	FUT8	2.82529	2.84188	3.68691	2.95843	3.06347	4.42229	3.70371	2.12901	1.33705	3.84223	2.59993	2.00036	2.2091	1.88266
ENSG00000033178.12	ENSG00000033178.12	55236	UBA6	UBA6	39.8316	33.2992	41.3735	38.888	27.7559	27.3399	30.7705	30.7579	23.2579	34.5675	28.884	21.0125	18.9797	23.4225
ENSG00000033327.12	ENSG00000033327.12	9846	GAB2	GAB2	10.8428	18.9286	17.7656	22.3165	12.1008	19.4852	21.2344	11.8056	24.1261	21.1242	32.5647	5.75712	24.9898	15.9688
ENSG00000033627.14	ENSG00000033627.14	535	ATP6V0A1	ATP6V0A1	16.9447	102.465	92.1538	97.7658	16.5913	89.1983	77.7162	11.9514	75.3147	45.9518	45.1887	7.73265	70.2805	47.1273
ENSG00000033800.13	ENSG00000033800.13	8554	PIAS1	PIAS1	25.9444	51.2562	49.5338	46.7857	20.5963	39.9916	33.1744	29.0438	45.5759	37.768	47.1989	25.7418	35.7734	33.8128
ENSG00000033867.16	ENSG00000033867.16	9497	SLC4A7	SLC4A7	13.9359	4.94141	4.49441	8.45119	15.6155	7.43158	15.565	13.1181	4.18999	6.01056	9.20225	10.0637	6.6301	11.3005
ENSG00000034053.14	ENSG00000034053.14	321	APBA2	APBA2	0	0	0	0	0	0	0	0	0	0	0	0.0102699	0	0
ENSG00000034152.18	ENSG00000034152.18	5606	MAP2K3	MAP2K3	36.6598	41.9942	55.8475	45.7177	32.9651	50.2669	43.16	33.4693	39.9668	38.2719	41.6708	25.7777	45.1727	75.4887
ENSG00000034239.10	ENSG00000034239.10	79645	EFCAB1	EFCAB1	0	0	0	0	0	0	0	0	0	0	0	0	0	0
ENSG00000034510.5	ENSG00000034510.5	9168	TMSB10	TMSB10	529.721	907.957	1235.39	1090.17	310.003	710.789	1517.9	603.253	589.165	1212.22	1008.85	504.508	644.508	2057.36
ENSG00000034533.11	ENSG00000034533.11	28990	ASTE1	ASTE1	5.64787	10.192	6.33685	7.15572	3.33036	2.93936	3.89467	4.68394	4.36507	4.36733	4.88408	3.26148	3.76132	2.64918
ENSG00000034677.11	ENSG00000034677.11	25897	RNF19A	RNF19A	27.0161	43.5264	48.2492	34.3594	10.0638	19.6759	17.0471	20.9	50.3323	44.9821	53.5187	6.76181	19.5187	30.352
ENSG00000034693.14	ENSG00000034693.14	8504	PEX3	PEX3	21.1494	9.7519	8.81241	11.0173	10.9582	8.36246	9.46799	14.1404	6.32294	10.4375	12.7078	14.1003	10.2084	8.72558
ENSG00000034713.7	ENSG00000034713.7	11345	GABARAPL2	GABARAPL2	40.5268	106.387	114.122	103.906	38.8405	100.723	85.3973	38.9901	106.122	89.4051	100.017	39.6748	89.1915	91.6199
ENSG00000034971.14	ENSG00000034971.14	4653	MYOC	MYOC	0	0	0	0	0	0	0	0	0	0	0	0	0	0
ENSG00000035115.21	ENSG00000035115.21	26751	SH3YL1	SH3YL1	3.95432	2.29548	2.4043	2.43176	4.26672	2.02547	2.75731	2.70622	1.75315	2.67273	2.21306	2.24648	2.16344	3.81593
ENSG00000035141.7	ENSG00000035141.7	84908	FAM136A	FAM136A	83.5106	24.5536	20.3167	21.9132	80.8158	22.753	23.6036	83.1553	24.5902	29.5829	24.7215	136.225	23.0479	18.3314
ENSG00000035403.16	ENSG00000035403.16	7414	VCL	VCL	33.253	78.5348	102.784	69.4994	27.9082	46.7039	37.755	29.3201	77.2435	65.4617	52.1145	22.9516	44.4207	16.4086
ENSG00000035499.12	ENSG00000035499.12	55789	DEPDC1B	DEPDC1B	14.929	2.9143	4.1019	3.97195	14.0622	1.89478	1.02035	10.1971	1.47808	6.46533	1.82512	9.97595	0.748008	0.444205
ENSG00000035664.11	ENSG00000035664.11	23604	DAPK2	DAPK2	0.181009	2.28552	3.64354	2.1951	0.331814	3.26879	1.69574	0.0190038	1.82977	0.980098	1.2474	0.351975	2.29191	0.165642
ENSG00000035681.7	ENSG00000035681.7	8439	NSMAF	NSMAF	95.7191	79.3886	71.8537	81.6678	38.6712	36.3324	34.1019	65.8628	62.8377	60.0408	58.5051	36.4491	28.2566	30.0163
ENSG00000035687.9	ENSG00000035687.9	159	ADSS	ADSS	46.1227	35.3658	33.7327	36.5649	36.9804	32.9743	25.655	42.9073	35.0648	32.4944	39.5815	38.8555	29.7655	21.9769
ENSG00000035720.7	ENSG00000035720.7	26228	STAP1	STAP1	4.34879	3.75789	4.13118	2.38422	2.00599	0.945189	0.568827	4.83454	3.22301	9.61594	2.14128	1.42534	0.975664	0.242556
ENSG00000035862.12	ENSG00000035862.12	7077	TIMP2	TIMP2	9.97389	87.8139	104.691	110.152	12.7577	104.535	123.421	9.18046	85.876	61.7538	93.969	10.1574	98.9992	79.1869
ENSG00000035928.14	ENSG00000035928.14	5981	RFC1	RFC1	146.617	68.4436	57.1595	68.3598	118.405	58.1133	51.2564	71.4086	39.8219	37.6224	34.5943	54.7303	21.71	23.5346
ENSG00000036054.12	ENSG00000036054.12	55773	TBC1D23	TBC1D23	17.2074	23.7527	21.0457	18.6593	12.4327	21.9971	20.4681	12.681	16.964	17.0854	19.6768	12.2566	14.4683	21.2426
ENSG00000036257.12	ENSG00000036257.12	8452	CUL3	CUL3	61.1153	82.071	81.4376	80.0635	50.8697	76.531	75.1316	44.6713	64.1072	57.3034	66.0695	51.785	55.4917	62.9539
ENSG00000036448.9	ENSG00000036448.9	9172	MYOM2	MYOM2	0.296487	0	0.0858337	0	0.708691	0.111637	0.0567048	0.102483	0	0.00545999	0.130942	0.195547	0.146491	0
ENSG00000036473.6	ENSG00000036473.6	5009	OTC	OTC	0.020015	0	0	0	0	0	0	0	0	0	0	0	0	0.0183836
ENSG00000036530.8	ENSG00000036530.8	10858	CYP46A1	CYP46A1	0	0	0	0.00462237	0	0	0.0102236	0.0113172	0.00492575	0.013301	0.0215507	0	0.0049867	0.0123948
ENSG00000036549.12	ENSG00000036549.12	26009	ZZZ3	ZZZ3	16.8336	15.1501	12.9127	12.2716	17.0438	12.059	11.3285	23.6338	17.2219	14.7661	19.0364	23.2074	12.8346	12.5194
ENSG00000036565.14	ENSG00000036565.14	6570	SLC18A1	SLC18A1	0	0.0731168	0.0115057	0.0634769	0.0135871	0.411727	0.515081	0.00945684	0.0818266	0.08037	0.0359464	0.0342403	1.19163	0.382311
ENSG00000036672.15	ENSG00000036672.15	9099	USP2	USP2	2.7088	0.342014	0.0978901	0.434236	0.843927	0.198387	0.0121266	2.39759	0.202285	0.331566	0.318778	0.657904	0	0.0542929
ENSG00000036828.13	ENSG00000036828.13	846	CASR	CASR	0	0	0	0	0	0.0672486	0	0	0.00881327	0	0	0	0	0
ENSG00000037042.8	ENSG00000037042.8	27175	TUBG2	TUBG2	3.83533	4.05228	3.99016	3.97593	2.46396	1.44581	1.49758	2.0863	2.87068	2.85192	3.84128	1.66653	0.712705	0.608359
ENSG00000037241.7	ENSG00000037241.7	51121	RPL26L1	RPL26L1	45.0032	17.9778	19.5748	18.4084	49.3509	22.5641	22.1394	50.3338	15.0284	28.7902	19.5078	87.3951	22.4022	21.2139
ENSG00000037280.15	ENSG00000037280.15	2324	FLT4	FLT4	21.443	3.8836	4.65442	3.57691	20.6264	1.34837	0.393034	17.1035	1.96035	5.27392	2.32932	12.5172	0.973519	0.117271
ENSG00000037474.14	ENSG00000037474.14	54888	NSUN2	NSUN2	73.0571	36.0054	31.3336	35.9297	85.9618	53.3221	60.0035	78.0632	37.1738	40.0458	42.722	100.942	55.7874	69.8191
ENSG00000037637.10	ENSG00000037637.10	54455	FBXO42	FBXO42	6.83054	14.7498	13.8962	12.6225	7.54534	14.0056	11.5748	7.48131	12.611	12.6167	14.7476	6.99121	13.6485	12.1537
ENSG00000037749.11	ENSG00000037749.11	4238	MFAP3	MFAP3	12.6185	17.8755	22.2974	15.9695	19.9297	26.6176	25.8103	16.1652	19.4108	23.0038	22.1675	20.7698	26.0284	29.8655
ENSG00000037757.13	ENSG00000037757.13	84245	MRI1	MRI1	28.685	20.3244	17.5582	19.7317	25.1539	24.5191	21.0949	26.2979	22.4942	14.9798	22.1104	31.0333	27.5399	10.0888
ENSG00000037897.16	ENSG00000037897.16	4234	METTL1	METTL1	57.9202	4.50343	5.31477	8.88031	31.8975	2.90357	16.9736	46.7119	4.26832	11.789	15.0817	34.8347	5.02543	26.7321
ENSG00000037965.5	ENSG00000037965.5	3224	HOXC8	HOXC8	0.525031	0.202236	0.0871741	0.105353	0.315052	0.102271	0.0194181	0.372583	0.0187113	0.140193	0.0159755	0.0859561	0.113657	0.0150699
ENSG00000038002.8	ENSG00000038002.8	175	AGA	AGA	37.1788	27.8965	24.1488	25.7905	32.6349	22.7325	23.7244	25.3872	17.0563	26.3525	22.9526	12.7746	17.2321	18.0982
ENSG00000038210.12	ENSG00000038210.12	55300	PI4K2B	PI4K2B	13.2421	6.27411	7.79602	7.07	15.2887	6.64414	6.86491	12.971	6.79431	12.17	8.80281	14.7327	5.32715	15.3981
ENSG00000038219.12	ENSG00000038219.12	259282	BOD1L1	BOD1L1	19.606	51.9533	41.6191	31.2777	21.8998	41.0369	33.0748	20.7847	49.0859	26.8667	31.133	18.1483	42.0779	21.9907
ENSG00000038274.16	ENSG00000038274.16	27430	MAT2B	MAT2B	37.0892	49.7192	49.2444	48.186	33.0005	60.3389	51.6087	32.4148	46.9598	35.0972	42.718	36.1424	61.0574	46.529
ENSG00000038295.7	ENSG00000038295.7	7092	TLL1	TLL1	0	0	0	0	0	0	0	0	0	0	0	0	0	0
ENSG00000038358.14	ENSG00000038358.14	23644	EDC4	EDC4	120.24	90.8134	85.632	84.5308	102.139	90.4348	78.2663	74.768	64.806	74.0895	66.8428	74.1409	70.1454	60.988
ENSG00000038382.17	ENSG00000038382.17	7204	TRIO	TRIO	1.46874	0.869095	1.32901	2.27303	0.0687185	0.131722	0.870049	0.447576	0.867734	0.657401	0.982061	0.0417797	0.188679	0.238791
ENSG00000038427.15	ENSG00000038427.15	1462	VCAN	VCAN	0.00668316	0.00274579	0	0.00640106	0	0.00694301	3.89715	0	0	0	0	0	0	2.404
ENSG00000038532.14	ENSG00000038532.14	23274	CLEC16A	CLEC16A	6.99454	9.75263	9.33194	10.2991	9.86057	12.7189	12.3405	4.57135	6.77598	6.71708	7.36155	6.51945	10.0632	9.00002
ENSG00000038945.14	ENSG00000038945.14	4481	MSR1	MSR1	0	0	0	0	0	0	0	0	0	0	0	0	0	0
ENSG00000039068.18	ENSG00000039068.18	999	CDH1	CDH1	0	0.00288859	0.0037354	0	0.554014	0	0	0	0	0	0.0144421	0	0	0
ENSG00000039123.15	ENSG00000039123.15	23517	SKIV2L2	SKIV2L2	50.0257	26.4248	30.6199	25.412	74.7903	36.2597	43.1504	39.6885	21.0299	21.7438	22.0036	60.9759	30.9769	37.8411
ENSG00000039139.9	ENSG00000039139.9	1767	DNAH5	DNAH5	0	0	0	0	0	0	0	0	0	0	0	0	0	0
ENSG00000039319.16	ENSG00000039319.16	9765	ZFYVE16	ZFYVE16	3.0166	9.73321	9.81421	19.1949	4.90099	15.2672	31.2077	1.35861	8.97333	7.57452	8.98122	2.25123	11.4323	53.9384
ENSG00000039523.17	ENSG00000039523.17	79567	FAM65A	FAM65A	11.5648	14.8812	10.1558	11.7715	12.4143	19.6201	19.1033	9.48294	11.4365	9.04948	14.9871	11.7065	17.1783	9.54825
ENSG00000039537.13	ENSG00000039537.13	729	C6	C6	0	0	0	0	0	0	0	0	0	0	0	0	0	0
ENSG00000039560.13	ENSG00000039560.13	26064	RAI14	RAI14	0	0	0	0	0	0	0.0276474	0	0	0	0	0	0.184147	0.094557
ENSG00000039600.10	ENSG00000039600.10	11063	SOX30	SOX30	0	0	0	0	0	0	0	0	0	0	0	0	0	0
ENSG00000039650.9	ENSG00000039650.9	11284	PNKP	PNKP	20.31	42.7651	40.5893	44.8122	21.1708	36.4511	34.5407	18.7726	36.2239	36.729	34.0108	17.6623	31.9162	26.9534
ENSG00000039987.6	ENSG00000039987.6	54831	BEST2	BEST2	0	0	0.0172374	0	0.0141584	0	0	0	0	0	0	0	0	0
ENSG00000040199.18	ENSG00000040199.18	23035	PHLPP2	PHLPP2	1.79605	1.65506	2.66791	2.15285	0.34804	0.576449	0.856539	1.90488	1.47539	2.76394	3.45166	0.418539	0.764371	3.73385
ENSG00000040275.16	ENSG00000040275.16	54908	SPDL1	SPDL1	40.7587	10.0602	12.5727	14.2885	40.4767	9.68293	7.68968	33.4466	6.50703	13.885	7.36765	38.5962	6.0353	8.18425
ENSG00000040341.17	ENSG00000040341.17	27067	STAU2	STAU2	43.7914	69.5499	72.3546	69.2944	10.1744	22.1327	16.58	26.5686	36.212	44.4346	33.9977	12.2371	11.2043	8.17022
ENSG00000040487.12	ENSG00000040487.12	54896	PQLC2	PQLC2	2.36199	9.13956	8.41754	5.66775	3.21651	10.7892	9.65169	2.24655	8.36666	6.24912	6.69445	1.70623	12.8731	11.1941
ENSG00000040531.14	ENSG00000040531.14	1497	CTNS	CTNS	4.39005	2.77423	4.27096	4.00054	2.48388	4.18612	6.61777	3.44509	3.91741	2.61652	4.64989	1.96025	3.75898	6.17702
ENSG00000040608.13	ENSG00000040608.13	65078	RTN4R	RTN4R	1.36655	0.967064	2.27612	1.29774	0.889247	0.168818	0.478383	1.97962	0.300532	0.884061	0.393452	0.690316	0.0608692	0.27441
ENSG00000040633.12	ENSG00000040633.12	79142	PHF23	PHF23	17.7415	28.1568	34.4993	26.6757	15.1378	30.883	25.7574	19.7905	27.6629	20.7473	32.9739	23.7381	27.8602	19.0897
ENSG00000040731.10	ENSG00000040731.10	1008	CDH10	CDH10	0	0	0	0	0	0	0	0	0	0	0	0	0	0
ENSG00000040933.15	ENSG00000040933.15	3631	INPP4A	INPP4A	10.7467	26.8857	25.2812	21.8478	15.0506	32.7263	22.0679	8.47715	21.7857	17.7988	17.1897	9.1138	27.3642	13.5276
ENSG00000041353.9	ENSG00000041353.9	5874	RAB27B	RAB27B	0	0	0	0	0	0	0	0	0	0	0	0	0	0
ENSG00000041357.15	ENSG00000041357.15	5685	PSMA4	PSMA4	247.6	131.284	137.129	137.923	198.334	119.372	110.165	242.488	122.384	189.427	134.317	275.794	98.7449	130.691
ENSG00000041515.15	ENSG00000041515.15	23026	MYO16	MYO16	0.00948963	0.00345499	0.0709353	0.0101599	0	0.00436799	0.00995548	0	0	0	0	0	0	0
ENSG00000041802.10	ENSG00000041802.10	55341	LSG1	LSG1	30.3765	24.0493	19.4882	20.8052	25.4705	24.7482	23.1455	32.8854	27.9018	27.2445	26.5712	30.9584	23.4702	27.9037
ENSG00000041880.14	ENSG00000041880.14	10039	PARP3	PARP3	2.30247	1.21554	0.946653	1.45412	2.61553	2.69945	1.76041	1.65922	1.65942	2.24891	1.78161	1.77152	1.59074	1.15771
ENSG00000041982.15	ENSG00000041982.15	3371	TNC	TNC	0.0337018	0.00374031	0	0	0.551152	0.0640929	1.06998	0.0257875	0.0703578	0	0	0.011924	0.0710402	3.40394
ENSG00000041988.15	ENSG00000041988.15	90326	THAP3	THAP3	17.9999	22.4001	21.3303	20.1025	10.2789	13.8803	11.2812	11.982	11.8692	12.2413	17.6312	11.5337	12.2768	6.7796
ENSG00000042062.11	ENSG00000042062.11	140876	FAM65C	FAM65C	0.0034321	0.00113896	0	0	0.00138259	0	0.0370664	0.00578942	0	0	0	0	0	0
ENSG00000042088.13	ENSG00000042088.13	55775	TDP1	TDP1	41.8613	14.5149	14.2842	16.4549	28.1295	13.7555	11.4442	32.7691	13.0449	18.9062	17.9197	28.3003	11.372	7.52723
ENSG00000042286.14	ENSG00000042286.14	84883	AIFM2	AIFM2	0.0363793	0.276631	0.352224	0.346817	0.0396926	0.427381	0.279919	0.0439403	0.415056	0.193712	0.430377	0.163982	0.609328	0.101457
ENSG00000042304.10	ENSG00000042304.10	56918	C2orf83	C2orf83	0	0	0	0	0	0	0	0	0	0	0	0	0	0
ENSG00000042317.16	ENSG00000042317.16	55812	SPATA7	SPATA7	2.72846	1.95991	2.35822	1.98542	2.41227	2.21954	2.65679	2.4655	1.90374	2.7632	1.69491	2.60597	2.1002	1.46728
ENSG00000042429.10	ENSG00000042429.10	9440	MED17	MED17	32.2304	46.6381	48.2258	38.0986	27.2705	39.6959	27.7533	36.7765	50.2526	33.5404	48.1512	30.0168	40.0021	39.6255
ENSG00000042445.13	ENSG00000042445.13	54884	RETSAT	RETSAT	9.47123	24.1617	29.0239	24.4549	7.67402	19.0396	16.8255	8.72134	21.0966	18.4894	18.6845	8.03593	15.0039	10.2887
ENSG00000042493.15	ENSG00000042493.15	822	CAPG	CAPG	17.5673	525.483	387.628	341.994	132.843	617.009	427.095	18.8832	300.427	195.463	211.018	89.5457	370.285	217.581
ENSG00000042753.11	ENSG00000042753.11	1175	AP2S1	AP2S1	168.238	135.048	179.269	149.695	151.906	158.513	204.655	89.6407	67.4791	85.465	80.7464	116.714	79.4394	113.088
ENSG00000042781.12	ENSG00000042781.12	7399	USH2A	USH2A	0	0	0	0	0	0	0	0	0	0	0	0	0	0
ENSG00000042813.7	ENSG00000042813.7	11055	ZPBP	ZPBP	0	0	0	0	0	0	0	0	0	0	0	0	0	0
ENSG00000042832.11	ENSG00000042832.11	7038	TG	TG	0.0667873	0.192127	0.200587	0.474604	0.0882985	0.00348553	0.0756044	0.0395859	0.115236	0.0450494	0.0964911	0	0.00657006	0.064933
ENSG00000042980.12	ENSG00000042980.12	10863	ADAM28	ADAM28	0.0728042	0.134099	0.406044	0.98798	0.518894	2.90503	13.9468	0.0256762	0.0975192	0.545714	0.683339	0.158392	2.22035	10.0269
ENSG00000043039.6	ENSG00000043039.6	8538	BARX2	BARX2	0.0071115	0.0175313	0.0151138	0.0241003	0	0	0.016833	0.0186336	0.0162203	0.024756	0.00692437	0	0	0.00326593
ENSG00000043093.13	ENSG00000043093.13	54165	DCUN1D1	DCUN1D1	26.3566	43.4916	44.0339	37.8619	25.4783	40.9959	37.897	25.657	38.1669	37.8889	35.567	23.9571	34.6821	41.5505
ENSG00000043143.20	ENSG00000043143.20	23338	JADE2	JADE2	11.0488	15.8434	9.55449	13.2975	13.7781	26.03	16.2077	6.99961	14.6065	5.98022	14.8369	12.9045	29.7386	18.3542
ENSG00000043355.10	ENSG00000043355.10	7546	ZIC2	ZIC2	0	0.00817771	0	0.0106503	0	0	0	0	0.0113493	0	0	0.00868943	0.0114897	0.140534
ENSG00000043462.11	ENSG00000043462.11	3937	LCP2	LCP2	34.2537	77.5488	59.9953	81.5265	70.8466	91.344	117.909	49.2169	80.5554	84.7017	62.6651	82.6354	83.3679	152.138
ENSG00000043514.15	ENSG00000043514.15	54802	TRIT1	TRIT1	34.508	13.4501	11.8125	10.3998	21.1372	15.7602	15.5723	25.1811	12.445	12.7952	12.2526	19.7173	14.6239	9.96003
ENSG00000043591.5	ENSG00000043591.5	153	ADRB1	ADRB1	0.302757	2.65085	1.81937	2.03342	0.328037	2.98259	0.691918	0.291783	2.17879	0.862308	1.78907	0.237006	2.74814	0.172601
ENSG00000044012.3	ENSG00000044012.3	2981	GUCA2B	GUCA2B	0	0	0	0	0	0	0	0	0	0	0	0	0	0
ENSG00000044090.8	ENSG00000044090.8	9820	CUL7	CUL7	3.47253	5.19685	5.57003	5.26871	3.63378	7.64498	6.858	3.16764	4.99796	5.92169	5.08211	1.98753	6.65287	3.81205
ENSG00000044115.20	ENSG00000044115.20	1495	CTNNA1	CTNNA1	12.157	18.1082	33.3924	56.0713	6.40051	24.8863	102.421	8.77615	11.2755	18.8096	42.4221	3.18143	19.2926	120.42
ENSG00000044446.11	ENSG00000044446.11	5256	PHKA2	PHKA2	25.2716	27.4764	17.5796	22.4637	15.9095	26.5071	19.8101	16.9355	17.0444	16.3278	13.2828	16.1711	21.7207	9.70964
ENSG00000044459.14	ENSG00000044459.14	54875	CNTLN	CNTLN	3.73928	1.71854	2.43969	1.92617	2.54445	0.973211	1.90715	3.21897	1.46021	2.44758	1.46126	2.4104	0.848957	1.06173
ENSG00000044524.10	ENSG00000044524.10	2042	EPHA3	EPHA3	0	0	0	0	0	0	0	0	0	0	0	0	0	0
ENSG00000044574.7	ENSG00000044574.7	3309	HSPA5	HSPA5	134.233	102.458	123.175	129.545	195.112	105.779	145.693	182.885	145.689	206.986	188.553	446.422	115.387	135.67
ENSG00000046604.12	ENSG00000046604.12	1829	DSG2	DSG2	0	0	0	0	0.0214549	0	0.0058184	0	0	0	0	0.0128779	0	0.00451552
ENSG00000046647.13	ENSG00000046647.13	54960	GEMIN8	GEMIN8	11.7646	4.65714	4.14852	3.27463	11.0853	7.00606	5.44051	7.15353	3.50562	4.75466	4.59532	7.71498	3.70842	3.41191
ENSG00000046651.14	ENSG00000046651.14	8481	OFD1	OFD1	9.80276	10.4825	8.13266	7.31835	6.3338	8.08267	5.14761	8.99135	10.4151	9.02569	7.26267	7.73258	7.43512	4.20317
ENSG00000046653.14	ENSG00000046653.14	2824	GPM6B	GPM6B	0	0	0	0	0	0	0	0	0	0	0	0	0	0
ENSG00000046774.9	ENSG00000046774.9	51438	MAGEC2	MAGEC2	0	0	0	0	0	0	0	0	0	0	0	0	0	0
ENSG00000046889.18	ENSG00000046889.18	80243	PREX2	PREX2	0	0.0010779	0	0	0	0	0	0	0	0	0	0	0	0
ENSG00000047056.14	ENSG00000047056.14	22884	WDR37	WDR37	3.23329	14.5529	15.8756	15.8434	4.41713	16.51	15.986	3.62391	16.8645	11.1009	16.5265	3.71746	16.601	11.2842
ENSG00000047188.15	ENSG00000047188.15	64848	YTHDC2	YTHDC2	6.21489	3.89549	2.87721	3.65634	7.26213	5.53961	6.97539	5.13212	4.71084	4.15362	4.47379	6.78821	5.74433	6.88074
ENSG00000047230.14	ENSG00000047230.14	56474	CTPS2	CTPS2	7.05858	4.79458	3.7549	3.28004	5.74525	4.29808	3.87913	5.53953	2.76438	2.9361	2.35356	4.11046	3.29638	1.65911
ENSG00000047249.16	ENSG00000047249.16	51606	ATP6V1H	ATP6V1H	34.7778	74.9642	75.8707	62.2345	22.2161	31.3421	52.1056	13.5735	25.782	21.0688	22.6226	6.74742	11.9314	17.481
ENSG00000047315.14	ENSG00000047315.14	5431	POLR2B	POLR2B	123.024	117.556	125.144	122.224	93.7018	119.875	104.845	105.878	106.004	101.919	108.448	97.666	102.129	90.4064
ENSG00000047346.12	ENSG00000047346.12	56204	FAM214A	FAM214A	3.22106	14.145	9.27284	9.77717	3.76374	26.0925	15.9654	2.55698	15.2896	9.9725	7.9041	1.67961	20.3161	8.48601
ENSG00000047365.11	ENSG00000047365.11	116984	ARAP2	ARAP2	1.85648	16.1798	11.1354	18.0334	2.99437	5.90661	5.83581	2.83305	19.2555	11.0103	15.0232	2.49114	6.11023	10.2533
ENSG00000047410.13	ENSG00000047410.13	7175	TPR	TPR	69.0944	52.2006	44.2416	53.4549	51.2952	45.0872	44.8861	51.4436	43.4787	37.3176	44.3103	39.5644	27.863	32.276
ENSG00000047457.13	ENSG00000047457.13	1356	CP	CP	0	0	0	0.01433	0.0155466	0	0	0	0	0	0	0.0116917	0	0
ENSG00000047578.12	ENSG00000047578.12	23247	KIAA0556	KIAA0556	4.66652	10.4961	10.5625	10.7884	3.9494	11.966	10.7023	5.02471	10.8947	8.97432	10.2012	4.33074	11.804	8.4076
ENSG00000047579.19	ENSG00000047579.19	84062	DTNBP1	DTNBP1	17.0835	19.5633	23.7466	21.5824	12.9932	14.1791	20.6208	13.5981	17.7683	19.1975	24.9352	12.5744	13.7783	15.671
ENSG00000047597.5	ENSG00000047597.5	7504	XK	XK	0	0	0.0058767	0	0	0	0	0	0	0	0.00538481	0	0	0
ENSG00000047617.14	ENSG00000047617.14	57101	ANO2	ANO2	0	0	0	0	0	0	0	0	0.143095	0	0	0	0	0
ENSG00000047621.11	ENSG00000047621.11	57102	C12orf4	C12orf4	9.97152	5.76797	5.71315	6.22273	8.5667	6.0878	8.79689	8.01761	5.44811	7.05362	7.8678	8.29916	5.55147	10.0698
ENSG00000047634.14	ENSG00000047634.14	6322	SCML1	SCML1	0.0167482	0	0	0.0059648	0.00974149	0	0	0	0	0	0	0	0	0
ENSG00000047644.17	ENSG00000047644.17	55841	WWC3	WWC3	1.12533	3.75578	7.11532	13.6808	1.68517	3.47563	11.1696	0.705908	4.55623	2.8112	13.1091	0.20995	2.82608	5.33323
ENSG00000047648.21	ENSG00000047648.21	395	ARHGAP6	ARHGAP6	0	0	0	0	0	0	0	0	0	0	0	0	0	0.00690129
ENSG00000047662.4	ENSG00000047662.4	27146	FAM184B	FAM184B	0.00862094	0.00354205	0.00458043	0.018452	0.00752452	0.0179122	0.00510147	0	0.00983156	0.0163694	0.00419704	0	0.0049766	0
ENSG00000047849.21	ENSG00000047849.21	4134	MAP4	MAP4	49.1273	26.3211	37.8941	42.3501	35.7816	24.1389	23.6251	45.2062	22.0629	34.1808	28.8609	30.6843	16.5746	15.0721
ENSG00000047932.13	ENSG00000047932.13	57120	GOPC	GOPC	17.1218	12.5899	12.8004	10.8791	13.2332	13.2459	12.3458	17.749	17.3992	13.0658	17.836	17.5656	16.364	13.4833
ENSG00000047936.10	ENSG00000047936.10	6098	ROS1	ROS1	0	0	0	0	0	0	0	0	0	0	0	0	0	0
ENSG00000048028.11	ENSG00000048028.11	57646	USP28	USP28	19.9698	11.8967	11.3584	14.5003	9.80711	9.45112	7.57669	14	13.8979	10.751	13.3894	8.31913	6.56573	7.68226
ENSG00000048052.21	ENSG00000048052.21	9734	HDAC9	HDAC9	0.208203	0.0415961	0.00753846	0.385387	0	0.0678763	0	0.360431	0	0.00276462	0.238057	0.0120995	0.0914317	0
ENSG00000048140.17	ENSG00000048140.17	26262	TSPAN17	TSPAN17	8.7835	19.4047	24.7585	28.3618	8.10197	25.6813	36.3914	8.51902	15.3636	21.6867	27.2532	9.40552	22.6392	29.1574
ENSG00000048162.19	ENSG00000048162.19	51491	NOP16	NOP16	129.583	17.1652	16.1399	23.881	140.498	23.8808	45.1531	84.2626	9.59963	21.8954	24.7934	154.767	17.6051	35.3898
ENSG00000048342.15	ENSG00000048342.15	57545	CC2D2A	CC2D2A	1.06101	0	0.031908	0.034933	0.822585	0.17138	0.148306	0.703956	0	0.0877401	0.132353	0.126662	0.480758	0.179514
ENSG00000048392.11	ENSG00000048392.11	50484	RRM2B	RRM2B	19.874	80.4037	89.1446	78.6704	16.4901	68.1871	57.5465	7.86864	29.1824	25.4014	25.2828	4.73673	16.5062	10.1914
ENSG00000048405.9	ENSG00000048405.9	168850	ZNF800	ZNF800	18.0217	27.41	24.6398	30.0178	14.4317	24.3098	23.1535	17.6231	26.8269	26.286	28.9965	15.4491	19.6541	20.8578
ENSG00000048462.10	ENSG00000048462.10	608	TNFRSF17	TNFRSF17	0	0	0	0	0	0	0	0	0	0	0	0	0	0
ENSG00000048471.13	ENSG00000048471.13	92017	SNX29	SNX29	1.26399	3.27054	3.24012	3.90574	2.00849	5.08924	5.59643	1.03425	3.07312	2.63176	3.48536	1.25831	4.31464	4.1775
ENSG00000048540.14	ENSG00000048540.14	55885	LMO3	LMO3	0	0	0	0	0	0	0	0	0	0	0	0	0	0
ENSG00000048544.5	ENSG00000048544.5	55173	MRPS10	MRPS10	34.5698	20.3252	21.9366	22.602	30.7672	20.9252	24.1178	32.2131	21.0681	25.7335	22.5641	36.9411	18.5486	26.2815
ENSG00000048545.13	ENSG00000048545.13	2978	GUCA1A	GUCA1A	0	0	0	0	0	0	0	0	0	0	0	0	0	0
ENSG00000048649.13	ENSG00000048649.13	51773	RSF1	RSF1	29.0885	32.4209	24.6361	31.6877	28.2575	36.6019	33.4187	30.0303	24.8949	26.5954	28.9552	22.772	29.0347	30.3244
ENSG00000048707.13	ENSG00000048707.13	55187	VPS13D	VPS13D	6.41365	14.3051	10.2254	16.1367	8.46285	15.9662	17.8135	3.73722	8.77364	6.42275	7.48664	5.67096	8.82212	9.35784
ENSG00000048740.17	ENSG00000048740.17	10659	CELF2	CELF2	27.4965	28.9615	30.1069	31.4137	22.1525	26.541	25.6944	25.8912	26.9756	35.3603	28.8422	22.3969	23.7803	14.9045
ENSG00000048828.16	ENSG00000048828.16	23196	FAM120A	FAM120A	82.5464	56.533	62.7992	62.9994	66.5459	72.8067	83.8574	68.3226	52.3484	67.1127	63.1315	70.4648	67.6853	81.074
ENSG00000048991.16	ENSG00000048991.16	23518	R3HDM1	R3HDM1	53.8262	33.8321	28.4454	27.4522	52.1092	23.993	30.9191	37.0769	21.753	29.1673	24.3687	48.0864	17.1803	15.1966
ENSG00000049089.13	ENSG00000049089.13	1298	COL9A2	COL9A2	7.77291	57.0975	26.2765	14.152	7.20841	16.2312	4.31316	7.45197	41.7574	14.8233	12.6115	2.24676	15.5489	1.81982
ENSG00000049130.13	ENSG00000049130.13	4254	KITLG	KITLG	1.68134	0.50084	1.04899	1.49535	0.141865	0.0864652	0.481371	1.08092	0.58389	1.0872	1.10514	0.0335792	0.0192125	1.79133
ENSG00000049167.13	ENSG00000049167.13	1161	ERCC8	ERCC8	5.07048	2.827	2.33314	2.36454	6.78931	3.65413	4.69213	3.94683	2.04774	3.15003	2.26071	5.84352	3.29897	5.13608
ENSG00000049192.14	ENSG00000049192.14	11174	ADAMTS6	ADAMTS6	0.0393531	0.022392	0.0844806	0.0264382	0.069462	0.0277735	0.0291928	0.0178923	0.114122	0.098397	0.0963147	0.00950707	0.0308813	0
ENSG00000049239.12	ENSG00000049239.12	9563	H6PD	H6PD	1.84223	4.38154	5.21568	5.402	1.45671	4.07517	8.48853	1.49916	4.95747	4.6718	7.00743	0.554016	4.95904	5.79074
ENSG00000049245.12	ENSG00000049245.12	9341	VAMP3	VAMP3	48.3237	94.5571	84.5337	108.579	40.3895	99.6091	138.35	31.6965	55.6077	47.6319	73.1439	27.7805	65.2723	70.3394
ENSG00000049246.14	ENSG00000049246.14	8863	PER3	PER3	0.171631	0.075049	0.102902	0.0341985	1.04634	0.538743	0.575878	0.0436339	0.157746	0.0953808	0.104865	0.618425	0.394352	0.336008
ENSG00000049247.13	ENSG00000049247.13	10911	UTS2	UTS2	0	0	0	0	0	0	0.115274	0	0	0	0	0	0	0.0181733
ENSG00000049249.8	ENSG00000049249.8	3604	TNFRSF9	TNFRSF9	0.0643831	0.394372	0.546475	0.903879	0.160426	0.453666	8.4122	0.392678	0.605112	0.457813	0.892202	0.126335	0.302144	24.8877
ENSG00000049283.17	ENSG00000049283.17	55040	EPN3	EPN3	0	0	0	0	0	0	0	0	0	0	0	0	0	0
ENSG00000049323.15	ENSG00000049323.15	4052	LTBP1	LTBP1	0.0174911	0	0.00619419	0	0.0407714	0.113434	0	0.1956	0	0.01107	0	0.0891813	0.013462	0
ENSG00000049449.8	ENSG00000049449.8	5954	RCN1	RCN1	0.0798542	0.00513483	0	0	4.36084	0.539488	1.27543	0	0.00712629	0.0255854	0	2.00999	0.404962	1.54817
ENSG00000049540.16	ENSG00000049540.16	2006	ELN	ELN	0	0	0	0	0	0	0	0	0	0	0	0	0.0127753	0
ENSG00000049541.10	ENSG00000049541.10	5982	RFC2	RFC2	98.3912	26.1011	30.4073	42.3568	84.2064	26.0861	35.3837	60.5313	18.7581	24.6946	25.0845	66.3133	20.2096	19.4235
ENSG00000049618.21	ENSG00000049618.21	57492	ARID1B	ARID1B	15.3605	15.9166	12.9188	14.6538	13.8609	16.3285	12.7425	12.5066	13.7195	11.1624	11.4499	11.686	14.0094	7.36439
ENSG00000049656.13	ENSG00000049656.13	81037	CLPTM1L	CLPTM1L	114.694	95.6042	97.2252	96.645	141.583	120.498	126.717	95.4287	85.2751	103.587	99.2824	185	111.728	129.435
ENSG00000049759.16	ENSG00000049759.16	23327	NEDD4L	NEDD4L	0.107368	0.0806648	0.140525	0.246722	3.23332	2.60815	4.64068	0.435408	0.24191	0.34744	0.255513	2.00323	1.92264	7.37752
ENSG00000049768.14	ENSG00000049768.14	50943	FOXP3	FOXP3	0.133576	0.0219513	0.0567753	0.0877678	0.190905	0.027752	0.0324053	0.119462	0.0723898	0.0634116	0.0533227	0.0478192	0.0316192	0.0349814
ENSG00000049769.12	ENSG00000049769.12	89801	PPP1R3F	PPP1R3F	0.496954	2.28001	2.74154	2.46157	0.786214	1.36436	1.49647	0.3209	0.968594	0.837908	0.972726	0.239978	0.905104	0.361578
ENSG00000049860.13	ENSG00000049860.13	3074	HEXB	HEXB	13.0518	95.8907	82.5131	87.4595	31.6956	133.512	178.732	10.3085	59.8124	53.6915	65.2843	26.3488	99.9464	119.652
ENSG00000049883.14	ENSG00000049883.14	79810	PTCD2	PTCD2	3.58657	0.787263	1.14656	0.808835	3.67975	1.30111	1.9819	3.44732	0.932452	1.2187	1.15845	3.70014	2.60794	1.25563
ENSG00000050030.13	ENSG00000050030.13	340533	KIAA2022	KIAA2022	0	0	0	0	0	0	0	0.00231885	0.00302779	0.00252061	0.0025851	0	0.00613078	0
ENSG00000050130.17	ENSG00000050130.17	51528	JKAMP	JKAMP	26.9152	42.6979	52.2622	55.5839	18.8545	44.768	52.6195	21.9181	45.1567	40.2116	48.2192	19.9518	35.4311	39.8203
ENSG00000050165.17	ENSG00000050165.17	27122	DKK3	DKK3	0	0	0	0	0	0	0	0	0	0	0	0	0	0
ENSG00000050327.14	ENSG00000050327.14	7984	ARHGEF5	ARHGEF5	0	0	0	0	0.0128271	0.013499	0.00986179	0	0	0	0	0.0218629	0	0.055902
ENSG00000050344.8	ENSG00000050344.8	9603	NFE2L3	NFE2L3	8.80474	1.38215	0.429209	1.04331	10.2089	3.03669	12.8462	4.92012	0.747271	0.815973	1.78258	5.07988	1.57894	23.7001
ENSG00000050393.11	ENSG00000050393.11	63933	MCUR1	MCUR1	37.0416	14.9104	16.1169	15.8699	29.2922	12.286	17.4178	31.5077	11.8208	18.4376	14.9658	36.54	8.22912	16.5891
ENSG00000050405.13	ENSG00000050405.13	51474	LIMA1	LIMA1	13.5353	5.01345	5.88774	6.86237	7.4769	2.65752	18.1577	11.193	2.49268	8.1433	4.79835	9.10392	1.09199	15.2142
ENSG00000050426.15	ENSG00000050426.15	25875	LETMD1	LETMD1	97.9444	51.1657	46.5545	44.3105	106.725	56.6098	47.7337	64.6625	46.6447	37.9028	31.0263	38.2687	47.777	24.17
ENSG00000050438.16	ENSG00000050438.16	9498	SLC4A8	SLC4A8	0.323553	5.8491	3.58242	4.13491	1.54524	6.34774	15.0536	0.764459	5.16372	2.18343	7.23146	0.198688	5.52006	10.7892
ENSG00000050555.17	ENSG00000050555.17	10319	LAMC3	LAMC3	0	0.0379908	0	0	0.0122174	0	0.0110442	0	0	0	0	0.00407403	0.0533457	0
ENSG00000050628.20	ENSG00000050628.20	5733	PTGER3	PTGER3	0	0.0100619	0	0.029014	0	0	0	0	0	0.0218589	0	0	0	0
ENSG00000050730.15	ENSG00000050730.15	79931	TNIP3	TNIP3	0	0	0	0	0	0	0.903565	0	0	0	0	0	0	1.0939
ENSG00000050748.17	ENSG00000050748.17	5601	MAPK9	MAPK9	27.6274	37.2748	34.5536	38.1743	35.8107	37.727	41.9173	21.7673	32.7073	30.5156	34.8736	33.0925	34.458	35.3267
ENSG00000050767.15	ENSG00000050767.15	91522	COL23A1	COL23A1	38.2531	79.2947	51.2763	42.0961	83.6671	128.082	100.083	23.5119	65.8587	30.2532	47.3899	67.5153	131.908	64.8955
ENSG00000050820.16	ENSG00000050820.16	9564	BCAR1	BCAR1	0	0.00921744	0	0	0	0	0	0	0	0	0	0	0	0.0432293
ENSG00000051009.10	ENSG00000051009.10	84067	FAM160A2	FAM160A2	10.7701	47.0193	39.725	43.9342	10.2426	41.3909	29.955	8.7313	50.5524	28.4313	31.8113	10.8037	47.1685	19.4253
ENSG00000051108.14	ENSG00000051108.14	9709	HERPUD1	HERPUD1	60.0882	162.557	147.693	157.181	91.7192	187.555	133.854	83.5212	112.383	83.8514	127.873	102.006	126.92	74.9768
ENSG00000051128.18	ENSG00000051128.18	9454	HOMER3	HOMER3	143.453	97.6903	83.8266	81.235	21.0354	21.0363	16.1939	83.7268	62.2623	65.6142	59.4212	13.0496	14.0312	14.8686
ENSG00000051180.16	ENSG00000051180.16	5888	RAD51	RAD51	42.6283	3.76228	6.74424	6.61928	44.949	4.63267	3.63792	43.8455	2.01949	9.85755	3.30074	42.7778	1.54978	0.704098
ENSG00000051341.13	ENSG00000051341.13	10721	POLQ	POLQ	11.4052	1.63975	2.23335	2.77498	8.1301	1.01282	1.31441	12.8363	1.28097	5.01599	1.928	9.16769	0.604887	0.412379
ENSG00000051382.8	ENSG00000051382.8	5291	PIK3CB	PIK3CB	27.838	43.0355	47.0408	45.2743	34.6126	42.8085	38.7041	21.4526	35.0955	41.1937	35.8031	31.2413	32.5989	19.6969
ENSG00000051523.10	ENSG00000051523.10	1535	CYBA	CYBA	209.76	604.262	751.244	634.801	224.386	563.19	646.656	138.451	414.084	451.397	517.829	185.487	487.354	481.525
ENSG00000051596.9	ENSG00000051596.9	84321	THOC3	THOC3	126.473	34.4921	30.1381	39.1023	127.977	43.137	46.8787	114.906	30.3916	48.2023	36.6244	174.663	37.6479	39.8581
ENSG00000051620.10	ENSG00000051620.10	23593	HEBP2	HEBP2	32.9134	39.148	43.1616	45.5206	27.1516	35.9495	24.7655	19.6455	20.8836	24.9487	27.1706	15.0819	19.0592	9.92245
ENSG00000051825.14	ENSG00000051825.14	10198	MPHOSPH9	MPHOSPH9	42.6823	24.6296	28.7757	24.124	33.7746	20.5154	18.5598	34.4477	15.8584	26.4844	19.8298	30.5055	14.6296	11.2584
ENSG00000052126.14	ENSG00000052126.14	54477	PLEKHA5	PLEKHA5	0	0	0	0	0.164823	0.317137	0.0830539	0	0	0	0	0.0615216	0.108327	0.218598
ENSG00000052344.15	ENSG00000052344.15	5652	PRSS8	PRSS8	0.0497229	0.0450554	0.184618	0	1.88579	0.0545976	0.102366	0.11581	0	0	0.0322787	0.188136	0.0645111	0.025126
ENSG00000052723.11	ENSG00000052723.11	80143	SIKE1	SIKE1	40.5717	39.3697	42.2581	29.1486	41.9605	43.208	35.7242	39.0494	32.5286	37.5185	29.4202	43.254	37.1011	20.3478
ENSG00000052749.13	ENSG00000052749.13	23223	RRP12	RRP12	35.0571	37.8625	27.4177	36.3755	29.8818	26.3475	23.8359	39.6775	27.9652	32.3636	38.7887	34.1353	26.4877	18.068
ENSG00000052795.12	ENSG00000052795.12	57600	FNIP2	FNIP2	2.87011	6.27699	3.1856	2.73367	4.18552	7.17589	5.57214	2.51316	8.5046	2.86427	2.93673	2.84601	7.28211	8.26867
ENSG00000052802.12	ENSG00000052802.12	6307	MSMO1	MSMO1	12.3125	17.2421	192.829	85.4315	15.7773	17.2154	31.246	56.5899	11.2397	87.8528	21.5739	19.228	6.37413	19.7828
ENSG00000052841.14	ENSG00000052841.14	55761	TTC17	TTC17	52.5618	62.0131	48.8125	61.1444	47.3182	46.0243	45.3294	39.3206	50.0583	49.0302	57.2429	31.0175	38.976	38.9293
ENSG00000052850.5	ENSG00000052850.5	60529	ALX4	ALX4	0	0	0	0	0	0	0	0	0	0	0	0	0	0
ENSG00000053108.16	ENSG00000053108.16	23105	FSTL4	FSTL4	0	0	0	0	0	0	0	0.0222582	0	0	0	0	0	0
ENSG00000053254.15	ENSG00000053254.15	1112	FOXN3	FOXN3	14.9691	18.0561	12.4769	16.099	22.7083	34.8857	18.5699	12.1407	19.8822	8.11433	9.81176	11.25	25.5435	24.499
ENSG00000053328.8	ENSG00000053328.8	728464	METTL24	METTL24	0	0	0	0	0	0	0	0	0	0	0	0	0	0
ENSG00000053371.12	ENSG00000053371.12	8574	AKR7A2	AKR7A2	31.1257	29.0638	40.1148	27.9926	31.1381	37.9119	37.7621	26.2189	23.9497	30.2199	27.3373	24.2301	34.6217	28.9113
ENSG00000053372.4	ENSG00000053372.4	51154	MRTO4	MRTO4	84.4308	9.49452	8.84044	13.3426	68.4333	11.9139	21.5981	67.8977	8.38186	15.7536	15.9293	83.3397	9.14213	23.9361
ENSG00000053438.8	ENSG00000053438.8	4826	NNAT	NNAT	0	0	0	0	0	0	0	0	0.0313525	0	0	0	0	0
ENSG00000053501.12	ENSG00000053501.12	55850	USE1	USE1	31.3699	12.9079	14.0245	13.3922	35.9367	9.38761	10.8641	32.4	11.7321	19.8543	14.9924	23.6618	7.60617	10.53
ENSG00000053524.11	ENSG00000053524.11	23101	MCF2L2	MCF2L2	0.252611	0.328886	0.697689	0.251475	0.43006	0.175108	0.312479	0.184265	0.465843	0.62125	0.530235	0.172872	0.234111	0.118268
ENSG00000053702.14	ENSG00000053702.14	83714	NRIP2	NRIP2	0.345664	0.00893969	0	0.0116426	0.193147	0.0764113	0.0128755	0.578172	0	0.0103285	0	0.127977	0	0
ENSG00000053747.15	ENSG00000053747.15	3909	LAMA3	LAMA3	0	0	0	0	0	0.00873347	0	0	0	0	0	0	0	0.00263852
ENSG00000053770.11	ENSG00000053770.11	55745	AP5M1	AP5M1	31.6107	38.7035	47.04	40.9415	29.3187	46.4626	41.3352	25.4869	29.8095	27.8276	32.0649	34.1122	33.2337	29.335
ENSG00000053900.10	ENSG00000053900.10	29945	ANAPC4	ANAPC4	19.0434	20.5893	18.0712	18.9486	15.5102	14.8692	16.0698	15.3361	19.6393	16.1988	18.386	14.3884	14.2006	13.1109
ENSG00000053918.15	ENSG00000053918.15	3784	KCNQ1	KCNQ1	0.105571	0.107672	0.106751	0.369204	1.17509	15.2804	15.746	0	0.178256	0.247957	0.894036	0.679169	14.1025	8.59719
ENSG00000054116.11	ENSG00000054116.11	27095	TRAPPC3	TRAPPC3	51.0522	65.7367	66.2128	57.0431	46.9894	53.0046	58.04	41.0473	52.1943	47.3066	52.2879	52.6391	49.8146	49.0374
ENSG00000054118.13	ENSG00000054118.13	9967	THRAP3	THRAP3	93.8508	83.8691	82.49	94.8423	73.8715	77.8714	75.3064	98.6738	78.0398	82.8885	86.6473	84.6976	68.3166	52.3178
ENSG00000054148.17	ENSG00000054148.17	29085	PHPT1	PHPT1	96.6089	31.8686	41.4054	42.4479	83.9651	28.2075	55.7679	71.1543	19.9662	40.9819	34.6243	73.608	21.6355	45.1733
ENSG00000054179.11	ENSG00000054179.11	954	ENTPD2	ENTPD2	0	0	0	0	0	0	0.0252392	0	0	0	0	0	0.0260897	0
ENSG00000054219.10	ENSG00000054219.10	4065	LY75	LY75	8.38305	4.08977	2.8728	2.6229	0.390433	0.345195	0.795212	5.49215	1.96921	2.37613	2.13178	0.13515	1.15635e-21	0.145258
ENSG00000054267.20	ENSG00000054267.20	51742	ARID4B	ARID4B	10.5517	33.5046	30.0155	26.3194	9.67995	32.0078	23.582	14.4856	30.289	21.3608	29.3975	8.7291	29.5161	26.2755
ENSG00000054277.12	ENSG00000054277.12	23596	OPN3	OPN3	5.56412	24.5617	21.6876	28.4447	6.28936	30.0626	35.9278	2.35871	17.9904	13.178	24.473	5.47612	20.9372	33.2681
ENSG00000054282.15	ENSG00000054282.15	10806	SDCCAG8	SDCCAG8	25.8476	42.9087	38.5876	47.9778	22.8779	44.8892	54.6074	8.91482	25.4964	15.501	29.626	4.79729	22.2161	31.2109
ENSG00000054356.13	ENSG00000054356.13	5798	PTPRN	PTPRN	0	0	0	0	0	0	0	0	0	0	0	0	0	0
ENSG00000054392.12	ENSG00000054392.12	55733	HHAT	HHAT	0.143468	0.449203	0.543343	0.770026	0.0733972	0.306545	0.4644	0.208676	0.34057	0.702232	0.454867	0.0244743	0.190776	0.446256
ENSG00000054523.17	ENSG00000054523.17	23095	KIF1B	KIF1B	1.20784	4.61988	5.38087	6.06257	2.13069	6.76378	5.26575	2.10543	4.97392	3.98353	4.11887	1.16746	5.44647	8.9114
ENSG00000054598.6	ENSG00000054598.6	2296	FOXC1	FOXC1	3.32929	2.05184	2.73232	2.25071	0.454042	1.00365	0.985059	3.55687	2.28826	3.06204	2.64834	0.233596	1.08965	1.07164
ENSG00000054611.13	ENSG00000054611.13	25771	TBC1D22A	TBC1D22A	16.2025	15.4391	15.9309	16.973	14.556	16.2205	17.0067	12.0195	13.5986	14.7785	14.8086	13.6654	13.3983	11.0704
ENSG00000054654.15	ENSG00000054654.15	23224	SYNE2	SYNE2	0.872273	1.26796	1.10293	1.07692	0.219128	0.154213	0.191878	0.787181	1.00731	0.742642	0.574592	0.238181	0.0405862	0.106778
ENSG00000054690.13	ENSG00000054690.13	57475	PLEKHH1	PLEKHH1	0.00284753	0.00467981	0	0.00507898	0.00680358	0.0103538	0.0883864	0	0	0	0	0	0.0164379	0.00794052
ENSG00000054793.13	ENSG00000054793.13	10079	ATP9A	ATP9A	0.00382448	0.00314271	0.00406401	0.00409291	0	0	0.00452631	0.00334031	0	0	0.00372385	0	0.00441552	0.00351276
ENSG00000054796.12	ENSG00000054796.12	23626	SPO11	SPO11	0	0	0	0	0	0	0	0	0	0	0	0	0	0
ENSG00000054803.3	ENSG00000054803.3	140689	CBLN4	CBLN4	0	0	0	0	0	0	0	0	0	0	0	0	0	0
ENSG00000054938.15	ENSG00000054938.15	25884	CHRDL2	CHRDL2	0	0	0	0	0	0	0	0	0	0	0	0	0	0
ENSG00000054965.10	ENSG00000054965.10	23201	FAM168A	FAM168A	5.1379	12.9232	13.2929	13.3807	5.59926	9.68092	8.83283	5.14064	11.8253	10.927	11.5862	4.57185	10.0852	5.20954
ENSG00000054967.12	ENSG00000054967.12	84957	RELT	RELT	11.6524	22.5908	28.4855	28.3193	23.339	27.9645	38.6217	12.1863	20.4182	18.5633	27.1013	17.2219	27.5108	21.4008
ENSG00000054983.16	ENSG00000054983.16	2581	GALC	GALC	0.0787182	0	0	0	0.0391327	0	0.0279367	0	0	0	0	0.0065646	0	0
ENSG00000055044.10	ENSG00000055044.10	51602	NOP58	NOP58	230.005	53.0674	42.5834	58.3669	184.395	52.452	60.7112	132.948	31.1631	48.4023	44.1759	130.363	27.3953	44.3921
ENSG00000055070.16	ENSG00000055070.16	26099	SZRD1	SZRD1	97.4287	87.7964	94.0357	94.9191	77.562	79.0813	86.228	85.9401	58.2183	83.2592	84.8419	69.149	58.3615	67.8041
ENSG00000055118.14	ENSG00000055118.14	3757	KCNH2	KCNH2	1.08059	0.0445189	0.0521097	0.0797485	0.571667	0.0281415	0	1.18853	0.0566329	0.401196	0.0362853	1.67164	0	0.0197058
ENSG00000055130.15	ENSG00000055130.15	8454	CUL1	CUL1	48.1082	25.412	23.9652	25.2349	34.3096	21.0063	19.3185	46.5357	25.4876	29.5998	27.5812	43.3971	18.6702	26.4907
ENSG00000055147.17	ENSG00000055147.17	10827	FAM114A2	FAM114A2	13.603	15.7191	15.4553	15.4642	19.2012	21.1649	24.5507	10.0373	14.2765	16.36	14.8433	14.8948	21.0632	20.5612
ENSG00000055163.18	ENSG00000055163.18	26999	CYFIP2	CYFIP2	37.3149	59.3718	111.444	74.3212	47.7352	38.6732	25.1036	31.4286	37.5693	49.7582	30.7649	26.5534	25.0977	6.15153
ENSG00000055208.17	ENSG00000055208.17	23118	TAB2	TAB2	20.817	39.2839	39.157	39.9491	15.1618	43.1805	34.8877	20.1623	46.5849	33.6602	44.4006	15.0892	41.2823	44.6736
ENSG00000055211.12	ENSG00000055211.12	116254	GINM1	GINM1	16.5623	20.339	21.1593	21.8761	13.008	21.182	25.2365	15.9615	20.8164	19.0788	25.434	9.62299	22.3971	28.3253
ENSG00000055332.16	ENSG00000055332.16	5610	EIF2AK2	EIF2AK2	11.413	10.8872	11.4667	11.5669	6.38979	9.89514	7.80973	11.927	9.64101	12.9146	11.4004	8.12066	8.19297	7.95959
ENSG00000055483.19	ENSG00000055483.19	57602	USP36	USP36	42.6599	17.0335	13.4145	13.4427	41.7849	19.5514	17.7804	47.8874	17.6249	14.3944	22.5914	36.7448	22.2416	21.6085
ENSG00000055609.17	ENSG00000055609.17	58508	KMT2C	KMT2C	12.6004	25.7352	19.6577	25.9528	15.9909	27.7107	22.7581	14.7292	17.265	15.0831	17.9276	14.5855	20.7784	13.1478
ENSG00000055732.12	ENSG00000055732.12	55283	MCOLN3	MCOLN3	0	0	0	0	0	0	0.0511609	0	0	0	0	0	0	0.212097
ENSG00000055813.5	ENSG00000055813.5	114800	CCDC85A	CCDC85A	0	0	0	0	0	0	0	0	0	0	0	0	0	0
ENSG00000055917.15	ENSG00000055917.15	23369	PUM2	PUM2	42.4806	47.6834	44.6956	52.6786	35.7812	41.9372	31.85	37.5358	45.3662	34.5046	42.8496	30.4322	34.4684	26.2147
ENSG00000055950.16	ENSG00000055950.16	84545	MRPL43	MRPL43	48.329	45.153	43.618	43.6698	35.1643	40.6155	43.8158	40.462	32.8656	37.6713	38.5001	42.4865	34.173	34.1989
ENSG00000055955.15	ENSG00000055955.15	3700	ITIH4	ITIH4	1.88271	4.66464	3.9716	8.94181	1.46636	5.62888	5.81219	0.51127	4.91802	3.41972	5.19957	0.201799	6.72357	2.06612
ENSG00000055957.10	ENSG00000055957.10	3697	ITIH1	ITIH1	0.455812	1.36766	1.27129	1.20421	0.0948983	0.819626	1.32921	0.0567764	1.62473	0.889415	1.59252	0.634082	1.50893	0.162592
ENSG00000056050.6	ENSG00000056050.6	54969	C4orf27	C4orf27	18.5409	14.1794	16.2523	16.5595	16.3411	16.4343	14.1909	19.1681	16.38	20.3856	17.173	19.3376	11.0236	10.4847
ENSG00000056097.15	ENSG00000056097.15	51663	ZFR	ZFR	54.5638	46.5397	41.2421	44.7916	49.1576	52.3574	49.1422	44.8772	39.2876	41.7802	42.0074	48.4625	46.9251	58.1123
ENSG00000056277.15	ENSG00000056277.15	55609	ZNF280C	ZNF280C	6.88652	2.5321	2.66088	2.52666	4.494	2.68011	1.85686	6.40735	3.15028	3.47229	3.72748	4.63762	2.18267	2.44271
ENSG00000056291.17	ENSG00000056291.17	10886	NPFFR2	NPFFR2	0	0	0	0	0	0	0	0	0	0	0	0	0	0
ENSG00000056487.15	ENSG00000056487.15	112885	PHF21B	PHF21B	0	0	0	0	0.0367167	0.209841	0.0922779	0	0	0	0	0	0.00970864	0.00772369
ENSG00000056558.10	ENSG00000056558.10	7185	TRAF1	TRAF1	0.338965	1.61581	1.61246	2.30003	0.517125	2.0692	18.3665	2.51071	2.06407	1.56762	3.12039	0.38295	2.39924	232.494
ENSG00000056586.15	ENSG00000056586.15	54542	RC3H2	RC3H2	12.8491	18.4266	16.5677	14.9683	9.77755	19.5245	14.5325	12.3754	19.9008	13.404	17.7965	9.09952	17.4068	20.4078
ENSG00000056736.9	ENSG00000056736.9	55540	IL17RB	IL17RB	0	0	0	0	0.00921997	0	0	0	0	0	0.0149057	0	0	0
ENSG00000056972.18	ENSG00000056972.18	10758	TRAF3IP2	TRAF3IP2	13.1504	18.0798	15.6632	10.5861	10.9341	10.5191	5.56494	9.9865	14.0287	12.9584	9.5652	7.1498	8.52964	2.22409
ENSG00000056998.18	ENSG00000056998.18	8908	GYG2	GYG2	0	0	0	0	0	0	0	0	0	0	0	0	0	0
ENSG00000057019.15	ENSG00000057019.15	131566	DCBLD2	DCBLD2	2.50467	0.88481	2.61124	2.21703	1.42681	0.703898	0.741507	4.10219	1.67969	2.67554	1.57703	1.32209	0.473059	1.33202
ENSG00000057149.14	ENSG00000057149.14	6317	SERPINB3	SERPINB3	0	0	0	0.030512	0	0	0	0.0249015	0	0	0	0	0	0
ENSG00000057252.12	ENSG00000057252.12	6646	SOAT1	SOAT1	8.54707	5.52691	14.4441	11.6863	3.67665	6.11021	10.6044	7.48149	6.50725	12.8172	13.2389	2.31306	5.71784	12.0636
ENSG00000057294.13	ENSG00000057294.13	5318	PKP2	PKP2	0	0	0	0	0	0.00196061	0.00670107	0	0	0	0	0	0	0
ENSG00000057468.6	ENSG00000057468.6	4438	MSH4	MSH4	0	0.0148445	0	0.0289993	0.00788371	0.0187673	0	0.0157779	0.0206018	0.0171508	0.0175896	0	0.031285	0.0165925
ENSG00000057593.13	ENSG00000057593.13	2155	F7	F7	0	0	0	0	0	0	0	0	0	0	0	0	0	0
ENSG00000057608.16	ENSG00000057608.16	2665	GDI2	GDI2	141.102	91.538	92.8629	95.3441	162.914	82.3074	90.3586	112.198	75.9406	85.4901	82.8083	122.903	64.1568	72.3005
ENSG00000057657.14	ENSG00000057657.14	639	PRDM1	PRDM1	0.725408	1.54255	0.690322	2.47867	1.10245	5.86139	15.8242	1.5145	2.05903	2.93141	2.96745	1.20073	7.35519	7.33087
ENSG00000057663.12	ENSG00000057663.12	9474	ATG5	ATG5	27.9918	27.5939	32.1899	27.1636	23.2786	28.9086	24.8507	23.2702	26.02	27.6245	30.7865	34.9077	24.388	27.0437
ENSG00000057704.10	ENSG00000057704.10	57458	TMCC3	TMCC3	0.0333127	0.225681	0.416197	1.14945	0.0085125	0.987472	1.38199	0.00581155	0.333815	0.120031	0.861699	0.01743	0.629991	1.03892
ENSG00000057757.9	ENSG00000057757.9	57095	PITHD1	PITHD1	46.2909	32.3454	33.9052	29.4882	39.9629	34.7097	28.4759	41.5086	32.4508	28.2277	36.889	53.1928	35.3692	30.2929
ENSG00000057935.13	ENSG00000057935.13	57504	MTA3	MTA3	22.3263	24.7183	18.9009	21.4471	2.5726	5.18767	4.51303	13.9195	16.7007	18.602	14.7229	2.25296	2.30586	1.58149
ENSG00000058056.8	ENSG00000058056.8	8975	USP13	USP13	14.2605	6.69965	4.91232	5.18808	6.73065	5.00876	6.3578	11.9056	6.93076	7.46282	7.39008	5.56135	5.96888	6.94477
ENSG00000058063.15	ENSG00000058063.15	23200	ATP11B	ATP11B	44.298	56.858	75.5254	65.2008	28.3405	50.7356	37.4308	31.6067	45.9153	68.7824	41.3031	21.8169	29.1111	30.9042
ENSG00000058085.14	ENSG00000058085.14	3918	LAMC2	LAMC2	0	0.0396128	0.0512212	0.00720396	0	0.0139867	0	0	0	0.0159394	0.0108981	0	0	0
ENSG00000058091.16	ENSG00000058091.16	5218	CDK14	CDK14	12.5652	5.84091	7.79307	7.08942	9.95107	7.12116	4.30098	8.47278	4.48998	7.05144	3.14733	9.32521	4.72878	4.04124
ENSG00000058262.9	ENSG00000058262.9	29927	SEC61A1	SEC61A1	138.264	128.412	131.249	139.243	180.013	126.814	132.871	109.32	90.4384	118.699	101.406	164.991	89.6863	101.037
ENSG00000058272.16	ENSG00000058272.16	4659	PPP1R12A	PPP1R12A	59.7716	151.416	162.814	172.982	54.4863	149.469	124.03	53.9417	126.244	129.721	123.751	48.5836	95.4572	91.6144
ENSG00000058335.15	ENSG00000058335.15	5923	RASGRF1	RASGRF1	0.409706	0.0553696	0.0555313	0.0223643	1.19622	0.418704	1.67751	0.419673	0.0683831	0.141135	0.0583129	0.264635	0.159418	2.57228
ENSG00000058404.19	ENSG00000058404.19	816	CAMK2B	CAMK2B	0.18574	0.0756167	0.189996	0.0688259	0.054124	0.0218903	0.0507381	0.134925	0.00800933	0.151243	0.00683828	0.0561025	0.0945685	0.118161
ENSG00000058453.16	ENSG00000058453.16	9696	CROCC	CROCC	1.99835	6.73639	5.07925	6.53031	2.65079	5.79429	4.94959	1.84858	3.40385	1.78329	2.93262	1.02216	3.3297	1.9814
ENSG00000058600.15	ENSG00000058600.15	55718	POLR3E	POLR3E	56.2954	23.49	19.0781	20.4862	58.6456	27.5164	27.4195	55.3644	28.8465	23.1786	31.9858	66.1489	31.2	32.7799
ENSG00000058668.14	ENSG00000058668.14	493	ATP2B4	ATP2B4	17.6085	7.51361	17.2837	23.1762	25.4756	10.9462	29.5512	11.8592	3.36975	18.0862	16.3432	15.4614	5.933	11.9775
ENSG00000058673.15	ENSG00000058673.15	9877	ZC3H11A	ZC3H11A	46.6023	61.0656	51.951	52.908	55.0779	61.4395	51.7683	48.5302	55.3338	51.6579	49.3132	39.7502	54.174	44.4953
ENSG00000058729.10	ENSG00000058729.10	55781	RIOK2	RIOK2	26.3789	23.5434	20.127	18.4021	34.0044	23.4804	34.7696	25.7651	18.8747	21.4032	23.4983	49.5203	26.6003	35.9376
ENSG00000058799.13	ENSG00000058799.13	54432	YIPF1	YIPF1	9.14088	22.4255	32.2145	34.5218	11.4381	25.455	38.9219	7.70441	22.3443	30.1718	31.6541	13.497	21.9329	30.5383
ENSG00000058804.11	ENSG00000058804.11	55706	NDC1	NDC1	39.8021	4.20246	5.17186	6.34361	30.4231	4.96364	6.57503	35.1144	3.71365	9.27286	5.55904	34.7414	3.75413	5.35127
ENSG00000058866.14	ENSG00000058866.14	1608	DGKG	DGKG	8.92798	10.5701	7.47698	8.9818	3.49153	4.78502	1.88574	5.32932	5.12641	5.52149	4.59763	7.52957	1.98616	0.325136
ENSG00000059122.16	ENSG00000059122.16	84256	FLYWCH1	FLYWCH1	8.85652	17.9212	19.4571	20.1223	9.36405	24.5041	23.502	6.13894	15.8967	9.03293	13.4689	6.52931	21.3355	8.22133
ENSG00000059145.18	ENSG00000059145.18	64718	UNKL	UNKL	10.3792	68.073	42.5077	27.4902	13.6316	72.4645	35.3519	8.22588	42.019	13.6055	20.6362	6.50981	57.5026	8.59168
ENSG00000059377.15	ENSG00000059377.15	6916	TBXAS1	TBXAS1	6.95441	37.7053	37.7851	52.0931	32.7854	99.433	114.482	4.14929	38.4808	23.8034	54.8871	18.2697	99.219	130.336
ENSG00000059378.12	ENSG00000059378.12	64761	PARP12	PARP12	3.7784	5.02713	6.99018	7.21592	2.64368	4.11177	6.21156	5.57821	5.38139	8.03486	8.27314	1.4669	4.94077	6.06039
ENSG00000059573.8	ENSG00000059573.8	5832	ALDH18A1	ALDH18A1	75.6726	14.9066	16.6628	14.0192	52.6485	11.2623	10.8574	71.1276	8.94281	30.0358	14.6647	68.2084	7.72042	8.40238
ENSG00000059588.9	ENSG00000059588.9	6894	TARBP1	TARBP1	37.4626	25.6617	14.8739	23.7172	27.1532	20.0832	22.8861	31.257	21.0006	18.1603	17.7633	18.8291	18.642	9.90076
ENSG00000059691.11	ENSG00000059691.11	5188	GATB	GATB	32.8439	13.4621	14.6471	12.8178	23.478	13.6186	18.0924	22.6256	9.79804	11.3573	11.8553	25.9597	11.253	13.8384
ENSG00000059728.10	ENSG00000059728.10	4084	MXD1	MXD1	6.86994	29.1929	67.4371	73.6747	9.62814	33.3635	42.2537	8.48191	24.1501	37.5824	39.3104	3.67755	21.1178	23.1598
ENSG00000059758.7	ENSG00000059758.7	5128	CDK17	CDK17	16.7552	27.1923	21.6709	20.3792	15.537	21.0051	16.2117	13.8319	19.9519	18.2719	16.7749	9.38134	15.4704	25.9703
ENSG00000059769.19	ENSG00000059769.19	548645	DNAJC25	DNAJC25	4.95504	2.26779	2.20488	2.99816	4.98154	2.46504	3.88658	4.99952	2.29337	3.06836	2.98147	6.30441	2.25015	3.70107
ENSG00000059804.15	ENSG00000059804.15	6515	SLC2A3	SLC2A3	1.20438	134.848	278.692	301.448	9.93876	117.287	213.61	19.1888	147.927	170.155	219.52	5.52411	100.318	204.599
ENSG00000059915.16	ENSG00000059915.16	5662	PSD	PSD	0.291121	0.508484	0.392549	0.539334	0.166502	0.272487	0.375403	0.259085	0.644377	0.365291	0.374015	0.211101	0.429434	0.162942
ENSG00000060069.16	ENSG00000060069.16	9150	CTDP1	CTDP1	37.1067	42.8665	58.2572	68.685	35.1304	41.5167	52.1528	26.0257	28.5931	46.5482	51.9191	29.4421	35.9975	22.8606
ENSG00000060138.12	ENSG00000060138.12	8531	YBX3	YBX3	911.136	289.153	272.836	310.368	844.372	303.568	395.226	295.933	99.177	128.689	148.765	285.484	88.5871	218.175
ENSG00000060140.8	ENSG00000060140.8	55359	STYK1	STYK1	0.019818	0.865895	0.308049	0.280651	0.00864878	0.308865	0.399846	0.0173091	0.0985584	0.342041	0.192971	0.0259563	0.183046	0.303046
ENSG00000060237.16	ENSG00000060237.16	65125	WNK1	WNK1	43.2053	102.28	92.9352	103.649	49.2216	113.3	105.559	45.5335	95.6967	76.4566	95.0691	33.572	77.661	71.4621
ENSG00000060303.5	ENSG00000060303.5	442216	RPS17P5	RPS17P5	1.12176	0.645254	0.405287	0.0720299	1.58614	0.605997	0.398285	0.11757	0.0511717	0.0638999	0.371364	0.176305	0	0
ENSG00000060339.13	ENSG00000060339.13	55749	CCAR1	CCAR1	134.256	80.7871	88.8904	84.2146	94.3493	65.5837	67.6606	93.3404	66.7514	75.1056	72.8887	73.8377	51.6926	50.7488
ENSG00000060491.16	ENSG00000060491.16	11054	OGFR	OGFR	21.309	25.4271	26.8571	22.1993	23.7067	28.6091	21.816	15.7821	17.6427	16.1583	19.4035	16.6984	26.0422	14.415
ENSG00000060558.3	ENSG00000060558.3	2769	GNA15	GNA15	55.9046	15.7947	26.8163	27.3203	34.0802	17.694	43.7601	55.5482	12.9608	35.3638	32.7838	42.7596	16.9767	47.6678
ENSG00000060566.13	ENSG00000060566.13	84699	CREB3L3	CREB3L3	0	0	0	0	0	0	0	0	0	0	0	0	0	0
ENSG00000060642.10	ENSG00000060642.10	55650	PIGV	PIGV	4.28042	5.5836	5.99378	6.06357	2.80922	4.97034	4.34635	3.75045	5.03983	4.56493	5.15103	2.43859	5.65065	2.54849
ENSG00000060656.19	ENSG00000060656.19	10076	PTPRU	PTPRU	0.632223	0.212519	0.107606	0.480017	4.15654	0.167681	0.0933705	0.93392	0.0117389	0.218879	0.176683	2.82521	0.223512	0.142703
ENSG00000060688.12	ENSG00000060688.12	9410	SNRNP40	SNRNP40	53.6909	21.5159	21.7274	22.687	51.2169	27.3718	21.4937	50.9741	22.7643	25.5281	24.7979	62.2332	28.3382	19.2809
ENSG00000060709.13	ENSG00000060709.13	23504	RIMBP2	RIMBP2	0	0.00620347	0	0.00968162	0.00693387	0	0	0	0	0.0331903	0	0	0	0
ENSG00000060718.19	ENSG00000060718.19	1301	COL11A1	COL11A1	0	0	0	0	0	0	0	0	0	0	0	0	0	0
ENSG00000060749.14	ENSG00000060749.14	79832	QSER1	QSER1	17.155	6.3643	5.47564	6.11488	15.619	8.2226	5.79935	12.9699	5.70351	5.03041	5.53879	10.3977	4.44927	6.66011
ENSG00000060762.18	ENSG00000060762.18	51660	MPC1	MPC1	59.2091	55.43	69.3881	59.2035	63.1388	65.9486	74.6422	48.7823	36.9368	58.3913	41.3152	75.2733	57.1107	57.1026
ENSG00000060971.17	ENSG00000060971.17	30	ACAA1	ACAA1	32.6643	95.1608	124.495	125.863	38.9653	142.545	185.286	33.0179	85.9415	101.128	115.064	43.789	138.75	148.739
ENSG00000060982.14	ENSG00000060982.14	586	BCAT1	BCAT1	92.2307	4.82841	4.13686	9.29589	75.6586	1.5076	8.28309	49.1955	2.1529	6.72856	5.17826	26.4004	0.697282	4.62634
ENSG00000061273.17	ENSG00000061273.17	51564	HDAC7	HDAC7	12.909	38.6946	39.3585	53.876	10.7165	41.7389	37.8662	7.5018	19.7112	18.8676	29.3377	5.46073	24.2576	12.5955
ENSG00000061337.15	ENSG00000061337.15	11178	LZTS1	LZTS1	0	0	0	0	0	0	0	0	0	0	0	0.00459546	0	0.0241744
ENSG00000061455.10	ENSG00000061455.10	93166	PRDM6	PRDM6	0	0	0	0	0	0	0.00722575	0	0	0	0	0	0.00352444	0.220498
ENSG00000061492.11	ENSG00000061492.11	7478	WNT8A	WNT8A	0	0	0	0	0	0	0	0	0	0	0	0	0	0
ENSG00000061656.9	ENSG00000061656.9	6676	SPAG4	SPAG4	2.67159	1.03378	1.18188	1.35346	1.74443	0.148159	0.468794	1.63917	0.34159	1.4697	0.941241	0.563683	0.127047	0.310238
ENSG00000061676.14	ENSG00000061676.14	10787	NCKAP1	NCKAP1	0	0	0	0	0.0472403	0	0.150774	0	0	0	0	0	0	0.052224
ENSG00000061794.12	ENSG00000061794.12	60488	MRPS35	MRPS35	149.571	44.9195	35.1276	46.7948	109.005	53.6966	61.9593	97.995	35.5404	43.2231	43.4878	100.535	32.4599	51.14
ENSG00000061918.12	ENSG00000061918.12	2983	GUCY1B3	GUCY1B3	0	0	0	0	0	0	0	0	0	0	0	0	0	0
ENSG00000061936.9	ENSG00000061936.9	6433	SFSWAP	SFSWAP	54.381	45.9107	36.1525	37.6268	42.6972	47.3569	45.418	45.4814	34.2894	35.7101	42.2273	53.3744	35.3894	34.5584
ENSG00000061938.16	ENSG00000061938.16	10188	TNK2	TNK2	18.4951	55.3057	44.2288	53.6932	15.3867	56.0073	45.1715	10.6668	44.7583	20.8436	36.6419	9.2156	52.4798	16.9841
ENSG00000061987.14	ENSG00000061987.14	23041	MON2	MON2	7.51047	13.6586	12.4344	13.0581	6.25104	14.4443	12.9942	6.75066	15.4926	12.5992	13.9653	5.37376	13.4175	13.3415
ENSG00000062038.13	ENSG00000062038.13	1001	CDH3	CDH3	0.0667732	0.0778654	0.0462815	0.0816447	0.251036	0.0415921	0	0.0760334	0.0914229	0.0931278	0.0884998	0.00949881	0	0
ENSG00000062096.14	ENSG00000062096.14	416	ARSF	ARSF	0	0	0	0	0	0	0	0	0	0	0	0	0	0
ENSG00000062194.15	ENSG00000062194.15	65056	GPBP1	GPBP1	24.8296	32.0532	28.4368	28.6554	36.4588	38.9061	33.8915	24.7202	28.9408	23.9349	27.6636	33.8407	38.3076	35.8689
ENSG00000062282.14	ENSG00000062282.14	84649	DGAT2	DGAT2	11.2408	7.00376	12.255	23.4791	7.84861	3.25594	6.46461	7.2885	7.34311	9.65009	20.3602	3.19904	3.98074	6.2481
ENSG00000062370.16	ENSG00000062370.16	7771	ZNF112	ZNF112	0	0.0263516	0.0282866	0.0189919	0	0	0.0105015	0.0659391	0.0101192	0.00842413	0.00863965	0	0	0
ENSG00000062485.18	ENSG00000062485.18	1431	CS	CS	175.063	81.6322	74.1427	74.9924	198.319	84.3433	102.37	172.269	77.562	93.4188	80.7158	193.677	82.9351	99.2823
ENSG00000062524.15	ENSG00000062524.15	4058	LTK	LTK	0	0	0.0181669	0	0	0	0	0.00745577	0.0194969	0.016209	0	0	0	0
ENSG00000062582.13	ENSG00000062582.13	64951	MRPS24	MRPS24	95.057	41.0603	44.9528	36.6155	88.145	40.0601	44.5092	84.41	32.2102	43.2755	35.3792	101.59	32.3843	46.4401
ENSG00000062598.17	ENSG00000062598.17	63916	ELMO2	ELMO2	9.12772	24.2177	23.9506	27.2878	9.2434	18.8174	21.5491	7.24455	23.9401	19.1098	24.0153	7.67999	21.8172	28.81
ENSG00000062650.17	ENSG00000062650.17	23063	WAPL	WAPL	30.5302	40.341	35.3266	40.3089	23.3748	39.8811	29.0281	28.4364	36.3125	29.7627	38.7437	22.1263	32.3161	33.6044
ENSG00000062716.10	ENSG00000062716.10	81671	VMP1	VMP1	103.301	155.293	205.987	231.704	78.6296	175.944	223.247	63.1117	75.2474	97.6851	104.821	45.6567	91.183	117.262
ENSG00000062725.9	ENSG00000062725.9	10513	APPBP2	APPBP2	4.76559	12.5361	10.9469	10.4296	3.6784	11.1243	8.62956	5.59465	13.893	10.1428	12.3739	4.74133	10.4445	11.1388
ENSG00000062822.12	ENSG00000062822.12	5424	POLD1	POLD1	108.31	18.0257	15.7053	22.3154	98.8493	17.4119	22.9147	77.7752	8.79725	27.115	11.9499	75.5044	11.0371	8.79015
ENSG00000063015.19	ENSG00000063015.19	124925	SEZ6	SEZ6	0	0.0376137	0	0.00906766	0	0	0	0	0.0522016	0	0	0	0	0
ENSG00000063046.17	ENSG00000063046.17	1975	EIF4B	EIF4B	625.845	286.213	237.209	210.014	689.101	283.825	232.034	565.744	298.494	248.577	250.536	495.855	300.104	203.591
ENSG00000063127.15	ENSG00000063127.15	28968	SLC6A16	SLC6A16	0.0547768	0.567501	0.297359	0.194852	0.0964063	0.228345	0.035908	0.192942	0.492647	0.210502	0.0872093	0.00882683	0.0817439	0.0182813
ENSG00000063169.10	ENSG00000063169.10	29998	GLTSCR1	GLTSCR1	2.86269	6.2201	6.19735	7.06037	3.31679	6.56991	5.98897	2.68169	8.28758	5.40386	6.4429	2.95457	8.94248	3.714
ENSG00000063176.15	ENSG00000063176.15	56848	SPHK2	SPHK2	9.30478	4.03662	5.34493	4.41068	8.29393	5.10888	6.60474	6.95977	2.73316	5.14251	3.73292	7.81532	2.79416	2.13267
ENSG00000063177.12	ENSG00000063177.12	6141	RPL18	RPL18	2535.48	1655.63	1444.09	1068.24	2454.47	1245.3	1015.76	2384.31	1214.91	1340.42	1041.08	1943.06	1160.82	827.548
ENSG00000063180.8	ENSG00000063180.8	770	CA11	CA11	0.9216	3.11243	4.09282	1.44042	3.17239	2.14244	1.53552	2.5544	2.33044	2.2875	1.48113	0.536438	1.52478	1.35988
ENSG00000063241.7	ENSG00000063241.7	79763	ISOC2	ISOC2	60.5053	17.0474	18.3691	16.7924	33.6169	11.8556	23.4007	48.899	10.8839	23.4638	16.3237	51.1555	11.2395	18.8366
ENSG00000063244.12	ENSG00000063244.12	11338	U2AF2	U2AF2	176.217	147.671	132.954	137.064	162.251	121.763	121.836	132.979	97.8609	104.423	101.187	139.546	92.0745	70.978
ENSG00000063245.14	ENSG00000063245.14	29924	EPN1	EPN1	37.1626	46.8358	53.3142	42.5199	50.8191	47.657	52.1802	26.6096	24.8439	27.869	28.6073	34.6163	33.0903	22.3703
ENSG00000063322.13	ENSG00000063322.13	55588	MED29	MED29	17.2717	26.3236	27.1209	27.9684	15.3012	26.6758	28.4176	11.9815	21.3334	19.384	24.7447	11.9603	22.4469	15.9632
ENSG00000063438.16	ENSG00000063438.16	57491	AHRR	AHRR	15.1144	34.6118	23.3059	17.4321	25.3078	62.5753	77.2896	11.7949	29.5176	19.5207	30.3008	16.632	65.0555	62.3478
ENSG00000063515.2	ENSG00000063515.2	2928	GSC2	GSC2	0	0	0	0	0	0	0	0	0	0	0	0	0	0
ENSG00000063587.13	ENSG00000063587.13	10838	ZNF275	ZNF275	5.14839	2.96386	2.81662	2.91206	5.94372	3.41008	2.69166	5.60072	2.32297	3.92868	2.77603	4.72704	2.5069	2.18087
ENSG00000063601.16	ENSG00000063601.16	8776	MTMR1	MTMR1	15.6676	19.2215	14.5038	20.3197	12.6411	18.5188	12.286	16.6622	19.4118	15.4873	18.8621	12.3937	14.251	11.4723
ENSG00000063660.8	ENSG00000063660.8	2817	GPC1	GPC1	0	0	0	0	0.526787	0.886824	0.551852	0	0	0.0153904	0	0.193522	0.510429	1.00815
ENSG00000063761.15	ENSG00000063761.15	57143	ADCK1	ADCK1	2.44836	1.16988	1.73925	1.13506	1.89633	1.32676	2.04676	1.53216	0.896441	1.35024	0.956318	1.40156	1.46348	1.31717
ENSG00000063854.12	ENSG00000063854.12	3029	HAGH	HAGH	20.7117	47.2392	52.1257	43.1865	26.0268	58.5093	44.7998	12.7961	40.3085	33.2295	36.8534	15.8595	60.7033	35.7163
ENSG00000063978.15	ENSG00000063978.15	6047	RNF4	RNF4	64.1648	76.2185	79.9403	70.9679	62.5178	66.3704	56.9336	42.6506	45.369	51.5761	54.7779	50.777	38.8986	43.1943
ENSG00000064012.21	ENSG00000064012.21	841	CASP8	CASP8	39.0798	170.198	142.666	148.14	43.4444	227.232	108.058	28.3486	104.34	63.3619	99.5033	26.108	105.842	52.2596
ENSG00000064042.17	ENSG00000064042.17	22998	LIMCH1	LIMCH1	0.00525616	0	0	0	0	0	0.132536	0.0185369	0	0	0	0	0.0456957	0.0178394
ENSG00000064102.14	ENSG00000064102.14	55726	ASUN	ASUN	130.495	17.6904	22.1504	20.3059	59.8159	14.8157	19.41	94.6351	13.7877	18.9352	22.2376	63.821	13.1945	13.0906
ENSG00000064115.10	ENSG00000064115.10	51768	TM7SF3	TM7SF3	199.566	92.7157	109.523	106.061	103.667	97.3737	101.96	86.8582	54.1501	117.348	42.7164	105.275	56.3239	39.4441
ENSG00000064195.7	ENSG00000064195.7	1747	DLX3	DLX3	0	0	0	0	0	0.0119803	0.0545926	0	0	0	0	0	0.050588	0
ENSG00000064199.6	ENSG00000064199.6	53340	SPA17	SPA17	2.22628	0.803814	1.4236	1.11175	1.51471	0.683608	1.07953	2.04949	0.778996	2.88839	1.04681	2.13398	0.446446	0.507735
ENSG00000064201.15	ENSG00000064201.15	10077	TSPAN32	TSPAN32	24.1615	67.6473	44.9758	53.1263	31.0008	67.0217	25.1782	14.6173	45.6548	29.7242	40.2105	13.4155	55.9682	10.0983
ENSG00000064205.10	ENSG00000064205.10	8839	WISP2	WISP2	0	0	0.00757246	0.00762631	0.0214232	0.0148064	0.0337354	0	0	0	0	0	0	0
ENSG00000064218.4	ENSG00000064218.4	58524	DMRT3	DMRT3	0	0	0	0	0	0	0	0	0	0	0	0	0	0
ENSG00000064225.12	ENSG00000064225.12	10402	ST3GAL6	ST3GAL6	11.7939	51.5513	34.6052	31.6274	25.6845	64.7641	45.0683	12.9749	66.2714	22.4356	35.1437	21.1194	72.4144	50.7187
ENSG00000064270.12	ENSG00000064270.12	9914	ATP2C2	ATP2C2	0.0153681	0	0	0	0	0	0	0	0	0	0	0	0	0
ENSG00000064300.8	ENSG00000064300.8	4804	NGFR	NGFR	0	0.0141472	0.0365892	0.0644864	0.0150268	0.0626003	0.163006	0.00751839	0.0197666	0.106244	0.10058	0.015134	0.099386	0.276729
ENSG00000064309.14	ENSG00000064309.14	50937	CDON	CDON	0.867086	0.379046	0.304586	0.213699	0.621492	0.332518	0.30297	0.545651	0.181656	0.620946	0.400861	0.701151	0.245626	0.342024
ENSG00000064313.11	ENSG00000064313.11	6873	TAF2	TAF2	22.2298	19.6227	21.3451	19.4915	9.94857	9.67691	9.43412	17.2131	15.2133	21.8079	14.1992	8.42326	6.95022	8.34939
ENSG00000064393.15	ENSG00000064393.15	28996	HIPK2	HIPK2	2.4731	4.62115	6.29407	6.6088	3.59166	6.32068	7.51316	3.96664	6.38313	8.16007	6.99821	2.40665	7.49339	11.086
ENSG00000064419.13	ENSG00000064419.13	23534	TNPO3	TNPO3	35.7708	30.5242	36.2797	29.4038	28.5259	24.049	19.711	32.0744	31.8482	36.2423	29.0189	37.3681	22.7682	20.4009
ENSG00000064489.22	ENSG00000064489.22	4207	BORCS8-MEF2B	MEF2BNB-MEF2B	4.59268	4.97112	12.1611	8.18558	3.05344	7.42275	6.50369	5.30735	13.2841	8.67269	11.4774	5.50627	7.09142	4.80711
ENSG00000064490.13	ENSG00000064490.13	8625	RFXANK	RFXANK	110.841	94.5842	120.074	85.1781	96.0234	83.0074	68.6282	64.6664	59.7439	102.16	60.7842	66.1398	58.422	43.3164
ENSG00000064545.14	ENSG00000064545.14	54929	TMEM161A	TMEM161A	54.0312	12.9615	14.7574	14.1878	45.1061	6.88308	8.02173	25.8569	6.30403	11.8548	7.65644	22.4624	4.77449	4.91802
ENSG00000064547.13	ENSG00000064547.13	9170	LPAR2	LPAR2	11.8986	92.4356	85.1999	96.6639	10.7319	93.7078	67.3031	16.8941	121.576	53.304	100.075	17.5034	137.455	51.9239
ENSG00000064601.16	ENSG00000064601.16	5476	CTSA	CTSA	71.4881	302.833	317.223	322.343	74.9991	417.644	381.813	49.7813	177.901	173.706	212.487	91.2524	273.803	217.368
ENSG00000064607.16	ENSG00000064607.16	10147	SUGP2	SUGP2	45.587	41.1241	34.318	42.221	51.4028	37.87	37.3796	35.5123	32.6457	33.5563	35.3274	35.9476	32.245	26.1553
ENSG00000064651.13	ENSG00000064651.13	6558	SLC12A2	SLC12A2	0.00521438	0	0	0.10335	0.877004	0.405839	0.458814	0	0	0.00769351	0	0.439047	0.374084	1.48108
ENSG00000064652.10	ENSG00000064652.10	28966	SNX24	SNX24	0.0203383	0.0167126	0.532659	0.0217658	0.161216	1.37893	3.03412	0.24252	0.0484473	0.174645	0.146957	0.0741592	0.705202	4.3698
ENSG00000064655.18	ENSG00000064655.18	2139	EYA2	EYA2	0	0	0	0	0	0	0	0	0	0	0	0	0	0
ENSG00000064666.14	ENSG00000064666.14	1265	CNN2	CNN2	142.907	395.575	394.932	327.466	152.187	283.636	216.471	88.2936	302.022	248.371	235.832	98.8584	238.032	131.194
ENSG00000064687.12	ENSG00000064687.12	10347	ABCA7	ABCA7	3.76239	79.9837	64.6944	68.5133	3.41784	72.3886	43.3101	2.3271	60.9726	0	43.2893	1.20924	61.8448	13.9836
ENSG00000064692.18	ENSG00000064692.18	9627	SNCAIP	SNCAIP	0	0	0.0160105	0	0	0	0.0235829	0	0	0	0	0	0	0
ENSG00000064703.11	ENSG00000064703.11	11218	DDX20	DDX20	11.2364	8.58611	7.78211	9.63136	8.29757	8.9291	7.68984	13.4716	10.5269	7.45402	12.2638	12.4761	9.50905	7.59632
ENSG00000064726.9	ENSG00000064726.9	53339	BTBD1	BTBD1	46.8658	68.3055	69.7587	65.4394	45.579	66.8325	72.1613	38.2939	51.5652	51.7544	51.1642	41.6408	46.9844	56.8172
ENSG00000064763.10	ENSG00000064763.10	55711	FAR2	FAR2	32.2533	10.0858	20.4406	20.1174	48.7906	13.6222	30.9196	19.034	7.17628	17.3085	10.0243	34.3481	8.97938	19.2599
ENSG00000064787.12	ENSG00000064787.12	8537	BCAS1	BCAS1	0.00581143	0	0	0	0	0	0	0	0	0	0	0	0	0
ENSG00000064835.10	ENSG00000064835.10	5449	POU1F1	POU1F1	0	0	0	0	0	0	0	0	0	0	0	0	0	0
ENSG00000064886.13	ENSG00000064886.13	1117	CHI3L2	CHI3L2	0.0281422	0.393444	0.0299048	0.33386	0.171942	0.470599	1.04984	0.0622998	0.111035	0.0133591	0.494433	0.0122862	0.226639	2.18544
ENSG00000064932.15	ENSG00000064932.15	22904	SBNO2	SBNO2	18.7762	32.6702	103.429	102.629	21.9282	36.1493	104.32	21.0104	20.2592	50.2382	62.5792	16.1449	18.7667	49.8482
ENSG00000064933.16	ENSG00000064933.16	5378	PMS1	PMS1	26.8043	6.34009	6.85823	6.60933	14.9937	6.38807	7.66622	19.3289	4.4664	7.069	9.4143	10.4187	4.37541	3.40593
ENSG00000064961.18	ENSG00000064961.18	10362	HMG20B	HMG20B	60.9494	84.9789	66.6748	71.3898	45.1183	70.8012	52.283	52.9975	57.8142	49.9572	63.1881	40.1333	63.9956	46.6924
ENSG00000064989.12	ENSG00000064989.12	10203	CALCRL	CALCRL	0	0.021593	0.0165051	0.0421825	0	0	0	0	0	0	0	0.0135527	0	0
ENSG00000064995.16	ENSG00000064995.16	6882	TAF11	TAF11	31.7109	24.4232	26.3193	22.0733	30.4509	27.2742	25.8787	31.6712	25.8414	27.4624	27.2479	37.5565	29.5916	27.0466
ENSG00000064999.13	ENSG00000064999.13	23294	ANKS1A	ANKS1A	6.24731	5.32783	6.1379	6.62803	4.29226	6.7773	6.77475	5.59507	4.74033	4.8444	6.09937	4.78542	6.56244	3.07159
ENSG00000065000.15	ENSG00000065000.15	8943	AP3D1	AP3D1	64.9523	67.8438	67.6473	73.3963	67.3692	62.5591	72.952	47.2437	48.3525	50.2418	54.5263	49.6263	46.1113	52.9671
ENSG00000065029.14	ENSG00000065029.14	7629	ZNF76	ZNF76	11.3691	17.6439	17.5685	19.3358	8.69087	14.4442	13.5098	6.56314	15.3028	13.6973	15.0073	3.80071	15.1108	6.97464
ENSG00000065054.13	ENSG00000065054.13	9351	SLC9A3R2	SLC9A3R2	0.377482	0.255918	0.501913	0.426717	0.631433	0.302521	0.611937	0.218776	0.283346	0.421606	0.297352	0.541794	0.289895	0.432804
ENSG00000065057.7	ENSG00000065057.7	4913	NTHL1	NTHL1	24.4628	2.7118	3.08004	3.99089	16.8605	3.20169	3.36423	17.8862	1.73836	4.33526	3.49643	20.962	2.45447	0.865505
ENSG00000065060.16	ENSG00000065060.16	54887	UHRF1BP1	UHRF1BP1	6.82066	3.94275	3.27866	3.42366	6.30385	4.25028	5.39746	6.36224	3.11105	3.8309	3.47447	6.3481	3.56732	4.99606
ENSG00000065135.8	ENSG00000065135.8	2773	GNAI3	GNAI3	3.93525	5.75085	6.85732	6.97635	3.52721	4.35657	5.10149	3.65233	5.11177	5.98926	5.73593	3.61725	3.62157	4.98768
ENSG00000065150.18	ENSG00000065150.18	3843	IPO5	IPO5	181.825	21.7675	19.3112	26.1395	225.254	33.596	37.7623	154.942	19.2723	31.2417	25.5273	176.943	31.1341	30.157
ENSG00000065154.11	ENSG00000065154.11	4942	OAT	OAT	0.0504466	0	0	0	1.29834	1.13159	2.7867	0.0440602	0	0	0	1.55946	0.873112	2.04508
ENSG00000065183.15	ENSG00000065183.15	10885	WDR3	WDR3	54.4035	12.1587	11.8058	14.7591	36.3925	14.6484	16.855	59.0105	12.9387	17.9045	21.9626	55.7479	15.5564	18.7106
ENSG00000065243.18	ENSG00000065243.18	5586	PKN2	PKN2	11.2045	23.6253	21.3055	26.6344	11.9831	27.1746	14.2011	10.8624	26.8327	15.1373	16.9234	8.4616	17.587	10.0681
ENSG00000065268.10	ENSG00000065268.10	57418	WDR18	WDR18	47.9173	13.3174	12.9801	12.5906	49.9824	11.9317	14.2969	36.992	7.41805	13.9304	11.7958	41.8412	9.16683	5.642
ENSG00000065308.4	ENSG00000065308.4	9697	TRAM2	TRAM2	3.80268	2.20866	2.33286	2.19488	3.0021	1.91632	1.78994	3.48887	1.99539	3.48684	2.25412	2.86812	2.09155	2.33101
ENSG00000065320.8	ENSG00000065320.8	9423	NTN1	NTN1	0.803455	0.106743	0.204497	0.0720828	0.19317	0.0149945	0.0512458	0.95386	0.0823014	0.456764	0.13585	0.10082	0.0166638	0.303286
ENSG00000065325.12	ENSG00000065325.12	9340	GLP2R	GLP2R	0	0	0	0	0	0	0	0	0	0	0	0	0	0
ENSG00000065328.16	ENSG00000065328.16	55388	MCM10	MCM10	17.1483	1.29518	1.45493	2.48356	11.7686	1.21232	0.383918	20.0243	1.94381	3.60261	1.85114	14.8591	0.71733	0.0946321
ENSG00000065357.19	ENSG00000065357.19	1606	DGKA	DGKA	16.4313	81.0952	76.2733	85.1303	14.8451	80.0838	67.1346	13.5422	64.7241	52.9173	70.4236	12.4118	58.287	30.9618
ENSG00000065361.14	ENSG00000065361.14	2065	ERBB3	ERBB3	0.1621	0.147317	0.00707015	0.101928	0	0.00931373	0	0.0509537	0.0249678	0.0259679	0.0414064	0.0754076	0.0226592	0
ENSG00000065371.17	ENSG00000065371.17	54763	ROPN1	ROPN1	0	0	0	0	0	0	0	0	0	0	0	0	0	0
ENSG00000065413.16	ENSG00000065413.16	91526	ANKRD44	ANKRD44	20.6489	70.5197	63.5606	75.2542	34.6472	104.405	88.3053	15.5507	51.8308	33.1883	52.0202	13.5613	65.7804	36.0894
ENSG00000065427.14	ENSG00000065427.14	3735	KARS	KARS	249.705	74.8014	76.9921	77.8692	199.347	75.4932	91.3361	208.105	57.0159	90.2241	75.2078	188.068	59.7172	78.0078
ENSG00000065457.10	ENSG00000065457.10	23536	ADAT1	ADAT1	27.8799	24.1285	25.1948	25.1619	23.6962	32.7949	41.6266	22.4885	24.9735	22.4219	30.5663	15.761	29.4327	25.1873
ENSG00000065485.17	ENSG00000065485.17	10954	PDIA5	PDIA5	43.442	3.86991	7.21416	8.53871	43.4336	5.05316	10.7657	36.8758	2.00993	12.3473	7.79681	39.5027	2.21142	6.31488
ENSG00000065491.8	ENSG00000065491.8	55633	TBC1D22B	TBC1D22B	5.74727	6.41091	7.92045	6.32327	5.55724	7.28482	7.46506	5.92426	5.40226	6.20196	6.00107	6.44886	6.17969	8.08588
ENSG00000065518.7	ENSG00000065518.7	4710	NDUFB4	NDUFB4	188.019	139.669	143.892	125.66	143.81	127.292	135.003	155.346	105.925	154.397	125.159	193.04	104.766	150.782
ENSG00000065526.10	ENSG00000065526.10	23013	SPEN	SPEN	34.0782	39.1554	24.2773	30.9871	39.6241	44.009	34.5664	37.4594	33.4004	28.3392	41.0047	33.5571	45.6591	36.974
ENSG00000065534.18	ENSG00000065534.18	4638	MYLK	MYLK	0.0666704	0	0.00415233	0.124179	0.194018	0.0604537	0.0488059	0.0582491	0.00445634	0.0210989	0.129821	0.0506582	0.0109954	0.0204021
ENSG00000065548.17	ENSG00000065548.17	55854	ZC3H15	ZC3H15	137.086	61.5939	57.4495	58.0315	126.128	58.515	65.6309	88.5256	40.2323	45.915	46.7679	100.762	38.1888	55.2602
ENSG00000065559.14	ENSG00000065559.14	6416	MAP2K4	MAP2K4	4.32192	10.681	10.0887	9.93596	3.75984	8.1224	7.60864	5.17315	9.66453	9.08777	9.95307	3.88413	7.26572	8.49766
ENSG00000065600.12	ENSG00000065600.12	55248	TMEM206	TMEM206	19.4255	8.94574	8.36331	8.59323	20.8089	9.16768	9.39649	15.215	9.09728	12.1443	9.99268	15.1377	9.12576	7.84723
ENSG00000065609.14	ENSG00000065609.14	9892	SNAP91	SNAP91	0	0	0	0	0	0	0	0	0	0	0	0	0	0
ENSG00000065613.13	ENSG00000065613.13	9748	SLK	SLK	21.2348	32.8625	31.19	43.99	19.7481	23.2775	22.956	17.7632	28.6283	27.9985	36.8944	18.3285	23.2845	22.3811
ENSG00000065615.13	ENSG00000065615.13	51167	CYB5R4	CYB5R4	22.1635	36.8763	40.157	50.772	27.0057	50.1361	51.8804	19.8952	32.9097	34.2123	41.5836	32.7622	40.981	36.0518
ENSG00000065618.16	ENSG00000065618.16	1308	COL17A1	COL17A1	3.04105	0.471961	2.93463	12.5103	3.07178	3.9947	8.01463	1.05071	0.171175	1.00935	3.94843	5.2656	1.39975	0.821647
ENSG00000065621.14	ENSG00000065621.14	119391	GSTO2	GSTO2	0.423309	0.303196	0.120431	0.509562	0.304571	0.158891	0.491388	0.28735	0.270367	0.139997	0.181989	0.0406577	0.110422	0.0544768
ENSG00000065665.20	ENSG00000065665.20	55176	SEC61A2	SEC61A2	0.725915	2.09167	1.33275	2.12773	1.82871	1.40439	1.64905	0.834715	2.66437	2.79068	1.45085	0.431547	1.22485	1.20382
ENSG00000065675.14	ENSG00000065675.14	5588	PRKCQ	PRKCQ	1.11261	0.169427	0.182922	0.19448	1.68215	0.250015	0.159498	1.16503	0.0835473	0.610332	0.149968	1.56774	0.186229	0.141454
ENSG00000065717.14	ENSG00000065717.14	7089	TLE2	TLE2	0	0	0	0	0.0378247	0	0	0	0	0	0	0	0	0
ENSG00000065802.11	ENSG00000065802.11	51665	ASB1	ASB1	22.6763	20.3097	19.169	20.5253	17.0133	19.7342	20.6712	18.5821	10.7511	19.6066	18.9614	13.4575	14.8496	16.1836
ENSG00000065809.13	ENSG00000065809.13	83641	FAM107B	FAM107B	61.6357	78.9354	102.054	87.3701	118.287	86.103	68.0863	59.3131	66.3189	120.566	82.6173	140.085	77.7827	73.4024
ENSG00000065833.8	ENSG00000065833.8	4199	ME1	ME1	3.31859	2.16725	5.02053	4.25247	2.96513	2.92141	6.69756	4.43923	1.85247	8.56482	4.00507	2.12748	2.69209	15.7699
ENSG00000065882.15	ENSG00000065882.15	23216	TBC1D1	TBC1D1	126.809	111.065	103.248	113.416	125.183	114.665	86.5656	61.7585	52.4739	57.3443	48.8731	71.3783	53.4151	32.9837
ENSG00000065883.14	ENSG00000065883.14	8621	CDK13	CDK13	18.1338	31.1628	26.3431	28.7943	16.7744	33.959	24.6224	20.0488	32.6119	26.1271	31.6404	22.5076	33.0285	26.7307
ENSG00000065911.11	ENSG00000065911.11	10797	MTHFD2	MTHFD2	303.635	81.4866	130.024	115.084	315.184	53.4583	113.029	294.691	70.0638	141.704	105.637	132.703	42.182	167.584
ENSG00000065923.9	ENSG00000065923.9	84679	SLC9A7	SLC9A7	0.220037	0.106875	0.0059877	0.0988652	0.142214	0.652998	0.655806	0.131417	0	0.0144609	0.00741101	0.118492	0.237577	0.898619
ENSG00000065970.8	ENSG00000065970.8	55810	FOXJ2	FOXJ2	4.14475	12.6906	11.2944	11.6236	6.25095	12.0136	10.5139	5.46561	13.7733	8.44296	13.6254	4.6835	14.2569	8.92937
ENSG00000065978.17	ENSG00000065978.17	4904	YBX1	YBX1	1732.83	654.181	616.906	637.935	1335.67	561.138	730.327	1871.25	621.188	947.775	771.379	2114.51	556.183	855.835
ENSG00000065989.15	ENSG00000065989.15	5141	PDE4A	PDE4A	4.67875	0.181917	0.209455	0.368801	4.64578	0.265111	1.47006	6.39651	0.198433	0.473048	0.973274	3.86986	0.210405	2.80626
ENSG00000066027.11	ENSG00000066027.11	5525	PPP2R5A	PPP2R5A	16.722	69.594	69.4708	54.4706	17.4453	57.5757	27.8498	16.1421	69.4847	41.9898	42.7297	18.6824	50.4648	24.5983
ENSG00000066032.18	ENSG00000066032.18	1496	CTNNA2	CTNNA2	0	0	0	0	0	0	0	0	0	0	0	0	0	0
ENSG00000066044.13	ENSG00000066044.13	1994	ELAVL1	ELAVL1	72.8942	44.5661	46.8927	39.7281	60.1732	43.6957	39.785	68.3502	42.623	50.9077	45.7192	80.8361	39.6898	39.0236
ENSG00000066056.13	ENSG00000066056.13	7075	TIE1	TIE1	0	0	0	0	0.136763	0.00996562	0.107197	0.00656826	0	0	0	0	0	0.103677
ENSG00000066084.12	ENSG00000066084.12	57609	DIP2B	DIP2B	10.2008	17.2822	15.8298	18.4234	7.57907	21.0377	23.1139	9.22274	17.8433	13.1622	18.4067	7.14929	18.0561	14.241
ENSG00000066117.14	ENSG00000066117.14	6602	SMARCD1	SMARCD1	88.9284	63.3502	60.7624	51.9868	96.9346	53.2528	50.4763	74.3333	45.6722	63.3353	47.6228	98.6988	43.8564	36.5177
ENSG00000066135.12	ENSG00000066135.12	9682	KDM4A	KDM4A	12.3694	20.3396	20.9165	18.557	15.4908	23.5742	20.3786	14.3598	20.6768	19.8932	22.3386	15.5591	26.2724	13.2018
ENSG00000066136.19	ENSG00000066136.19	4802	NFYC	NFYC	76.8261	72.4842	75.9954	69.654	77.583	73.5591	94.5409	43.4454	52.8455	50.3253	47.4708	47.333	56.0626	46.9167
ENSG00000066185.12	ENSG00000066185.12	84217	ZMYND12	ZMYND12	1.64917	0.629333	0.632967	0.958468	0.545756	0.464189	0.437369	1.29367	0.980917	1.52279	0.620871	0.22404	0.41451	0.117154
ENSG00000066230.10	ENSG00000066230.10	6550	SLC9A3	SLC9A3	0	0.00987681	0	0	0.0628104	0	0	0	0	0	0	0	0	0
ENSG00000066248.14	ENSG00000066248.14	25791	NGEF	NGEF	0	0	0	0	0	0	0	0.0115996	0	0	0	0	0	0
ENSG00000066279.16	ENSG00000066279.16	259266	ASPM	ASPM	14.9621	3.99602	7.65967	6.01541	9.5005	2.95812	1.43362	15.5899	3.17929	11.4988	3.92124	10.5907	1.11886	0.447919
ENSG00000066294.14	ENSG00000066294.14	8832	CD84	CD84	1.53049	0.72676	1.70434	4.65131	2.37375	1.86289	15.5112	1.62855	0.557741	2.22629	3.29074	4.63252	1.97938	19.8662
ENSG00000066322.12	ENSG00000066322.12	64834	ELOVL1	ELOVL1	96.9919	73.737	122.916	98.4323	73.498	65.1242	92.6816	74.9912	68.7524	95.3957	90.7646	77.9532	63.531	77.6267
ENSG00000066336.11	ENSG00000066336.11	6688	SPI1	SPI1	168.846	375.256	438.444	423.103	198.857	313.762	405.168	145.943	251.749	297.954	307.632	171.44	259.527	342.695
ENSG00000066379.14	ENSG00000066379.14	30834	ZNRD1	ZNRD1	53.4776	21.5273	23.9154	18.5112	37.8575	21.899	15.0953	45.064	19.2561	23.2372	18.977	33.0091	17.6299	16.3563
ENSG00000066382.16	ENSG00000066382.16	744	MPPED2	MPPED2	0	0	0	0	0	0	0	0	0	0	0	0	0	0
ENSG00000066405.12	ENSG00000066405.12	51208	CLDN18	CLDN18	0	0	0	0	0	0	0	0	0.0171829	0	0	0	0	0
ENSG00000066422.4	ENSG00000066422.4	27107	ZBTB11	ZBTB11	9.12818	9.81308	9.58497	9.25011	8.45403	10.4117	8.45469	10.7914	11.8041	9.62157	14.1339	9.27071	10.3688	8.87827
ENSG00000066427.21	ENSG00000066427.21	4287	ATXN3	ATXN3	19.0943	24.3976	24.3248	22.7892	14.0867	26.3673	29.567	17.99	22.3776	16.6009	22.0977	15.3274	22.9011	24.4512
ENSG00000066455.12	ENSG00000066455.12	9950	GOLGA5	GOLGA5	12.4533	23.8796	24.9564	24.9577	13.7107	25.9376	25.6816	13.9301	23.2875	23.7363	26.057	13.9546	21.8902	23.463
ENSG00000066468.20	ENSG00000066468.20	2263	FGFR2	FGFR2	0	0	0	0	0	0	0	0	0	0	0	0	0	0
ENSG00000066557.5	ENSG00000066557.5	55631	LRRC40	LRRC40	12.868	8.34395	9.68252	9.07773	12.0331	9.57333	8.9398	12.7712	9.95598	9.71862	11.0524	11.6773	8.61376	8.91888
ENSG00000066583.11	ENSG00000066583.11	51015	ISOC1	ISOC1	6.31549	3.46078	3.8259	3.8348	5.28212	5.39364	5.91836	6.49573	3.6869	4.5964	4.69849	9.66276	6.74795	18.5411
ENSG00000066629.16	ENSG00000066629.16	2009	EML1	EML1	0	0	0	0	0.00625402	0	0	0	0	0	0	0.141873	0	0
ENSG00000066651.17	ENSG00000066651.17	60487	TRMT11	TRMT11	38.7885	11.1825	9.43359	11.6776	30.2631	14.4658	20.332	21.8469	4.89976	7.10317	6.4868	16.2373	8.11701	6.59366
ENSG00000066654.12	ENSG00000066654.12	55623	THUMPD1	THUMPD1	26.9952	27.6849	21.7329	23.5404	26.4306	24.4523	19.1778	25.5003	25.9108	19.2831	24.7861	36.3965	23.3202	17.4566
ENSG00000066697.14	ENSG00000066697.14	91283	MSANTD3	MSANTD3	11.5616	6.57549	5.78591	5.10188	9.86775	3.31455	4.25453	12.9057	4.89846	8.27618	4.65865	11.9901	2.62503	17.7259
ENSG00000066735.14	ENSG00000066735.14	26153	KIF26A	KIF26A	0	0	0	0	0.00443418	0	0	0.00371158	0	0	0	0	0	0
ENSG00000066739.11	ENSG00000066739.11	55102	ATG2B	ATG2B	5.41192	11.8116	8.98694	9.09665	4.78034	10.4896	8.52564	4.06601	10.3342	7.83753	9.90696	3.86004	10.2852	5.48584
ENSG00000066777.8	ENSG00000066777.8	10565	ARFGEF1	ARFGEF1	16.2767	26.1036	25.3582	24.421	6.95283	11.4656	9.79975	16.3272	26.9693	24.5692	27.3579	7.79477	9.7424	11.4533
ENSG00000066813.14	ENSG00000066813.14	348158	ACSM2B	ACSM2B	0	0.0100455	0	0	0	0	0	0	0.013959	0	0	0	0	0
ENSG00000066827.15	ENSG00000066827.15	57623	ZFAT	ZFAT	3.50724	3.91562	2.94366	5.24329	1.94539	2.33646	2.33323	3.27917	3.42856	2.6392	3.53132	1.83037	1.9676	1.6272
ENSG00000066855.15	ENSG00000066855.15	9650	MTFR1	MTFR1	9.92058	9.75508	8.65549	9.13013	4.54446	3.06667	3.69566	10.6865	6.40296	7.54624	7.59125	4.72821	2.02103	1.56314
ENSG00000066923.17	ENSG00000066923.17	10734	STAG3	STAG3	1.33963	0.622319	0.492242	0.87283	1.07553	0.885087	0.443483	0.972741	0.0517037	0.150397	0.146332	0.21405	0.122281	0.0597858
ENSG00000066926.10	ENSG00000066926.10	2235	FECH	FECH	27.5973	17.8391	15.4793	13.6493	14.9186	14.9774	14.7859	23.1965	15.347	22.4587	15.0467	13.1827	15.8069	10.5764
ENSG00000066933.15	ENSG00000066933.15	4649	MYO9A	MYO9A	4.93577	6.02195	6.12078	9.047	4.18169	5.65323	6.92914	3.56645	4.625	5.13514	4.33544	2.61238	3.28185	2.46191
ENSG00000067048.16	ENSG00000067048.16	8653	DDX3Y	DDX3Y	0	0.00267981	0	0.00349006	0.00284641	0.00338796	0.00385962	0	0.0125898	0	0	0	0	0.0808077
ENSG00000067057.16	ENSG00000067057.16	5214	PFKP	PFKP	59.3145	19.8106	15.197	20.6795	66.7491	29.776	55.7086	46.4983	10.2376	23.9917	18.6433	54.5732	33.8335	50.3084
ENSG00000067064.10	ENSG00000067064.10	3422	IDI1	IDI1	18.8097	20.6878	87.3378	57.5953	16.7481	18.5728	36.705	60.9592	17.6367	78.2486	31.9198	30.7607	14.1959	25.6244
ENSG00000067066.16	ENSG00000067066.16	6672	SP100	SP100	26.0382	77.6214	79.3379	87.4246	22.5925	70.0345	63.8016	23.3552	62.6155	62.9515	66.5211	19.94	47.7903	31.4232
ENSG00000067082.14	ENSG00000067082.14	1316	KLF6	KLF6	9.00832	31.2098	44.492	63.6547	26.4526	30.1747	65.3239	9.97213	28.1508	27.5479	50.7921	5.75628	26.9487	45.4629
ENSG00000067113.16	ENSG00000067113.16	8611	PLPP1	PLPP1	2.23229	4.32567	4.91395	3.06928	7.67932	1.83259	1.92972	3.38612	3.34913	6.00395	4.26035	5.35409	1.63201	3.73282
ENSG00000067141.16	ENSG00000067141.16	4756	NEO1	NEO1	1.97757	9.05583	3.91231	4.69188	0.63573	2.83634	1.58765	1.4151	6.67137	4.26197	6.90879	0.324676	2.78726	3.65287
ENSG00000067167.7	ENSG00000067167.7	23471	TRAM1	TRAM1	123.174	142.643	160.393	159.595	63.7812	58.9828	75.0415	131.101	128.061	141.246	155.433	72.8008	48.8489	77.9258
ENSG00000067177.14	ENSG00000067177.14	5255	PHKA1	PHKA1	0.00463463	0.007981	0.00344011	0.00346457	0.022606	0.0168168	0.0114947	0.00565515	0.029537	0	0.00315216	0.00565353	0.00373765	0.00594709
ENSG00000067182.7	ENSG00000067182.7	7132	TNFRSF1A	TNFRSF1A	159.857	241.326	348.777	439.603	177.809	291.31	487.252	114.208	191.806	192.48	322.98	151.04	222.516	322.478
ENSG00000067191.15	ENSG00000067191.15	782	CACNB1	CACNB1	0.221185	0.014651	0.14374	0.160507	0.0274359	0.0556026	0.0821994	0.180482	0.0358478	0.0820941	0.122819	0.125923	0.00905363	0.0872699
ENSG00000067208.14	ENSG00000067208.14	7813	EVI5	EVI5	5.73747	14.1562	9.96646	11.4656	3.59018	14.4823	12.287	4.28237	7.87447	9.60193	8.17209	2.83103	9.77665	7.13806
ENSG00000067221.13	ENSG00000067221.13	9399	STOML1	STOML1	2.04895	1.72089	1.86589	1.63671	2.33333	2.02009	2.60415	1.37932	0.961263	1.52297	1.42687	1.3953	1.97187	1.56467
ENSG00000067225.17	ENSG00000067225.17	5315	PKM	PKM	412.278	809.531	1131.67	1150.11	583.046	1234.77	1708.37	454.289	621.098	1284.49	1000.58	1006.67	899.275	1709.66
ENSG00000067248.9	ENSG00000067248.9	54505	DHX29	DHX29	6.09741	6.20799	7.00574	6.59636	7.06044	9.34716	10.621	5.42877	7.03903	7.68483	8.21545	9.20402	10.0993	10.5498
ENSG00000067334.13	ENSG00000067334.13	30836	DNTTIP2	DNTTIP2	59.8766	42.0512	39.7955	47.4272	48.1483	38.8476	45.87	47.8737	37.9648	39.8412	45.75	60.3445	30.9124	53.6032
ENSG00000067365.14	ENSG00000067365.14	79091	METTL22	METTL22	17.3566	32.6776	21.0869	34.2924	29.7109	39.6991	30.0248	11.7435	15.0955	11.5185	12.561	13.5564	19.5019	16.3431
ENSG00000067369.13	ENSG00000067369.13	7158	TP53BP1	TP53BP1	13.0264	9.40604	10.6889	8.64533	10.9254	10.3049	9.29729	10.8205	7.2513	12.8565	8.31956	10.9613	8.44406	10.6269
ENSG00000067445.20	ENSG00000067445.20	7216	TRO	TRO	0	0	0.0042314	0	0	0.00413683	0	0	0	0	0	0	0	0
ENSG00000067533.5	ENSG00000067533.5	51018	RRP15	RRP15	32.1749	9.7627	5.14795	8.84146	26.8174	9.64232	17.7212	31.4352	6.75462	12.2915	12.8669	30.1061	9.82417	20.1535
ENSG00000067560.10	ENSG00000067560.10	387	RHOA	RHOA	479.522	537.761	545.829	544.553	509.449	525.546	491.928	437.298	400.818	407.833	421.054	397.624	405.773	359.208
ENSG00000067596.10	ENSG00000067596.10	1659	DHX8	DHX8	36.0889	48.09	50.3097	47.9788	28.2653	43.2807	33.1517	26.2398	37.7688	38.4356	36.8414	21.6982	40.2861	25.6552
ENSG00000067601.7	ENSG00000067601.7	5382	PMS2P4	PMS2P4	2.98655	3.77662	3.1815	2.87104	2.69448	3.16433	2.47025	2.64458	0.786953	1.4	1.50899	2.55953	2.08125	1.24815
ENSG00000067606.15	ENSG00000067606.15	5590	PRKCZ	PRKCZ	1.41536	1.3765	2.19971	1.4806	1.2197	1.6754	0.530095	0.830119	1.05859	2.00781	1.27193	1.01321	1.13764	0.0796405
ENSG00000067646.11	ENSG00000067646.11	7544	ZFY	ZFY	0.0691178	0.0960016	0.177811	0.0985844	0.0857221	0.14361	0.0818016	0	0	0	0	0.0201168	0	0
ENSG00000067704.9	ENSG00000067704.9	55699	IARS2	IARS2	53.4029	41.7167	49.0618	44.1111	34.5625	41.1168	37.1256	48.3866	38.5299	46.7529	47.5566	48.3832	38.8541	32.0431
ENSG00000067715.13	ENSG00000067715.13	6857	SYT1	SYT1	0	0	0	0	0	0	0	0	0	0	0	0	0	0
ENSG00000067798.13	ENSG00000067798.13	89795	NAV3	NAV3	0.0540243	0.194783	0.242821	0.658987	0.0276213	0.399188	0.878846	0.0723856	0.30196	0.200847	0.26482	0.132017	0.172481	1.79466
ENSG00000067829.18	ENSG00000067829.18	3421	IDH3G	IDH3G	59.7214	61.586	61.9363	62.7284	74.7174	71.0071	75.7435	41.3433	49.4614	45.484	47.9097	59.3575	53.4334	54.7824
ENSG00000067836.12	ENSG00000067836.12	79641	ROGDI	ROGDI	27.9457	44.8178	57.8126	51.0371	56.5495	98.6659	84.6465	17.9057	33.1457	42.3885	36.5245	48.7343	64.5222	33.0771
ENSG00000067840.12	ENSG00000067840.12	57595	PDZD4	PDZD4	0	0	0	0	0	0	0	0	0	0.0457217	0.0468445	0	0	0
ENSG00000067842.17	ENSG00000067842.17	492	ATP2B3	ATP2B3	0.00444966	0.0797668	0.00761306	0.0685487	0.0693501	0.0665759	0.00848086	0.0560066	0.0842234	0.013599	0.0762529	0.00388524	0.0738688	0.00817474
ENSG00000067900.7	ENSG00000067900.7	6093	ROCK1	ROCK1	33.4811	75.5669	76.1539	80.3096	31.4442	74.2024	64.747	36.0271	92.4051	73.9986	83.3865	35.254	72.2482	66.2304
ENSG00000067955.13	ENSG00000067955.13	865	CBFB	CBFB	93.5167	72.0428	84.6201	80.8472	78.1428	73.412	69.4459	85.6873	55.5732	78.9874	66.6663	67.4574	53.3613	79.1238
ENSG00000067992.12	ENSG00000067992.12	5165	PDK3	PDK3	2.88878	8.369	8.77956	7.71726	2.19668	7.24374	4.25035	4.17217	7.15769	5.66403	5.06137	2.6634	5.37309	1.388
ENSG00000068001.13	ENSG00000068001.13	8692	HYAL2	HYAL2	10.382	6.29584	7.82413	6.44192	7.27859	9.71353	15.66	10.8359	5.88424	7.38106	9.87428	9.39389	9.18592	12.5311
ENSG00000068024.16	ENSG00000068024.16	9759	HDAC4	HDAC4	19.5883	23.9372	27.4139	23.5375	19.0191	22.3135	20.5896	13.042	14.2314	15.9422	17.5128	12.911	22.7588	9.96436
ENSG00000068028.17	ENSG00000068028.17	11186	RASSF1	RASSF1	30.6442	40.057	34.6195	28.8774	24.9987	29.6078	19.798	26.555	35.1885	26.5612	26.8508	20.8046	27.3842	8.55233
ENSG00000068078.17	ENSG00000068078.17	2261	FGFR3	FGFR3	1.19072	0.277751	0.580263	0.725831	0.0907436	0.441266	0.0527602	1.03409	0.390408	0.528318	0.353005	0.04106	0.0271453	0.187615
ENSG00000068079.7	ENSG00000068079.7	3430	IFI35	IFI35	6.86928	19.2522	35.371	30.8637	9.23136	25.0993	33.1371	6.45429	12.5414	32.1843	23.9484	6.1116	17.0201	21.7682
ENSG00000068097.14	ENSG00000068097.14	63897	HEATR6	HEATR6	9.15604	13.9917	11.2711	9.98177	6.74554	10.2338	15.23	10.5387	14.3438	10.414	13.3303	7.00168	10.6853	11.8718
ENSG00000068120.14	ENSG00000068120.14	80347	COASY	COASY	60.9317	38.0271	49.6231	51.0322	47.9248	35.2973	34.1195	55.1118	38.7629	43.0956	42.2894	65.6505	37.0408	24.8531
ENSG00000068137.14	ENSG00000068137.14	79990	PLEKHH3	PLEKHH3	1.25522	2.7433	2.97267	3.12017	0.673118	1.02244	0.59951	1.88095	1.74233	1.56169	3.59033	0.113441	0.590095	0.520347
ENSG00000068305.17	ENSG00000068305.17	4205	MEF2A	MEF2A	15.5319	32.9543	32.9145	38.7198	12.1535	38.2877	30.248	18.3373	36.0726	20.9431	32.8826	11.4411	36.8207	20.9399
ENSG00000068308.13	ENSG00000068308.13	55593	OTUD5	OTUD5	39.4985	54.1557	50.4446	51.412	26.4765	45.2978	40.8711	34.3066	44.5764	36.9026	39.9415	27.2206	43.1419	33.9271
ENSG00000068323.16	ENSG00000068323.16	7030	TFE3	TFE3	5.23134	37.4045	41.6248	36.9385	8.87197	46.0281	43.4585	6.26633	36.1511	28.6342	35.4	6.63589	45.0447	52.3562
ENSG00000068354.15	ENSG00000068354.15	4943	TBC1D25	TBC1D25	7.45098	8.56616	9.28094	9.9824	4.73802	7.40257	9.70741	6.18605	7.49022	8.12151	9.23478	4.4006	6.12986	4.98187
ENSG00000068366.19	ENSG00000068366.19	2182	ACSL4	ACSL4	35.8666	73.9342	90.1404	98.5971	43.6945	81.9405	111.417	39.9365	69.5608	64.9733	71.8662	28.7016	57.1422	119.497
ENSG00000068383.18	ENSG00000068383.18	3632	INPP5A	INPP5A	17.6802	19.115	14.5755	16.4688	18.9275	17.4333	11.8556	9.49661	9.2874	8.57924	7.26699	9.60085	10.0256	5.4169
ENSG00000068394.10	ENSG00000068394.10	27238	GPKOW	GPKOW	10.8742	16.6455	17.457	16.7733	10.6992	16.1519	11.7848	9.48184	15.2914	15.0337	15.2083	9.88718	13.9658	10.5491
ENSG00000068400.13	ENSG00000068400.13	56850	GRIPAP1	GRIPAP1	29.4846	88.1622	73.2783	85.0063	35.7592	90.6315	69.0092	22.4312	71.6257	55.0551	61.7663	21.0316	68.7021	49.8209
ENSG00000068438.14	ENSG00000068438.14	24140	FTSJ1	FTSJ1	44.2642	20.1593	20.4698	21.949	51.7057	19.5843	28.2689	40.446	16.1851	23.3672	20.9004	63.0213	17.6154	19.9686
ENSG00000068489.12	ENSG00000068489.12	55771	PRR11	PRR11	76.9272	13.9817	24.2255	19.5213	61.4744	10.6296	7.87696	56.3166	9.26261	30.5187	13.9354	42.1152	3.84302	3.61146
ENSG00000068615.16	ENSG00000068615.16	65055	REEP1	REEP1	0.0801552	0.0953445	0.0258398	0.0858658	0.00707352	0	0	0.19354	0.0841941	0.118984	0.047356	0.0644012	0	0.03364
ENSG00000068650.18	ENSG00000068650.18	23250	ATP11A	ATP11A	34.1502	58.5918	62.3568	72.876	65.8905	116.019	103.749	29.646	55.427	44.1365	54.2323	36.2797	75.9192	60.59
ENSG00000068654.15	ENSG00000068654.15	25885	POLR1A	POLR1A	20.8376	4.03397	4.90094	5.5149	16.7977	4.5416	5.9443	18.3674	3.73015	5.53762	5.75846	16.4491	4.15304	5.8999
ENSG00000068697.6	ENSG00000068697.6	9741	LAPTM4A	LAPTM4A	45.5598	99.913	116.889	160.251	34.02	111.852	189.263	34.2603	80.682	70.0386	135.265	33.8296	99.9005	167.028
ENSG00000068724.15	ENSG00000068724.15	57217	TTC7A	TTC7A	13.5291	17.4119	15.0355	16.9242	7.66212	13.8052	10.6487	9.6861	11.8493	10.7359	13.2485	6.83037	10.8466	4.47196
ENSG00000068745.14	ENSG00000068745.14	51447	IP6K2	IP6K2	35.1343	55.2085	45.4906	45.4054	28.7672	51.475	33.6852	33.8176	44.2059	41.7771	40.4154	25.797	44.1836	28.9566
ENSG00000068781.21	ENSG00000068781.21	286749	STON1-GTF2A1L	STON1-GTF2A1L	4.94741e-10	5.09115e-11	2.54145e-28	2.36252e-31	3.06589e-94	0.0229927	1.14922e-08	0	2.8882e-43	2.89075e-34	0.0872831	0	2.65144e-16	8.10671e-29
ENSG00000068784.12	ENSG00000068784.12	55133	SRBD1	SRBD1	11.5153	5.46983	7.71011	5.58568	10.7438	5.48942	7.24406	10.4566	4.43	8.24096	5.24796	7.6986	5.53028	4.85906
ENSG00000068796.16	ENSG00000068796.16	3796	KIF2A	KIF2A	55.3092	15.046	17.9913	21.0008	68.2475	20.4578	17.6579	43.8357	17.916	21.7287	25.5781	57.5262	15.5812	26.7167
ENSG00000068831.18	ENSG00000068831.18	10235	RASGRP2	RASGRP2	71.9574	33.1057	39.2752	37.2804	51.0103	37.1022	15.1915	61.6686	22.9448	47.0596	24.0507	84.9253	30.2543	7.407
ENSG00000068878.14	ENSG00000068878.14	23198	PSME4	PSME4	22.5378	18.3465	15.2509	16.4144	21.9026	21.8342	23.9007	26.2609	18.4187	20.1193	17.9072	24.1434	18.6784	26.5193
ENSG00000068885.14	ENSG00000068885.14	57560	IFT80	IFT80	13.0576	14.7014	16.6345	11.944	16.7408	18.7318	15.0529	5.67685	8.15614	11.3083	8.59931	5.71603	7.47473	7.30417
ENSG00000068903.19	ENSG00000068903.19	22933	SIRT2	SIRT2	13.2651	36.9535	35.6641	34.2883	12.4678	32.4274	31.3801	12.1532	29.3994	25.786	28.5903	13.0515	30.6417	29.7736
ENSG00000068912.13	ENSG00000068912.13	27248	ERLEC1	ERLEC1	26.4046	31.9401	34.8732	33.664	23.1442	30.41	36.2417	23.1069	29.4644	39.9674	31.2633	21.5306	26.6382	30.0692
ENSG00000068971.13	ENSG00000068971.13	5526	PPP2R5B	PPP2R5B	2.2399	3.84164	4.27983	3.33227	2.91996	7.72973	7.3913	0.764928	3.13458	2.25775	2.19634	0.630971	6.98701	1.17905
ENSG00000068976.13	ENSG00000068976.13	5837	PYGM	PYGM	0.345483	0.308611	0.839581	1.28064	0.220632	0.718745	0.501348	0.378149	1.23819	0.508955	0.511518	0.422911	0.859148	0.466492
ENSG00000068985.4	ENSG00000068985.4	8712	PAGE1	PAGE1	0	0	0	0	0	0	0	0	0	0	0	0	0	0
ENSG00000069011.15	ENSG00000069011.15	5307	PITX1	PITX1	20.4287	4.53022	7.06629	7.04747	74.5725	10.8622	14.0006	18.3262	2.90499	7.15939	7.86364	66.8563	8.49146	7.0215
ENSG00000069018.17	ENSG00000069018.17	57113	TRPC7	TRPC7	0	0	0	0	0	0.0103239	0	0	0	0	0	0	0	0
ENSG00000069020.18	ENSG00000069020.18	375449	MAST4	MAST4	0.00374437	0.00615647	0.00579892	0.0116805	0.0238104	0.0341203	0.0388337	0.0943901	0	0	0	0.0286674	0	0.0671266
ENSG00000069122.18	ENSG00000069122.18	221395	ADGRF5	ADGRF5	0.00168559	0	0	0.0018039	0.00147122	0.00175113	0	0.00220921	0	0	0	0	0	0.0015482
ENSG00000069188.16	ENSG00000069188.16	54549	SDK2	SDK2	0.216853	0.00648398	0	0.00583451	0.0786603	0.0112063	0.0213554	0.10789	0	0.0342621	0	0.0632323	0	0.00990766
ENSG00000069206.15	ENSG00000069206.15	8756	ADAM7	ADAM7	0	0	0	0	0	0	0	0	0	0	0	0	0	0
ENSG00000069248.11	ENSG00000069248.11	55746	NUP133	NUP133	28.9984	16.9269	16.0853	15.3076	22.724	18.57	16.3432	25.294	15.8511	17.2123	15.5434	25.1722	14.6383	13.0832
ENSG00000069275.12	ENSG00000069275.12	64710	NUCKS1	NUCKS1	329.461	241.193	250.5	238.7	311.641	171.504	167.17	109.608	82.8961	102.378	84.826	110.448	67.0239	49.2725
ENSG00000069329.15	ENSG00000069329.15	55737	VPS35	VPS35	58.711	49.8756	65.111	56.622	48.3046	54.3124	54.4569	42.6371	40.7069	37.2327	45.5182	39.3294	31.8241	34.5148
ENSG00000069345.11	ENSG00000069345.11	10294	DNAJA2	DNAJA2	40.5273	39.036	37.2509	34.0327	32.1759	39.12	29.6461	41.3284	38.2533	33.342	40.2086	34.5235	37.6739	33.1385
ENSG00000069399.12	ENSG00000069399.12	602	BCL3	BCL3	2.76596	20.0142	68.1164	82.3505	20.0401	25.9771	134.031	12.4506	9.90017	51.1516	21.3615	5.5971	22.2889	63.8656
ENSG00000069424.14	ENSG00000069424.14	8514	KCNAB2	KCNAB2	158.268	214.318	184.676	160.647	164.838	243.118	184.817	144.461	203.247	183.108	161.867	0	243.254	127.823
ENSG00000069431.10	ENSG00000069431.10	10060	ABCC9	ABCC9	0	0	0	0	0	0	0	0	0	0	0	0	0.00197437	0
ENSG00000069482.6	ENSG00000069482.6	51083	GAL	GAL	220.597	2.17955	2.34079	8.75619	35.1574	0	0.638464	168.896	0.820299	11.1397	1.75091	65.9846	0.051903	0.495497
ENSG00000069493.14	ENSG00000069493.14	29121	CLEC2D	CLEC2D	3.53093	3.75694	2.53347	4.00531	17.6791	6.90086	7.31013	1.51053	4.71048	1.99435	3.08815	6.39082	5.6867	10.3381
ENSG00000069509.5	ENSG00000069509.5	139341	FUNDC1	FUNDC1	11.1146	8.23734	10.6859	8.40432	9.3956	8.45736	9.4458	11.4617	7.18158	12.5254	9.54482	10.8429	6.91352	7.30297
ENSG00000069535.13	ENSG00000069535.13	4129	MAOB	MAOB	0	0	0	0	0	0	0	0	0	0	0	0	0	0
ENSG00000069667.15	ENSG00000069667.15	6095	RORA	RORA	0	0	0	0	0	0	0	0	0	0	0	0	0	0.00238835
ENSG00000069696.6	ENSG00000069696.6	1815	DRD4	DRD4	0.0471994	0.138815	0.183642	0.0252561	0.288378	0.327865	0.600563	0.165027	0.107655	0	0.0229787	0.0412123	0.163481	0.0433522
ENSG00000069702.10	ENSG00000069702.10	7049	TGFBR3	TGFBR3	1.21745	0.938512	0.746246	0.472038	1.01407	0.42257	0.544661	1.38461	0.591728	0.932697	0.675698	0.839548	0.222706	0.678926
ENSG00000069712.10	ENSG00000069712.10	23285	KIAA1107	KIAA1107	0.27331	1.39453	1.60748	1.43525	0.0887627	1.08292	0.699585	0.371942	1.89913	1.61722	1.9309	0.0721473	1.1888	0.432009
ENSG00000069764.9	ENSG00000069764.9	8399	PLA2G10	PLA2G10	0	0	0	0	0	0	0	0	0	0	0	0	0	0
ENSG00000069812.11	ENSG00000069812.11	54626	HES2	HES2	0	0	0	0	0	0	0	0	0	0	0	0	0	0
ENSG00000069849.10	ENSG00000069849.10	483	ATP1B3	ATP1B3	338.868	130.126	147.608	180.154	286.377	126.557	185.025	199.328	75.5656	130.691	120.103	237.022	59.9349	162.144
ENSG00000069869.15	ENSG00000069869.15	4734	NEDD4	NEDD4	2.00679	1.6862	3.02934	3.74485	2.00244	0.887816	2.20914	1.75011	1.77137	3.04355	2.85753	0.60834	0.931786	2.96351
ENSG00000069943.9	ENSG00000069943.9	9488	PIGB	PIGB	16.2843	11.2453	13.7869	14.5739	24.2498	22.8517	20.3682	13.643	10.8855	15.7749	11.7525	21.8553	18.4071	10.9864
ENSG00000069956.11	ENSG00000069956.11	5597	MAPK6	MAPK6	17.1319	9.96741	12.525	9.01104	29.7385	19.4672	17.8836	25.3901	9.7601	22.4449	12.9219	38.564	13.6143	27.1258
ENSG00000069966.18	ENSG00000069966.18	10681	GNB5	GNB5	5.30436	4.97418	4.99932	4.16471	4.69454	8.57337	4.66897	6.48125	4.40288	5.85998	4.50854	3.10924	5.63263	2.04278
ENSG00000069974.15	ENSG00000069974.15	5873	RAB27A	RAB27A	56.5882	138.105	188.86	179.249	94.2562	195.935	187.951	59.1998	121.526	206.653	132.196	75.7867	150.146	85.1631
ENSG00000069998.12	ENSG00000069998.12	27440	CECR5	CECR5	36.8615	38.1838	26.5122	31.8649	33.0837	29.2619	26.3666	31.2396	31.7316	16.7297	33.4421	28.1647	29.3289	19.4298
ENSG00000070010.18	ENSG00000070010.18	7353	UFD1L	UFD1L	102.307	81.0027	96.5685	94.5628	89.4221	68.0804	70.9284	96.6769	62.269	95.9933	82.992	123.1	49.7362	71.7087
ENSG00000070018.8	ENSG00000070018.8	4040	LRP6	LRP6	3.61514	4.73086	4.26324	3.30531	2.77031	2.6199	2.0234	3.27766	4.04382	4.41453	3.41525	2.25775	2.20263	1.93156
ENSG00000070019.4	ENSG00000070019.4	2984	GUCY2C	GUCY2C	0	0	0	0.00813212	0	0	0.00899322	0	0	0	0	0	0	0
ENSG00000070031.3	ENSG00000070031.3	6343	SCT	SCT	0.337581	0.277402	0	0	0	0	0	0	0	0	0	0	0	0
ENSG00000070047.11	ENSG00000070047.11	57661	PHRF1	PHRF1	15.7728	17.0073	17.0728	14.9725	13.6749	13.5997	13.1263	16.3316	15.1425	16.8848	19.0576	15.5907	14.8871	10.9572
ENSG00000070061.14	ENSG00000070061.14	8518	IKBKAP	IKBKAP	25.57	16.251	16.1638	17.4818	25.025	18.0733	23.1338	16.6662	11.5074	14.9329	10.9298	22.0072	13.0304	13.704
ENSG00000070081.15	ENSG00000070081.15	4925	NUCB2	NUCB2	629.019	119.038	148.973	168.469	313.467	67.9873	37.8845	410.983	77.353	426.733	107.436	484.027	36.4408	17.643
ENSG00000070087.13	ENSG00000070087.13	5217	PFN2	PFN2	1.85665	0.179584	0.252791	0.305152	0.142962	0.194245	0.398103	1.02764	0.155834	0.678823	0.249501	0.0170446	0.16177	1.05213
ENSG00000070159.13	ENSG00000070159.13	5774	PTPN3	PTPN3	0.629655	0	0.00452105	0.0136643	0.130036	0	0	0.26645	0	0.012122	0	1.18667	0	0.0039078
ENSG00000070182.17	ENSG00000070182.17	6710	SPTB	SPTB	0.17223	0	0.00480576	0.019576	0.134822	0	0.0202084	0.0476389	0	0.0171746	0	0.0370845	0	0.0673227
ENSG00000070190.12	ENSG00000070190.12	27071	DAPP1	DAPP1	1.55195	12.9726	20.4058	16.8849	12.2178	28.102	43.3674	3.84862	12.3121	16.1863	17.777	9.0829	30.1154	42.9328
ENSG00000070193.4	ENSG00000070193.4	2255	FGF10	FGF10	0	0	0	0	0	0	0	0	0	0	0	0	0	0
ENSG00000070214.15	ENSG00000070214.15	23446	SLC44A1	SLC44A1	6.32696	13.9257	13.3643	10.6937	7.22352	9.50216	10.1129	5.39509	13.4707	16.398	11.302	6.65194	8.34427	8.2166
ENSG00000070269.13	ENSG00000070269.13	54916	TMEM260	TMEM260	8.11202	8.88184	10.5292	11.4329	8.49879	8.81778	9.9868	6.50577	7.50724	8.09324	7.5787	4.85018	5.50796	5.30173
ENSG00000070366.13	ENSG00000070366.13	23293	SMG6	SMG6	4.47475	5.11544	5.07821	4.21336	3.20589	4.16232	3.57538	3.67415	3.65489	3.55316	3.44022	3.19452	3.67663	2.69536
ENSG00000070367.15	ENSG00000070367.15	10640	EXOC5	EXOC5	33.3872	37.3285	39.2679	34.2275	29.3244	35.4647	30.278	31.442	36.7253	34.6136	35.5431	29.3582	28.298	32.6791
ENSG00000070371.15	ENSG00000070371.15	8218	CLTCL1	CLTCL1	19.4367	25.2412	25.732	23.4805	18.9513	24.5762	15.248	13.2714	21.0944	19.6216	15.4968	19.9019	18.9968	5.05926
ENSG00000070388.11	ENSG00000070388.11	27006	FGF22	FGF22	0	0	0	0	0.0159997	0	0.0301544	0	0	0	0	0	0	0.0168369
ENSG00000070404.9	ENSG00000070404.9	10272	FSTL3	FSTL3	4.27851	6.62086	7.17652	6.38262	4.29742	1.96129	3.58511	4.43473	4.37961	3.64506	8.68153	2.63956	2.16907	2.00795
ENSG00000070413.18	ENSG00000070413.18	9993	DGCR2	DGCR2	20.3358	35.44	46.3951	44.5014	16.6644	43.079	37.0268	12.9804	28.608	30.5824	35.8513	16.468	32.1858	17.5434
ENSG00000070423.17	ENSG00000070423.17	55658	RNF126	RNF126	68.487	38.0104	35.7619	35.8922	76.2406	33.7346	35.4428	46.6513	22.735	25.2876	25.6645	51.6954	25.5449	14.6764
ENSG00000070444.14	ENSG00000070444.14	4335	MNT	MNT	12.9552	15.0455	11.356	13.5944	12.7219	12.1794	11.7027	8.42253	10.5787	8.543	10.991	5.49623	11.5683	4.44044
ENSG00000070476.14	ENSG00000070476.14	79364	ZXDC	ZXDC	10.4873	17.1424	16.7529	14.9675	13.2507	18.7742	15.1504	11.0306	18.3738	13.4972	14.1903	10.0152	19.3128	9.90363
ENSG00000070495.14	ENSG00000070495.14	23210	JMJD6	JMJD6	9.11016	23.1515	27.1437	18.7503	11.1571	22.3338	18.8695	11.6233	22.807	22.3061	21.0321	13.4593	20.3006	15.2733
ENSG00000070501.11	ENSG00000070501.11	5423	POLB	POLB	26.4488	50.1073	40.0081	30.8427	11.2272	25.0067	21.043	20.4771	36.8209	29.3882	26.5581	10.4043	15.7313	10.8659
ENSG00000070526.14	ENSG00000070526.14	55808	ST6GALNAC1	ST6GALNAC1	0	0	0	0	0	0	0	0	0	0	0	0	0	0
ENSG00000070540.12	ENSG00000070540.12	55062	WIPI1	WIPI1	1.31841	35.116	42.7567	37.254	2.6678	35.2665	31.2536	2.60816	26.2482	28.0107	23.0848	1.77835	29.4942	15.4397
ENSG00000070601.9	ENSG00000070601.9	22844	FRMPD1	FRMPD1	0	0.0127806	0	0	0	0	0	0	0	0.0055087	0	0	0	0
ENSG00000070610.14	ENSG00000070610.14	57704	GBA2	GBA2	16.973	57.0345	46.4313	50.8733	29.0037	75.1554	59.4684	21.7769	58.6024	44.307	49.653	26.3559	69.7703	58.059
ENSG00000070614.14	ENSG00000070614.14	3340	NDST1	NDST1	19.2742	45.5525	44.1334	37.2193	37.9031	57.0283	36.1646	18.3398	32.6762	19.4874	22.8592	26.1362	48.0403	17.8046
ENSG00000070669.16	ENSG00000070669.16	440	ASNS	ASNS	99.8623	7.79057	7.19134	12.8288	131.554	11.7412	11.4197	76.9293	7.57874	13.5989	7.66953	36.2728	8.66385	6.7181
ENSG00000070718.11	ENSG00000070718.11	10947	AP3M2	AP3M2	9.23628	7.25097	5.95291	2.3333	5.27817	2.84529	1.40526	7.81249	5.00765	4.05316	3.78117	4.70125	2.27017	1.7228
ENSG00000070729.13	ENSG00000070729.13	1258	CNGB1	CNGB1	0	0.00418097	0	0	0	0	0	0	0	0	0	0	0	0.00610715
ENSG00000070731.9	ENSG00000070731.9	10610	ST6GALNAC2	ST6GALNAC2	0.353968	16.7567	13.4916	9.67155	0.158935	13.7733	4.85552	0.121145	17.5381	6.70898	10.688	0.247106	11.7804	2.81996
ENSG00000070748.17	ENSG00000070748.17	1103	CHAT	CHAT	0.0144458	0.0118706	0	0	0	0	0.0170967	0.0252547	0	0.0274521	0	0.0758126	0	0
ENSG00000070756.13	ENSG00000070756.13	26986	PABPC1	PABPC1	9598.06	6341.99	5342.2	5227.93	5227.2	2549.57	2030.96	4669.2	2840.96	2719.54	2690.02	1548.13	1266.31	947.12
ENSG00000070759.16	ENSG00000070759.16	10420	TESK2	TESK2	0.786026	3.05375	2.7765	1.932	0.740213	4.05295	2.22154	0.705613	2.48385	1.92128	1.5595	0.413509	2.8011	1.43679
ENSG00000070761.7	ENSG00000070761.7	29105	CFAP20	CFAP20	70.6224	23.0907	23.7128	27.5019	42.3239	24.3673	20.784	77.1047	28.7984	35.1201	40.4649	54.4329	18.5543	35.3965
ENSG00000070770.8	ENSG00000070770.8	1459	CSNK2A2	CSNK2A2	87.706	47.3958	50.1105	47.8395	88.7335	43.0265	40.0235	90.5428	51.8633	56.8127	49.9566	72.1546	42.4785	43.6014
ENSG00000070778.12	ENSG00000070778.12	11099	PTPN21	PTPN21	0.414653	0.181737	0.180443	0.240679	0.0646601	0.0449246	0.132558	0.386078	0.152658	0.189592	0.214033	0.00645878	0.0853309	0.272138
ENSG00000070785.16	ENSG00000070785.16	8891	EIF2B3	EIF2B3	27.0791	7.70894	8.13164	9.97197	22.2972	8.90427	13.2828	19.367	7.14015	10.3978	8.34285	26.0176	8.06261	12.3705
ENSG00000070808.15	ENSG00000070808.15	815	CAMK2A	CAMK2A	0	0	0	0	0.0679284	0.00561518	0.0241775	0	0	0.00513151	0	0	0	0
ENSG00000070814.17	ENSG00000070814.17	6949	TCOF1	TCOF1	57.0488	10.9295	5.99118	9.93809	59.4294	13.4526	13.8832	49.6392	6.12149	8.23994	8.82707	57.4913	10.1682	9.92549
ENSG00000070831.15	ENSG00000070831.15	998	CDC42	CDC42	141.385	228.552	288.378	290.394	118.714	219.904	230.582	168.162	270.679	298.929	320.234	196.992	235.712	266.839
ENSG00000070882.12	ENSG00000070882.12	26031	OSBPL3	OSBPL3	6.39596	2.65509	3.70497	4.67725	4.78714	7.07167	6.83587	6.03021	3.66953	5.19983	4.62407	2.63012	3.13033	6.26345
ENSG00000070886.10	ENSG00000070886.10	2046	EPHA8	EPHA8	0	0.0144701	0.00620273	0.0188198	0.107616	0	0.150796	0.01538	0.00665685	0	0.0113671	0.0461441	0.0406727	0
ENSG00000070915.9	ENSG00000070915.9	6559	SLC12A3	SLC12A3	0	0	0	0	0	0	0	0	0	0	0	0	0	0
ENSG00000070950.9	ENSG00000070950.9	56852	RAD18	RAD18	19.9855	4.60553	3.94767	6.12684	12.6523	4.51895	4.61078	15.2264	2.9469	6.21738	4.01426	15.0618	3.16195	4.30545
ENSG00000070961.15	ENSG00000070961.15	490	ATP2B1	ATP2B1	14.9527	41.1948	31.6296	31.8773	19.9629	36.5852	35.5218	23.8738	48.6836	33.0613	35.6027	18.7898	26.5663	129.732
ENSG00000070985.13	ENSG00000070985.13	29850	TRPM5	TRPM5	0	0	0	0.00881395	0	0	0.008836	0.00724111	0.017047	0.00787115	0.0218378	0	0.0191602	0
ENSG00000071051.13	ENSG00000071051.13	8440	NCK2	NCK2	37.8435	40.6993	38.6051	42.7782	36.3651	42.5714	29.5033	29.85	25.7605	24.1199	27.0729	22.842	27.7255	36.6885
ENSG00000071054.16	ENSG00000071054.16	9448	MAP4K4	MAP4K4	24.0265	68.3902	72.2208	101.475	16.5548	81.5488	56.4703	27.8204	70.1921	56.4398	74.8127	20.5642	76.4264	52.9533
ENSG00000071073.12	ENSG00000071073.12	11320	MGAT4A	MGAT4A	14.6192	26.1719	37.0547	32.7517	16.28	25.5355	59.6601	9.73932	22.1444	19.8027	30.2891	13.2265	21.4432	13.6794
ENSG00000071082.10	ENSG00000071082.10	6160	RPL31	RPL31	4010.72	4295.21	3175.39	2852.44	4023.64	3471.34	2720.06	4049.09	3149.16	2956	2739.27	2856.13	2881.34	2646.79
ENSG00000071127.16	ENSG00000071127.16	9948	WDR1	WDR1	220.753	318.252	405.822	381.58	225.897	363.134	310.232	188.393	257.945	391.567	305.443	236.835	272.496	392.486
ENSG00000071189.21	ENSG00000071189.21	23161	SNX13	SNX13	14.0059	23.1043	22.6487	24.2054	12.5503	26.1526	25.4208	15.7571	23.834	24.6143	23.6848	12.9603	23.8747	22.7694
ENSG00000071203.9	ENSG00000071203.9	54860	MS4A12	MS4A12	0	0	0	0	0	0	0	0	0	0	0	0	0	0
ENSG00000071205.11	ENSG00000071205.11	79658	ARHGAP10	ARHGAP10	5.58093	1.28013	1.5158	1.97984	1.73354	0.568415	2.16931	4.53597	0.835274	2.33694	1.64533	1.21357	0.401718	2.92402
ENSG00000071242.11	ENSG00000071242.11	6196	RPS6KA2	RPS6KA2	0.248089	1.25917	0.840911	0.53778	1.13708	2.46994	1.40602	0.254112	0.784812	1.72783	0.903201	0.489142	3.33321	1.11981
ENSG00000071243.15	ENSG00000071243.15	54556	ING3	ING3	17.4969	15.5644	16.7713	16.5935	18.1324	15.0182	16.7615	16.7549	13.393	17.7062	14.2772	14.6744	12.3458	13.3615
ENSG00000071246.10	ENSG00000071246.10	22846	VASH1	VASH1	0.569901	1.66968	1.7544	2.29727	1.61276	2.28536	2.83167	0.600948	1.53086	0.97943	2.07828	0.524666	2.63495	4.52498
ENSG00000071282.11	ENSG00000071282.11	29995	LMCD1	LMCD1	0	0	0	0	0	0	0	0	0	0	0	0	0	0
ENSG00000071462.11	ENSG00000071462.11	114049	WBSCR22	WBSCR22	119.49	38.2382	43.1862	42.1607	90.869	46.3201	55.9087	87.9869	25.8966	41.9965	42.8697	95.9772	43.3932	46.8137
ENSG00000071537.13	ENSG00000071537.13	6400	SEL1L	SEL1L	28.9556	46.0409	48.0998	46.0541	43.3811	50.413	51.8363	19.0809	35.0164	30.4263	36.2687	22.0454	35.4108	38.6464
ENSG00000071539.13	ENSG00000071539.13	9319	TRIP13	TRIP13	60.4375	3.93056	4.40679	8.83387	50.3023	6.41775	5.9041	31.0057	1.83496	6.9619	3.40892	39.7615	1.37905	0.843924
ENSG00000071553.16	ENSG00000071553.16	537	ATP6AP1	ATP6AP1	46.8243	117.627	144.023	123.427	63.7432	119.145	185.129	39.3651	92.2249	102.741	112.414	53.291	98.0962	175.294
ENSG00000071564.14	ENSG00000071564.14	6929	TCF3	TCF3	203.462	73.6657	78.7291	71.276	151.225	44.355	40.6987	144.68	52.0243	58.862	59.5559	131.662	33.5315	34.3417
ENSG00000071575.11	ENSG00000071575.11	28951	TRIB2	TRIB2	1.49007	9.02033	5.64923	7.77114	2.34926	36.5971	18.4897	0.843841	8.9086	3.828	9.48404	1.35853	27.1457	7.56849
ENSG00000071626.16	ENSG00000071626.16	26528	DAZAP1	DAZAP1	314.725	76.7429	86.1621	86.6585	262.489	75.8237	85.7834	263.679	65.084	125.538	85.2742	290.835	71.4967	93.2607
ENSG00000071655.17	ENSG00000071655.17	53615	MBD3	MBD3	29.8758	19.6701	19.7429	17.6217	25.1477	19.9611	16.0324	24.5685	13.5144	18.3862	12.5729	22.0596	15.9619	11.2995
ENSG00000071677.1	ENSG00000071677.1	51052	PRLH	PRLH	0	0	0	0	0	0	0	0	0	0	0	0	0	0
ENSG00000071794.15	ENSG00000071794.15	6596	HLTF	HLTF	0.0752912	0	0	0	1.47395	1.05389	0.63911	0.00704413	0	0	0	1.08263	0.744039	0.255803
ENSG00000071859.14	ENSG00000071859.14	9130	FAM50A	FAM50A	23.817	77.4079	71.3805	67.7617	21.191	62.186	68.2106	21.977	55.5178	44.2246	59.2279	15.2372	48.254	57.8294
ENSG00000071889.16	ENSG00000071889.16	60343	FAM3A	FAM3A	13.1057	17.2635	20.3833	17.8484	7.90129	16.1763	14.364	7.7091	10.9668	13.0786	14.7668	5.93628	13.9747	8.07417
ENSG00000071894.14	ENSG00000071894.14	29894	CPSF1	CPSF1	110.336	105.306	84.7266	100.735	52.9365	51.171	40.6433	89.8265	74.7274	75.4534	70.3522	38.0005	40.6308	20.3537
ENSG00000071909.18	ENSG00000071909.18	140469	MYO3B	MYO3B	0	0	0.00943152	0	0	0	0	0.00634582	0	0	0.010561	0	0	0.0081522
ENSG00000071967.11	ENSG00000071967.11	79901	CYBRD1	CYBRD1	24.2672	44.1696	45.548	36.9625	10.9374	12.9976	5.4076	24.8285	36.7736	26.1361	40.8134	12.7375	7.92902	3.06397
ENSG00000071991.8	ENSG00000071991.8	28513	CDH19	CDH19	0	0	0	0	0	0	0	0	0	0	0	0	0	0
ENSG00000071994.10	ENSG00000071994.10	5134	PDCD2	PDCD2	125.306	60.2908	50.9453	49.4326	132.182	62.6173	52.4385	92.118	49.5237	49.0379	47.215	115.681	49.4993	43.9254
ENSG00000072041.16	ENSG00000072041.16	55117	SLC6A15	SLC6A15	0	0	0	0	0	0	0	0	0	0	0	0	0	0
ENSG00000072042.12	ENSG00000072042.12	51109	RDH11	RDH11	13.3086	10.1753	13.6142	11.7068	8.96091	9.01291	10.3954	16.8292	9.41229	15.0959	9.77945	8.03873	8.01577	9.61866
ENSG00000072062.13	ENSG00000072062.13	5566	PRKACA	PRKACA	28.8715	89.7063	97.1769	109.385	27.1804	118.525	110.341	27.4975	99.7625	70.3359	98.0173	29.8671	119.538	114.698
ENSG00000072071.16	ENSG00000072071.16	22859	ADGRL1	ADGRL1	16.9186	3.52742	3.6422	3.79763	25.7775	5.25316	3.73125	13.9511	4.39299	3.09814	3.62914	20.5086	5.83342	2.50684
ENSG00000072080.10	ENSG00000072080.10	6694	SPP2	SPP2	0	0	0	0	0	0	0	0	0	0	0	0	0	0
ENSG00000072110.13	ENSG00000072110.13	87	ACTN1	ACTN1	61.9881	57.8123	68.2053	68.3652	50.7341	42.6998	50.9685	42.4119	39.0874	55.6092	37.8965	51.5523	24.7688	34.0657
ENSG00000072121.15	ENSG00000072121.15	23503	ZFYVE26	ZFYVE26	4.43801	8.38221	5.6611	6.46211	3.03976	6.63018	9.17843	4.03435	4.34143	4.35839	5.01505	2.73486	4.96966	7.28485
ENSG00000072133.10	ENSG00000072133.10	27330	RPS6KA6	RPS6KA6	0	0	0	0	0	0	0	0	0	0	0	0	0	0
ENSG00000072134.15	ENSG00000072134.15	22905	EPN2	EPN2	0.967751	0.374846	0.927512	1.3799	3.02501	7.46414	3.88561	1.94985	1.38066	0.527272	2.02058	1.91814	7.37712	3.16889
ENSG00000072135.12	ENSG00000072135.12	26469	PTPN18	PTPN18	12.3408	21.923	23.594	28.4837	37.2401	58.2827	57.7156	10.2802	23.7134	21.3831	28.2998	30.9461	57.6268	29.9965
ENSG00000072163.18	ENSG00000072163.18	55679	LIMS2	LIMS2	1.05315	0.0341454	0.0634233	0.0633755	0.0800421	0	0.0492772	0.600064	0	0.224871	0.036966	0.0332093	0	0
ENSG00000072182.12	ENSG00000072182.12	55515	ASIC4	ASIC4	0.0125748	0.224458	0.138928	0.0596624	0.0587501	0.08966	0.0208758	0	0.238794	0.108807	0.28152	0	0.077308	0.0115491
ENSG00000072195.14	ENSG00000072195.14	10290	SPEG	SPEG	3.23712	0.584555	0.536104	0.642369	3.88899	0.530719	0.596949	1.86035	0.188083	0.760342	0.196904	1.43233	0.281297	0.0778013
ENSG00000072201.13	ENSG00000072201.13	84708	LNX1	LNX1	0.00778477	0.00639701	0.00827233	0.00833116	0	0.0161749	0.02764	0.0135985	0	0	0.0151598	0	0	0.00715025
ENSG00000072210.18	ENSG00000072210.18	224	ALDH3A2	ALDH3A2	27.7592	18.3185	16.5147	20.9958	18.9809	13.9501	16.8335	14.2857	17.3978	17.2175	14.6071	13.7904	12.3145	11.8494
ENSG00000072274.12	ENSG00000072274.12	7037	TFRC	TFRC	205.04	38.4859	48.5876	53.862	120.795	29.0012	77.5891	209.069	18.9015	107.296	25.286	156.333	18.7507	74.4625
ENSG00000072310.16	ENSG00000072310.16	6720	SREBF1	SREBF1	157.179	82.651	83.8499	77.6389	96.0765	24.503	66.906	117.526	41.3562	58.3549	34.1096	63.8885	9.19799	13.5629
ENSG00000072315.3	ENSG00000072315.3	7224	TRPC5	TRPC5	0	0	0	0	0	0	0	0	0	0	0	0	0	0
ENSG00000072364.12	ENSG00000072364.12	27125	AFF4	AFF4	6.22828	10.6101	10.8194	10.4129	7.63674	17.7561	18.1363	8.03145	16.4788	11.2148	17.7251	7.33483	17.6509	39.2974
ENSG00000072401.14	ENSG00000072401.14	7321	UBE2D1	UBE2D1	8.81116	12.2409	24.7653	33.9161	9.8892	16.6709	29.0053	8.87961	16.5371	18.5195	30.7687	9.16435	14.4624	41.8657
ENSG00000072415.8	ENSG00000072415.8	64398	MPP5	MPP5	2.41207	3.02925	3.11768	2.67384	1.37349	3.20831	2.29299	1.71303	2.48734	2.76178	2.96408	1.8052	2.67009	1.77659
ENSG00000072422.16	ENSG00000072422.16	9886	RHOBTB1	RHOBTB1	0	0	0	0	0.196455	0.103113	0	0	0	0	0	0.0882107	0.0154441	0
ENSG00000072501.17	ENSG00000072501.17	8243	SMC1A	SMC1A	111.325	43.1643	44.4423	53.8598	90.3016	51.1703	54.1639	93.6368	35.0857	54.847	45.6585	83.3992	32.4007	33.3595
ENSG00000072506.12	ENSG00000072506.12	3028	HSD17B10	HSD17B10	92.9022	55.3884	60.9098	45.5211	89.9466	53.5208	54.1749	82.3005	40.9411	75.5426	43.5686	124.759	47.6131	44.7413
ENSG00000072518.20	ENSG00000072518.20	2011	MARK2	MARK2	22.6161	41.6231	41.1007	40.2939	20.469	36.3809	33.3385	24.4776	44.1374	35.7434	44.0454	22.8907	39.9432	34.7319
ENSG00000072571.19	ENSG00000072571.19	3161	HMMR	HMMR	45.9752	9.30034	15.7917	15.4651	39.8705	6.61314	3.83357	38.2446	5.33582	25.9962	9.14075	35.7243	1.69726	1.07048
ENSG00000072609.17	ENSG00000072609.17	55743	CHFR	CHFR	0.504257	0.623795	1.85637	0.351721	29.5176	48.6266	47.811	0.239111	0.606157	1.26483	0.482074	20.1112	43.9704	38.7691
ENSG00000072657.8	ENSG00000072657.8	29953	TRHDE	TRHDE	0	0	0	0	0	0	0	0	0	0	0	0	0	0
ENSG00000072682.18	ENSG00000072682.18	8974	P4HA2	P4HA2	0	0	0	0	0.254491	0.355192	0.557626	0.0953296	0.0863325	0.0197439	0.103236	0.415209	0.183459	0.720168
ENSG00000072694.19	ENSG00000072694.19	2213	FCGR2B	FCGR2B	0.631139	5.30041	9.77894	15.7764	0.736473	6.2824	33.1701	1.23494	1.23293	2.78423	3.20838	0.245537	1.70593	14.7791
ENSG00000072736.18	ENSG00000072736.18	4775	NFATC3	NFATC3	31.33	37.5948	32.6836	32.4323	23.7774	31.0979	20.3853	38.8171	35.9629	35.3351	29.2455	28.8992	27.5215	27.3293
ENSG00000072756.16	ENSG00000072756.16	51095	TRNT1	TRNT1	20.4969	12.4492	11.333	9.74288	21.6368	12.1007	12.5855	28.0258	11.3822	14.2386	14.6197	33.4206	14.7482	18.7978
ENSG00000072778.19	ENSG00000072778.19	37	ACADVL	ACADVL	175.561	204.305	186.997	178.554	184.476	162.105	133.224	126.68	154.268	154.372	146.637	134.049	138.594	126.581
ENSG00000072786.12	ENSG00000072786.12	6793	STK10	STK10	82.4166	216.983	187.851	171.737	128.183	196.901	164.314	57.438	148.672	120.611	125.893	69.2689	159.357	144.749
ENSG00000072803.17	ENSG00000072803.17	23291	FBXW11	FBXW11	19.3747	28.0831	31.0091	29.124	30.3005	39.4485	40.0797	17.5361	23.4889	21.0064	25.7585	25.0554	32.9081	45.784
ENSG00000072818.11	ENSG00000072818.11	9744	ACAP1	ACAP1	39.8016	105.34	112.178	125.188	52.3845	96.562	62.485	22.2896	78.9674	53.7719	70.6336	31.9377	60.7106	15.1941
ENSG00000072832.14	ENSG00000072832.14	1400	CRMP1	CRMP1	0	0	0	0	0	0	0	0	0	0	0	0.0216345	0	0
ENSG00000072840.12	ENSG00000072840.12	2121	EVC	EVC	0	0	0	0	0	0	0	0	0	0	0	0	0	0
ENSG00000072849.10	ENSG00000072849.10	51009	DERL2	DERL2	16.1176	26.9689	32.6399	26.3735	13.3948	23.173	25.2072	14.2673	27.6629	33.089	29.7636	19.2263	22.8789	25.2499
ENSG00000072858.10	ENSG00000072858.10	54847	SIDT1	SIDT1	0.432359	0.421259	0.153737	0.0546424	0.458021	1.02981	0.695099	0.35146	0.0839614	0.363473	0.0716569	0.302867	0.669769	0.238571
ENSG00000072864.12	ENSG00000072864.12	54820	NDE1	NDE1	51.1911	76.9417	52.0213	47.1581	49.03	61.4062	37.8888	38.6488	47.0664	35.1206	35.4265	38.7132	35.9186	60.937
ENSG00000072952.18	ENSG00000072952.18	10335	MRVI1	MRVI1	0.172558	0.401083	0.324819	0.358787	0.232373	0.558291	0.263014	0.0732028	0.3486	0.182549	0.246328	0.10785	0.313068	0.0181128
ENSG00000072954.6	ENSG00000072954.6	79041	TMEM38A	TMEM38A	1.54973	1.66927	1.76948	1.14567	0.923829	1.09949	0.233191	1.38447	1.11594	0.949898	1.12677	0.655762	1.2671	0.0519425
ENSG00000072958.8	ENSG00000072958.8	8907	AP1M1	AP1M1	50.3166	71.7354	84.8181	80.5349	46.3654	69.0451	56.9458	37.2713	57.3821	57.5316	58.2964	51.7502	50.0993	30.6032
ENSG00000073008.14	ENSG00000073008.14	5817	PVR	PVR	11.9978	7.63803	7.1605	8.54263	46.5145	18.1115	35.8681	7.98493	3.69896	6.71834	9.12216	15.8265	11.5213	38.6657
ENSG00000073050.11	ENSG00000073050.11	7515	XRCC1	XRCC1	45.5632	34.2445	34.6784	31.1547	33.619	31.1984	32.1019	38.0937	29.565	31.9807	33.2144	25.8432	30.5847	18.9091
ENSG00000073060.15	ENSG00000073060.15	949	SCARB1	SCARB1	98.1925	10.6301	16.7087	17.1433	64.7481	12.7419	23.8523	70.0331	8.67575	17.1287	10.6056	73.3129	12.5715	8.76191
ENSG00000073067.13	ENSG00000073067.13	54905	CYP2W1	CYP2W1	0.342346	0.0216359	0.0279787	0.0430081	0	0.0807981	0	0.412448	0.0150107	0	0	0	0	0
ENSG00000073111.13	ENSG00000073111.13	4171	MCM2	MCM2	201.38	23.4089	29.3413	24.8499	154.787	18.534	9.84937	151.36	12.3969	43.1426	14.9291	117.902	9.61369	3.6543
ENSG00000073146.15	ENSG00000073146.15	54456	MOV10L1	MOV10L1	0	0	0	0	0	0	0	0.0725377	0	0	0	0.0328937	0.0261966	0
ENSG00000073150.13	ENSG00000073150.13	56666	PANX2	PANX2	0.0194286	0.25544	0.962712	0.696534	0.36389	2.76351	1.70519	0.0763601	0.34108	1.0917	0.878248	0.246101	2.14955	0.814216
ENSG00000073169.13	ENSG00000073169.13	83642	SELO	SELO	262.291	428.397	384.07	408.563	272.223	457.6	333.574	67.2633	105.016	97.0192	130.965	90.9861	148.472	72.5202
ENSG00000073282.12	ENSG00000073282.12	8626	TP63	TP63	0	0	0	0	0.0230326	0	0	0.00541114	0	0.0250534	0.0206683	0	0	0.00569049
ENSG00000073331.17	ENSG00000073331.17	80216	ALPK1	ALPK1	3.32664	10.284	14.3481	17.249	3.63363	7.15587	12.2969	2.92901	8.41991	9.44899	14.5834	1.75885	7.1752	7.7255
ENSG00000073350.13	ENSG00000073350.13	3993	LLGL2	LLGL2	4.97699	16.5907	14.6012	13.4341	6.05918	15.9402	14.3729	4.2074	13.6386	13.8417	16.6187	3.42033	12.7829	5.69243
ENSG00000073417.14	ENSG00000073417.14	5151	PDE8A	PDE8A	8.99187	7.74531	7.66935	7.47184	6.40529	4.73721	5.35982	10.0313	8.86286	7.52676	8.31568	4.83549	6.3232	6.26125
ENSG00000073464.11	ENSG00000073464.11	1183	CLCN4	CLCN4	0	0.0102631	0.0132719	0.00467577	0.00381345	0	0	0	0	0	0	0	0	0
ENSG00000073536.17	ENSG00000073536.17	54475	NLE1	NLE1	49.5381	3.48388	4.57912	3.85908	44.2465	3.5135	5.10235	36.0861	2.04654	4.97728	3.98834	27.7148	2.93762	2.65961
ENSG00000073578.16	ENSG00000073578.16	6389	SDHA	SDHA	73.3474	44.6365	37.1442	43.7149	69.2606	60.7902	53.8342	64.0456	37.1592	38.225	43.3557	92.0555	59.2134	52.7078
ENSG00000073584.18	ENSG00000073584.18	6605	SMARCE1	SMARCE1	176.643	132.512	121.943	118.855	120.91	107.666	95.4203	160.213	109.12	129.302	120.162	141.923	97.9799	70.9541
ENSG00000073598.5	ENSG00000073598.5	54752	FNDC8	FNDC8	0.0233409	0	0.0248027	0	0	0	0	0.040772	0	0.0221598	0	0	0	0
ENSG00000073605.18	ENSG00000073605.18	55876	GSDMB	GSDMB	2.75604	10.8863	6.20376	10.6131	2.6749	7.62222	1.89807	3.44265	13.1416	7.05497	6.19729	1.65431	5.08745	0.932023
ENSG00000073614.11	ENSG00000073614.11	5927	KDM5A	KDM5A	14.6327	32.925	28.3335	33.3381	16.7614	29.7902	23.7666	17.0523	23.3881	23.5438	28.9557	12.6795	29.5474	20.8444
ENSG00000073670.13	ENSG00000073670.13	4185	ADAM11	ADAM11	1.14795	2.6663	2.06479	1.87018	0.53539	1.87076	1.06041	0.941524	2.56729	1.86394	1.58713	0.218173	1.63758	0.268105
ENSG00000073711.10	ENSG00000073711.10	5523	PPP2R3A	PPP2R3A	0.0458494	0	0	0	0.149366	0.181901	0.351761	0	0	0	0	0.106934	0.161667	1.71969
ENSG00000073712.14	ENSG00000073712.14	10979	FERMT2	FERMT2	0.0126815	0.0502582	0.0919329	0.0594333	0	0	0	0	0.0986639	0.0648402	0.14266	0	0	0.101654
ENSG00000073734.8	ENSG00000073734.8	8647	ABCB11	ABCB11	0	0	0	0	0	0	0	0	0	0	0	0	0	0
ENSG00000073737.16	ENSG00000073737.16	10170	DHRS9	DHRS9	1.20193	1.4052	5.84971	7.59568	0.839751	1.41282	2.33636	0.790844	0.849578	7.99415	2.79143	0.772471	1.1657	0.181035
ENSG00000073754.5	ENSG00000073754.5	922	CD5L	CD5L	0.0417463	0	0	0	0.218622	0.0957644	0.247037	0.0243076	0	0.0396338	0	0.109358	0.112461	0.306749
ENSG00000073756.11	ENSG00000073756.11	5743	PTGS2	PTGS2	0.0763505	0	0	0	0.193046	0.958238	29.3968	0	0	0	0	0.0642396	0.934396	12.0235
ENSG00000073792.15	ENSG00000073792.15	10644	IGF2BP2	IGF2BP2	0.146821	0	0	0	0	0	0	0.0675158	0	0	0	0	0	0
ENSG00000073803.13	ENSG00000073803.13	9175	MAP3K13	MAP3K13	18.6387	15.0143	18.3272	14.737	19.4184	14.4364	16.0024	14.6442	8.944	14.112	11.9848	18.2136	7.32413	14.7739
ENSG00000073849.14	ENSG00000073849.14	6480	ST6GAL1	ST6GAL1	25.3834	3.61499	8.98722	11.0783	13.5473	7.51545	18.3503	18.7866	2.37565	7.32621	9.12905	13.6302	6.0705	8.66768
ENSG00000073861.2	ENSG00000073861.2	30009	TBX21	TBX21	0	0	0	0	0	0	0	0	0	0.022174	0	0	0	0.150165
ENSG00000073905.8	ENSG00000073905.8	642585	VDAC1P1	VDAC1P1	9.94857	1.95497	2.49772	2.11025	16.5591	3.36225	5.78353	2.24638	0.268873	0.7122	0.63651	4.5944	1.13829	2.20485
ENSG00000073910.19	ENSG00000073910.19	10129	FRY	FRY	11.1265	7.1689	4.99801	3.92198	20.2776	14.2411	10.4428	8.48886	4.27148	7.41037	4.00887	9.03891	9.37688	6.62526
ENSG00000073921.17	ENSG00000073921.17	8301	PICALM	PICALM	67.3342	195.92	200.644	238.894	72.6585	247.535	263.648	65.6362	222.84	157.452	234.062	69.4857	203.987	274.436
ENSG00000073969.18	ENSG00000073969.18	4905	NSF	NSF	16.0347	30.6747	34.4017	35.0595	12.7901	35.564	37.4494	15.2721	28.2616	29.3397	31.1821	16.0326	27.6197	28.3547
ENSG00000074047.20	ENSG00000074047.20	2736	GLI2	GLI2	0	0.00654716	0	0	0	0	0.00497639	0	0	0	0	0	0	0
ENSG00000074054.17	ENSG00000074054.17	23332	CLASP1	CLASP1	11.1208	11.9732	12.647	10.8552	9.52602	13.3933	8.69368	12.7965	16.3833	15.8787	14.0929	10.6162	11.3898	7.60871
ENSG00000074071.13	ENSG00000074071.13	65993	MRPS34	MRPS34	254.029	83.0705	88.876	87.1013	269.411	102.699	108.611	202.351	55.7581	86.3965	86.3289	371.468	80.3107	53.8266
ENSG00000074181.8	ENSG00000074181.8	4854	NOTCH3	NOTCH3	0.453015	0.0107465	0.00694845	0.0820155	0.111851	0.304265	0.111529	0.102801	0	0.147169	0.0621233	0.0228379	0.24426	0.253734
ENSG00000074201.8	ENSG00000074201.8	1207	CLNS1A	CLNS1A	424.938	147.001	119.42	130.162	334.448	126.849	106.553	427.405	174.229	155.958	149.146	418.832	135.67	97.7442
ENSG00000074211.13	ENSG00000074211.13	5522	PPP2R2C	PPP2R2C	0	0	0	0.00761361	0	0	0	0	0	0	0	0	0	0
ENSG00000074219.13	ENSG00000074219.13	8463	TEAD2	TEAD2	0.437964	0.0938282	0.155618	0.166999	0.32148	0.15082	0.149141	0.0997317	0.0831675	0.27446	0.151911	0.116665	0.0659132	0.0655492
ENSG00000074266.17	ENSG00000074266.17	8726	EED	EED	13.0977	12.3114	13.16	11.8418	8.38023	11.5924	10.3561	13.3623	12.3706	12.069	13.3095	10.9806	10.2588	13.0876
ENSG00000074276.10	ENSG00000074276.10	54825	CDHR2	CDHR2	0.0192762	0.263262	0.0477949	0.157248	0.0392575	0.177321	0.141144	0.0168359	0.117243	0.0696332	0.254489	0.0112207	0.174944	0.0118034
ENSG00000074317.10	ENSG00000074317.10	6620	SNCB	SNCB	0	0	0	0	0	0	0	0	0	0	0	0	0	0
ENSG00000074319.12	ENSG00000074319.12	7251	TSG101	TSG101	86.875	156.696	166.893	168.734	83.213	139.616	164.054	71.5057	135.424	128.943	134.16	52.1562	117.249	127.658
ENSG00000074356.16	ENSG00000074356.16	55421	NCBP3	NCBP3	21.5559	15.8717	17.6235	20.8707	17.8071	15.716	15.4374	12.0524	19.2619	14.8718	12.042	14.0663	12.7179	10.3565
ENSG00000074370.17	ENSG00000074370.17	489	ATP2A3	ATP2A3	42.2262	74.2782	73.5006	65.2473	42.3815	92.6753	51.1566	31.1481	61.1159	74.318	49.3871	37.3446	81.6658	23.3605
ENSG00000074410.13	ENSG00000074410.13	771	CA12	CA12	0	0.0096521	0	0	0	0	0	0	0.0880198	0	0.0114466	0	0.00514408	0
ENSG00000074416.13	ENSG00000074416.13	11343	MGLL	MGLL	14.4419	1.96831	3.59673	7.28121	2.88667	1.44796	7.10264	2.40906	2.45376	3.98312	1.341	4.52929	0.519326	9.57681
ENSG00000074527.11	ENSG00000074527.11	59277	NTN4	NTN4	0	0	0	0	0	0	0	0	0	0	0	0	0	0
ENSG00000074582.12	ENSG00000074582.12	617	BCS1L	BCS1L	78.0732	17.0664	17.6949	22.2699	79.5701	23.4125	36.5296	47.8014	12.3247	17.1525	15.7076	52.5086	20.7639	20.9014
ENSG00000074590.13	ENSG00000074590.13	9891	NUAK1	NUAK1	0	0	0	0	0	0	0	0	0	0	0	0	0	0
ENSG00000074603.18	ENSG00000074603.18	54878	DPP8	DPP8	22.8617	30.1878	32.4025	39.2965	18.5509	33.7672	31.0538	16.0756	32.801	24.2519	29.6031	16.5727	23.7118	23.071
ENSG00000074621.13	ENSG00000074621.13	9187	SLC24A1	SLC24A1	4.53342	3.65226	4.23996	3.71798	4.17579	4.70837	6.38051	2.22776	2.48268	3.76988	2.09794	2.34835	3.544	2.0062
ENSG00000074657.13	ENSG00000074657.13	55205	ZNF532	ZNF532	0	0	0	0	0	0	0.0258028	0	0	0.00618466	0	0	0	0.0729629
ENSG00000074660.15	ENSG00000074660.15	8578	SCARF1	SCARF1	0.0343514	0.130365	0.174307	0.220542	0.0400578	0.232553	0.523159	0.120014	0.285851	0.304108	0.315405	0.0194454	0.29468	1.08242
ENSG00000074695.5	ENSG00000074695.5	3998	LMAN1	LMAN1	88.5604	32.2399	31.5672	34.7365	55.4786	24.4512	32.2708	73.9197	27.6321	42.3525	31.618	53.5961	19.5368	30.6758
ENSG00000074696.12	ENSG00000074696.12	51495	HACD3	HACD3	59.4693	20.2034	22.4647	24.6698	35.6982	11.6085	11.9514	54.9928	19.4646	27.972	25.2829	50.5229	10.0581	10.3364
ENSG00000074706.13	ENSG00000074706.13	26034	IPCEF1	IPCEF1	2.61154	46.5027	37.4955	38.9661	9.22073	48.1756	24.3362	7.0153	42.905	24.7565	29.3776	5.83198	33.7676	15.297
ENSG00000074755.14	ENSG00000074755.14	23140	ZZEF1	ZZEF1	6.90456	7.29262	6.86817	10.1046	5.5055	10.5877	8.26857	4.87212	6.4746	5.1899	6.36844	4.92946	7.29278	6.67996
ENSG00000074771.3	ENSG00000074771.3	50508	NOX3	NOX3	0	0	0	0	0	0	0	0	0	0	0	0	0	0
ENSG00000074800.13	ENSG00000074800.13	2023	ENO1	ENO1	1142.34	439.16	564.629	554.452	1215.46	566.946	779.61	1447.48	361.982	813.827	642.149	2242.93	490.917	825.252
ENSG00000074803.17	ENSG00000074803.17	6557	SLC12A1	SLC12A1	0	0	0	0	0	0.0145662	0	0	0	0	0	0	0	0
ENSG00000074842.7	ENSG00000074842.7	56005	MYDGF	MYDGF	87.541	60.0019	69.202	54.4682	81.6573	52.9101	52.7756	83.6006	48.9111	95.1959	57.7831	132.194	47.5635	55.1247
ENSG00000074855.10	ENSG00000074855.10	57719	ANO8	ANO8	0.770105	2.93848	3.27966	3.10855	1.83478	3.56796	3.13691	0.526254	2.82536	2.55802	3.63919	0.681686	3.15075	1.13384
ENSG00000074935.13	ENSG00000074935.13	51175	TUBE1	TUBE1	21.0505	4.6262	5.42944	4.07916	17.6858	6.31794	6.18404	20.7563	5.97195	7.79214	5.98207	10.4827	6.28882	4.97435
ENSG00000074964.16	ENSG00000074964.16	55160	ARHGEF10L	ARHGEF10L	0.0134419	0	0	0.105943	0.0856438	0.0854241	0.0471416	0	0	0.0226302	0	0.0347818	0.02752	0
ENSG00000074966.10	ENSG00000074966.10	7294	TXK	TXK	0.0872852	0.552646	0.184408	0.175068	0.0446822	0.173642	0.217458	0.00891309	0.140176	0.307722	0.14839	0	0.100788	0.0506093
ENSG00000075035.9	ENSG00000075035.9	9671	WSCD2	WSCD2	0	0	0	0	0	0	0	0	0	0	0	0	0	0
ENSG00000075043.17	ENSG00000075043.17	3785	KCNQ2	KCNQ2	0	0	0	0	0	0	0	0	0	0	0	0	0	0.148485
ENSG00000075073.14	ENSG00000075073.14	6865	TACR2	TACR2	0	0	0	0	0.0319693	0.0570828	0.0212999	0	0	0	0	0	0	0
ENSG00000075089.9	ENSG00000075089.9	64431	ACTR6	ACTR6	11.6985	11.6588	12.4465	10.489	9.75385	11.9172	13.6611	11.0016	11.5997	13.4353	11.4922	9.58709	9.73417	11.7914
ENSG00000075131.9	ENSG00000075131.9	54962	TIPIN	TIPIN	26.2136	4.22077	5.14117	5.43837	15.4054	3.38498	4.21075	27.2269	4.18975	10.7788	5.97465	23.3529	2.9975	2.58284
ENSG00000075142.13	ENSG00000075142.13	6717	SRI	SRI	70.9993	69.1151	81.4631	83.0366	42.3091	68.2301	61.123	60.5297	52.6745	66.8669	61.576	63.3371	64.6409	64.4308
ENSG00000075151.20	ENSG00000075151.20	8672	EIF4G3	EIF4G3	24.358	33.169	36.7011	43.2095	24.7544	43.9326	57.4958	20.9291	29.2015	39.2061	36.2681	21.198	32.5378	32.4345
ENSG00000075188.8	ENSG00000075188.8	79023	NUP37	NUP37	48.1754	16.7731	20.3141	18.7542	35.9032	13.6004	15.0639	39.4245	15.6125	23.8727	16.4746	39.3923	13.094	7.85496
ENSG00000075213.10	ENSG00000075213.10	10371	SEMA3A	SEMA3A	0.14127	0.203361	0.0884917	0.0378587	0	0.0867041	0	0.340776	0.00393354	0.0447981	0.0114883	0.0102922	0	0.0433138
ENSG00000075218.18	ENSG00000075218.18	51512	GTSE1	GTSE1	18.5569	5.10625	8.6588	5.82547	12.3377	2.5586	1.75113	20.6785	2.96658	14.0689	4.69822	14.2845	1.41389	0.538814
ENSG00000075223.13	ENSG00000075223.13	10512	SEMA3C	SEMA3C	0	0	0	0	0	0.0259857	0	0	0	0	0	0	0	0.0114871
ENSG00000075234.16	ENSG00000075234.16	55020	TTC38	TTC38	2.64109	3.51324	5.67323	4.0755	0.714601	5.75781	6.38358	2.93837	2.67846	5.54973	5.56706	1.16685	4.88859	3.21219
ENSG00000075239.13	ENSG00000075239.13	38	ACAT1	ACAT1	314.602	36.4059	42.6946	55.4438	114.312	29.1457	35.287	95.6098	10.6298	28.9017	18.4516	83.7408	6.66196	10.7288
ENSG00000075240.16	ENSG00000075240.16	23151	GRAMD4	GRAMD4	93.3719	60.5663	63.332	71.5274	77.9453	84.5039	73.3058	44.7907	28.7676	23.4858	36.0604	66.5673	42.1811	20.3508
ENSG00000075275.16	ENSG00000075275.16	9620	CELSR1	CELSR1	3.30681	2.80713	2.98636	2.98034	1.00891	0.15029	0.194765	3.52173	3.66072	6.86874	4.23201	0.297379	0.147422	0.374861
ENSG00000075290.7	ENSG00000075290.7	7479	WNT8B	WNT8B	0.304314	0.0238157	0	0	0.0252963	0	0	0.329072	0	0.0550313	0	0.0632649	0	0
ENSG00000075292.18	ENSG00000075292.18	27332	ZNF638	ZNF638	52.879	75.9824	59.9619	74.9077	44.9122	58.8958	47.2308	50.9377	74.7215	62.04	60.4379	41.6547	52.5746	44.8043
ENSG00000075303.12	ENSG00000075303.12	55972	SLC25A40	SLC25A40	19.8683	43.7077	67.4547	61.1082	24.6979	56.9965	78.5278	22.996	40.3602	45.1315	47.1031	18.255	44.6863	61.3104
ENSG00000075336.11	ENSG00000075336.11	29090	TIMM21	TIMM21	96.74	30.6589	28.5729	34.1597	63.7082	34.1334	43.3653	83.0764	27.3803	37.1052	38.043	107.885	33.5125	38.685
ENSG00000075340.22	ENSG00000075340.22	119	ADD2	ADD2	0	0	0	0	0.303819	0.00812399	0	0	0	0	0	0.127417	0.0150012	0.0143635
ENSG00000075388.3	ENSG00000075388.3	2249	FGF4	FGF4	0	0	0	0	0	0	0	0	0	0	0	0	0	0
ENSG00000075391.16	ENSG00000075391.16	9462	RASAL2	RASAL2	2.96458	0.580137	0.523244	0.93575	2.03244	0.286891	1.46175	2.35039	0.361194	1.38176	0.322475	1.78724	0.433484	2.19002
ENSG00000075399.12	ENSG00000075399.12	9605	VPS9D1	VPS9D1	7.60378	20.0355	36.147	28.8499	5.69245	16.6159	43.0885	1.57221	4.81837	5.17106	6.19075	0.854365	4.80137	4.35704
ENSG00000075407.17	ENSG00000075407.17	7587	ZNF37A	ZNF37A	8.99009	4.33031	3.87451	3.77865	9.0306	4.51513	4.08639	10.9998	4.6333	4.49092	4.38345	10.9193	4.78133	5.02512
ENSG00000075413.17	ENSG00000075413.17	4140	MARK3	MARK3	40.8638	70.1365	67.2604	75.9322	49.0952	78.9287	62.557	36.0645	68.3552	51.9945	64.3235	41.5283	60.3431	56.3387
ENSG00000075415.12	ENSG00000075415.12	5250	SLC25A3	SLC25A3	438.338	349.741	355.663	282.627	462.192	289.101	276.6	334.148	241.458	312.204	208.559	339.441	210.806	200.187
ENSG00000075420.12	ENSG00000075420.12	64778	FNDC3B	FNDC3B	37.8404	33.0738	39.4708	37.0245	31.5356	29.9712	34.7201	37.5115	27.9928	57.1718	42.5477	34.413	24.2591	72.001
ENSG00000075426.11	ENSG00000075426.11	2355	FOSL2	FOSL2	8.09795	34.8207	39.9376	83.1077	19.5674	39.2491	49.4562	6.70006	22.2484	19.4142	33.8897	4.96999	24.7021	22.2463
ENSG00000075429.8	ENSG00000075429.8	27091	CACNG5	CACNG5	0	0	0	0	0	0	0	0	0	0	0	0	0	0
ENSG00000075461.5	ENSG00000075461.5	27092	CACNG4	CACNG4	0	0	0	0	0	0	0	0	0	0	0	0	0	0
ENSG00000075539.13	ENSG00000075539.13	285527	FRYL	FRYL	15.6708	24.4516	22.0889	22.8064	16.7493	28.0584	24.2599	14.9995	24.8556	20.0055	19.6893	12.7686	23.4522	18.2948
ENSG00000075568.16	ENSG00000075568.16	23505	TMEM131	TMEM131	18.9768	31.9777	41.0612	37.664	21.5361	28.8663	32.0567	17.9493	30.838	36.9664	35.4033	21.397	29.313	26.2675
ENSG00000075618.17	ENSG00000075618.17	6624	FSCN1	FSCN1	0.646554	0.0650615	0.0731835	0.169796	2.48341	1.31963	14.8693	0.968532	0.0629592	0.301184	0.307819	1.24888	0.905079	67.4456
ENSG00000075624.13	ENSG00000075624.13	60	ACTB	ACTB	3834.77	8808.59	11987.6	10155.7	3973.47	6431.49	8523.47	2717.57	5334.14	7503.72	6186.56	3512.39	3742.95	5653.95
ENSG00000075643.5	ENSG00000075643.5	55034	MOCOS	MOCOS	0.00464474	0	0.00987128	0	0.0121621	0	0.00549709	0.00405673	0	0	0.00452252	0	0.0160876	0
ENSG00000075651.15	ENSG00000075651.15	5337	PLD1	PLD1	17.4409	16.1083	19.3318	15.7904	10.6492	14.6146	9.11941	10.1177	12.3997	18.937	9.93587	6.84839	8.33248	4.04792
ENSG00000075673.11	ENSG00000075673.11	479	ATP12A	ATP12A	0	0	0	0	0	0	0	0	0	0	0	0	0	0
ENSG00000075702.16	ENSG00000075702.16	284403	WDR62	WDR62	7.60065	1.72072	2.70835	2.36448	7.16366	1.50539	1.03525	9.77075	1.30323	5.24528	1.64523	11.205	1.20578	0.509086
ENSG00000075711.20	ENSG00000075711.20	1739	DLG1	DLG1	39.3092	30.4587	31.7381	25.1894	29.3419	30.9333	23.2997	21.5422	28.7683	29.0518	27.1564	23.4031	21.6494	18.6199
ENSG00000075785.12	ENSG00000075785.12	7879	RAB7A	RAB7A	275.959	481.41	466.476	528.94	291.394	409.218	477.387	225.853	288.034	290.498	368.905	253.547	259.398	357.398
ENSG00000075790.10	ENSG00000075790.10	55973	BCAP29	BCAP29	48.1695	60.7066	76.1719	69.857	20.078	48.1448	44.1813	32.9666	38.0927	44.5251	48.5086	18.5088	24.3911	44.6916
ENSG00000075826.16	ENSG00000075826.16	25956	SEC31B	SEC31B	7.74482	38.6615	26.8347	32.0114	19.5978	52.8825	37.6416	4.0735	31.5434	12.4108	21.0566	6.56835	48.8143	19.4047
ENSG00000075856.11	ENSG00000075856.11	9733	SART3	SART3	46.4213	32.3679	28.6168	30.2225	41.5772	35.0771	26.2903	44.7202	27.7644	30.0892	31.7452	48.4831	29.1664	28.1428
ENSG00000075884.12	ENSG00000075884.12	55843	ARHGAP15	ARHGAP15	58.7534	61.1044	62.8584	63.3856	45.0544	41.8265	29.2279	38.0697	55.462	71.2838	52.7845	41.1261	33.0148	17.6023
ENSG00000075886.10	ENSG00000075886.10	113457	TUBA3D	TUBA3D	0	0	0.0546996	0	0	0	0	0	0	0	0	0	0	0
ENSG00000075891.21	ENSG00000075891.21	5076	PAX2	PAX2	0.00925268	0	0	0	0.00807591	0	0.0219016	0	0	0	0	0.0161583	0	0
ENSG00000075914.12	ENSG00000075914.12	23016	EXOSC7	EXOSC7	77.0612	34.831	30.3469	27.0021	58.2478	27.7107	21.8884	50.9078	22.67	24.5202	23.6872	50.3992	22.9704	18.2317
ENSG00000075945.12	ENSG00000075945.12	22920	KIFAP3	KIFAP3	4.10862	3.07738	3.46939	2.75231	3.72827	3.8659	4.56054	3.8518	3.18489	3.88172	3.29633	3.71456	3.92588	4.06907
ENSG00000075975.15	ENSG00000075975.15	23609	MKRN2	MKRN2	24.2247	23.997	24.3717	20.6196	21.0066	24.1253	18.1121	23.1319	24.0377	20.1961	23.1047	20.6164	21.6461	14.899
ENSG00000076003.4	ENSG00000076003.4	4175	MCM6	MCM6	137.87	15.668	15.9999	21.9014	94.8314	9.35901	8.5893	112.701	10.4336	34.8054	12.5864	90.7267	6.15745	4.38039
ENSG00000076043.9	ENSG00000076043.9	25996	REXO2	REXO2	75.6338	16.1108	17.3503	16.3189	57.7784	19.8958	21.9353	48.3742	10.023	20.2575	16.3579	57.5897	11.628	14.9133
ENSG00000076053.10	ENSG00000076053.10	10179	RBM7	RBM7	27.0261	29.9606	33.3933	27.361	21.8346	30.0375	20.3758	28.461	31.2399	31.6821	29.5478	32.6325	26.1524	23.4861
ENSG00000076067.11	ENSG00000076067.11	5939	RBMS2	RBMS2	1.42449	1.68461	2.12127	3.64246	1.81589	3.61086	4.56903	1.21125	3.21706	3.55484	3.58849	1.44604	1.7829	1.46514
ENSG00000076108.11	ENSG00000076108.11	11176	BAZ2A	BAZ2A	44.3031	101.072	89.4997	89.9337	53.9911	96.9195	77.2379	40.9334	85.9493	66.3011	82.3154	30.4526	83.3788	49.5211
ENSG00000076201.14	ENSG00000076201.14	25930	PTPN23	PTPN23	9.69024	16.4462	14.133	15.6707	9.66223	12.4278	13.6073	10.3197	16.6761	15.925	17.6516	8.18648	14.1219	11.6539
ENSG00000076242.14	ENSG00000076242.14	4292	MLH1	MLH1	81.0188	20.0385	32.9658	35.1376	70.6354	26.8861	40.5032	57.5366	16.0642	31.175	29.2925	41.342	19.6413	27.3236
ENSG00000076248.10	ENSG00000076248.10	7374	UNG	UNG	88.887	8.65679	8.6837	10.4253	46.2739	4.58436	3.51504	72.0131	6.07169	17.7753	8.58628	66.3073	2.32044	2.1081
ENSG00000076258.9	ENSG00000076258.9	2329	FMO4	FMO4	0.873959	0.638451	1.08378	1.09958	0.57484	0.647109	1.05805	0.616338	0.469795	1.01402	0.862998	0.229677	0.601006	0.582614
ENSG00000076321.10	ENSG00000076321.10	27252	KLHL20	KLHL20	5.13715	11.6433	10.7705	8.94351	6.83987	13.7261	11.8291	5.04618	7.92479	8.7007	9.26754	6.63337	10.3439	10.6511
ENSG00000076344.15	ENSG00000076344.15	8786	RGS11	RGS11	0	0.011958	0	0	0	0	0	0	0	0	0.169418	0	0	0
ENSG00000076351.12	ENSG00000076351.12	113235	SLC46A1	SLC46A1	0	0	0	0	0	0	0	0	0	0	0	0	0	0
ENSG00000076356.6	ENSG00000076356.6	5362	PLXNA2	PLXNA2	0	0	0.00261568	0.204375	0.0655334	0.194131	0.220255	0	0.109591	0.00988546	0.0167772	0.00429855	0.068191	0.147397
ENSG00000076382.16	ENSG00000076382.16	10615	SPAG5	SPAG5	57.275	17.52	29.4963	27.8646	47.4644	15.006	9.3616	35.8799	6.91025	25.0711	9.04687	32.8237	5.7649	2.85543
ENSG00000076513.16	ENSG00000076513.16	88455	ANKRD13A	ANKRD13A	40.5221	58.3888	68.3904	63.931	41.4993	68.9535	65.033	31.0536	46.8481	50.5352	48.0797	33.4423	49.249	59.5592
ENSG00000076554.15	ENSG00000076554.15	7163	TPD52	TPD52	73.3409	9.61566	11.7346	13.5437	0.413434	0.126162	0.777537	48.3602	10.1747	21.7164	10.3246	0.11804	0	0.0547454
ENSG00000076555.15	ENSG00000076555.15	32	ACACB	ACACB	9.58441	5.35862	4.42491	5.63966	1.45155	2.48371	0.630314	6.07209	4.51525	6.43229	3.53321	0.860046	1.15777	0.33906
ENSG00000076604.14	ENSG00000076604.14	9618	TRAF4	TRAF4	29.7844	15.3471	20.3268	16.3558	36.1695	11.613	9.86635	23.2111	9.96453	13.4085	16.4531	11.9588	6.97607	5.39337
ENSG00000076641.4	ENSG00000076641.4	55824	PAG1	PAG1	2.99525	12.257	13.877	13.0718	4.21386	5.61357	4.72366	2.47409	7.59094	6.17918	5.61324	0.499659	2.20724	4.256
ENSG00000076650.6	ENSG00000076650.6	55094	GPATCH1	GPATCH1	6.42969	6.15374	4.37638	4.80509	5.3023	5.30799	4.21347	7.01567	7.71194	4.86803	6.97621	7.26476	5.66998	4.26299
ENSG00000076662.9	ENSG00000076662.9	3385	ICAM3	ICAM3	46.5333	278.379	250.724	188.497	88.8337	372.588	144.27	40.0962	215.273	152.333	164.851	66.7344	294.156	72.5838
ENSG00000076685.18	ENSG00000076685.18	22978	NT5C2	NT5C2	110.288	208.999	206.411	173.053	82.7713	166.116	90.7714	87.5025	198.747	166.313	139.444	89.6844	148.184	86.1822
ENSG00000076706.14	ENSG00000076706.14	4162	MCAM	MCAM	0.0998468	0	0.0802245	0.00999738	0.142053	0.693429	0.0448327	0.112744	0.0106536	0.0709658	0.146521	0.0712149	0.133099	0.0919211
ENSG00000076716.8	ENSG00000076716.8	2239	GPC4	GPC4	0	0	0	0	0	0	0	0	0	0	0	0	0	0
ENSG00000076770.14	ENSG00000076770.14	55796	MBNL3	MBNL3	9.41542	5.26659	5.44519	5.56036	5.63633	3.62592	7.22657	6.35325	4.25863	5.79096	5.8418	3.98765	2.9308	3.45767
ENSG00000076826.9	ENSG00000076826.9	57662	CAMSAP3	CAMSAP3	0	0.00616717	0.0239274	0	0.58784	0.118311	0.0977171	0.0165023	0	0.00712529	0	0.0607648	0.0606609	0.0693371
ENSG00000076864.19	ENSG00000076864.19	5909	RAP1GAP	RAP1GAP	0.0121016	0.130257	0.134149	0.300552	5.95577	0.0568125	0.372325	0.307203	0.290649	0.0719254	0.202397	0.379276	0.125627	1.27958
ENSG00000076924.11	ENSG00000076924.11	56949	XAB2	XAB2	27.405	27.412	24.4242	23.454	37.071	39.2961	26.6031	26.6741	27.055	25.7826	24.9704	34.4022	41.882	22.0197
ENSG00000076928.17	ENSG00000076928.17	9138	ARHGEF1	ARHGEF1	81.7939	237.521	202.843	254.204	105.502	261.57	207.448	55.5019	167.674	102.667	142.399	63.1118	201.497	94.9882
ENSG00000076944.14	ENSG00000076944.14	6813	STXBP2	STXBP2	82.5879	219.115	229.448	259.281	112.045	230.292	231.851	66.7783	176.017	162.086	205.912	84.7102	199.935	160.364
ENSG00000076984.17	ENSG00000076984.17	5609	MAP2K7	MAP2K7	20.1374	21.2869	17.5881	18.0474	19.7168	23.4087	15.4615	18.0219	17.9803	14.2162	17.9407	17.1913	20.6728	10.2442
ENSG00000077009.13	ENSG00000077009.13	27231	NMRK2	NMRK2	0	0	0	0	0	0	0	0	0	0	0	0	0	0
ENSG00000077044.9	ENSG00000077044.9	8527	DGKD	DGKD	25.8159	56.3107	38.2891	48.8778	32.3552	59.2138	23.352	22.9021	52.641	28.6876	34.9914	21.7814	40.395	14.2863
ENSG00000077063.10	ENSG00000077063.10	83992	CTTNBP2	CTTNBP2	0	0	0.0145293	0	0	0	0.287946	0	0	0	0.082258	0	0	0
ENSG00000077080.9	ENSG00000077080.9	51412	ACTL6B	ACTL6B	0	0.0170385	0	0	0	0	0	0	0	0	0	0	0	0
ENSG00000077092.18	ENSG00000077092.18	5915	RARB	RARB	0	0	0	0	0	0	0	0	0	0	0	0.00939201	0	0
ENSG00000077097.13	ENSG00000077097.13	7155	TOP2B	TOP2B	198.91	101.935	86.4046	95.5367	132.444	103.282	78.5924	167.946	98.9812	127.002	87.6859	157.991	89.4691	67.7428
ENSG00000077147.14	ENSG00000077147.14	56889	TM9SF3	TM9SF3	90.937	111.944	104.784	117.342	84.2424	112.368	103.815	68.9569	82.5294	84.7043	93.9929	66.4111	67.4615	85.9111
ENSG00000077150.17	ENSG00000077150.17	4791	NFKB2	NFKB2	2.91478	10.8788	12.0184	14.6542	12.0168	29.3024	74.2701	15.6781	18.7832	29.1354	46.7698	4.35633	46.7107	190.889
ENSG00000077152.9	ENSG00000077152.9	29089	UBE2T	UBE2T	59.3429	6.90435	11.5553	11.375	44.2389	6.55728	3.48461	52.7733	5.00333	22.2237	7.96676	40.2906	3.00082	1.92263
ENSG00000077157.21	ENSG00000077157.21	4660	PPP1R12B	PPP1R12B	7.17125	5.384	6.83479	5.49916	12.5045	6.51993	6.30773	4.88896	3.18152	4.17176	3.15002	4.37294	3.70463	2.64188
ENSG00000077232.16	ENSG00000077232.16	54431	DNAJC10	DNAJC10	41.3338	47.146	30.0069	44.9343	54.5185	75.529	91.0093	31.9407	30.8289	40.0832	36.9283	32.3452	53.2561	66.3356
ENSG00000077235.17	ENSG00000077235.17	2975	GTF3C1	GTF3C1	27.6576	31.5219	32.61	34.309	26.6452	41.0726	35.6541	18.5622	32.37	35.3098	30.8341	22.7095	38.8197	27.1265
ENSG00000077238.13	ENSG00000077238.13	3566	IL4R	IL4R	9.89916	49.3034	176.932	244.025	18.3679	42.827	231.863	9.40577	33.5318	73.6616	132.822	16.1913	33.554	97.1742
ENSG00000077254.14	ENSG00000077254.14	23032	USP33	USP33	16.6974	32.2839	25.8741	28.4795	14.1241	26.0485	25.4884	17.6578	31.7795	24.9964	28.4532	15.1425	23.8974	20.1378
ENSG00000077264.14	ENSG00000077264.14	5063	PAK3	PAK3	0	0	0	0	0	0	0	0	0	0	0	0	0	0
ENSG00000077274.8	ENSG00000077274.8	827	CAPN6	CAPN6	0	0	0	0	0	0	0	0	0	0	0	0	0	0
ENSG00000077279.16	ENSG00000077279.16	1641	DCX	DCX	0	0	0	0	0	0	0	0	0	0	0	0	0	0
ENSG00000077312.8	ENSG00000077312.8	6626	SNRPA	SNRPA	375.123	97.9972	102.657	103.485	371.038	82.6991	80.4664	332.115	65.9415	107.11	76.4297	363.495	71.0246	64.2713
ENSG00000077327.15	ENSG00000077327.15	9576	SPAG6	SPAG6	0	0.0993529	0	0.0838879	0	0	0	0	0	0.0120809	0	0	0.0124429	0
ENSG00000077348.8	ENSG00000077348.8	56915	EXOSC5	EXOSC5	90.6852	8.74343	11.4848	10.9982	77.1767	13.2947	26.0958	55.0182	5.3057	9.12789	8.21922	57.1047	8.8879	13.2955
ENSG00000077380.15	ENSG00000077380.15	1781	DYNC1I2	DYNC1I2	51.8399	75.738	72.494	76.7252	34.9312	55.4196	47.6338	40.0371	56.2942	59.7985	60.8449	33.0956	37.0054	38.9668
ENSG00000077420.15	ENSG00000077420.15	54518	APBB1IP	APBB1IP	18.6194	39.2846	53.7793	51.2967	11.5237	35.5798	38.0526	17.4311	40.8163	41.5553	45.1072	14.1869	39.0737	14.8724
ENSG00000077454.15	ENSG00000077454.15	4034	LRCH4	LRCH4	25.5834	142.663	123.178	124.188	63.1359	190.116	131.21	20.792	97.2654	69.7602	76.4818	35.1704	148.579	55.7556
ENSG00000077458.12	ENSG00000077458.12	143684	FAM76B	FAM76B	21.9906	32.7167	31.4278	37.5582	25.0947	28.2661	21.3602	29.0768	40.7238	29.2282	33.6333	23.94	24.4344	15.4384
ENSG00000077463.14	ENSG00000077463.14	51548	SIRT6	SIRT6	16.2258	25.6427	25.2461	27.8236	17.7733	24.6627	24.4186	15.9329	21.3402	19.0344	23.3414	17.2481	23.0623	17.1639
ENSG00000077498.8	ENSG00000077498.8	7299	TYR	TYR	0	0	0	0	0	0	0	0	0.0963509	0	0	0	0	0
ENSG00000077514.8	ENSG00000077514.8	10714	POLD3	POLD3	27.9797	12.4139	13.1991	17.428	25.6728	11.8973	11.7187	27.9837	10.6308	10.4572	13.1656	24.5567	9.91806	6.80956
ENSG00000077522.12	ENSG00000077522.12	88	ACTN2	ACTN2	0.0118678	0	0	0	0.00517581	0	0.102578	0.0377936	0	0.0822866	0	0	0	0
ENSG00000077549.17	ENSG00000077549.17	832	CAPZB	CAPZB	133.841	234.848	265.226	273.492	145.252	243.821	262.971	130.05	184.118	221.009	228.171	174.698	218.71	224.462
ENSG00000077585.13	ENSG00000077585.13	7107	GPR137B	GPR137B	8.41135	41.6523	42.3712	53.6867	3.06067	30.2854	68.3083	8.60206	39.0596	31.1824	47.8165	2.32417	31.8273	127.729
ENSG00000077616.10	ENSG00000077616.10	10003	NAALAD2	NAALAD2	0	0	0	0	0	0	0	0	0	0	0	0	0	0
ENSG00000077684.15	ENSG00000077684.15	79960	JADE1	JADE1	21.1215	6.91157	5.8524	6.56212	15.1398	6.57973	5.0949	18.2063	6.63966	6.86983	6.95944	14.824	5.78531	3.61655
ENSG00000077713.18	ENSG00000077713.18	203427	SLC25A43	SLC25A43	14.6493	6.98712	11.085	8.67539	10.0988	5.96123	10.3574	12.2775	5.56468	7.95065	8.85156	9.5448	4.22199	12.1312
ENSG00000077721.15	ENSG00000077721.15	7319	UBE2A	UBE2A	70.3063	79.3842	105.175	84.2543	50.7237	62.3213	65.3193	60.4825	63.3215	91.7415	68.8366	57.7126	47.0925	67.2026
ENSG00000077782.19	ENSG00000077782.19	2260	FGFR1	FGFR1	1.08302	1.82444	0.872288	1.67304	6.31709	4.62354	9.07584	1.05719	0.697879	2.86716	1.41335	5.63078	3.42219	10.1781
ENSG00000077800.11	ENSG00000077800.11	8468	FKBP6	FKBP6	0	0.0385191	0	0	0	0	0	0	0	0.0211266	0	0	0.0256855	0.0226206
ENSG00000077935.16	ENSG00000077935.16	27127	SMC1B	SMC1B	0	0	0	0	0.0140679	0	0	0	0	0	0	0.0140733	0	0
ENSG00000077942.18	ENSG00000077942.18	2192	FBLN1	FBLN1	3.65727	0.0253255	0	0.0769599	0.00896667	0.0843002	0.0121584	1.56124	0	0.00975335	0.0100029	0	0.0118608	0
ENSG00000077943.7	ENSG00000077943.7	8516	ITGA8	ITGA8	0	0	0	0	0	0	0	0	0	0	0	0	0	0
ENSG00000077984.5	ENSG00000077984.5	8530	CST7	CST7	97.4453	54.7266	520.166	487.598	207.053	96.3738	98.8069	66.074	25.9389	351.64	252.035	210.354	52.6513	21.939
ENSG00000078018.19	ENSG00000078018.19	4133	MAP2	MAP2	0.0935691	0.00445801	0.0160043	0	0.00508369	0.0704293	0	0.137236	0	0.13944	0.0105672	0.482694	0	0.162953
ENSG00000078043.15	ENSG00000078043.15	9063	PIAS2	PIAS2	17.2243	14.3989	14.5703	13.3551	12.8542	10.4267	13.2621	19.5459	14.4941	13.0257	16.1234	16.3566	12.7506	13.9028
ENSG00000078053.16	ENSG00000078053.16	273	AMPH	AMPH	0	0	0	0	0	0	0.0111285	0	0	0	0	0	0	0
ENSG00000078061.12	ENSG00000078061.12	369	ARAF	ARAF	30.0938	40.4635	42.8833	39.2171	32.1061	42.0185	44.2166	27.6109	38.8765	32.774	39.2405	29.7071	42.4756	35.5472
ENSG00000078070.11	ENSG00000078070.11	56922	MCCC1	MCCC1	33.9156	19.0417	17.0352	14.2438	33.9394	20.2757	25.739	18.6824	10.657	14.1224	12.0911	16.7743	9.95509	11.5185
ENSG00000078081.7	ENSG00000078081.7	27074	LAMP3	LAMP3	0	0.018183	0.0278052	0.0472091	0.0579199	0.0181225	0.46929	0.0385284	0	0.0418807	0.0169852	0.0386417	0.10213	0.934016
ENSG00000078098.13	ENSG00000078098.13	2191	FAP	FAP	0	0	0	0	0	0	0	0	0	0	0	0	0	0
ENSG00000078114.18	ENSG00000078114.18	10529	NEBL	NEBL	0	0	0	0	0	0	0	0	0	0	0	0	0	0
ENSG00000078124.11	ENSG00000078124.11	55331	ACER3	ACER3	5.79794	10.9088	19.7092	20.764	6.36117	11.0498	28.5277	4.31766	7.19417	15.449	19.4606	5.91955	6.8765	24.937
ENSG00000078140.13	ENSG00000078140.13	3093	UBE2K	UBE2K	74.7759	77.9957	87.1512	84.0508	68.8154	71.0731	85.7907	58.0744	46.6734	68.9765	65.9256	59.1476	49.5174	67.1112
ENSG00000078142.11	ENSG00000078142.11	5289	PIK3C3	PIK3C3	68.3803	68.7789	74.7963	62.8805	46.8835	55.9276	59.7686	55.6528	55.381	63.1026	60.9692	32.338	46.9273	60.8287
ENSG00000078177.13	ENSG00000078177.13	55728	N4BP2	N4BP2	5.51835	7.60918	7.14824	7.40943	5.33445	4.96349	4.57129	7.89262	8.37947	8.29405	9.14848	4.02931	5.39545	4.7223
ENSG00000078237.6	ENSG00000078237.6	57103	TIGAR	TIGAR	1.95519	14.6771	19.0034	17.1381	4.97382	21.1108	23.9577	3.04627	14.7247	11.9452	20.0234	8.09234	21.8864	29.8189
ENSG00000078246.15	ENSG00000078246.15	7289	TULP3	TULP3	4.05483	2.98653	3.4207	3.38885	1.93353	2.8419	1.53649	4.75323	2.01484	4.03922	2.65088	2.06746	1.76295	1.64153
ENSG00000078269.13	ENSG00000078269.13	8871	SYNJ2	SYNJ2	1.98998	1.15834	0.994418	0.980866	5.04992	3.94086	3.25066	2.95323	1.05983	1.52551	1.57088	5.4606	3.5689	5.24336
ENSG00000078295.15	ENSG00000078295.15	108	ADCY2	ADCY2	0.0499911	0.0121124	0	0.00152559	0	0	0.088782	0.00643695	0.00840496	0	0	0	0	0.0689664
ENSG00000078304.19	ENSG00000078304.19	5527	PPP2R5C	PPP2R5C	124.215	150.214	148.689	164.845	111.944	128.499	135.474	63.3327	86.254	87.6401	89.9586	52.7306	68.3582	62.7865
ENSG00000078319.8	ENSG00000078319.8	5379	PMS2P1	PMS2P1	10.714	5.44672	5.8926	5.60823	8.22935	6.55487	6.34639	8.57755	5.61249	7.10217	5.635	8.68325	6.56775	4.3038
ENSG00000078328.19	ENSG00000078328.19	54715	RBFOX1	RBFOX1	0	0	0	0	0	0	0	0	0	0.00856471	0	0	0	0
ENSG00000078369.17	ENSG00000078369.17	2782	GNB1	GNB1	292.795	307.55	373.087	380.566	329.654	364.624	421.455	296.263	273.063	343.229	358.875	325.223	296.455	405.01
ENSG00000078399.15	ENSG00000078399.15	3205	HOXA9	HOXA9	0	0	0	0	0	0	0	0	0	0	0	0	0	0
ENSG00000078401.6	ENSG00000078401.6	1906	EDN1	EDN1	0	0.0248435	0.0803164	0.177953	0.039582	0.0785214	0.465154	0.0132028	0.120675	0.114813	0.0735938	0.0395971	0.0872631	0.263804
ENSG00000078403.16	ENSG00000078403.16	8028	MLLT10	MLLT10	18.2323	10.6284	9.10281	9.04482	12.2081	9.97529	6.78372	21.0862	9.62054	7.0719	8.44824	13.7048	7.07564	7.12715
ENSG00000078487.17	ENSG00000078487.17	55063	ZCWPW1	ZCWPW1	12.9771	3.93153	3.26139	3.039	1.65396	1.33912	1.56512	9.7407	2.51937	2.1799	2.59147	0.634949	1.66832	0.728709
ENSG00000078549.14	ENSG00000078549.14	117	ADCYAP1R1	ADCYAP1R1	0	0	0	0	0	0	0	0	0	0.00417709	0	0	0	0
ENSG00000078579.8	ENSG00000078579.8	26281	FGF20	FGF20	0	0	0	0	0	0	0	0	0	0	0	0	0	0
ENSG00000078589.12	ENSG00000078589.12	27334	P2RY10	P2RY10	0.116773	0.0385418	0.123144	0.124892	0.104079	0.691865	0.137426	0	0.133421	0.131868	0.137049	0.260236	0.806426	0
ENSG00000078596.10	ENSG00000078596.10	9452	ITM2A	ITM2A	74.4042	17.4338	24.0138	17.9603	6.08754	4.64424	1.70508	48.8626	5.54887	32.2467	6.85761	8.03219	0.595774	0.0791036
ENSG00000078618.19	ENSG00000078618.19	4898	NRD1	NRDC	51.289	72.5956	88.338	99.8439	55.3794	69.8774	83.57	40.4714	62.3007	78.5208	74.1537	49.1897	53.4044	54.5255
ENSG00000078668.13	ENSG00000078668.13	7419	VDAC3	VDAC3	137.153	81.1305	95.7029	82.3196	49.1824	31.375	36.6039	125.843	76.3738	98.8399	78.4407	79.8939	30.1072	33.5393
ENSG00000078674.17	ENSG00000078674.17	5108	PCM1	PCM1	79.8724	52.7543	41.9133	48.4612	41.4838	41.4777	33.6054	56.7766	50.3513	48.8875	43.3669	42.9878	35.8452	29.2838
ENSG00000078687.16	ENSG00000078687.16	57690	TNRC6C	TNRC6C	2.81734	15.4606	12.5574	13.6233	4.203	12.9485	7.0042	4.60133	12.3482	8.88552	11.0516	3.01863	12.8312	2.97542
ENSG00000078699.21	ENSG00000078699.21	9139	CBFA2T2	CBFA2T2	3.53714	6.9895	6.03269	6.67234	2.76397	6.04792	5.86893	2.90684	7.30496	4.71082	5.353	2.71964	5.60571	3.59782
ENSG00000078725.12	ENSG00000078725.12	1620	BRINP1	BRINP1	0	0	0	0	0	0	0	0	0	0	0	0	0	0
ENSG00000078747.12	ENSG00000078747.12	83737	ITCH	ITCH	15.618	29.5301	32.0439	29.0818	10.8775	30.0372	28.1411	19.4775	29.2862	24.9527	29.4436	11.8437	27.0267	27.2327
ENSG00000078795.16	ENSG00000078795.16	27039	PKD2L2	PKD2L2	0.022048	0	0.0294206	0	0	0	0	0	0	0	0	0	0.0509105	0
ENSG00000078804.12	ENSG00000078804.12	58476	TP53INP2	TP53INP2	1.82745	6.15419	10.3575	7.07014	1.69008	7.8275	6.48816	1.92558	5.49131	9.50944	4.27195	1.24731	6.23755	13.2905
ENSG00000078808.16	ENSG00000078808.16	51150	SDF4	SDF4	168.072	152.625	149.727	168.371	143.408	148.252	169.141	130.54	121.998	161.562	165.287	154.069	121.816	243.116
ENSG00000078814.15	ENSG00000078814.15	57644	MYH7B	MYH7B	0.133361	0.108905	0.0703952	0.213514	0.0754836	0.0671347	0.164648	0.0816395	0.0368468	0.0350571	0.14749	0	0.0426321	0.0127168
ENSG00000078898.6	ENSG00000078898.6	80341	BPIFB2	BPIFB2	0	0	0	0	0	0	0	0	0	0	0	0	0	0
ENSG00000078900.14	ENSG00000078900.14	7161	TP73	TP73	0.200338	0.0168366	0	0.021956	0.411099	0.0529443	0.048552	0.0889801	0	0.0483944	0	0.222334	0.022457	0.0188438
ENSG00000078902.15	ENSG00000078902.15	54472	TOLLIP	TOLLIP	17.1577	54.8746	83.7987	54.8293	17.1262	46.7902	43.5478	12.171	42.5396	37.9936	47.8369	11.6101	43.5633	37.8573
ENSG00000078967.12	ENSG00000078967.12	51619	UBE2D4	UBE2D4	12.343	10.4071	12.9413	12.4563	12.5217	14.2333	27.4776	8.95717	11.6561	13.3065	15.6059	12.666	14.4043	25.8636
ENSG00000079101.16	ENSG00000079101.16	27098	CLUL1	CLUL1	0	0	0	0.0839454	0.0689029	0.0127962	1.07135	0	0	0	0	0	0.0426625	0.365828
ENSG00000079102.16	ENSG00000079102.16	862	RUNX1T1	RUNX1T1	0	0	0	0	0	0	0	0	0	0	0	0	0	0
ENSG00000079112.9	ENSG00000079112.9	1015	CDH17	CDH17	0	0	0.00489681	0	0	0	0	0	0	0	0	0	0	0
ENSG00000079134.11	ENSG00000079134.11	9984	THOC1	THOC1	39.9527	27.6996	19.7224	23.2242	33.7883	25.0676	25.8554	42.9644	33.8912	24.8012	29.4329	35.2408	27.3878	26.3849
ENSG00000079150.17	ENSG00000079150.17	51661	FKBP7	FKBP7	4.27136	0.980131	1.26798	1.02411	4.73069	1.31305	2.17667	3.43504	0.503055	2.87044	2.16247	4.54564	0.692793	0.844789
ENSG00000079156.16	ENSG00000079156.16	114880	OSBPL6	OSBPL6	0.0814596	0	0.0145958	0	0.0706889	0.028085	0.0162561	0.0119968	0	0.0130406	0.00963358	0.011987	0.0228405	0.074503
ENSG00000079215.13	ENSG00000079215.13	6507	SLC1A3	SLC1A3	0.413365	0.355596	1.35859	2.76902	0.511557	0.473373	22.9149	0.433029	0.195034	0.655009	4.18842	0.75845	0.788579	50.877
ENSG00000079246.15	ENSG00000079246.15	7520	XRCC5	XRCC5	255.836	177.175	153.832	213.216	201.151	188.811	190.836	209.48	135.821	163.366	152.517	225.241	130.911	128.825
ENSG00000079257.7	ENSG00000079257.7	56925	LXN	LXN	8.23906	5.45109	6.46974	5.80258	0.105753	0.629367	0.394341	6.4817	3.42612	10.5248	5.13188	0.132242	0.139887	0.278217
ENSG00000079263.18	ENSG00000079263.18	11262	SP140	SP140	2.19127	5.49594	4.67385	5.67292	2.82002	6.31392	6.29178	1.70617	3.82413	3.73053	3.69415	2.45665	4.21157	4.18046
ENSG00000079277.19	ENSG00000079277.19	8569	MKNK1	MKNK1	21.6416	57.6226	67.4929	88.4106	25.0566	71.6788	137.702	21.4903	57.1432	60.2297	89.8636	25.9279	71.2901	143.234
ENSG00000079308.16	ENSG00000079308.16	7145	TNS1	TNS1	0.00675655	0	0.00290311	0.0204296	0.119493	0.0721341	0.227723	0.0519645	0	0	0	0.0333151	0.0220271	0.258678
ENSG00000079313.11	ENSG00000079313.11	57455	REXO1	REXO1	67.8291	57.6748	60.1028	63.0941	51.6348	53.0454	44.6434	39.7696	40.5265	35.0776	41.0963	37.3816	30.2521	26.2907
ENSG00000079332.14	ENSG00000079332.14	56681	SAR1A	SAR1A	59.174	59.0763	68.8179	61.3794	58.907	58.3367	57.6012	48.7118	45.5004	66.286	49.3996	67.4778	44.6666	61.5955
ENSG00000079335.18	ENSG00000079335.18	8556	CDC14A	CDC14A	3.5292	6.69855	5.09799	4.58165	2.46517	5.83229	3.81345	3.32784	7.17892	5.09784	6.20606	2.22654	5.63497	4.57882
ENSG00000079337.15	ENSG00000079337.15	10411	RAPGEF3	RAPGEF3	0.199029	0.0140422	0.124447	0.143777	0.543658	0.293222	0.139657	0.293466	0.124968	0.0759712	0.0925454	0.458407	0.265676	0.105243
ENSG00000079385.21	ENSG00000079385.21	634	CEACAM1	CEACAM1	0.456199	0.0209333	0.31618	1.30604	0.220168	0.243148	0.468392	0.435524	0.0319033	0.0494823	0.735619	0.0345096	0.165832	0.239018
ENSG00000079387.13	ENSG00000079387.13	29843	SENP1	SENP1	15.0659	11.0082	11.9562	9.39552	12.7508	9.5547	8.29	15.2781	11.8163	12.7161	10.4458	13.984	8.85249	8.6661
ENSG00000079393.20	ENSG00000079393.20	51207	DUSP13	DUSP13	0	0	0.0860965	0.0245018	0	0.248452	0.133568	0	0.0655348	0.0545581	0.0581587	0	0.056712	0
ENSG00000079432.7	ENSG00000079432.7	23152	CIC	CIC	15.0298	31.3173	42.3592	42.3399	14.7814	30.7909	32.3411	20.6798	26.7137	30.3218	33.9719	15.3593	25.1108	18.9553
ENSG00000079435.9	ENSG00000079435.9	3991	LIPE	LIPE	0	0	0	0	0	0.0471608	0	0	0	0	0	0	0	0
ENSG00000079459.12	ENSG00000079459.12	2222	FDFT1	FDFT1	132.047	88.53	298.458	163.288	99.7957	62.7355	78.1653	179.982	40.2172	220.314	55.4203	100.752	36.8403	24.6571
ENSG00000079462.7	ENSG00000079462.7	5050	PAFAH1B3	PAFAH1B3	57.1366	14.3084	24.6713	23.5296	39.367	7.19339	15.6208	43.0519	9.60866	21.2566	17.6339	39.4592	3.82203	6.22132
ENSG00000079482.12	ENSG00000079482.12	4983	OPHN1	OPHN1	1.18529	0.674122	15.0124	0.827846	1.24522	1.06356	2.79099	0.632415	1.25495	0.819021	0.87598	0.252545	0.899184	1.57417
ENSG00000079557.4	ENSG00000079557.4	173	AFM	AFM	0	0	0	0	0	0	0	0	0	0	0	0	0	0
ENSG00000079616.12	ENSG00000079616.12	3835	KIF22	KIF22	133.445	43.0586	48.0663	43.0789	89.326	37.1482	25.2112	121.679	31.5629	59.3413	34.942	79.0003	33.9312	14.6936
ENSG00000079689.13	ENSG00000079689.13	10590	SCGN	SCGN	0	0	0	0	0	0	0	0	0	0	0	0	0	0
ENSG00000079691.17	ENSG00000079691.17	55604	LRRC16A	LRRC16A	0	0	0	0	0.00461926	0.0529571	0.044177	0	0	0.0482689	0	0	0.0733395	0.117345
ENSG00000079739.15	ENSG00000079739.15	5236	PGM1	PGM1	19.9175	22.0268	21.1549	18.6104	17.2325	19.6631	13.2178	18.57	18.9938	25.3686	19.2233	18.3796	19.029	9.06289
ENSG00000079785.14	ENSG00000079785.14	1653	DDX1	DDX1	84.1727	28.851	28.7505	29.8346	61.2048	30.8144	31.9624	70.1455	25.0793	38.036	27.4091	73.3958	26.2745	28.0422
ENSG00000079805.16	ENSG00000079805.16	1785	DNM2	DNM2	87.7515	182.016	176.693	176.975	90.4285	201.222	187.918	66.5602	172.316	125.248	143.763	72.4455	190.252	103.487
ENSG00000079819.16	ENSG00000079819.16	2037	EPB41L2	EPB41L2	0	0	0	0	0.250059	0.0589549	0.0117316	0	0	0	0	0.211368	0.0623064	0.268899
ENSG00000079841.18	ENSG00000079841.18	22999	RIMS1	RIMS1	0	0	0	0	0	0	0	0	0	0	0	0	0	0
ENSG00000079931.14	ENSG00000079931.14	26002	MOXD1	MOXD1	0.0302115	0.0331017	0.0803429	0.0107755	0.0175787	0.0841566	0.0238359	0.0175904	0.0863341	0.0860526	0	0.131615	0.0868497	0.138362
ENSG00000079950.13	ENSG00000079950.13	8417	STX7	STX7	24.0951	53.5694	57.2471	54.6109	28.0047	66.7851	57.4073	23.3246	58.9921	38.5423	63.221	20.6611	69.5034	50.9251
ENSG00000079974.17	ENSG00000079974.17	11158	RABL2B	RABL2B	13.3483	12.5733	9.20363	11.2222	7.59402	7.75872	7.63976	12.8318	12.6863	9.79683	11.9532	9.96593	7.70167	8.1623
ENSG00000079999.13	ENSG00000079999.13	9817	KEAP1	KEAP1	65.7386	66.6049	69.394	54.2376	64.578	64.3377	51.4285	55.3366	46.1443	46.368	61.1996	59.5181	57.8235	76.608
ENSG00000080007.7	ENSG00000080007.7	55510	DDX43	DDX43	0	0	0	0	0	0	0	0	0	0	0	0	0.0874024	0
ENSG00000080031.9	ENSG00000080031.9	5794	PTPRH	PTPRH	0.283004	0.179052	0.132885	0.233286	0.768027	0.118115	0.161874	0.235258	0.0850694	0.924326	0.283937	0.108792	0.0839318	0.138248
ENSG00000080166.15	ENSG00000080166.15	1638	DCT	DCT	0	0.0338266	0.0601964	0.0220085	0.022024	0.0641416	0.0404188	0.0179618	0.023453	0.0108077	0.0122885	0	0.0648944	0.0188743
ENSG00000080189.14	ENSG00000080189.14	51006	SLC35C2	SLC35C2	32.6137	41.9899	43.6839	36.62	30.4298	42.1828	38.2291	28.5598	42.8538	37.0989	36.794	34.2373	40.3498	31.2608
ENSG00000080200.9	ENSG00000080200.9	131544	CRYBG3	CRYBG3	1.63041	6.54909	4.72283	4.72806	1.01661	7.43296	5.41567	2.19693	6.36445	4.81878	4.4971	0.799092	7.10517	5.23974
ENSG00000080224.17	ENSG00000080224.17	285220	EPHA6	EPHA6	0	0	0	0	0	0	0	0	0	0	0	0	0	0
ENSG00000080293.9	ENSG00000080293.9	6344	SCTR	SCTR	0	0	0	0	0	0	0	0	0	0	0	0	0	0
ENSG00000080298.15	ENSG00000080298.15	5991	RFX3	RFX3	1.71966	2.05085	1.88908	1.48453	1.86973	1.98438	2.8004	1.98566	1.63106	1.9412	1.18982	0.585792	1.6666	0.910146
ENSG00000080345.17	ENSG00000080345.17	55183	RIF1	RIF1	19.9054	8.89225	8.13402	9.17839	16.779	8.41277	8.14469	24.8412	10.2196	11.7505	13.1233	19.8781	7.63441	14.0354
ENSG00000080371.5	ENSG00000080371.5	23011	RAB21	RAB21	34.1094	60.1541	60.4658	68.5884	29.1848	60.029	66.0098	31.0069	58.6414	50.1722	69.0639	28.7917	54.2392	66.9296
ENSG00000080493.13	ENSG00000080493.13	8671	SLC4A4	SLC4A4	0	0.0115612	0	0	0	0	0	0	0	0.0073617	0	0	0	0
ENSG00000080503.20	ENSG00000080503.20	6595	SMARCA2	SMARCA2	142.503	175.373	162.607	191.53	219.126	179.026	186.346	98.1019	132.301	113.341	136.739	113.746	128.907	73.773
ENSG00000080511.3	ENSG00000080511.3	50700	RDH8	RDH8	0	0	0	0	0	0	0	0	0	0	0	0	0	0
ENSG00000080546.13	ENSG00000080546.13	27244	SESN1	SESN1	2.67015	17.2013	15.0859	17.0324	1.8162	17.5742	7.42684	1.96011	16.4268	7.6619	14.2782	2.89049	16.1963	6.581
ENSG00000080561.13	ENSG00000080561.13	11043	MID2	MID2	0	0	0	0	0	0	0	0	0	0	0	0	0	0
ENSG00000080572.12	ENSG00000080572.12	139212	PIH1D3	PIH1D3	0	0	0	0	0	0	0	0	0	0	0	0	0	0
ENSG00000080573.6	ENSG00000080573.6	50509	COL5A3	COL5A3	0	0	0	0	0	0	0	0	0	0	0	0	0	0
ENSG00000080603.16	ENSG00000080603.16	10847	SRCAP	SRCAP	30.7122	28.3492	29.3184	28.1454	22.0456	21.9323	21.4761	34.345	29.2107	32.7184	32.0062	24.0167	24.8835	19.2267
ENSG00000080608.9	ENSG00000080608.9	9933	PUM3	PUM3	65.3209	10.5171	9.32139	14.0684	43.8882	10.3944	14.5047	71.8325	10.1867	23.2623	19.2412	61.996	11.1184	22.2432
ENSG00000080618.13	ENSG00000080618.13	1361	CPB2	CPB2	0	0	0.0202389	0.0203828	0.0166237	0	0	0.0159575	0	0.0361687	0	0	0	0
ENSG00000080644.15	ENSG00000080644.15	1136	CHRNA3	CHRNA3	0	0	0	0	0	0	0	0	0	0	0	0	0	0
ENSG00000080709.14	ENSG00000080709.14	3781	KCNN2	KCNN2	3.35732	0.204187	0.431384	0.384364	4.71148	0.684496	1.27753	2.42928	0.666023	0.937943	0.368465	4.8477	0.375923	0.342368
ENSG00000080802.18	ENSG00000080802.18	4850	CNOT4	CNOT4	9.21413	15.7737	17.2289	14.1229	8.66149	14.2517	11.2957	13.3594	17.4715	16.5059	20.188	11.1846	12.7056	16.3205
ENSG00000080815.18	ENSG00000080815.18	5663	PSEN1	PSEN1	12.684	39.0157	40.1792	33.5719	12.8928	32.2385	33.2366	16.0614	40.9943	32.6735	44.8863	12.9916	36.8681	59.1534
ENSG00000080819.6	ENSG00000080819.6	1371	CPOX	CPOX	18.5216	10.7617	13.0642	14.4427	13.3193	14.617	16.993	16.0738	13.2241	10.8328	14.9214	13.9663	15.7499	12.4473
ENSG00000080822.16	ENSG00000080822.16	56650	CLDND1	CLDND1	28.8154	50.7036	58.3009	48.8018	29.2513	53.6737	82.0789	27.1361	50.6985	50.6045	51.3822	27.4103	51.8265	87.7627
ENSG00000080823.21	ENSG00000080823.21	5891	MOK	MOK	1.7221	0.259131	0.612623	0.572913	1.08003	0.263542	0.234858	2.8864	0.0917386	0.601263	0.484096	1.67008	0.176007	0.307477
ENSG00000080824.18	ENSG00000080824.18	3320	HSP90AA1	HSP90AA1	440.516	236.553	250.763	246.902	328.909	204.454	230.883	492.581	182.139	331.177	235.344	594.701	151.314	300.591
ENSG00000080839.11	ENSG00000080839.11	5933	RBL1	RBL1	24.9939	4.5427	5.98858	5.62812	21.2336	3.80339	3.20588	29.2578	5.08465	12.8987	5.75047	25.9065	4.32091	1.76115
ENSG00000080845.17	ENSG00000080845.17	22839	DLGAP4	DLGAP4	9.52293	19.4113	30.3951	30.3863	4.75881	18.4799	19.4841	10.406	18.716	19.3546	27.9988	2.89485	15.6706	26.5318
ENSG00000080854.14	ENSG00000080854.14	22997	IGSF9B	IGSF9B	0.00719171	0	0	0	2.13589	0.0160232	0.0545195	0.0188441	0	0	0	0.892821	0.0166057	0.208898
ENSG00000080910.11	ENSG00000080910.11	3080	CFHR2	CFHR2	0	0	0	0	0	0	0	0	0	0	0	0	0	0
ENSG00000080947.14	ENSG00000080947.14	114819	CROCCP3	CROCCP3	0.194647	1.9816	2.78515	3.31908	0.386264	2.67956	1.1004	0.0622895	4.19222	3.36951	6.5209	0.0346867	4.29597	2.54134
ENSG00000080986.12	ENSG00000080986.12	10403	NDC80	NDC80	41.9044	10.644	16.3595	11.8362	23.4048	5.98949	3.17294	40.9695	6.56089	22.7797	9.96076	27.1336	2.7109	1.23239
ENSG00000081014.10	ENSG00000081014.10	23431	AP4E1	AP4E1	3.80699	3.95268	3.90264	4.24577	6.2591	7.81135	7.1687	4.01513	3.84897	5.62234	3.54653	5.26334	6.14401	5.11255
ENSG00000081019.13	ENSG00000081019.13	54665	RSBN1	RSBN1	14.51	17.8407	18.3629	19.2954	9.56489	14.526	11.6362	12.3421	19.6138	14.5639	20.8384	8.76322	15.7963	9.47672
ENSG00000081026.18	ENSG00000081026.18	260425	MAGI3	MAGI3	2.27096	2.21622	3.07683	2.70522	0.760687	0.456445	0.511121	2.07156	1.88586	2.9177	2.09728	0.440702	0.323487	0.368016
ENSG00000081041.8	ENSG00000081041.8	2920	CXCL2	CXCL2	0.181392	0	0.0784929	0.0583214	0.0475661	0.0786467	13.4012	0.071396	0	0.14029	0.287425	0.113684	0.170447	42.9495
ENSG00000081051.7	ENSG00000081051.7	174	AFP	AFP	0	0	0	0	0	0	0	0	0	0	0	0	0	0
ENSG00000081052.11	ENSG00000081052.11	1286	COL4A4	COL4A4	0	0	0	0	0	0	0	0	0	0	0	0	0	0
ENSG00000081059.19	ENSG00000081059.19	6932	TCF7	TCF7	0	0	0.00562755	0.160993	0	0	0	0.10674	0.123019	0.0761028	0.0103126	0	0	0.00972636
ENSG00000081087.14	ENSG00000081087.14	28962	OSTM1	OSTM1	15.6471	92.9947	91.4573	88.9987	20.8867	98.5867	113.556	12.773	72.3734	60.9333	69.8313	13.9812	68.0246	104.048
ENSG00000081138.13	ENSG00000081138.13	1005	CDH7	CDH7	0.00230046	0	0	0	0	0	0	0	0	0	0	0	0	0
ENSG00000081148.11	ENSG00000081148.11	50939	IMPG2	IMPG2	0.0102051	0.0698821	0.0722948	0.098292	0	0.0176698	0.0281815	0.00297105	0.0737083	0.0419842	0.036434	0.0029702	0.0196369	0.00312443
ENSG00000081154.11	ENSG00000081154.11	57092	PCNP	PCNP	137.665	81.9126	86.4555	78.7861	116.053	78.8907	74.6277	106.574	60.4602	76.9788	62.4364	100.775	64.959	59.8967
ENSG00000081177.18	ENSG00000081177.18	55218	EXD2	EXD2	1.87699	2.41152	3.90469	2.95306	2.47397	2.81491	2.84372	1.83763	2.68239	2.50026	3.18027	2.51209	2.85984	1.43888
ENSG00000081181.7	ENSG00000081181.7	384	ARG2	ARG2	0.455413	0	0.137875	0.0964329	0.237514	0.015602	0.510421	0.589836	0.049718	0.308016	0.116983	0.425116	0.0346779	0.34485
ENSG00000081189.13	ENSG00000081189.13	4208	MEF2C	MEF2C	0.117783	0.695355	0.505417	0.204809	0.180564	11.2848	3.66312	0.011834	0.303833	0.165062	0.232588	0.364582	8.01373	1.72636
ENSG00000081237.18	ENSG00000081237.18	5788	PTPRC	PTPRC	70.4052	418.968	551.938	803.053	54.8038	344.618	801.979	65.0446	306.697	320.417	547.285	27.0978	214.329	416.168
ENSG00000081248.10	ENSG00000081248.10	779	CACNA1S	CACNA1S	0	0	0	0	0	0	0	0	0	0	0	0	0	0
ENSG00000081277.11	ENSG00000081277.11	5317	PKP1	PKP1	0	0	0	0	0	0	0	0	0	0	0	0	0	0
ENSG00000081307.12	ENSG00000081307.12	79876	UBA5	UBA5	33.9895	19.2205	17.9438	21.4162	32.3161	17.571	20.9541	37.1447	18.2388	27.0632	19.4038	37.3905	14.1937	18.6448
ENSG00000081320.10	ENSG00000081320.10	9262	STK17B	STK17B	34.8183	92.2752	94.9695	128.148	18.6283	91.6178	89.2794	37.5497	100.73	101.441	126.742	15.3217	76.8612	55.8228
ENSG00000081377.16	ENSG00000081377.16	8555	CDC14B	CDC14B	0.0436744	0.683698	0.436221	0.321308	0.0200757	0.0595457	0.173623	0.100244	0.894321	0.395845	0.489196	0.00953306	0.0126052	0.0150425
ENSG00000081386.12	ENSG00000081386.12	22869	ZNF510	ZNF510	1.23504	2.52058	2.57133	2.38446	1.94579	3.16395	2.67777	1.23488	2.64392	2.20707	2.41596	2.46006	3.00665	2.0275
ENSG00000081479.12	ENSG00000081479.12	4036	LRP2	LRP2	0.0145464	0	0	0	0	0.007556	0.00861538	0.00154868	0	0	0.0017265	0.00635062	0	0
ENSG00000081665.13	ENSG00000081665.13	440515	ZNF506	ZNF506	6.47744	8.75173	7.18706	6.50519	1.93856	3.21493	1.4476	8.07031	5.96571	7.16445	6.53413	1.2476	1.14303	1.06573
ENSG00000081692.12	ENSG00000081692.12	65094	JMJD4	JMJD4	12.9936	3.98895	3.51345	3.63903	7.38713	3.11001	5.20801	12.7628	3.11097	4.61145	4.87822	12.8659	2.86359	4.80237
ENSG00000081721.11	ENSG00000081721.11	11266	DUSP12	DUSP12	35.9326	24.0714	22.9548	23.6464	29.6586	23.7096	24.8344	31.7999	23.1366	23.5725	25.0594	29.0618	18.2022	17.5756
ENSG00000081760.16	ENSG00000081760.16	65985	AACS	AACS	4.42401	8.78373	10.3747	6.83352	2.53858	7.7025	4.44434	4.39206	6.32807	10.2211	6.41922	1.28039	5.85979	3.40659
ENSG00000081791.8	ENSG00000081791.8	9812	KIAA0141	KIAA0141	83.4744	85.5451	75.3416	65.6309	125.3	98.7963	106.676	73.7262	83.9215	76.9174	73.4877	91.8367	118.638	124.015
ENSG00000081800.8	ENSG00000081800.8	6561	SLC13A1	SLC13A1	0	0	0	0	0	0	0	0	0	0	0	0	0	0
ENSG00000081803.15	ENSG00000081803.15	93664	CADPS2	CADPS2	0	0	0	0	0	0	0	0	0	0	0	0	0	0
ENSG00000081818.3	ENSG00000081818.3	56131	PCDHB4	PCDHB4	0	0	0	0	0.00240666	0.00954865	0	0	0	0	0	0	0	0
ENSG00000081842.17	ENSG00000081842.17	56142	PCDHA6	PCDHA6	0	0	0	0	0	0	0	0	0	0	0	0	0	0
ENSG00000081853.14	ENSG00000081853.14	56113	PCDHGA2	PCDHGA2	2.80128e-85	0.0104853	1.98937e-45	3.39341e-115	0.0111286	0.00662294	8.44378e-132	1.55415e-211	7.82401e-118	2.78788e-42	0.00931098	1.10295e-201	0.0132683	0.021066
ENSG00000081870.11	ENSG00000081870.11	51668	HSPB11	HSPB11	25.4887	27.2686	28.6887	28.9548	15.7379	21.5393	22.3194	26.7598	26.1354	31.4805	23.9703	23.8822	18.4947	18.7257
ENSG00000081913.13	ENSG00000081913.13	23239	PHLPP1	PHLPP1	11.8931	6.05039	4.84724	5.16909	12.0265	7.63162	4.05313	15.1839	6.42604	7.98693	5.4125	7.96627	5.15365	8.18828
ENSG00000081923.10	ENSG00000081923.10	5205	ATP8B1	ATP8B1	0	0	0	0	0	0.0872389	0	0.0129093	0	0	0	0.00430046	0	0
ENSG00000081985.10	ENSG00000081985.10	3595	IL12RB2	IL12RB2	0.0684839	0.0201981	0.0606871	0.00826844	1.96708	1.23204	0.462085	0.120268	0	0.154306	0.0669989	1.41148	0.339158	0.544137
ENSG00000082014.16	ENSG00000082014.16	6604	SMARCD3	SMARCD3	0.77846	5.57499	17.9223	27.211	3.51537	13.2181	18.0902	0.520361	5.92303	12.4553	22.2777	0.919099	7.44944	7.50098
ENSG00000082068.8	ENSG00000082068.8	55100	WDR70	WDR70	41.8108	34.0209	29.0304	29.8921	44.26	35.8476	37.3563	27.0951	20.0259	26.5928	17.8358	35.229	17.882	16.978
ENSG00000082074.15	ENSG00000082074.15	2533	FYB	FYB	11.0015	42.6261	82.6574	155.127	26.8127	94.0571	214.751	6.48125	47.4418	57.1922	147.345	23.52	91.0559	82.3332
ENSG00000082126.17	ENSG00000082126.17	58538	MPP4	MPP4	0	0	0.0159061	0.028922	0	0	0	0	0.0156414	0.0426502	0.0145747	0	0	0.0275052
ENSG00000082146.12	ENSG00000082146.12	55437	STRADB	STRADB	27.3256	14.0999	16.7693	23.0978	12.6313	8.57171	10.6357	19.5743	13.4601	18.2091	17.2381	9.97039	7.3132	7.17167
ENSG00000082153.17	ENSG00000082153.17	9689	BZW1	BZW1	251.617	227.218	263.268	214.664	195.361	162.624	187.745	274.394	154.861	265.492	186.415	245.774	121.891	243.727
ENSG00000082175.14	ENSG00000082175.14	5241	PGR	PGR	0	0	0	0	0	0	0	0	0	0	0	0	0	0
ENSG00000082196.20	ENSG00000082196.20	114899	C1QTNF3	C1QTNF3	2.105	2.11832	1.50017	2.00506	2.15152	1.3528	1.78808	0.920716	2.08576	2.25524	1.24679	1.11478	1.80582	0.325845
ENSG00000082212.11	ENSG00000082212.11	4200	ME2	ME2	195.802	125.097	123.671	133.232	176.113	122.931	142.582	137.951	92.2507	118.571	89.187	163.298	87.9128	80.8455
ENSG00000082213.17	ENSG00000082213.17	55322	C5orf22	C5orf22	15.9222	28.5402	28.7574	28.93	22.8759	38.2504	37.0185	13.3406	26.8464	24.2225	25.9973	21.2742	32.9438	27.9814
ENSG00000082258.12	ENSG00000082258.12	905	CCNT2	CCNT2	10.8468	17.699	18.6084	16.4087	13.6922	19.7859	17.8643	11.5122	20.2503	16.175	19.4895	10.4084	18.6125	15.5754
ENSG00000082269.16	ENSG00000082269.16	57579	FAM135A	FAM135A	6.46495	8.34941	6.15307	7.01919	6.27367	15.2147	8.92095	5.8809	8.34987	4.55466	8.27197	5.02292	14.4097	7.67238
ENSG00000082293.12	ENSG00000082293.12	1310	COL19A1	COL19A1	0.00458852	0.13086	0.103353	0	0	0.0190677	0.00543054	0.00400762	0.0104657	0.00871263	0.00446777	0	0.0349357	0.00421451
ENSG00000082397.16	ENSG00000082397.16	23136	EPB41L3	EPB41L3	41.1136	217.099	210.593	132.591	90.5407	327.174	389.516	34.4987	195.848	150.601	210.162	57.0518	289.021	289.118
ENSG00000082438.15	ENSG00000082438.15	22837	COBLL1	COBLL1	0	0	0	0	0.0639649	0.0799582	0	0	0	0	0	0.00659104	0	0
ENSG00000082458.11	ENSG00000082458.11	1741	DLG3	DLG3	0	0	0	0.050063	0	0	0	0.00558562	0	0.0121436	0.106175	0	0	0
ENSG00000082482.13	ENSG00000082482.13	3776	KCNK2	KCNK2	0	0	0	0	0	0	0	0	0	0	0	0	0	0
ENSG00000082497.11	ENSG00000082497.11	56256	SERTAD4	SERTAD4	0	0	0	0	0	0	0	0	0	0	0	0	0	0
ENSG00000082512.14	ENSG00000082512.14	7188	TRAF5	TRAF5	0.0340668	0	0	0	0.014867	0	0	0	0	0	0	0.0344954	0	0.0660173
ENSG00000082515.16	ENSG00000082515.16	29093	MRPL22	MRPL22	70.5288	35.4758	36.9303	37.0622	80.4033	45.8715	45.0488	58.9761	31.942	41.6295	34.1692	123.528	37.1615	45.5642
ENSG00000082516.8	ENSG00000082516.8	25929	GEMIN5	GEMIN5	20.9552	4.62365	4.57204	4.57239	17.3254	6.96407	6.75863	24.0594	5.41424	6.58359	8.56872	29.0675	8.17061	8.58266
ENSG00000082556.10	ENSG00000082556.10	4986	OPRK1	OPRK1	0	0	0	0	0	0	0	0	0	0	0	0	0	0
ENSG00000082641.15	ENSG00000082641.15	4779	NFE2L1	NFE2L1	164.648	159.238	170.206	173.65	189.882	194.673	205.752	127.954	112.838	135.777	148.864	129.489	146.107	138.646
ENSG00000082684.14	ENSG00000082684.14	54437	SEMA5B	SEMA5B	0	0	0	0	0.0649512	0	0	0	0	0	0	0	0	0
ENSG00000082701.14	ENSG00000082701.14	2932	GSK3B	GSK3B	26.6971	62.4367	58.7585	68.396	26.0351	54.4606	61.4375	18.9617	38.6705	50.6239	45.4429	23.7262	35.1071	39.1117
ENSG00000082781.11	ENSG00000082781.11	3693	ITGB5	ITGB5	0	0	0	0	0.0886238	0	0	0	0	0.0341826	0	0.0057947	0	0.147106
ENSG00000082805.19	ENSG00000082805.19	23085	ERC1	ERC1	11.8874	17.6464	14.2645	18.2669	8.5197	10.9824	10.1781	5.7794	10.3582	8.42124	9.58844	4.24632	7.01422	6.77536
ENSG00000082898.16	ENSG00000082898.16	7514	XPO1	XPO1	211.812	114.907	118.518	124.845	180.353	141.494	137.503	124.944	57.8443	66.3623	65.4216	116.64	61.1188	56.5055
ENSG00000082929.8	ENSG00000082929.8	10141	LINC01587	LINC01587	0	0	0	0	0	0	0	0	0	0	0	0	0	0
ENSG00000082996.19	ENSG00000082996.19	11342	RNF13	RNF13	29.0842	77.4247	85.0088	107.48	25.7147	88.3905	141.516	21.0575	53.7497	35.1611	64.1078	17.5953	62.0891	106.96
ENSG00000083067.22	ENSG00000083067.22	80036	TRPM3	TRPM3	0	0.00455713	0	0	0.00141852	0	0.0073165	0	0	0	0	0	0	0
ENSG00000083093.9	ENSG00000083093.9	79728	PALB2	PALB2	12.3353	6.81586	6.03659	6.10641	11.3377	9.55058	6.65966	12.4609	6.62782	4.5489	7.93391	11.5523	7.03785	8.25657
ENSG00000083097.14	ENSG00000083097.14	23033	DOPEY1	DOPEY1	1.36922	4.1384	3.43617	3.6633	1.80543	5.96011	4.43753	1.68771	4.38243	4.24581	5.83977	1.63412	7.88233	6.37693
ENSG00000083099.10	ENSG00000083099.10	57226	LYRM2	LYRM2	20.68	23.0176	23.1159	21.4948	20.5132	17.0387	21.7293	23.6373	20.6547	27.0746	25.0592	28.6897	18.202	22.7454
ENSG00000083123.14	ENSG00000083123.14	594	BCKDHB	BCKDHB	15.4836	6.16	5.61103	5.06694	9.73717	6.73632	9.58885	10.2479	4.61066	9.82423	4.99562	8.10023	5.96961	5.3665
ENSG00000083168.9	ENSG00000083168.9	7994	KAT6A	KAT6A	12.2291	15.8869	14.8374	16.573	6.64837	7.4453	7.32848	16.2504	20.8282	15.888	16.9916	6.04496	11.0548	6.2485
ENSG00000083223.17	ENSG00000083223.17	79670	ZCCHC6	ZCCHC6	7.12154	35.3121	32.4315	39.7262	7.57948	32.6584	25.7057	8.29202	39.3924	22.0772	35.5126	6.78911	29.4525	32.9472
ENSG00000083290.19	ENSG00000083290.19	9706	ULK2	ULK2	0	0.00392917	0.00677472	0.00799157	0	0	0.0150513	0	0	0	0	0	0.0110021	0.304711
ENSG00000083307.10	ENSG00000083307.10	79977	GRHL2	GRHL2	0	0	0	0	0	0	0	0	0	0	0	0	0	0
ENSG00000083312.17	ENSG00000083312.17	3842	TNPO1	TNPO1	44.0421	27.4727	29.354	25.7296	45.9962	33.1869	28.5792	38.1008	23.0885	25.9564	23.5669	49.2576	24.0201	36.8859
ENSG00000083444.16	ENSG00000083444.16	5351	PLOD1	PLOD1	22.6625	43.7873	49.6159	55.9754	8.2366	42.2486	56.556	26.8542	36.0033	47.2954	57.4041	7.54291	36.3538	39.1595
ENSG00000083454.21	ENSG00000083454.21	5026	P2RX5	P2RX5	4.68722	1.87071	0.866952	1.34023	1.36259	1.92592	0.655522	4.98353	1.51045	1.38902	0.945981	1.81457	1.53012	0.355596
ENSG00000083457.11	ENSG00000083457.11	3682	ITGAE	ITGAE	6.97649	5.61943	7.1188	5.45251	4.31992	6.47304	7.94074	5.7752	4.70905	8.95608	3.41961	8.25581	6.03643	4.28621
ENSG00000083520.14	ENSG00000083520.14	22894	DIS3	DIS3	33.5493	19.5741	20.3352	22.836	38.8255	31.3921	34.0451	36.9233	21.3994	28.1359	25.5272	44.0647	28.6557	34.9282
ENSG00000083535.15	ENSG00000083535.15	10464	PIBF1	PIBF1	20.6749	10.0547	11.7326	16.0845	24.2978	21.5145	22.2799	12.515	8.79909	8.22762	7.95998	16.7572	11.4491	11.6967
ENSG00000083544.13	ENSG00000083544.13	81550	TDRD3	TDRD3	6.95191	4.08952	4.28368	4.31695	8.64437	6.80706	11.4286	7.32225	4.2728	5.55093	4.62355	8.86302	6.85544	9.70076
ENSG00000083622.8	ENSG00000083622.8	-1	AC000111.6	N\A	0	0	0	0	0	0	0	0	0	0	0	0	0	0
ENSG00000083635.7	ENSG00000083635.7	26747	NUFIP1	NUFIP1	8.761	2.48153	1.80116	2.03452	10.3264	4.80206	4.54969	9.21311	2.3887	2.89501	3.07555	14.2968	4.03043	4.65121
ENSG00000083642.18	ENSG00000083642.18	23047	PDS5B	PDS5B	25.4517	23.175	22.1586	26.4689	28.2126	28.3047	25.5007	28.6764	22.055	26.1309	25.369	33.8238	27.9129	20.7305
ENSG00000083720.12	ENSG00000083720.12	5019	OXCT1	OXCT1	77.4486	18.8309	21.0984	19.2495	63.5552	18.64	19.4595	47.2419	12.8503	22.5294	11.9542	38.068	10.3242	11.4917
ENSG00000083750.12	ENSG00000083750.12	10325	RRAGB	RRAGB	6.39161	13.8944	10.8516	13.6209	4.96284	19.3351	11.9186	5.8766	11.3225	7.23791	11.0175	4.08743	14.7915	7.24297
ENSG00000083782.7	ENSG00000083782.7	1833	EPYC	EPYC	0	0	0	0	0	0	0	0	0	0	0	0	0	0
ENSG00000083799.17	ENSG00000083799.17	1540	CYLD	CYLD	7.01475	37.2889	44.322	59.4332	15.3007	70.6603	67.6415	11.9931	46.4313	36.0592	63.2158	9.03343	67.4144	53.2842
ENSG00000083807.9	ENSG00000083807.9	10998	SLC27A5	SLC27A5	10.82	1.1768	1.91258	2.29635	9.58257	1.55673	0.940302	11.0206	0.573084	1.70509	1.27005	12.0547	1.20081	0.815884
ENSG00000083812.11	ENSG00000083812.11	25799	ZNF324	ZNF324	5.11717	7.83704	5.02268	4.57808	3.81757	6.28741	3.6409	5.75988	5.12985	5.45725	4.89267	3.85441	5.26363	3.58571
ENSG00000083814.12	ENSG00000083814.12	79891	ZNF671	ZNF671	1.22156	3.19589	2.47861	1.76459	2.2338	8.55805	4.84949	1.84596	2.57891	3.5561	2.4043	2.74616	7.38479	3.45642
ENSG00000083817.8	ENSG00000083817.8	55659	ZNF416	ZNF416	3.22641	3.35504	2.70538	2.88785	2.2119	3.43718	2.65211	3.93489	2.75627	3.04087	3.31858	2.63276	2.99356	2.04746
ENSG00000083828.15	ENSG00000083828.15	54807	ZNF586	ZNF586	7.69204	5.654	3.73707	3.75073	8.07832	8.64567	5.96268	6.69165	3.54118	3.01882	3.37896	6.53901	6.82651	6.39528
ENSG00000083838.15	ENSG00000083838.15	55663	ZNF446	ZNF446	2.29996	6.84204	5.36495	5.17807	1.42128	5.24329	3.26807	1.51231	5.22111	3.87402	4.55124	1.002	5.603	1.88267
ENSG00000083844.10	ENSG00000083844.10	9422	ZNF264	ZNF264	3.14521	5.77677	5.77227	5.56316	4.53542	7.19108	6.4424	3.90282	4.7702	5.15593	5.78648	4.23893	6.99061	5.66433
ENSG00000083845.8	ENSG00000083845.8	6193	RPS5	RPS5	1843.27	696.868	722.601	534.561	1612.71	550.837	588.894	1586.68	444.962	729.233	453.276	1209.54	398.73	463.414
ENSG00000083857.13	ENSG00000083857.13	2195	FAT1	FAT1	0.0250979	0.00312104	0	0	34.3256	6.32221	9.0635	0	0	0	0	25.4578	4.21125	3.66706
ENSG00000083896.12	ENSG00000083896.12	91746	YTHDC1	YTHDC1	34.8963	59.4178	46.2387	50.6085	28.7325	47.6656	35.2621	32.7804	51.2197	42.2573	46.9546	31.1815	46.5733	33.3287
ENSG00000083937.8	ENSG00000083937.8	25978	CHMP2B	CHMP2B	12.9844	30.6984	27.2443	30.0633	13.1641	29.2563	26.2235	12.9272	30.0314	21.5968	24.8518	13.2521	24.6212	25.6352
ENSG00000084070.11	ENSG00000084070.11	64744	SMAP2	SMAP2	50.7261	130.597	118.201	157.425	52.2736	152.217	210.097	39.9008	92.2446	66.3211	128.269	32.3738	110.46	116.939
ENSG00000084072.16	ENSG00000084072.16	10450	PPIE	PPIE	40.858	30.0201	25.3305	25.0829	31.6664	26.7604	24.4731	33.4279	22.2461	25.7681	23.4165	37.2365	22.1142	18.1694
ENSG00000084073.8	ENSG00000084073.8	10269	ZMPSTE24	ZMPSTE24	30.7093	21.702	24.029	26.1837	29.8382	22.9454	28.6083	28.1519	21.7003	24.084	26.3878	36.2653	19.9916	32.6833
ENSG00000084090.13	ENSG00000084090.13	56910	STARD7	STARD7	87.595	52.2633	50.2879	45.9789	88.9523	61.8536	56.6178	85.5277	47.2935	52.6207	53.051	88.9274	55.5598	57.8129
ENSG00000084092.6	ENSG00000084092.6	84273	NOA1	NOA1	22.4985	16.1397	14.1963	11.7899	25.0276	13.6195	11.3869	16.2762	12.5343	12.2338	10.6765	11.8154	11.5507	7.05701
ENSG00000084093.15	ENSG00000084093.15	5978	REST	REST	15.4347	20.7248	19.6794	17.0027	13.7677	19.5323	14.7175	15.5844	18.5404	16.8851	18.0148	11.4085	17.227	18.9762
ENSG00000084110.10	ENSG00000084110.10	3034	HAL	HAL	0.533698	0.537211	1.03901	1.36072	0.670306	1.06199	0.59926	0.289517	1.00151	0.394397	1.20344	1.07769	1.05904	0.102344
ENSG00000084112.14	ENSG00000084112.14	54434	SSH1	SSH1	6.90775	19.6466	20.2846	19.3376	6.08518	27.4942	17.6677	6.04842	19.4339	13.8224	17.0004	4.65348	23.3632	15.0401
ENSG00000084207.15	ENSG00000084207.15	2950	GSTP1	GSTP1	555.888	406.719	465.947	386.435	410.031	322.397	299.602	328.019	249.611	338.657	290.613	324.404	214.467	243.55
ENSG00000084234.16	ENSG00000084234.16	334	APLP2	APLP2	197.647	547.597	664.197	685.784	82.3757	451.765	372.26	143.222	433.329	640.029	547.084	70.1299	356.168	318.594
ENSG00000084444.13	ENSG00000084444.13	57613	FAM234B	FAM234B	2.31755	1.32007	1.82517	1.93209	3.63325	3.27388	4.72018	2.30276	1.18539	2.3569	2.38062	2.64641	2.98373	4.36994
ENSG00000084453.16	ENSG00000084453.16	6579	SLCO1A2	SLCO1A2	0	0	0	0	0	0	0	0	0	0	0	0	0	0
ENSG00000084463.7	ENSG00000084463.7	51729	WBP11	WBP11	86.3659	53.5187	45.8986	56.0531	77.2134	56.7932	55.9015	71.8208	45.1972	46.908	50.4345	84.023	43.4788	47.8508
ENSG00000084623.11	ENSG00000084623.11	8668	EIF3I	EIF3I	238.361	121.558	119.441	107.917	211.801	112.015	133.657	220.237	86.5644	122.248	93.6516	258.869	87.6655	111.885
ENSG00000084628.9	ENSG00000084628.9	79570	NKAIN1	NKAIN1	0.0347843	0.0095278	0	0	0.136152	0	0	0.0624233	0.013223	0	0.0225793	0.1262	0.0535464	0
ENSG00000084636.17	ENSG00000084636.17	1307	COL16A1	COL16A1	0	0	0.0583971	0	0.088189	0.0129461	0	0	0	0.250395	0	0	0.0322095	0
ENSG00000084652.15	ENSG00000084652.15	200081	TXLNA	TXLNA	28.099	25.6061	29.7587	28.8428	29.1041	24.8874	28.0417	29.613	24.1771	28.5368	29.3009	27.7734	24.8108	28.1832
ENSG00000084674.13	ENSG00000084674.13	338	APOB	APOB	0	0	0	0	0	0	0	0	0	0	0	0	0	0
ENSG00000084676.15	ENSG00000084676.15	8648	NCOA1	NCOA1	4.77796	16.4367	17.8768	22.526	3.60875	14.015	19.1179	5.3698	19.4897	17.3454	23.2463	5.25836	14.4224	16.5393
ENSG00000084693.15	ENSG00000084693.15	60509	AGBL5	AGBL5	14.4515	6.42122	6.74902	5.78947	12.2884	4.56285	3.74642	13.547	3.77979	7.75241	4.16997	13.6796	3.44805	2.43381
ENSG00000084710.13	ENSG00000084710.13	22979	EFR3B	EFR3B	0	0.0127917	0.0284629	0.036867	0	0.00397524	0.0135862	0	0.0130914	0.116251	0.0932969	0	0.017973	0.0284185
ENSG00000084731.13	ENSG00000084731.13	3797	KIF3C	KIF3C	1.19442	4.7866	6.12916	5.9524	0.41644	10.53	5.69696	1.01936	3.59264	4.24016	4.52882	0.671836	6.67711	0.972482
ENSG00000084733.10	ENSG00000084733.10	10890	RAB10	RAB10	81.4209	141.87	195.064	166.59	84.8718	135.374	144.477	75.803	122.427	136.461	135.93	83.0566	107.505	161.456
ENSG00000084734.8	ENSG00000084734.8	2646	GCKR	GCKR	0	0.0622063	0	0.0269326	0	0	0.266167	0	0.0538034	0	0	0	0	2.01962
ENSG00000084754.10	ENSG00000084754.10	3030	HADHA	HADHA	179.494	104.173	102.033	93.313	176.952	99.3188	98.254	156.812	87.0523	100.76	82.9689	167.988	87.9561	91.6184
ENSG00000084764.10	ENSG00000084764.10	22924	MAPRE3	MAPRE3	0.384352	2.66845	2.53726	3.05303	0.690875	4.38485	6.45828	0.249816	2.0524	3.01786	2.75	0.132373	3.9504	5.13657
ENSG00000084774.13	ENSG00000084774.13	790	CAD	CAD	72.0795	12.665	9.22834	14.1085	49.958	9.49043	12.0746	47.6502	6.43541	13.9301	10.9566	32.5869	7.57972	6.21122
ENSG00000085063.14	ENSG00000085063.14	966	CD59	CD59	60.7908	98.7024	117.559	96.2682	27.4002	67.8698	79.341	51.3648	67.3157	102.645	84.7405	44.9107	45.1574	76.3142
ENSG00000085117.11	ENSG00000085117.11	3732	CD82	CD82	36.787	13.8787	23.2025	38.7907	15.8229	43.5822	75.0345	23.8789	9.90609	38.3768	27.5383	20.1828	47.8654	110.139
ENSG00000085185.15	ENSG00000085185.15	63035	BCORL1	BCORL1	5.32419	8.59951	9.33295	5.33338	5.87592	4.5868	1.74484	5.00664	9.92062	8.43354	8.74374	4.97153	4.78098	4.87916
ENSG00000085224.20	ENSG00000085224.20	546	ATRX	ATRX	25.2908	25.5278	20.7726	27.2684	16.463	24.0703	19.71	21.4989	19.9128	21.3912	21.9001	13.3034	15.6694	9.96188
ENSG00000085231.13	ENSG00000085231.13	102157402	AK6	AK6	26.3729	16.0862	13.4543	16.2034	58.1579	20.4384	28.3709	23.0949	13.0836	15.4112	16.3674	58.6392	22.1227	30.9335
ENSG00000085265.10	ENSG00000085265.10	2219	FCN1	FCN1	0.449661	3.85848	2.68238	5.51363	0.562214	8.6518	12.3839	0.973136	4.33046	1.64177	3.0282	1.43553	8.564	6.49377
ENSG00000085274.15	ENSG00000085274.15	55892	MYNN	MYNN	6.96359	7.99267	9.74239	8.78516	6.50442	6.925	8.34544	8.37479	8.71366	8.33915	10.1319	8.05239	6.70366	6.73344
ENSG00000085276.17	ENSG00000085276.17	2122	MECOM	MECOM	0	0	0	0	0	0	0	0	0	0	0	0	0	0
ENSG00000085365.17	ENSG00000085365.17	9522	SCAMP1	SCAMP1	23.9679	7.20095	8.42039	8.61559	26.4606	10.278	11.7741	13.8556	5.225	6.28059	6.88802	17.3336	7.0742	8.37346
ENSG00000085377.13	ENSG00000085377.13	5550	PREP	PREP	38.1977	17.7561	21.6593	20.9472	24.4372	21.3998	23.3328	33.2252	18.4469	25.0274	25.187	29.01	21.988	19.5433
ENSG00000085382.11	ENSG00000085382.11	57531	HACE1	HACE1	7.00702	5.58773	5.89386	6.48747	4.57601	2.53945	2.66761	4.64883	3.82332	5.8628	4.2735	3.05577	1.66596	1.47702
ENSG00000085415.15	ENSG00000085415.15	81929	SEH1L	SEH1L	99.0388	21.9617	23.7172	24.1725	62.3659	20.0838	23.9774	105.366	20.0001	32.7104	35.464	85.9706	18.9148	39.1014
ENSG00000085433.15	ENSG00000085433.15	22911	WDR47	WDR47	2.22917	6.34815	7.71964	5.75112	1.33137	5.31029	4.18769	2.61147	7.33955	7.47685	8.68354	1.7832	6.17612	6.67085
ENSG00000085449.14	ENSG00000085449.14	57590	WDFY1	WDFY1	11.3879	20.4184	19.7176	18.3981	11.5123	22.7138	18.3048	11.4303	19.468	16.7277	19.0622	9.32917	19.5435	26.1926
ENSG00000085465.12	ENSG00000085465.12	5016	OVGP1	OVGP1	0.499599	3.90506	1.61734	2.29586	1.07713	3.5327	1.16047	0.37072	3.85219	1.20339	1.77342	0.56756	2.86705	1.0073
ENSG00000085491.15	ENSG00000085491.15	29957	SLC25A24	SLC25A24	10.5008	30.4338	36.6862	36.5219	4.287	25.9881	24.1291	13.8063	30.0381	35.0344	32.2132	4.1946	18.9595	19.0849
ENSG00000085511.19	ENSG00000085511.19	4216	MAP3K4	MAP3K4	30.3805	20.3675	20.1678	14.0221	24.0259	12.7867	17.5062	17.2743	8.86762	12.134	10.3922	17.7347	13.6576	7.93184
ENSG00000085514.15	ENSG00000085514.15	29992	PILRA	PILRA	2.81051	76.2562	65.9768	121.047	7.89942	109.561	156.026	2.50586	86.2033	26.1074	111.739	3.9881	118.806	174.234
ENSG00000085552.16	ENSG00000085552.16	57549	IGSF9	IGSF9	0	0	0	0	0.00718626	0	0	0	0	0	0	0	0	0
ENSG00000085563.14	ENSG00000085563.14	5243	ABCB1	ABCB1	0	0	0	0	0	0	0	0.00559052	0	0	0	0	0	0.0152966
ENSG00000085644.13	ENSG00000085644.13	7760	ZNF213	ZNF213	4.9479	11.7838	12.7433	12.5555	6.44352	11.28	8.54364	3.43756	8.63589	6.99803	9.14182	4.72758	9.39352	4.14228
ENSG00000085662.13	ENSG00000085662.13	231	AKR1B1	AKR1B1	0	0	0	0	0.0245067	0.0552266	0	0	0	0	0	0	0	0.0210648
ENSG00000085719.11	ENSG00000085719.11	8895	CPNE3	CPNE3	0	0.248915	0.143585	0.110022	0	0.0359471	0.116041	0	0.127203	0.171659	0.141798	0	0.0774101	0
ENSG00000085721.12	ENSG00000085721.12	54700	RRN3	RRN3	13.8795	10.814	10.7595	8.91782	12.0269	11.6158	10.4309	15.7082	12.6947	12.4165	14.0259	17.3833	13.4977	17.4769
ENSG00000085733.15	ENSG00000085733.15	2017	CTTN	CTTN	1.07571	0.286847	1.00296	0.588999	0.571436	0.325999	3.89763	1.69003	0.112788	0.659207	1.35375	0.149453	0.40334	3.37874
ENSG00000085741.12	ENSG00000085741.12	7481	WNT11	WNT11	0.349048	0.0921445	0.165172	0.100979	0.766017	0.244936	0.170617	0.0843162	0.0538274	0.121658	0.046789	0.383889	0.217798	0.0433521
ENSG00000085760.14	ENSG00000085760.14	4528	MTIF2	MTIF2	58.9012	25.3727	24.0822	25.7073	44.6917	29.4466	30.1956	45.7744	24.8893	23.4381	30.3145	41.5199	24.2534	24.8106
ENSG00000085788.13	ENSG00000085788.13	23259	DDHD2	DDHD2	28.8701	24.6244	27.5835	19.1138	14.0978	8.76409	10.583	25.2066	20.0068	19.777	18.9226	9.07457	6.88033	9.69736
ENSG00000085831.15	ENSG00000085831.15	22996	TTC39A	TTC39A	0.0380346	0	0.0186392	0.112321	0.106385	0	0.0207595	0	0	0.0721482	0.0341584	0	0	0.186688
ENSG00000085832.16	ENSG00000085832.16	2060	EPS15	EPS15	18.7323	22.121	23.1435	25.7517	16.7087	20.9608	20.8902	15.7505	19.0318	20.279	18.3598	11.1288	18.4545	14.1905
ENSG00000085840.12	ENSG00000085840.12	4998	ORC1	ORC1	34.4369	4.18772	4.68249	5.50729	24.0536	3.41185	2.02845	30.6726	2.88386	12.2976	3.66737	26.9091	1.6544	0.713993
ENSG00000085871.8	ENSG00000085871.8	4258	MGST2	MGST2	118.022	50.8208	63.5661	46.8709	75.9707	55.0741	50.8656	72.1023	32.3978	41.8746	35.4577	77.909	39.801	27.9121
ENSG00000085872.14	ENSG00000085872.14	10523	CHERP	CHERP	43.4636	24.9727	23.3104	23.0097	32.4118	22.0932	18.8269	40.5328	24.768	23.7535	30.2197	38.6849	24.2299	19.9922
ENSG00000085978.21	ENSG00000085978.21	55054	ATG16L1	ATG16L1	8.42122	12.6962	13.3198	12.0938	9.24007	13.8069	12.5051	11.3544	16.9671	11.953	17.7492	12.4033	14.5131	14.2374
ENSG00000085982.13	ENSG00000085982.13	55230	USP40	USP40	3.82189	4.41153	4.33892	4.49642	2.88692	3.7121	3.8364	4.02955	5.31709	4.84691	5.17141	1.48747	3.11567	2.49807
ENSG00000085998.13	ENSG00000085998.13	55624	POMGNT1	POMGNT1	14.2471	18.3481	18.0378	15.2088	11.8615	17.1535	20.5093	13.4059	14.9802	23.527	18.1085	14.8361	18.4043	15.4477
ENSG00000085999.11	ENSG00000085999.11	8438	RAD54L	RAD54L	37.1046	4.60699	5.18105	6.38204	25.0047	3.96952	1.59581	30.9414	2.42241	9.3237	3.84648	28.5246	1.10422	0.489178
ENSG00000086015.20	ENSG00000086015.20	23139	MAST2	MAST2	7.68276	11.8077	11.7506	10.6235	5.82425	7.69056	7.16191	7.11606	8.76411	10.9661	7.81839	5.34752	6.3654	6.83781
ENSG00000086061.15	ENSG00000086061.15	3301	DNAJA1	DNAJA1	68.3995	41.9166	48.793	45.1552	65.1223	48.5843	48.8903	69.9242	41.1932	44.4355	51.1197	75.8707	49.5044	92.4369
ENSG00000086062.12	ENSG00000086062.12	2683	B4GALT1	B4GALT1	16.9662	25.627	28.0325	27.535	16.5925	31.921	36.2797	18.5978	25.4782	21.1393	28.7505	12.553	33.5181	46.2247
ENSG00000086065.13	ENSG00000086065.13	51510	CHMP5	CHMP5	24.9799	37.8163	42.1187	39.9468	24.4051	43.2167	46.4037	23.3281	40.0838	41.87	37.3109	19.0695	40.3762	37.4975
ENSG00000086102.18	ENSG00000086102.18	4799	NFX1	NFX1	21.7077	18.5491	14.7664	15.7418	17.5291	17.1731	13.2139	25.4584	19.9838	14.7457	19.8008	18.6539	18.8875	14.9069
ENSG00000086159.12	ENSG00000086159.12	363	AQP6	AQP6	0.0428001	0.036293	0.00596855	0.0144984	0	0	0	0	0.146431	0.025724	0.0131911	0	0.0156412	0
ENSG00000086189.9	ENSG00000086189.9	27292	DIMT1	DIMT1	25.2528	6.32101	6.60919	5.30338	25.9959	8.11186	11.6524	18.1576	3.70379	8.58476	7.0819	23.8617	6.61197	9.63698
ENSG00000086200.16	ENSG00000086200.16	51194	IPO11	IPO11	14.1677	4.11256	3.09353	5.01592	16.3485	5.50545	12.1071	16.2136	4.15423	6.81209	4.12294	23.8196	6.59561	11.6197
ENSG00000086205.16	ENSG00000086205.16	2346	FOLH1	FOLH1	0	0	0	0	0.0331273	0	0	0	0	0	0	0	0	0
ENSG00000086232.12	ENSG00000086232.12	27102	EIF2AK1	EIF2AK1	92.0829	77.6782	72.6764	81.4795	82.0433	72.4118	65.6886	64.0715	45.7422	57.9078	54.1287	58.0686	49.3219	38.4024
ENSG00000086288.11	ENSG00000086288.11	51314	NME8	NME8	0.537712	5.55376	3.08184	5.50498	2.91673	10.9854	11.1787	0.0887831	3.58958	1.33431	2.93629	0.433454	8.78794	4.5534
ENSG00000086289.11	ENSG00000086289.11	54749	EPDR1	EPDR1	15.8887	8.8949	14.1826	9.95607	4.4859	3.39154	3.4683	14.3195	4.96664	22.7526	9.54525	5.34327	1.30698	2.60669
ENSG00000086300.15	ENSG00000086300.15	29887	SNX10	SNX10	9.81938	37.1232	41.6424	35.5543	10.6061	39.5636	30.2705	8.83699	32.3543	23.5293	26.6645	7.69178	29.3355	33.3467
ENSG00000086475.14	ENSG00000086475.14	22929	SEPHS1	SEPHS1	54.417	28.2005	24.6407	26.954	53.8454	22.9804	19.7751	32.5004	14.9068	24.0554	17.0626	40.1965	13.5784	9.24255
ENSG00000086504.15	ENSG00000086504.15	10573	MRPL28	MRPL28	72.2211	61.0736	69.3527	62.4988	86.2155	64.7908	73.8277	61.9415	39.293	68.7469	53.0876	117.749	55.8273	48.2615
ENSG00000086506.2	ENSG00000086506.2	3049	HBQ1	HBQ1	0	0	0	0	0	0	0	0	0	0	0	0	0	0
ENSG00000086544.2	ENSG00000086544.2	80271	ITPKC	ITPKC	2.9946	5.24078	5.70649	4.72855	2.21597	5.03545	5.0462	2.42248	5.28925	3.59906	5.35893	2.36106	5.06939	4.1128
ENSG00000086548.8	ENSG00000086548.8	4680	CEACAM6	CEACAM6	4.96174	0.291321	0.294334	1.05528	1.34418	0.978367	0.760531	3.72557	0.176894	0.273488	0.690425	1.42208	0.255833	0.315468
ENSG00000086570.12	ENSG00000086570.12	2196	FAT2	FAT2	0	0	0.00634184	0	0	0	0.0022851	0	0	0	0	0	0	0
ENSG00000086589.11	ENSG00000086589.11	55696	RBM22	RBM22	45.0737	56.8861	52.5278	55.4222	57.3318	60.8119	57.6988	37.966	47.6162	42.3708	44.6852	55.0771	51.9088	48.4905
ENSG00000086598.10	ENSG00000086598.10	10959	TMED2	TMED2	219.104	144.512	152.754	134.545	189.854	114.168	107.015	204.092	119.318	156.933	155.262	235.025	104.936	121.168
ENSG00000086619.13	ENSG00000086619.13	56605	ERO1B	ERO1B	4.66109	2.92584	2.97157	2.52797	1.91265	2.48877	2.43431	4.24031	2.91159	2.64554	2.32361	2.03297	2.82405	6.6405
ENSG00000086666.18	ENSG00000086666.18	54469	ZFAND6	ZFAND6	47.9216	100.588	116.569	109.326	36.4597	91.9611	86.5147	44.51	96.4199	81.7821	93.813	33.5467	88.8164	72.4199
ENSG00000086696.10	ENSG00000086696.10	3294	HSD17B2	HSD17B2	0	0	0	0	0	0	0	0	0	0	0.00348889	0	0	0
ENSG00000086712.12	ENSG00000086712.12	55787	TXLNG	TXLNG	18.8081	4.68466	4.76236	5.60774	16.7107	4.15616	4.85063	18.9863	5.52169	6.31985	7.73941	16.2311	5.02214	6.13826
ENSG00000086717.18	ENSG00000086717.18	5475	PPEF1	PPEF1	0.0491913	0.0630685	0.507151	0.166909	0	0.0801823	0	0.0126963	0.218398	0.093319	0.16143	0	0	0.12364
ENSG00000086730.16	ENSG00000086730.16	7462	LAT2	LAT2	148.268	335.597	280.476	297.272	167.266	336.75	225.486	113.091	256.212	151.444	236.43	134.5	259.515	131.633
ENSG00000086758.15	ENSG00000086758.15	10075	HUWE1	HUWE1	41.5948	30.92	24.7167	29.4087	42.3143	33.4656	31.2751	39.95	32.3925	38.8327	30.3707	42.3868	32.0985	32.8228
ENSG00000086827.8	ENSG00000086827.8	9183	ZW10	ZW10	13.7648	7.62336	8.04733	7.83308	11.9966	7.39026	7.83105	13.7196	7.49585	8.75917	8.31487	15.1853	7.34344	8.18861
ENSG00000086848.14	ENSG00000086848.14	79796	ALG9	ALG9	24.9772	11.1837	11.0215	11.4374	20.7654	6.97746	10.0658	14.8769	8.05404	12.7272	9.3639	23.8346	4.78174	7.51243
ENSG00000086967.9	ENSG00000086967.9	4606	MYBPC2	MYBPC2	0	0	0.00867246	0.00873414	0.0142467	0	0	0	0	0	0	0	0	0
ENSG00000086991.12	ENSG00000086991.12	50507	NOX4	NOX4	0	0	0	0	0	0	0	0	0	0	0	0	0	0
ENSG00000087008.15	ENSG00000087008.15	8310	ACOX3	ACOX3	9.29901	6.65669	6.93039	8.46191	7.65339	5.85206	8.46901	9.2184	5.79399	6.85915	8.13762	8.08195	4.01716	7.64586
ENSG00000087053.18	ENSG00000087053.18	8898	MTMR2	MTMR2	21.4119	12.6063	12.6612	10.9271	15.2135	8.92278	12.0522	20.6094	10.8034	17.2571	10.3587	17.5188	6.30954	15.8903
ENSG00000087074.7	ENSG00000087074.7	23645	PPP1R15A	PPP1R15A	13.341	57.8122	43.9851	38.0644	27.1301	41.3592	89.0121	23.208	45.2499	72.7749	40.1315	9.38146	37.2737	127.135
ENSG00000087076.8	ENSG00000087076.8	51171	HSD17B14	HSD17B14	0.078479	0.215788	0.166822	0.125607	0.687732	0.163093	0.320873	0.199823	0	0.126882	0.034168	0.359739	0	0.122725
ENSG00000087077.11	ENSG00000087077.11	7205	TRIP6	TRIP6	83.6234	17.3289	15.7774	15.1108	75.2023	11.2478	13.0651	59.9208	10.8385	14.209	14.4167	54.0576	7.0966	7.95493
ENSG00000087085.13	ENSG00000087085.13	43	ACHE	ACHE	0	0	0	0	0	0	0.0578043	0	0	0	0	0	0.0275021	0.56328
ENSG00000087086.13	ENSG00000087086.13	2512	FTL	FTL	2987.69	10664.2	13876.7	9375.46	2959.03	9679.65	11183.8	2979.44	9522.63	13790.2	9896.91	4785.46	8795.41	17323.2
ENSG00000087087.18	ENSG00000087087.18	51593	SRRT	SRRT	217.377	150.574	148.729	136.527	272.97	167.695	187.194	187.113	126.587	124.729	125.04	234.58	132.778	167.562
ENSG00000087088.19	ENSG00000087088.19	581	BAX	BAX	117.53	169.235	170.755	143.239	92.3419	157.071	112.399	75.6817	113.236	115.58	106.198	78.4237	100.745	63.2591
ENSG00000087095.12	ENSG00000087095.12	51701	NLK	NLK	4.44387	6.62681	8.4961	6.4778	8.27974	8.36993	9.45214	3.79	6.39081	5.19984	5.87616	5.81873	7.07579	7.16684
ENSG00000087111.20	ENSG00000087111.20	94005	PIGS	PIGS	77.0684	89.1626	112.375	103.153	62.9317	95.564	83.0164	62.5499	75.1383	106.254	90.6168	64.4173	80.3997	54.3514
ENSG00000087116.13	ENSG00000087116.13	9509	ADAMTS2	ADAMTS2	0	0	0	0.00452006	0	0	0	0	0	0	0	0	0	0
ENSG00000087128.9	ENSG00000087128.9	28983	TMPRSS11E	TMPRSS11E	0	0	0	0	0	0	0	0	0	0	0	0	0	0
ENSG00000087152.15	ENSG00000087152.15	56970	ATXN7L3	ATXN7L3	56.2	67.2121	68.8219	74.5641	58.289	78.2384	65.1375	30.475	46.882	43.5862	50.2476	33.0039	52.0825	35.0782
ENSG00000087157.18	ENSG00000087157.18	9489	PGS1	PGS1	19.239	27.4868	38.1071	50.4255	22.756	28.6817	32.0859	17.5271	26.8994	23.7122	32.2122	19.9551	28.6439	16.8376
ENSG00000087191.12	ENSG00000087191.12	5705	PSMC5	PSMC5	154.258	118.243	112.332	122.991	173.396	118.745	149.673	116.577	85.0603	110.526	96.2771	159.339	96.5172	103.9
ENSG00000087206.16	ENSG00000087206.16	51720	UIMC1	UIMC1	41.2333	39.5377	31.1645	36.2237	42.0684	36.9228	27.5389	29.9297	32.3838	23.8237	34.0021	49.7708	31.1092	24.8794
ENSG00000087237.10	ENSG00000087237.10	1071	CETP	CETP	0.228082	0.374847	0.308468	0.19971	0.23527	0.366197	0.269937	0.162988	0.307405	0.452768	0.201891	0.0362084	0.311208	0.171394
ENSG00000087245.12	ENSG00000087245.12	4313	MMP2	MMP2	0.413592	0.699069	1.02318	1.96218	2.45624	2.94701	3.68988	0.744165	0.178103	3.69783	1.48876	1.7491	2.65899	4.67627
ENSG00000087250.8	ENSG00000087250.8	4504	MT3	MT3	0	0	0	0	0.0138053	0	0	0	0	0	0	0.110552	0	0
ENSG00000087253.11	ENSG00000087253.11	54947	LPCAT2	LPCAT2	109.224	125.29	145.31	132.981	95.5306	116.423	137.252	73.0012	79.7116	148.367	81.5608	93.9233	68.5389	91.5513
ENSG00000087258.13	ENSG00000087258.13	2775	GNAO1	GNAO1	0	0	0	0	0.144672	0	0.0134694	0	0	0	0	0.0933608	0	0.00522639
ENSG00000087263.16	ENSG00000087263.16	55239	OGFOD1	OGFOD1	53.5788	15.8564	16.7909	16.167	39.6741	17.723	16.7666	47.0565	13.1749	18.9238	19.0831	42.5245	14.733	18.1909
ENSG00000087266.15	ENSG00000087266.15	6452	SH3BP2	SH3BP2	26.0965	100.227	111.421	111.464	61.9835	142.059	154.66	25.7226	77.7375	43.8449	78.2337	29.5022	106.96	105.261
ENSG00000087269.15	ENSG00000087269.15	8602	NOP14	NOP14	72.3202	14.7141	11.6927	13.3728	68.2644	15.5886	18.5507	68.4776	13.4583	17.4331	19.9079	68.5313	15.6513	22.7216
ENSG00000087274.16	ENSG00000087274.16	118	ADD1	ADD1	58.8897	152.911	165.838	157.696	70.2879	130.901	118.64	49.7172	101.677	102.135	99.0826	55.592	102.922	52.7504
ENSG00000087299.11	ENSG00000087299.11	79944	L2HGDH	L2HGDH	9.81687	3.46036	5.48809	3.26772	8.23504	2.95423	2.68513	7.52046	2.82013	6.66732	2.62354	7.15535	2.44111	1.49468
ENSG00000087301.8	ENSG00000087301.8	57544	TXNDC16	TXNDC16	5.78191	3.76424	3.51246	2.86536	2.12583	3.51306	3.96827	7.17765	2.94955	4.27191	2.69336	2.58492	2.19013	4.65015
ENSG00000087302.8	ENSG00000087302.8	51637	C14orf166	C14orf166	248.051	177.063	161.011	132.039	255.785	165.649	143.127	254.369	165.771	190.249	145.545	321.701	157.352	156.851
ENSG00000087303.16	ENSG00000087303.16	22795	NID2	NID2	0	0.00627346	0	0	0	0	0	0	0.0282384	0	0	0.0216203	0	0.0417664
ENSG00000087338.4	ENSG00000087338.4	64395	GMCL1	GMCL1	18.4957	27.3667	28.8645	23.8152	18.5862	20.7695	16.9411	10.1566	17.4201	18.423	16.2365	12.2612	9.95206	7.06172
ENSG00000087365.14	ENSG00000087365.14	10992	SF3B2	SF3B2	150.788	134.832	125.765	133.368	136.308	130.628	123.698	146.058	123.736	136.999	136.908	157.069	122.328	108.548
ENSG00000087448.9	ENSG00000087448.9	57542	KLHL42	KLHL42	5.08237	7.8019	8.12472	6.51517	6.86105	6.70707	6.25973	5.35045	7.44805	6.6853	7.31045	4.22984	7.76858	4.69928
ENSG00000087460.23	ENSG00000087460.23	2778	GNAS	GNAS	932.572	1099.5	1277.78	1201.06	946.364	1207.27	966.121	757.485	833.772	866.685	877.717	716.4	991.105	679.219
ENSG00000087470.17	ENSG00000087470.17	10059	DNM1L	DNM1L	76.7169	36.2706	41.8585	46.8557	68.3936	34.7724	43.4781	69.0678	32.6805	47.0273	44.9539	63.6043	27.2509	44.5068
ENSG00000087494.15	ENSG00000087494.15	5744	PTHLH	PTHLH	0.0509103	0.0418333	0.115527	0.348137	0	0	0.0602507	0	0.123985	0.152878	0.049569	0	0	0
ENSG00000087495.16	ENSG00000087495.16	116154	PHACTR3	PHACTR3	0.315211	0.0696217	0.180068	0.18689	4.13965	2.54804	2.6844	0.234339	0.0805186	0.340356	0.109998	6.8339	1.37217	0.314423
ENSG00000087502.17	ENSG00000087502.17	51290	ERGIC2	ERGIC2	123.811	95.0993	109.285	103.365	86.5473	63.0898	87.1793	131.239	108.034	112.442	125.034	126.305	66.7327	113.399
ENSG00000087510.6	ENSG00000087510.6	7022	TFAP2C	TFAP2C	0	0.0813474	0	0	0	0	0	0	0	0	0	0	0	0
ENSG00000087586.17	ENSG00000087586.17	6790	AURKA	AURKA	50.3035	12.404	24.3311	16.7671	31.7868	9.06175	6.45653	61.6917	11.5515	31.7278	16.028	57.7061	7.85063	6.75442
ENSG00000087589.16	ENSG00000087589.16	57091	CASS4	CASS4	0.433124	6.38015	4.43752	6.8109	1.99991	14.9195	21.2363	0.514243	5.7716	2.97144	8.82533	2.00903	13.9681	104.218
ENSG00000087842.10	ENSG00000087842.10	8544	PIR	PIR	0	0	0	0	0.134236	0.150197	0.711456	0	0	0	0	0.290957	0.088781	2.01297
ENSG00000087884.14	ENSG00000087884.14	28971	AAMDC	AAMDC	7.82436	12.9344	14.6558	14.2129	7.22223	21.6701	19.3502	7.06035	7.25185	13.3854	12.4922	6.64362	11.9743	14.3077
ENSG00000087903.12	ENSG00000087903.12	5990	RFX2	RFX2	10.1134	4.55426	7.32805	8.08536	9.47033	6.4589	6.96931	5.86429	2.83473	4.93635	5.08912	5.76031	3.90796	5.46879
ENSG00000087995.15	ENSG00000087995.15	339175	METTL2A	METTL2A	14.1771	7.08558	8.56075	7.04793	12.6788	7.32617	9.49296	12.8084	6.69333	9.14638	9.38121	16.8186	7.47818	9.71151
ENSG00000088002.11	ENSG00000088002.11	6820	SULT2B1	SULT2B1	0	0.0442789	0.0572059	0.0575731	0	0	0.063773	0	0.0614519	0.102316	0.0524177	0	0	0
ENSG00000088035.15	ENSG00000088035.15	29929	ALG6	ALG6	7.43924	5.45616	8.14869	8.74399	6.34829	7.16563	7.91347	5.37814	5.42002	7.18683	7.25383	7.63541	5.34016	4.26636
ENSG00000088038.17	ENSG00000088038.17	4849	CNOT3	CNOT3	33.8493	41.9309	41.7349	41.5716	30.1991	35.5913	31.7643	33.6821	37.9559	32.4577	38.6254	32.8924	37.3453	25.0614
ENSG00000088053.11	ENSG00000088053.11	51206	GP6	GP6	0.0840126	0.121944	0.0997647	0.0492504	0.084211	0.0437869	0.049715	0.0358212	0.062876	0.199672	0.0601382	0.0240679	0.0491371	0.0377356
ENSG00000088179.8	ENSG00000088179.8	5775	PTPN4	PTPN4	8.58745	9.21879	7.0657	8.16655	5.39037	6.06696	6.39428	8.21024	10.843	9.05817	9.14587	4.9167	6.67187	3.95145
ENSG00000088205.12	ENSG00000088205.12	8886	DDX18	DDX18	131.991	43.4064	33.5431	38.6458	101.571	47.1416	50.8226	107.469	33.3933	40.833	39.6305	99.1553	39.488	45.6615
ENSG00000088247.15	ENSG00000088247.15	8570	KHSRP	KHSRP	553.751	175.115	176.66	168.117	469.924	171.63	164.478	433.365	131.286	173.804	153.806	444.588	134.11	127.025
ENSG00000088256.8	ENSG00000088256.8	2767	GNA11	GNA11	3.46015	1.31673	1.74769	2.57822	2.31846	0.850443	1.88828	1.18028	0.766129	1.18572	2.52004	0.785066	0.845062	1.53136
ENSG00000088280.18	ENSG00000088280.18	55616	ASAP3	ASAP3	0	0	0.134281	0	0	0.0783808	0.147321	0.107012	0	0.193261	0.184024	0	0.135676	0.102691
ENSG00000088298.12	ENSG00000088298.12	55741	EDEM2	EDEM2	11.2936	27.8206	27.1842	25.5826	16.9419	32.5206	33.0423	9.72244	22.1789	24.5856	23.0167	14.7442	27.2383	20.8021
ENSG00000088305.18	ENSG00000088305.18	1789	DNMT3B	DNMT3B	2.86132	1.27901	1.32143	0.941595	2.1059	0.403779	0.183095	2.99927	0.910882	1.8459	0.896743	1.6261	0.206749	0.112356
ENSG00000088320.3	ENSG00000088320.3	28954	REM1	REM1	0	0	0	0	0	0	0	0	0	0	0	0	0	0
ENSG00000088325.15	ENSG00000088325.15	22974	TPX2	TPX2	77.1881	14.3213	23.8927	20.9381	40.5279	8.0831	4.77141	64.0839	8.42279	35.203	12.4171	45.8688	2.97702	1.16489
ENSG00000088340.15	ENSG00000088340.15	80307	FER1L4	FER1L4	0	0.152892	0.12077	0.0526973	0	0.0355744	0	0	0.0122522	0.0325229	0.107548	0	0.0124038	0
ENSG00000088356.5	ENSG00000088356.5	81572	PDRG1	PDRG1	11.7742	9.91583	10.268	7.24037	8.32629	7.18867	5.946	11.67	8.29558	10.8272	8.1931	11.1822	7.73988	6.82274
ENSG00000088367.20	ENSG00000088367.20	2036	EPB41L1	EPB41L1	0.125442	0.0698883	0.0524566	0.958011	0.0365673	0.831643	0.0545324	0.076779	0	0.103904	0.160601	0.0862081	0.121671	0.244776
ENSG00000088386.15	ENSG00000088386.15	6564	SLC15A1	SLC15A1	0	0	0	0	0	0	0	0	0	0	0	0	0	0
ENSG00000088387.17	ENSG00000088387.17	23348	DOCK9	DOCK9	0	0	0	0	0	0.00737963	0.0853889	0	0	0	0	0.00620239	0	0.17365
ENSG00000088448.14	ENSG00000088448.14	55608	ANKRD10	ANKRD10	48.5397	77.7891	73.442	65.0416	102.988	102.16	96.0673	21.7709	50.4532	35.2758	45.4613	36.0485	70.5106	56.5889
ENSG00000088451.10	ENSG00000088451.10	23483	TGDS	TGDS	21.7209	10.4325	10.3584	10.0781	20.3326	14.9934	14.7494	24.012	10.5675	11.1672	13.8908	27.3489	14.8203	13.412
ENSG00000088538.12	ENSG00000088538.12	1795	DOCK3	DOCK3	0.0129417	0.0983706	0.099704	0.110801	0.0056479	0.0470573	0.0689249	0	0.0664161	0.0307171	0.0504048	0	0.0298835	0.0772647
ENSG00000088543.14	ENSG00000088543.14	51161	C3orf18	C3orf18	0.104988	0.105975	0.587766	0.293463	0.0781788	0.364936	0.437875	0.110688	0.10215	0.205674	0.229134	0.0375019	0.313264	0.45233
ENSG00000088682.13	ENSG00000088682.13	57017	COQ9	COQ9	53.0779	40.8343	40.8215	41.7321	45.3852	39.3219	46.0985	39.8469	31.5497	31.4984	42.6558	44.7088	33.373	31.1133
ENSG00000088726.15	ENSG00000088726.15	55287	TMEM40	TMEM40	0	0	0	0	0	0	0	0	0	0	0	0	0	0
ENSG00000088727.12	ENSG00000088727.12	64147	KIF9	KIF9	11.7847	2.82302	3.04141	2.58407	12.1032	2.19484	2.73011	10.59	1.60918	3.83392	1.43455	14.1607	1.4128	2.25178
ENSG00000088756.12	ENSG00000088756.12	79822	ARHGAP28	ARHGAP28	0	0.00440108	0	0	0.30733	0	0.00627831	0	0	0	0	0.0477001	0	0.00487245
ENSG00000088766.11	ENSG00000088766.11	54675	CRLS1	CRLS1	50.8923	22.5886	25.1898	26.4725	53.4161	17.7126	24.7713	33.3152	15.2504	20.7641	18.608	44.0839	12.5488	15.3218
ENSG00000088782.4	ENSG00000088782.4	140850	DEFB127	DEFB127	0	0	0	0	0	0	0	0	0	0	0	0	0	0
ENSG00000088808.16	ENSG00000088808.16	23368	PPP1R13B	PPP1R13B	0.49	4.47774	6.61385	6.39919	0.31619	3.98345	2.41336	0.637382	3.7388	4.18013	4.26943	0.194841	4.45317	9.81775
ENSG00000088812.17	ENSG00000088812.17	8455	ATRN	ATRN	16.247	19.362	18.2597	23.1914	10.0521	20.8386	27.5224	15.3385	20.441	18.4596	24.0821	13.2358	21.6255	20.4483
ENSG00000088826.17	ENSG00000088826.17	54498	SMOX	SMOX	5.47647	6.34924	12.0428	4.79807	21.0208	18.6748	7.46504	3.1122	3.0613	6.00974	3.56209	6.60881	10.0316	7.91696
ENSG00000088827.12	ENSG00000088827.12	6614	SIGLEC1	SIGLEC1	0.00424565	0	0.00451156	0.013631	0	0.00882146	0.512144	0	0.00484186	0.0741633	0.0165362	0	0.0147054	0.167683
ENSG00000088832.14	ENSG00000088832.14	2280	FKBP1A	FKBP1A	269.746	341.773	369.251	377.592	283.218	378.66	439.779	238.822	308.468	285.112	326.535	371.588	326.897	391.616
ENSG00000088833.17	ENSG00000088833.17	55968	NSFL1C	NSFL1C	61.1201	73.6234	81.0294	89.9756	54.386	65.8652	74.8494	63.9103	70.7896	76.5235	82.2775	75.5793	65.657	56.3854
ENSG00000088836.12	ENSG00000088836.12	83959	SLC4A11	SLC4A11	0.378478	0.446849	0.29981	0.809189	3.46838	1.10279	1.68719	0.135091	0.276022	0.401632	0.826411	2.78004	1.41296	1.46949
ENSG00000088854.12	ENSG00000088854.12	25943	C20orf194	C20orf194	1.87806	5.39312	4.80778	4.85917	1.28628	5.09136	4.58157	2.36731	5.63209	4.08293	5.07828	1.32316	4.79941	4.0436
ENSG00000088876.11	ENSG00000088876.11	79175	ZNF343	ZNF343	6.55164	4.66273	4.59363	3.55566	3.94076	3.11393	2.98497	4.94983	2.50868	3.19941	5.00803	3.82202	1.80964	2.0968
ENSG00000088881.20	ENSG00000088881.20	57593	EBF4	EBF4	0.596975	0.478501	1.25083	0.521607	0	0	0.169567	0.313935	0.541154	0.163802	0.204557	0	0	0.0689468
ENSG00000088882.7	ENSG00000088882.7	56265	CPXM1	CPXM1	0.252875	0	0.0134356	0.0270624	0.606965	0.0394061	0.104748	1.04909	0	0.0240079	0.0369332	0.551997	0.0437931	0.0348396
ENSG00000088888.17	ENSG00000088888.17	57506	MAVS	MAVS	11.0976	16.4501	16.3998	14.3225	10.7915	16.8906	14.6607	8.73845	16.138	14.1046	14.6292	7.93047	16.203	8.54847
ENSG00000088899.14	ENSG00000088899.14	9762	RP5-1187M17.10	LZTS3	0.927449	0.885061	0.860032	1.18431	0.163014	0.298468	0.568062	1.28184	0.614205	0.820592	1.17007	0.157571	0.273654	0.818467
ENSG00000088926.13	ENSG00000088926.13	2160	F11	F11	0	0	0	0	0	0	0	0	0.0645969	0	0	0	0.0620915	0
ENSG00000088930.7	ENSG00000088930.7	22803	XRN2	XRN2	63.0841	58.7698	70.8986	88.029	56.0467	53.6987	76.1894	54.2236	53.9084	63.3721	88.0754	41.8681	48.106	61.1495
ENSG00000088970.15	ENSG00000088970.15	55857	KIZ	KIZ	16.2671	10.2246	9.62771	14.9701	16.2075	10.5006	8.15583	10.5795	9.90341	8.99777	7.4632	7.5376	8.44613	4.31418
ENSG00000088986.10	ENSG00000088986.10	8655	DYNLL1	DYNLL1	192.502	150.002	205.36	158.135	183.714	157.261	209.406	213.874	114.183	195.355	144.804	258.662	134.571	291.214
ENSG00000088992.17	ENSG00000088992.17	54997	TESC	TESC	207.535	362.334	434.842	301.114	289.924	397.446	352.059	76.7982	133.344	161.792	148.984	146.065	172.048	99.6253
ENSG00000089006.16	ENSG00000089006.16	27131	SNX5	SNX5	185.378	117.252	109.413	113.691	140.965	98.3931	100.897	160.46	98.2938	118.339	95.5023	117.719	76.5722	68.1341
ENSG00000089009.15	ENSG00000089009.15	6128	RPL6	RPL6	3665.34	1675.74	1634.69	1304.26	2968.88	1574.61	1532.16	3598.25	1592.74	1796.23	1542.54	2948.31	1542.18	1743.9
ENSG00000089012.14	ENSG00000089012.14	55423	SIRPG	SIRPG	0.296194	0.567208	1.04347	0.693832	0.703742	1.06006	0.437484	0.189156	0.30933	0.978301	0.19489	0.558959	0.266177	0.0377664
ENSG00000089022.13	ENSG00000089022.13	8550	MAPKAPK5	MAPKAPK5	33.7538	18.3982	16.9726	18.626	37.9704	20.5029	23.1646	32.978	16.2928	18.4071	18.4606	32.1067	18.8753	19.4978
ENSG00000089041.16	ENSG00000089041.16	5027	P2RX7	P2RX7	0.328631	0.0045857	0.0924751	0.0238917	1.52624	0.102634	0.951836	0.407366	0.0112681	0.164353	0.0954395	0.0759035	0.17564	0.927778
ENSG00000089048.14	ENSG00000089048.14	51575	ESF1	ESF1	21.1373	10.721	6.81615	7.57367	15.9996	9.43141	10.0289	23.9948	10.8865	11.6973	11.9325	19.2872	9.25295	14.0765
ENSG00000089050.14	ENSG00000089050.14	10741	RBBP9	RBBP9	3.83025	2.30687	2.267	3.45711	3.79043	2.25855	4.7177	5.67841	1.96068	2.3164	5.25781	4.04549	2.98898	5.44804
ENSG00000089053.12	ENSG00000089053.12	51433	ANAPC5	ANAPC5	186.847	130.695	128.069	132.902	163.654	124.793	118.682	121.321	84.2691	98.3978	85.1787	155.408	80.8862	65.0262
ENSG00000089057.14	ENSG00000089057.14	9962	SLC23A2	SLC23A2	7.80609	14.9244	12.1495	11.1808	7.92747	14.2635	11.6691	10.2745	19.1043	9.07659	11.8185	8.9045	16.9394	9.45648
ENSG00000089060.11	ENSG00000089060.11	80024	SLC8B1	SLC8B1	36.1183	62.3176	54.9683	52.1118	35.0216	59.5324	60.6849	34.3593	53.9651	41.1788	51.8837	48.3005	54.6154	41.3102
ENSG00000089063.14	ENSG00000089063.14	29058	TMEM230	TMEM230	122.287	135.001	142.14	154.403	119.935	132.748	169.935	68.8102	74.2588	77.6224	93.6645	82.3619	77.0574	82.1724
ENSG00000089091.16	ENSG00000089091.16	55184	DZANK1	DZANK1	1.43267	0.241316	0.396574	0.493157	0.894661	0.266904	0.388762	0.968692	0.251128	0.768221	0.284153	0.853211	0.19493	0.312292
ENSG00000089094.16	ENSG00000089094.16	84678	KDM2B	KDM2B	35.2874	28.3997	24.9893	23.7201	31.2722	29.5887	20.232	30.3235	26.4511	21.9645	22.633	33.455	26.8553	14.8886
ENSG00000089101.17	ENSG00000089101.17	26074	CFAP61	CFAP61	0.127204	0	0	0.136132	0.0687489	0	0.0187832	0	0	0	0	0.0441283	0	0
ENSG00000089116.3	ENSG00000089116.3	64211	LHX5	LHX5	0	0	0	0	0	0	0	0	0	0	0	0	0	0
ENSG00000089123.15	ENSG00000089123.15	55617	TASP1	TASP1	5.97644	2.33129	2.71717	2.51479	4.85237	1.99258	2.4141	5.56738	1.76892	2.55985	2.07429	4.09482	1.83848	2.22724
ENSG00000089127.12	ENSG00000089127.12	4938	OAS1	OAS1	0.664106	0.708292	1.43687	1.17925	2.71835	4.43828	10.0473	0.539231	0.486429	2.22818	1.45159	2.38789	5.71504	3.35171
ENSG00000089154.10	ENSG00000089154.10	10985	GCN1	GCN1	79.9588	33.7794	29.4628	35.1569	82.2174	51.3449	45.1542	47.43	20.6495	27.9925	21.4423	47.9824	28.6866	24.9329
ENSG00000089157.15	ENSG00000089157.15	6175	RPLP0	RPLP0	7131.87	2244.81	2977.75	1949.28	6291.08	1700.65	1877.76	5636.6	1307.09	3195.97	1504.05	4182.02	966.941	1445.09
ENSG00000089159.15	ENSG00000089159.15	5829	PXN	PXN	1.6692	0.398295	9.61248	10.7601	5.56281	1.52091	58.2616	2.68277	0.40715	11.4885	11.9284	1.5157	1.45843	41.8802
ENSG00000089163.4	ENSG00000089163.4	23409	SIRT4	SIRT4	0.401734	0.135776	0.49114	0.254454	0.266139	0.0875041	0.164701	0.441082	0.284815	0.259024	0.278248	0.220137	0.0978607	0.100214
ENSG00000089169.14	ENSG00000089169.14	22895	RPH3A	RPH3A	0	0	0	0	0.0112516	0	0.106797	0	0	0	0	0	0.0151714	0
ENSG00000089177.17	ENSG00000089177.17	55614	KIF16B	KIF16B	0	0	0	0	0	0	0	0	0	0	0	0	0	0
ENSG00000089195.14	ENSG00000089195.14	51605	TRMT6	TRMT6	23.1489	15.5318	21.2628	28.3357	24.7107	16.8819	24.0057	22.2832	14.4609	25.1564	25.8588	23.8309	11.8146	24.2771
ENSG00000089199.9	ENSG00000089199.9	1114	CHGB	CHGB	0.129661	0.125919	0.263038	0.21445	0.514413	0.783744	1.17184	0.236788	0.0806562	0.279773	0.241022	0.226429	0.726848	0.692066
ENSG00000089220.4	ENSG00000089220.4	5037	PEBP1	PEBP1	332.602	80.3122	73.9027	73.7594	173.12	52.3641	69.0536	297.233	50.8749	89.2175	74.3701	303.34	45.4634	58.4871
ENSG00000089225.19	ENSG00000089225.19	6910	TBX5	TBX5	0	0	0	0	0	0	0	0	0	0	0	0	0	0
ENSG00000089234.15	ENSG00000089234.15	8315	BRAP	BRAP	15.4414	16.506	16.1934	16.2197	12.5365	16.5015	15.3862	15.2877	16.9582	15.8348	18.215	16.622	16.0894	16.5152
ENSG00000089248.6	ENSG00000089248.6	10961	ERP29	ERP29	222.783	196.76	168.376	143.642	225.864	218.131	129.013	204.983	157.55	180.628	141.489	202.986	193.09	101.707
ENSG00000089250.18	ENSG00000089250.18	4842	NOS1	NOS1	0	0	0	0	0	0	0	0	0	0	0	0	0	0
ENSG00000089280.18	ENSG00000089280.18	2521	FUS	FUS	519.771	375.24	307.558	294.347	466.307	456.722	374.687	540.122	331.368	373.844	282.55	603.906	433.337	460.795
ENSG00000089289.15	ENSG00000089289.15	3476	IGBP1	IGBP1	47.6172	64.5831	45.8883	40.1444	66.2022	64.9273	46.1743	39.349	59.113	40.2896	37.1506	35.6591	57.9887	34.6015
ENSG00000089327.14	ENSG00000089327.14	53827	FXYD5	FXYD5	230.26	421.073	377.094	412.192	281.644	292.324	280.88	191.373	313.997	255.84	370.436	182.624	276.667	240.756
ENSG00000089335.20	ENSG00000089335.20	55900	ZNF302	ZNF302	0.081099	0.0618797	0.0553878	0.0433787	0.492388	0.637709	0.457711	0	0	0	0.00883636	0.141637	0.32012	0.214111
ENSG00000089351.14	ENSG00000089351.14	57655	GRAMD1A	GRAMD1A	44.5987	38.8901	37.0701	45.0901	31.8834	48.9352	78.7809	37.6919	41.8187	30.5352	41.4204	23.8233	49.1289	97.3687
ENSG00000089356.16	ENSG00000089356.16	5349	FXYD3	FXYD3	0	0	0	0	0	0	0	0	0	0	0	0	0	0
ENSG00000089472.16	ENSG00000089472.16	9843	HEPH	HEPH	0.0691183	0	0	0.0131233	0.00691693	0.0609616	0.0514798	0.0379631	0.00903767	0.0892469	0	0	0.0091495	0.00727887
ENSG00000089486.16	ENSG00000089486.16	29965	CDIP1	CDIP1	46.193	34.5473	36.7411	22.2671	22.9089	14.0153	6.91819	23.3579	20.5111	21.3002	15.8086	12.3405	11.7328	4.60468
ENSG00000089505.17	ENSG00000089505.17	113540	CMTM1	CMTM1	2.76344	13.4277	15.5491	10.2585	5.84654	9.33132	8.8431	2.09725	6.95128	6.98344	6.34668	2.06697	6.55193	3.35878
ENSG00000089558.8	ENSG00000089558.8	23415	KCNH4	KCNH4	0.0235785	0.0387516	0.0325462	0.0252334	0.520544	0.0898197	0.0372077	0.054918	0.0179259	0.0373098	0.0459174	0.534662	0.19964	0.028876
ENSG00000089597.16	ENSG00000089597.16	23193	GANAB	GANAB	234.827	141.464	152.229	137.101	206.55	151.578	141.703	157.568	102.696	137.634	106.755	148.866	116.301	91.8986
ENSG00000089639.10	ENSG00000089639.10	51291	GMIP	GMIP	14.9268	90.9119	85.773	107.908	20.5878	94.7451	90.2245	17.2117	93.3084	63.9662	107.91	21.1257	95.7457	56.7359
ENSG00000089682.16	ENSG00000089682.16	55285	RBM41	RBM41	6.9668	9.92049	10.142	10.193	5.63424	6.72938	7.22265	6.55924	6.72864	6.03785	6.51191	4.6338	5.50845	3.97583
ENSG00000089685.14	ENSG00000089685.14	332	BIRC5	BIRC5	80.8351	11.2797	28.7345	14.9892	52.5619	7.34277	4.30932	53.3901	5.6232	25.0457	9.53019	48.6695	2.61026	1.16314
ENSG00000089692.8	ENSG00000089692.8	3902	LAG3	LAG3	0.0201455	0.110989	0.103099	0.148015	0.320405	0.0839792	0.143058	0.0954976	0.0890681	0.103807	0.111722	0.0545873	0.0721788	0.0864959
ENSG00000089693.10	ENSG00000089693.10	8079	MLF2	MLF2	108.781	212.735	227.909	190.325	86.1698	171.552	143.611	105.832	189.082	185.514	179.25	90.631	151.919	118.048
ENSG00000089723.9	ENSG00000089723.9	78990	OTUB2	OTUB2	0.245501	0.220076	0.332025	0.246809	0.461023	0.533279	0.413818	0.214421	0.263008	0.289582	0.224554	0.386506	0.29203	0.307488
ENSG00000089737.15	ENSG00000089737.15	57062	DDX24	DDX24	118.902	87.1461	59.3447	75.5255	105.045	112.988	99.0874	117.94	80.8171	62.5092	87.2963	140.292	108.418	107.903
ENSG00000089775.11	ENSG00000089775.11	7597	ZBTB25	ZBTB25	1.01943	1.51659	0.717839	1.60649	1.55509	1.38853	2.36684	0.959438	1.68903	0.896659	1.94059	0.897999	1.72915	1.68574
ENSG00000089818.16	ENSG00000089818.16	25977	NECAP1	NECAP1	11.6931	26.1892	27.532	25.0956	19.9018	26.6871	33.4443	18.2744	24.1777	20.8776	27.865	11.2671	25.852	36.0991
ENSG00000089820.15	ENSG00000089820.15	393	ARHGAP4	ARHGAP4	132.56	265.643	225.801	253.352	158.71	269.595	249.332	74.6182	131.893	119.364	139.156	52.6929	151.225	65.4109
ENSG00000089847.12	ENSG00000089847.12	170961	ANKRD24	ANKRD24	0.187631	0.430674	0.463332	0.533448	0.113703	1.07829	0.550507	0.218532	0.947329	0.453986	1.10176	0.132315	1.12157	0.481838
ENSG00000089876.11	ENSG00000089876.11	55760	DHX32	DHX32	10.3083	8.61724	7.75747	6.87297	6.56177	6.96233	6.42583	9.89528	7.80372	7.92355	8.5191	6.57299	5.43005	7.21433
ENSG00000089902.9	ENSG00000089902.9	23186	RCOR1	RCOR1	45.3503	83.5218	81.0295	75.2688	45.6651	88.3905	64.9152	38.5732	61.2458	53.8351	54.667	32.7319	54.03	48.3921
ENSG00000089916.17	ENSG00000089916.17	55668	GPATCH2L	GPATCH2L	6.81433	8.84202	8.15374	7.998	6.7483	10.8341	12.5206	6.99818	8.2717	8.54196	8.81777	6.37975	11.1998	16.4846
ENSG00000090006.17	ENSG00000090006.17	8425	LTBP4	LTBP4	2.59337	1.44376	2.55595	1.11057	2.42292	1.52069	1.68326	2.81026	0.685646	1.59295	1.57312	1.58035	1.76675	0.807003
ENSG00000090013.9	ENSG00000090013.9	645	BLVRB	BLVRB	11.8917	20.7278	25.4539	23.1785	12.851	18.1799	39.7067	9.54099	14.2669	17.7931	21.3253	4.75027	14.7056	35.8156
ENSG00000090020.10	ENSG00000090020.10	6548	SLC9A1	SLC9A1	7.33971	33.7246	38.1833	31.5055	11.0489	33.9727	27.9261	6.69381	25.0192	21.3394	18.1466	8.52087	20.8318	17.024
ENSG00000090054.13	ENSG00000090054.13	10558	SPTLC1	SPTLC1	49.6552	64.7386	62.4211	71.4141	39.3894	55.9534	60.0731	43.8666	55.2267	59.1202	59.8054	37.3786	47.9368	51.1525
ENSG00000090060.17	ENSG00000090060.17	10914	PAPOLA	PAPOLA	121.316	120.61	122.458	130.616	105.004	118.486	126.596	88.6822	82.5008	87.885	83.0822	99.1912	78.232	88.8004
ENSG00000090061.17	ENSG00000090061.17	8812	CCNK	CCNK	134.305	119.31	124.375	125.6	106.15	109.636	104.649	52.9065	44.998	51.7026	49.4096	62.9988	46.5415	41.7645
ENSG00000090097.20	ENSG00000090097.20	57060	PCBP4	PCBP4	5.48597	6.30296	4.31086	4.36253	1.1045	2.13839	2.65481	3.8336	4.4102	4.37867	4.41539	0.432627	2.27536	1.60068
ENSG00000090104.11	ENSG00000090104.11	5996	RGS1	RGS1	1.01365	0.0381724	0	0	0.0401687	0.047852	0.219334	1.37721	0.0524845	0.152925	0.112027	0.060276	0	0.147948
ENSG00000090238.11	ENSG00000090238.11	83719	YPEL3	YPEL3	0.0593112	0.048738	0.133202	0.0634741	0.051768	0.0616173	0.0701953	0.091627	0.120809	0	0	0.0516529	0	0.0544754
ENSG00000090263.15	ENSG00000090263.15	51650	MRPS33	MRPS33	71.8771	30.7121	28.2175	24.8827	64.6449	28.8904	31.8836	59.9516	23.8415	32.9892	25.058	49.0396	20.7396	19.5967
ENSG00000090266.12	ENSG00000090266.12	4708	NDUFB2	NDUFB2	89.312	68.2624	81.8548	73.6441	75.3721	78.3936	93.6803	86.8329	55.5332	82.1973	81.6174	121.57	76.2677	75.5688
ENSG00000090273.13	ENSG00000090273.13	10726	NUDC	NUDC	117.305	29.9197	32.01	34.3045	101.628	31.9328	35.8022	106.31	22.8398	43.2365	30.7575	132.95	29.6947	29.599
ENSG00000090316.15	ENSG00000090316.15	10296	MAEA	MAEA	44.9097	74.398	93.3156	62.2211	65.2602	70.36	51.1176	46.35	61.8836	72.5251	60.3017	57.3291	61.7941	39.9724
ENSG00000090339.8	ENSG00000090339.8	3383	ICAM1	ICAM1	1.59641	44.5889	44.1146	45.051	3.07301	47.0392	244.453	7.68735	46.3008	67.0378	45.8241	0.992403	55.8848	619.391
ENSG00000090372.14	ENSG00000090372.14	29888	STRN4	STRN4	55.7149	74.4042	64.216	63.9345	70.9106	71.7142	76.4188	41.0191	45.7462	39.5156	47.0731	38.7247	53.8279	48.7287
ENSG00000090376.8	ENSG00000090376.8	11213	IRAK3	IRAK3	12.9583	16.9267	15.1363	17.6701	12.6727	17.4183	14.0819	11.2119	17.0914	13.0679	14.0045	10.7879	15.3571	18.407
ENSG00000090382.6	ENSG00000090382.6	4069	LYZ	LYZ	29.1212	380.923	403.574	814.963	51.5132	859.11	1133.27	16.666	234.292	253.05	563.369	154.598	610.956	714.402
ENSG00000090402.7	ENSG00000090402.7	6476	SI	SI	0	0	0	0	0	0	0	0	0	0	0	0	0	0
ENSG00000090432.6	ENSG00000090432.6	79594	MUL1	MUL1	10.447	14.6162	14.4553	13.5381	8.78341	14.8781	14.5175	8.74603	14.1161	12.6094	15.4027	11.4239	15.6627	14.2454
ENSG00000090447.11	ENSG00000090447.11	7023	TFAP4	TFAP4	60.8129	12.1497	8.09593	7.47982	42.9618	9.5957	6.71795	40.7829	8.80739	8.71972	15.0561	39.6841	9.50899	2.56323
ENSG00000090470.14	ENSG00000090470.14	10081	PDCD7	PDCD7	34.3707	25.4955	24.703	21.0481	29.2875	20.6131	17.5157	17.9521	14.8294	11.6371	12.0728	16.1626	13.0117	9.35454
ENSG00000090487.10	ENSG00000090487.10	51324	SPG21	SPG21	64.5209	73.2738	88.4265	76.7693	48.527	68.0182	90.036	57.3811	67.9493	54.8806	70.5293	54.51	63.1684	116.222
ENSG00000090512.11	ENSG00000090512.11	26998	FETUB	FETUB	0	0	0	0	0	0	0	0	0	0	0	0	0	0
ENSG00000090520.10	ENSG00000090520.10	51726	DNAJB11	DNAJB11	170.737	171.728	159.309	163.994	179.291	160.873	161.47	117.851	97.406	133.164	98.4777	217.786	88.0596	109.665
ENSG00000090530.9	ENSG00000090530.9	55214	P3H2	P3H2	0	0	0	0	0	0	0	0	0	0	0	0	0	0
ENSG00000090534.17	ENSG00000090534.17	7066	THPO	THPO	0	0	0	0	0.0185419	0	0.0251419	0	0	0	0	0	0	0
ENSG00000090539.15	ENSG00000090539.15	8646	CHRD	CHRD	0	0.0199892	0	0.0260332	0	0	0	0	0.0106869	0.0230681	0.0169349	0	0.0216394	0.0710888
ENSG00000090554.12	ENSG00000090554.12	2323	FLT3LG	FLT3LG	2.44923	2.11903	2.14501	1.24794	4.19062	2.30273	1.25681	1.74804	0.90107	1.67196	0.874401	1.81401	1.21949	0.924768
ENSG00000090565.15	ENSG00000090565.15	9727	RAB11FIP3	RAB11FIP3	9.13248	11.1378	9.0168	6.3579	10.1459	16.4792	13.7377	3.0961	5.03352	4.57136	4.46753	4.30311	8.06519	3.90506
ENSG00000090581.9	ENSG00000090581.9	84572	GNPTG	GNPTG	31.7425	85.5987	81.37	85.3649	21.5137	81.528	109.858	18.4319	63.2591	38.6097	73.06	19.0711	73.199	89.6087
ENSG00000090612.20	ENSG00000090612.20	10795	ZNF268	ZNF268	6.64387	8.62662	7.6262	8.98934	6.52501	8.25388	8.6625	9.54632	8.85017	9.05141	9.45235	7.73631	8.41399	9.19315
ENSG00000090615.12	ENSG00000090615.12	2802	GOLGA3	GOLGA3	15.6693	13.367	11.5599	10.9743	20.0984	17.5466	14.0525	10.633	9.74743	11.3379	9.35234	11.9336	9.7561	7.92347
ENSG00000090621.13	ENSG00000090621.13	8761	PABPC4	PABPC4	219.924	126.622	85.4555	102.926	161.568	105.753	88.9549	176.761	99.4665	104.808	109.977	143.387	87.9223	83.9685
ENSG00000090659.17	ENSG00000090659.17	30835	CD209	CD209	0	0	0	0	0	0	0.0321028	0	0	0	0	0	0	0.128987
ENSG00000090661.11	ENSG00000090661.11	79603	CERS4	CERS4	8.05842	19.7555	18.8948	26.2407	4.81642	20.2464	15.3214	4.87606	19.0846	10.7589	21.4093	2.43453	15.7695	9.74258
ENSG00000090674.15	ENSG00000090674.15	57192	MCOLN1	MCOLN1	11.9727	18.5308	17.6074	19.1577	7.20114	16.6391	22.5411	8.22073	17.5489	8.93962	15.7992	5.43208	17.0761	23.2437
ENSG00000090686.15	ENSG00000090686.15	84196	USP48	USP48	58.25	46.5322	42.2062	60.5134	59.0483	55.3713	51.8775	29.15	31.6553	32.6055	27.7103	35.0821	31.6852	20.2895
ENSG00000090776.5	ENSG00000090776.5	1947	EFNB1	EFNB1	1.43179	1.56386	2.08847	1.79877	1.59123	1.63528	2.37867	1.43695	1.19675	1.71395	1.65389	1.1104	1.7352	1.44578
ENSG00000090857.13	ENSG00000090857.13	55066	PDPR	PDPR	31.9135	24.7721	23.1266	22.4541	27.8915	25.0704	23.822	33.8932	28.0586	27.5689	27.2697	33.525	26.6687	18.5492
ENSG00000090861.15	ENSG00000090861.15	16	AARS	AARS	147.266	22.918	51.6016	41.6417	106.51	18.2476	27.7446	112.493	17.4207	44.1034	27.7066	40.2902	14.8397	17.0528
ENSG00000090863.11	ENSG00000090863.11	2734	GLG1	GLG1	22.4845	48.4211	40.9351	47.0312	30.9415	55.6471	54.6558	18.9029	43.6581	46.6358	46.7034	25.5012	43.0992	41.4827
ENSG00000090889.11	ENSG00000090889.11	24137	KIF4A	KIF4A	16.6144	4.13471	7.58307	5.88815	12.3405	3.14478	1.52072	14.9055	2.69003	12.9616	3.84118	13.752	1.20221	0.379885
ENSG00000090905.17	ENSG00000090905.17	27327	TNRC6A	TNRC6A	19.3806	33.8306	30.0415	33.9485	23.1118	54.5975	30.1804	18.2194	29.4587	15.6599	26.5449	24.2782	34.8379	24.1311
ENSG00000090924.14	ENSG00000090924.14	64857	PLEKHG2	PLEKHG2	3.58582	1.63807	3.80665	5.3272	6.37387	3.00969	5.44867	4.4692	1.55151	3.8187	1.21781	0.868949	0.614756	1.91395
ENSG00000090932.10	ENSG00000090932.10	10683	DLL3	DLL3	0.134433	0	0.0158715	0	0	0	0	0.0980404	0	0	0.0436319	0.0130415	0	0
ENSG00000090971.4	ENSG00000090971.4	57106	NAT14	NAT14	2.07549	4.28883	3.948	2.80813	14.5356	3.11768	3.18432	1.65216	2.73803	2.61143	1.87885	5.84592	1.12651	1.40708
ENSG00000090975.12	ENSG00000090975.12	57605	PITPNM2	PITPNM2	1.03011	0.0950279	0.122704	0.0687841	1.31577	0.144123	0.137086	1.25619	0.0936804	0.0957842	0.0936275	1.02156	0.165022	0.0707097
ENSG00000090989.17	ENSG00000090989.17	55763	EXOC1	EXOC1	15.5145	25.4994	25.3041	29.1522	11.318	25.5411	29.8689	12.8251	27.1683	23.8157	30.459	11.001	25.4119	21.7061
ENSG00000091009.7	ENSG00000091009.7	54439	RBM27	RBM27	20.794	17.4459	16.2411	15.6248	25.2967	21.5472	23.4566	18.9636	14.3569	12.4708	15.3609	22.6731	17.0155	17.4747
ENSG00000091010.4	ENSG00000091010.4	5459	POU4F3	POU4F3	0.0564993	0.116068	0.120076	0.152225	0.0246569	0.0586961	0.133735	0	0.0966502	0.0536402	0	0.0739988	0.0652307	0.0778412
ENSG00000091039.16	ENSG00000091039.16	114882	OSBPL8	OSBPL8	39.0032	53.2408	47.7047	56.915	29.3234	54.6319	49.4421	38.4105	53.1332	39.9737	47.2276	26.6986	42.3803	44.2068
ENSG00000091073.19	ENSG00000091073.19	113878	DTX2	DTX2	6.53063	17.0742	16.0422	20.3854	7.77055	15.8441	23.3382	8.1735	20.9192	12.8609	20.9716	7.13816	20.9661	24.3956
ENSG00000091106.18	ENSG00000091106.18	58484	NLRC4	NLRC4	0.655311	3.361	8.52804	10.0255	0.719436	7.17291	11.9414	0.6133	4.02391	3.63422	9.39303	0.684875	9.21944	7.22447
ENSG00000091127.13	ENSG00000091127.13	54517	PUS7	PUS7	62.7576	8.51208	4.26778	10.2833	44.3828	4.91376	9.83314	31.9002	4.77143	7.63314	8.69178	33.5146	3.11838	7.22539
ENSG00000091128.12	ENSG00000091128.12	22798	LAMB4	LAMB4	0	0	0	0	0	0	0	0	0	0	0	0	0	0
ENSG00000091129.19	ENSG00000091129.19	4897	NRCAM	NRCAM	0.0297565	0.0733074	0.0968692	0.0907716	0.0644172	0.160869	1.09041	0.170299	0.0111801	0.269485	0.0985636	0.0175761	0.363547	2.8086
ENSG00000091136.13	ENSG00000091136.13	3912	LAMB1	LAMB1	0	0	0	0	0	0	0	0	0	0	0	0	0	0
ENSG00000091137.11	ENSG00000091137.11	5172	SLC26A4	SLC26A4	0.119887	0.983888	0.586836	0.801179	0.047575	0.0851329	0.582612	0.0153366	0.806185	0.826802	0.476156	0.0956524	0.143863	0.35547
ENSG00000091138.12	ENSG00000091138.12	1811	SLC26A3	SLC26A3	0.078273	0	0	0	0	0	0	0	0	0	0	0.00908136	0	0
ENSG00000091140.12	ENSG00000091140.12	1738	DLD	DLD	82.8692	49.7035	57.4564	50.9407	66.8999	48.8409	52.5386	70.1235	42.3319	57.5822	48.6646	69.0399	37.1034	51.7552
ENSG00000091157.13	ENSG00000091157.13	23335	WDR7	WDR7	9.59826	21.02	19.6955	24.4596	10.1095	25.6461	25.1147	8.97878	14.7177	18.0751	15.6075	10.4306	21.4017	16.1511
ENSG00000091164.12	ENSG00000091164.12	9352	TXNL1	TXNL1	96.1591	68.8544	66.992	64.2521	94.0454	65.8186	74.208	83.2176	67.9793	67.686	66.7635	97.4154	56.1648	87.8755
ENSG00000091181.19	ENSG00000091181.19	3568	IL5RA	IL5RA	0.188692	0.121744	0.0723277	0.252498	0.124328	0.00540508	0.0558941	0.174998	0.0538894	0	0.184062	0.165164	0.0545621	0
ENSG00000091262.14	ENSG00000091262.14	368	ABCC6	ABCC6	0	0.0514247	0.0619132	0.0610702	0.0880612	0.160859	0.0477342	0	0.054889	0	0.0228417	0.00435766	0.0243589	0
ENSG00000091317.7	ENSG00000091317.7	54918	CMTM6	CMTM6	32.167	110.7	124.951	119.001	26.2994	101.045	105.151	30.0539	110.751	104.415	111.321	31.5819	85.7448	141.079
ENSG00000091409.14	ENSG00000091409.14	3655	ITGA6	ITGA6	14.936	38.9096	31.1274	21.5559	9.05321	29.7411	9.3575	10.1217	30.4715	24.9799	15.8435	7.26938	17.8701	7.33596
ENSG00000091428.17	ENSG00000091428.17	11069	RAPGEF4	RAPGEF4	2.25187	0.18984	0.311354	0.829474	0.660804	0.454529	0.335245	1.01273	0.317188	0.247264	0.514187	0.322072	0.14942	0.0872228
ENSG00000091436.16	ENSG00000091436.16	51776	AC013461.1	ZAK	16.6441	3.28369	7.73452	10.1509	9.65967	2.64453	11.1432	18.2481	3.75376	10.6792	15.7312	13.45	3.93755	15.9181
ENSG00000091482.5	ENSG00000091482.5	23676	SMPX	SMPX	0	0	0	0	0	0	0	0	0	0	0	0	0	0
ENSG00000091483.6	ENSG00000091483.6	2271	FH	FH	113.738	28.7155	29.9229	30.4372	98.3751	32.6433	35.7655	74.6918	18.7691	30.7711	28.9649	101.978	24.5328	39.6194
ENSG00000091490.10	ENSG00000091490.10	23231	SEL1L3	SEL1L3	8.90812	3.8375	10.3066	9.23762	2.63848	5.47019	16.7582	9.09734	3.52434	20.8164	10.1553	1.67096	4.43485	19.9859
ENSG00000091513.14	ENSG00000091513.14	7018	TF	TF	0.0351369	1.38926	1.70443	1.77468	0	0.87127	0.755649	0.0640177	1.21487	0.862765	0.892996	0.0639994	0.332583	0.285499
ENSG00000091527.15	ENSG00000091527.15	55573	CDV3	CDV3	173.477	160.524	146.458	143.795	172.781	137.062	133.449	131.567	126.879	118.909	138.093	147.366	110.256	105.13
ENSG00000091536.16	ENSG00000091536.16	51168	MYO15A	MYO15A	0.0347629	0.389557	0.130793	0.219669	0.0963981	0.122816	0.0633842	0.0169688	0.0965867	0.195161	0.102087	0.0299572	0.11467	0
ENSG00000091542.8	ENSG00000091542.8	54890	ALKBH5	ALKBH5	28.9597	39.2849	36.4097	35.1486	15.8769	20.54	15.5006	27.1458	33.3773	27.827	33.4994	18.0172	18.4212	10.8182
ENSG00000091583.10	ENSG00000091583.10	350	APOH	APOH	0	0	0.0302039	0	0	0.0527183	0.0336398	0	0	0	0.0533968	0	0.0633147	0
ENSG00000091592.15	ENSG00000091592.15	22861	NLRP1	NLRP1	0.229096	4.1033	2.13799	5.38922	0.768494	15.7793	9.902	0.121155	4.84017	1.7999	6.31487	0.1521	19.4165	4.66289
ENSG00000091622.15	ENSG00000091622.15	83394	PITPNM3	PITPNM3	0.162374	0.0905839	0.0620863	0.0788708	0.118951	0.0538004	0.115229	0.11354	0.111044	0.162357	0.193526	0.0302549	0.0936283	0.040725
ENSG00000091640.7	ENSG00000091640.7	9552	SPAG7	SPAG7	32.5148	26.8795	28.3438	29.9181	27.5003	23.1674	25.3514	24.9545	20.5871	25.2728	25.3478	19.4316	20.3551	23.9642
ENSG00000091651.8	ENSG00000091651.8	23594	ORC6	ORC6	39.933	5.42033	7.85825	7.13856	27.065	5.44931	5.37272	48.4289	3.95413	14.0768	6.62844	36.0052	2.96022	2.51594
ENSG00000091656.15	ENSG00000091656.15	79776	ZFHX4	ZFHX4	0	0	0	0	0.00403444	0	0	0	0	0	0	0.067387	0	0
ENSG00000091664.7	ENSG00000091664.7	57084	SLC17A6	SLC17A6	0	0	0	0	0	0	0	0	0	0	0	0	0	0
ENSG00000091704.9	ENSG00000091704.9	1357	CPA1	CPA1	0	0	0	0	0	0	0	0	0	0	0	0	0	0
ENSG00000091732.15	ENSG00000091732.15	51530	ZC3HC1	ZC3HC1	14.44	10.5934	8.64167	7.87171	10.7486	7.42234	8.18883	12.2425	6.83207	8.95522	8.91226	11.3418	6.46445	8.03256
ENSG00000091831.21	ENSG00000091831.21	2099	ESR1	ESR1	0	0	0	0	0	0	0	0	0.00602977	0	0	0	0	0.00406292
ENSG00000091844.7	ENSG00000091844.7	26575	RGS17	RGS17	0	0.00793091	0	0.0206577	0	0.0100267	0.0114226	0	0	0	0	0	0	0
ENSG00000091879.13	ENSG00000091879.13	285	ANGPT2	ANGPT2	0	0	0.01128	0	0	0	0	0	0	0	0	0	0	0
ENSG00000091947.9	ENSG00000091947.9	84336	TMEM101	TMEM101	17.7271	14.2079	15.1478	12.6566	20.9544	15.9519	16.4409	16.253	12.1999	12.3077	13.2715	15.9859	16.3709	9.36729
ENSG00000091972.18	ENSG00000091972.18	4345	CD200	CD200	0	0	0	0	0	0	0	0	0	0	0	0	0	0
ENSG00000091986.15	ENSG00000091986.15	151887	CCDC80	CCDC80	0	0.00677839	0	0	0.00197521	0	0.0914035	0	0	0	0.0636167	0.00720255	0	0.0637443
ENSG00000092009.10	ENSG00000092009.10	1215	CMA1	CMA1	0	0	0	0	0	0	0.0445855	0	0	0.0610205	0	0	0	0.0692115
ENSG00000092010.14	ENSG00000092010.14	5720	PSME1	PSME1	183.323	203.543	208.777	184.711	198.104	228.74	194.553	130.775	136.03	163.959	152.902	143.344	184.792	176.992
ENSG00000092020.10	ENSG00000092020.10	55012	PPP2R3C	PPP2R3C	46.4384	34.7698	41.1376	51.7421	32.3596	37.9407	52.5981	29.2441	22.3605	28.7506	30.2861	28.337	19.2788	33.5689
ENSG00000092036.16	ENSG00000092036.16	54930	HAUS4	HAUS4	77.0109	61.4081	79.9865	90.5937	68.9297	42.3041	56.0201	54.9546	43.9204	51.5712	63.9427	29.9641	28.9437	31.9333
ENSG00000092051.16	ENSG00000092051.16	84502	JPH4	JPH4	0.00841702	0	0	0.0321352	0.00734654	0.124781	0.496592	0	0	0.0159822	0.00819554	0	0.0346314	0.360092
ENSG00000092054.12	ENSG00000092054.12	4625	MYH7	MYH7	0	0	0	0	0	0	0	0	0	0	0	0	0	0
ENSG00000092067.5	ENSG00000092067.5	1053	CEBPE	CEBPE	113.14	84.0202	135.15	58.5464	96.9278	51.3673	18.7792	101.302	54.6138	202.748	38.9536	125.398	36.119	3.72344
ENSG00000092068.18	ENSG00000092068.18	23428	SLC7A8	SLC7A8	1.09473	0.550497	0.453618	0.389164	2.83269	0.696483	2.44966	0.759898	0.45827	0.539011	0.870452	2.06902	0.707849	0.619871
ENSG00000092094.10	ENSG00000092094.10	55644	OSGEP	OSGEP	71.6209	97.712	82.4833	87.8274	78.1777	88.9048	73.7283	55.9169	100.842	68.2798	79.0377	52.0731	92.8934	53.2506
ENSG00000092096.14	ENSG00000092096.14	51310	SLC22A17	SLC22A17	0	0	0	0	0.0156466	0	0	0.0313147	0	0	0	0	0	0
ENSG00000092098.16	ENSG00000092098.16	55072	RNF31	RNF31	43.328	74.4702	73.2805	70.088	53.552	67.1444	70.4631	29.8737	59.3919	46.0778	60.3188	32.4186	67.6838	36.1374
ENSG00000092108.20	ENSG00000092108.20	23256	SCFD1	SCFD1	64.7452	73.5012	90.9676	94.0162	59.9822	74.3716	80.5307	46.5781	59.2558	65.3564	62.4598	38.7539	41.5513	55.5252
ENSG00000092140.14	ENSG00000092140.14	55632	G2E3	G2E3	25.3572	15.9934	18.1748	18.4742	15.3003	16.5684	12.9684	16.3366	10.8416	12.0494	12.852	11.6185	12.4604	11.0783
ENSG00000092148.12	ENSG00000092148.12	25831	HECTD1	HECTD1	46.136	59.6406	56.37	62.7517	50.2425	64.3363	60.7219	40.6806	52.4285	52.3343	54.7333	43.5629	50.0911	48.3324
ENSG00000092199.17	ENSG00000092199.17	3183	HNRNPC	HNRNPC	1181.35	608.904	539.152	611.191	924.808	551.821	481.277	782.014	445.816	590.4	480.836	861.069	359.146	421.148
ENSG00000092200.12	ENSG00000092200.12	57096	RPGRIP1	RPGRIP1	0	9.03807	5.73001	6.54245	0.0134046	5.90641	3.78138	0.112303	10.665	2.62578	6.19742	0.120052	7.32574	1.542
ENSG00000092201.9	ENSG00000092201.9	11198	SUPT16H	SUPT16H	120.996	44.5892	41.8232	45.9863	91.9781	40.4022	37.9291	111.045	42.0787	56.5687	50.2872	109.975	37.8345	34.5163
ENSG00000092203.13	ENSG00000092203.13	9878	TOX4	TOX4	48.6893	59.3405	65.7336	61.6165	39.7218	48.8442	50.53	42.0817	49.7121	53.494	62.4356	42.8423	48.4781	46.1304
ENSG00000092208.16	ENSG00000092208.16	8487	GEMIN2	GEMIN2	16.3584	9.36613	8.22812	5.80744	14.3496	8.45422	9.53564	18.3124	10.6106	9.26449	11.8938	17.9137	8.18582	6.66925
ENSG00000092295.11	ENSG00000092295.11	7051	TGM1	TGM1	0.638006	0.218315	1.09984	0.719498	0.498696	1.04007	0.397112	0.930759	0.497397	0.360793	0.674255	1.15409	0.897267	0.252145
ENSG00000092330.15	ENSG00000092330.15	26277	TINF2	TINF2	40.446	91.817	98.0529	92.8981	24.7265	73.8034	72.7672	20.4268	53.6658	56.0602	66.2917	13.9635	44.5688	35.2041
ENSG00000092345.13	ENSG00000092345.13	1618	DAZL	DAZL	0	0	0	0	0	0	0	0.0084828	0	0	0	0	0	0
ENSG00000092377.13	ENSG00000092377.13	90665	TBL1Y	TBL1Y	0.0459063	0.0592804	0.0348426	0.0912421	0.0171699	0.0340639	0.0232817	0	0	0	0	0	0	0
ENSG00000092421.16	ENSG00000092421.16	57556	SEMA6A	SEMA6A	0	0	0	0	0	0	0	0	0	0	0	0	0	0.0687802
ENSG00000092439.13	ENSG00000092439.13	54822	TRPM7	TRPM7	14.6352	9.81006	9.27842	11.1046	23.472	18.5751	19.5145	14.0917	8.69167	11.377	9.9232	15.7654	15.952	17.8599
ENSG00000092445.11	ENSG00000092445.11	7301	TYRO3	TYRO3	4.93842	0.659978	1.12136	1.55378	1.43096	0.133396	0.179373	5.13118	0.197949	0.744134	0.618455	0.624933	0.0177335	0.343583
ENSG00000092470.11	ENSG00000092470.11	79968	WDR76	WDR76	21.209	3.77387	4.6567	3.36636	23.3261	3.59727	2.36897	26.3194	1.85619	8.80704	3.38911	27.0312	1.35319	0.504533
ENSG00000092529.22	ENSG00000092529.22	825	CAPN3	CAPN3	4.09145	14.2381	13.8355	10.2809	2.59674	12.7007	8.96918	2.02943	8.69812	6.73573	4.60512	1.63733	6.31961	1.92219
ENSG00000092531.9	ENSG00000092531.9	8773	SNAP23	SNAP23	69.7656	124.935	101.058	139.789	79.8853	173.741	263.106	59.9416	79.0525	111.644	92.5769	62.0605	142.169	247.217
ENSG00000092607.13	ENSG00000092607.13	6913	TBX15	TBX15	0.0167982	0.0183703	0.026775	0.0598005	0.0195123	0.0232247	0	0.00976251	0.0287353	0.0424487	0.0544082	0.00975973	0.0388118	0.0386053
ENSG00000092621.11	ENSG00000092621.11	26227	PHGDH	PHGDH	168.89	12.1909	15.2632	17.2767	196.763	4.44864	3.5842	129.032	10.1638	29.7286	11.9628	52.708	2.46537	1.06584
ENSG00000092758.15	ENSG00000092758.15	1299	COL9A3	COL9A3	3.3161	9.5388	12.5751	4.61751	2.10978	7.91136	3.20055	1.05583	5.96917	4.8202	1.89967	1.21444	4.01115	0.202398
ENSG00000092820.17	ENSG00000092820.17	7430	EZR	EZR	62.7748	48.2435	56.1567	51.5143	51.1734	33.2682	30.2651	58.93	41.6332	59.4391	49.2898	50.9088	28.6055	29.5821
ENSG00000092841.18	ENSG00000092841.18	4637	MYL6	MYL6	0	2210.01	2888.39	0	652.241	1827.94	0	710.019	1142.89	1632.63	1481.29	509.803	1117.45	1153.26
ENSG00000092847.11	ENSG00000092847.11	26523	AGO1	AGO1	6.68368	6.62844	8.06795	7.86127	5.94272	9.77482	9.59343	5.32901	6.13766	6.99332	6.99137	5.84294	9.57297	8.35205
ENSG00000092850.11	ENSG00000092850.11	27285	TEKT2	TEKT2	0	0.0522102	0.0675159	0.120196	0.0438708	0.0440043	0.0250644	0	0.0966124	0	0.0412429	0	0.0978078	0.0461664
ENSG00000092853.13	ENSG00000092853.13	63967	CLSPN	CLSPN	18.0826	2.52744	4.43253	4.70793	12.6997	2.30018	0.903465	23.6925	2.80721	12.4781	3.6884	20.2482	1.00449	0.726599
ENSG00000092871.16	ENSG00000092871.16	117584	RFFL	RFFL	14.1928	44.0369	31.7173	29.382	10.4429	40.8945	25.7775	13.4129	28.8321	24.6815	22.9601	10.159	41.1784	31.8363
ENSG00000092929.11	ENSG00000092929.11	201294	UNC13D	UNC13D	191.926	293.441	268.124	311.902	216.574	256.49	240.497	67.7815	115.573	106.007	111.778	97.1645	111.413	45.5805
ENSG00000092931.11	ENSG00000092931.11	79157	MFSD11	MFSD11	7.3949	8.97485	9.43297	10.9663	7.53523	12.6404	13.5755	5.70431	8.53017	8.08977	9.83377	4.23456	10.7036	11.1958
ENSG00000092964.16	ENSG00000092964.16	1808	DPYSL2	DPYSL2	0.842613	1.24473	3.12444	2.94715	1.28946	1.95225	4.95686	1.67422	0.949045	2.64484	2.04498	0.889154	2.1363	5.24943
ENSG00000092969.11	ENSG00000092969.11	7042	TGFB2	TGFB2	0.0211801	0.0174169	0	0.0124255	0.0924991	0	0.0250669	0.0185309	0.155781	1.55705e-08	0	0.0924129	0.0244444	7.80406e-09
ENSG00000092978.10	ENSG00000092978.10	55105	GPATCH2	GPATCH2	4.08981	5.09466	4.95853	5.59554	3.50146	4.9737	4.47872	5.05606	5.01085	4.8229	5.57555	3.57053	6.52742	5.77879
ENSG00000093000.18	ENSG00000093000.18	10762	NUP50	NUP50	57.7267	55.3508	52.0299	43.4016	44.3896	51.9433	24.6578	70.604	64.5881	53.1233	65.6066	72.1573	49.7163	31.1137
ENSG00000093009.9	ENSG00000093009.9	8318	CDC45	CDC45	122.399	9.48797	9.48305	14.2002	79.7076	6.66719	3.40898	114.286	4.90525	26.9513	7.64709	92.8034	2.66103	1.07437
ENSG00000093010.11	ENSG00000093010.11	1312	COMT	COMT	154.82	118.546	122.33	120.141	166.393	77.9519	105.262	108.034	85.0414	125.279	125.129	89.0127	70.2371	70.9744
ENSG00000093072.15	ENSG00000093072.15	51816	CECR1	CECR1	0.193265	0.140487	0.540323	0.901679	0.539778	0.0576374	0.547999	0.138643	0.634328	0.312102	0.856185	0.253725	0.290086	0.161268
ENSG00000093100.13	ENSG00000093100.13	-1	XXbac-B461K10.4	N\A	4.21333e-08	0.12026	0.309086	0.150921	0.000332859	0.224664	0.414098	0.0970219	0.491144	0.573865	0.311987	0.0529867	0.627642	0.387574
ENSG00000093134.13	ENSG00000093134.13	55350	VNN3	VNN3	0.0338036	1.01835	0.568412	3.84876	0	3.03788	0.722626	0	2.64586	0.0710404	2.06114	0	2.20585	0.0684734
[truncated: 58,709 more rows]

## Sheet: log10 normalized values
Log10 normalized values. Genes with zero read counts were assigned a value of -4. Normalization was performed using the "uniform genes" strategy of Glusman et al (PMID:24223126).
tracking_id	ens_gene_id	ncbi_gene_id	gene_short	symbol	PLB-985, not differentiated, replicate 1	PLB-985, DMSO, day 6, replicate 1	PLB-985, DMSO+Nutridoma, day 4	PLB-985, DMSO+Nutridoma, day 6, replicate 1	HL-60, not differentiated, replicate 1	HL-60, DMSO, day 6, replicate 1	HL-60, DMSO+Nutridoma, day 6, replicate 1	PLB-985, not differentiated, replicate 2	PLB-985, DMSO, day 6, replicate 2	PLB-985, DMSO+Nutridoma, day 2	PLB-985, DMSO+Nutridoma, day 6, replicate 2	HL-60, not differentiated, replicate 2	HL-60, DMSO, day 6, replicate 2	HL-60, DMSO+Nutridoma, day 6, replicate 2
ENSG00000000003.14	ENSG00000000003.14	7105	TSPAN6	TSPAN6	-4	-4	-4	-4	-4	-4	-4	-4	-4	-4	-4	-4	-4	-4
ENSG00000000005.5	ENSG00000000005.5	64102	TNMD	TNMD	-4	-4	-4	-4	-4	-4	-4	-4	-4	-4	-4	-4	-4	-4
ENSG00000000419.12	ENSG00000000419.12	8813	DPM1	DPM1	1.69342	1.56328	1.59674	1.56944	1.67224	1.5561	1.51871	1.73983	1.58866	1.63954	1.57322	1.83001	1.55193	1.67204
ENSG00000000457.13	ENSG00000000457.13	57147	SCYL3	SCYL3	0.288607	0.512016	0.481811	0.543758	0.244896	0.406397	0.467908	0.391964	0.563988	0.531708	0.556962	0.252284	0.490206	0.33258
ENSG00000000460.16	ENSG00000000460.16	55732	C1orf112	C1orf112	0.949557	0.104248	0.23108	0.319372	0.682222	-0.00333045	0.142336	0.994174	0.249323	0.414519	0.203239	0.855177	0.0672252	0.265625
ENSG00000000938.12	ENSG00000000938.12	2268	FGR	FGR	-0.0482755	0.519812	1.06758	1.04825	0.899255	1.4627	1.33208	0.0958944	0.505216	0.717793	0.73661	0.680757	1.41057	1.34652
ENSG00000000971.15	ENSG00000000971.15	3075	CFH	CFH	-4	-4	-4	-4	-4	-4	-2.55565	-4	-4	-1.83151	-4	-4	-4	-1.84944
ENSG00000001036.13	ENSG00000001036.13	2519	FUCA2	FUCA2	-1.07593	-4	-4	-1.47793	0.51949	0.517596	0.817869	-4	-4	-1.22261	-4	0.613513	0.52596	0.877144
ENSG00000001084.10	ENSG00000001084.10	2729	GCLC	GCLC	1.53444	1.65566	1.51815	1.45098	1.46826	1.60094	1.60428	1.48835	1.60091	1.54242	1.53902	1.45037	1.68444	1.79221
ENSG00000001167.14	ENSG00000001167.14	4800	NFYA	NFYA	1.00262	1.04819	1.11054	1.13829	0.819264	0.950285	0.999433	1.09811	1.14093	1.11847	1.18846	1.03451	1.00622	1.27592
ENSG00000001460.17	ENSG00000001460.17	90529	STPG1	STPG1	0.430354	-0.472095	-0.221111	-0.36298	0.341779	-0.214987	-0.508381	0.48033	-0.390635	0.115782	-0.331288	0.443829	-0.471615	-0.636842
ENSG00000001461.16	ENSG00000001461.16	57185	NIPAL3	NIPAL3	0.826425	0.739813	0.738841	0.671806	0.750803	0.797657	0.711112	0.749471	0.761125	0.82667	0.617222	0.767896	0.837732	0.454833
ENSG00000001497.16	ENSG00000001497.16	81887	LAS1L	LAS1L	1.52517	0.92842	0.881014	0.956434	1.52153	1.0834	1.12418	1.5353	0.933019	1.03784	1.00897	1.62522	1.07232	1.06767
ENSG00000001561.6	ENSG00000001561.6	22875	ENPP4	ENPP4	-4	-4	-4	-4	-4	-4	-4	-4	-4	-4	-4	-4	-4	-4
ENSG00000001617.11	ENSG00000001617.11	6405	SEMA3F	SEMA3F	0.17674	-0.466633	-0.251084	-0.497257	-0.330074	-1.63417	-1.05703	0.0951923	-0.552243	-0.266096	-0.642951	-0.479546	-1.16139	-1.03048
ENSG00000001626.14	ENSG00000001626.14	1080	CFTR	CFTR	-4	-4	-4	-4	-4	-4	-4	-4	-4	-4	-4	-4	-4	-4
ENSG00000001629.9	ENSG00000001629.9	54467	ANKIB1	ANKIB1	1.04238	1.11796	1.11973	1.14139	0.804565	1.08529	1.10125	1.00643	1.13889	1.05408	1.09537	0.813411	0.999333	0.965725
ENSG00000001630.15	ENSG00000001630.15	1595	CYP51A1	CYP51A1	-2.20149	-1.298	-4	-1.29882	0.940145	0.485255	0.91217	-1.46022	-4	-2.20859	-1.92441	1.1051	0.230373	0.910715
ENSG00000001631.14	ENSG00000001631.14	889	KRIT1	KRIT1	1.22363	1.18936	1.15889	1.0967	1.15538	1.12298	1.0951	1.2673	1.28169	1.1572	1.14602	1.19908	1.19248	1.13159
ENSG00000002016.16	ENSG00000002016.16	5893	RAD52	RAD52	0.903027	0.823768	0.837252	0.748228	0.894325	0.852531	0.967791	0.991678	0.915325	0.824118	0.947742	0.865257	1.0409	0.819458
ENSG00000002079.12	ENSG00000002079.12	84176	MYH16	MYH16	-2.50096	-4	-4	-4	-1.09101	-4	-4	-4	-4	-4	-4	-4	-4	-4
ENSG00000002330.13	ENSG00000002330.13	572	BAD	BAD	0.894419	1.17264	1.15715	1.03029	1.07418	1.00712	1.10591	0.931492	0.940898	1.10677	0.917029	0.967018	0.983437	0.736362
ENSG00000002549.12	ENSG00000002549.12	51056	LAP3	LAP3	1.66869	1.30765	1.25724	1.27403	1.65677	1.40877	1.44948	1.58325	1.20498	1.29924	1.20763	1.63477	1.31978	1.43081
ENSG00000002586.18	ENSG00000002586.18	4267	CD99	CD99	1.54814	1.62854	1.72234	1.74804	1.28667	1.40624	1.59068	1.49324	1.46025	1.74154	1.69818	1.33096	1.36478	1.61561
ENSG00000002587.9	ENSG00000002587.9	9957	HS3ST1	HS3ST1	-4	-4	-4	-4	-4	-4	-4	-4	-4	-4	-4	-4	-4	-4
ENSG00000002726.19	ENSG00000002726.19	26	AOC1	AOC1	-0.687032	-0.343686	0.0574182	0.284769	-0.126033	0.922948	1.3812	-0.527457	-0.245992	0.133279	0.430274	0.446336	1.10017	1.31464
ENSG00000002745.12	ENSG00000002745.12	51384	WNT16	WNT16	-4	-4	-4	-4	-4	-4	-4	-4	-4	-4	-4	-4	-4	-4
ENSG00000002746.14	ENSG00000002746.14	23072	HECW1	HECW1	-4	-4	-4	-4	-4	-4	-4	-4	-4	-4	-4	-4	-4	-4
ENSG00000002822.15	ENSG00000002822.15	8379	MAD1L1	MAD1L1	1.75899	1.3674	1.34898	1.33016	1.68277	1.47023	1.46188	1.4835	1.0766	1.04388	1.12204	1.43312	1.25291	1.06289
ENSG00000002834.17	ENSG00000002834.17	3927	LASP1	LASP1	1.63009	1.92923	1.98849	1.94444	1.68656	1.96329	1.99621	1.60315	1.88775	1.91275	1.89228	1.67586	1.97418	2.19944
ENSG00000002919.14	ENSG00000002919.14	29916	SNX11	SNX11	0.792765	1.21623	1.23562	1.23268	0.8755	1.26735	1.24161	0.892482	1.12945	1.11226	1.18471	0.899501	1.25139	1.22614
ENSG00000002933.7	ENSG00000002933.7	55365	TMEM176A	TMEM176A	-4	-4	-4	-4	-4	-4	-1.01953	-4	-4	-4	-4	-4	-4	-4
ENSG00000003056.7	ENSG00000003056.7	4074	M6PR	M6PR	2.41318	2.48414	2.41092	2.41222	2.44203	2.44055	2.57108	2.39981	2.37814	2.36712	2.40951	2.4498	2.39357	2.72707
ENSG00000003096.13	ENSG00000003096.13	90293	KLHL13	KLHL13	0.0663936	-0.59128	-0.193205	-0.761444	-0.790352	-1.31319	-1.4061	0.10298	-0.505719	-0.0182743	-0.388267	-0.696683	-1.37143	-2.01751
ENSG00000003137.8	ENSG00000003137.8	56603	CYP26B1	CYP26B1	-4	-4	-4	-2.32441	-4	-4	-4	-4	-4	-4	-4	-4	-4	-2.26386
ENSG00000003147.17	ENSG00000003147.17	3382	ICA1	ICA1	0.366366	0.0934722	0.39093	0.156956	0.000605835	-0.0999496	0.0535687	0.249494	-0.0124288	0.533803	0.252341	-0.657513	-0.475751	-0.0260344
ENSG00000003249.13	ENSG00000003249.13	79007	DBNDD1	DBNDD1	-0.799278	-0.482649	-0.313979	-0.653106	-0.706904	-0.779518	-1.10453	-0.911631	-0.673008	-0.103496	-0.781944	-0.80793	-0.960888	-1.58655
ENSG00000003393.14	ENSG00000003393.14	57679	ALS2	ALS2	1.27712	1.00742	0.957363	0.90637	1.21749	0.842172	0.939204	1.42946	0.960756	1.42717	0.880936	1.38708	0.824826	1.00456
ENSG00000003400.14	ENSG00000003400.14	843	CASP10	CASP10	0.554536	0.509869	0.529345	0.522476	0.633727	0.556282	0.582491	0.588825	0.501621	0.573126	0.420219	0.469793	0.510097	0.420246
ENSG00000003402.19	ENSG00000003402.19	8837	CFLAR	CFLAR	1.0828	1.71232	1.75089	1.80908	1.30488	1.73116	1.89155	1.10935	1.63893	1.4614	1.62292	1.17178	1.61498	2.27052
ENSG00000003436.14	ENSG00000003436.14	7035	TFPI	TFPI	-4	-4	-4	-4	-4	-4	-4	-4	-4	-4	-4	-1.27113	-4	-4
ENSG00000003509.15	ENSG00000003509.15	55471	NDUFAF7	NDUFAF7	1.16477	0.935947	0.847917	0.898515	1.16149	0.963417	0.954893	1.13836	0.931953	0.920755	0.87329	1.1021	1.03216	1.0992
ENSG00000003756.16	ENSG00000003756.16	10181	RBM5	RBM5	1.80408	2.04356	2.00004	2.0007	1.75172	1.96868	1.90397	1.84897	2.13488	1.99913	2.08456	1.70357	2.07122	1.9911
ENSG00000003987.13	ENSG00000003987.13	9108	MTMR7	MTMR7	-0.913981	-4	-1.48894	-4	-4	-2.01604	-4	-0.983681	-1.20838	-1.39483	-2.03095	-4	-4	-4
ENSG00000003989.16	ENSG00000003989.16	6542	SLC7A2	SLC7A2	0.468465	-1.87627	-1.22415	-0.720053	-4	-4	-4	0.590198	-2.21166	-0.607932	-0.695453	-4	-4	-4
ENSG00000004059.10	ENSG00000004059.10	381	ARF5	ARF5	1.71991	2.02068	2.0861	2.01849	1.764	2.05512	2.07703	1.76644	1.99885	1.99771	2.07239	1.81299	2.08049	2.07993
ENSG00000004139.13	ENSG00000004139.13	23098	SARM1	SARM1	-0.632714	-0.031028	-0.124308	0.00255794	-0.965416	-0.0148442	-0.349949	-0.620819	0.158259	-0.290367	0.0509552	-1.55651	-0.0601493	-0.601167
ENSG00000004142.11	ENSG00000004142.11	26073	POLDIP2	POLDIP2	1.70097	1.34492	1.38521	1.37992	1.70046	1.37841	1.45944	1.69285	1.29863	1.40204	1.35942	1.77983	1.36962	1.36175
ENSG00000004399.12	ENSG00000004399.12	23129	PLXND1	PLXND1	2.1015	1.60077	1.81059	1.94835	1.60045	1.20687	2.15119	2.04577	1.66632	1.86164	1.96938	1.61389	1.35327	2.20359
ENSG00000004455.16	ENSG00000004455.16	204	AK2	AK2	2.38063	1.82088	1.78354	1.79355	2.32483	1.90425	1.92526	2.41384	1.79457	2.00593	1.78962	2.53909	1.89052	1.8883
ENSG00000004468.12	ENSG00000004468.12	952	CD38	CD38	-0.722299	-0.690201	-0.651265	-0.563295	-0.980703	-0.622088	-0.719827	-1.03882	-0.435198	-1.14037	-0.973338	-0.78529	-1.21219	-2.41568
ENSG00000004478.7	ENSG00000004478.7	2288	FKBP4	FKBP4	1.89581	1.17195	1.09969	1.24712	1.72308	1.15745	1.23417	1.81823	0.968567	1.18405	1.16604	1.91968	0.983006	1.15398
ENSG00000004487.15	ENSG00000004487.15	23028	KDM1A	KDM1A	1.88228	1.56269	1.4889	1.46435	1.74098	1.46961	1.46142	1.82999	1.59697	1.49286	1.52762	1.78419	1.52944	1.42189
ENSG00000004534.14	ENSG00000004534.14	10180	RBM6	RBM6	1.68632	1.6167	1.5407	1.67554	1.66111	1.62445	1.66558	1.47507	1.46846	1.45862	1.44744	1.53737	1.46422	1.4159
ENSG00000004660.14	ENSG00000004660.14	84254	CAMKK1	CAMKK1	0.233571	-0.354325	-0.599315	-0.518433	0.112466	0.0192752	-0.363353	0.247114	-0.294009	-0.328714	-0.151135	0.225002	0.286591	0.0560241
ENSG00000004700.15	ENSG00000004700.15	5965	RECQL	RECQL	1.12262	0.928241	1.0547	1.0155	1.01251	1.12216	1.12151	1.15153	1.02918	1.11247	1.16015	1.14008	1.20478	1.26962
ENSG00000004766.15	ENSG00000004766.15	55610	VPS50	VPS50	0.78773	0.881867	0.820827	0.864121	0.738419	1.03963	0.996339	0.745277	0.991609	0.825083	0.965958	0.854493	0.933514	1.09866
ENSG00000004776.11	ENSG00000004776.11	126393	HSPB6	HSPB6	-1.05041	-1.26295	-1.25206	-1.24728	-0.684577	-1.38027	-1.47323	-0.919586	-1.74935	-1.53333	-1.54067	-0.824515	-1.73843	-4
ENSG00000004777.18	ENSG00000004777.18	115703	ARHGAP33	ARHGAP33	0.352127	0.678198	0.672736	0.989719	0.782614	0.812067	0.462745	0.505973	0.700111	0.839654	0.654933	0.58451	0.710397	0.250139
ENSG00000004779.9	ENSG00000004779.9	4706	NDUFAB1	NDUFAB1	1.87205	1.5782	1.60798	1.5391	1.93188	1.57127	1.72612	1.84595	1.45141	1.63986	1.5015	2.13779	1.54805	1.74236
ENSG00000004799.7	ENSG00000004799.7	5166	PDK4	PDK4	-4	-4	-4	-4	-4	-4	-4	-4	-4	-4	-4	-4	-4	-4
ENSG00000004809.13	ENSG00000004809.13	85413	SLC22A16	SLC22A16	1.23735	0.389152	0.329773	0.309406	0.562012	-0.29917	-0.39282	1.14373	-0.00377391	0.60858	0.0243708	0.544912	-1.06614	-1.39145
ENSG00000004838.13	ENSG00000004838.13	51364	ZMYND10	ZMYND10	-0.858289	-0.664605	-0.653192	-0.832078	-1.13696	-0.327334	-0.860396	-0.962375	-0.585883	-0.754062	-0.716121	-0.94225	-0.638242	-0.983953
ENSG00000004846.16	ENSG00000004846.16	340273	ABCB5	ABCB5	-4	-2.59528	-4	-4	-4	-4	-4	-4	-4	-4	-4	-4	-4	-4
ENSG00000004848.6	ENSG00000004848.6	170302	ARX	ARX	-1.85316	-1.98571	-1.57943	-1.69906	-2.18247	-2.18007	-2.09832	-2.14518	-4	-0.821379	-1.69219	-4	-1.59023	-1.27068
ENSG00000004864.13	ENSG00000004864.13	10165	SLC25A13	SLC25A13	1.2359	0.925229	0.879523	0.698089	1.07255	1.02851	1.01552	1.11628	0.812443	0.863315	0.839599	0.987395	1.0016	1.21555
ENSG00000004866.18	ENSG00000004866.18	7982	ST7	ST7	1.01357	0.727626	0.787508	0.602281	0.855406	0.411446	0.453798	0.994469	0.661449	0.808874	0.608372	0.964184	0.339609	0.567166
ENSG00000004897.11	ENSG00000004897.11	996	CDC27	CDC27	1.59061	1.44316	1.47527	1.45974	1.52105	1.19081	1.41132	1.60093	1.29746	1.47295	1.42067	1.55352	1.12664	1.3887
ENSG00000004939.13	ENSG00000004939.13	6521	SLC4A1	SLC4A1	-4	-4	-4	-4	-4	-4	-4	-4	-4	-4	-4	-4	-2.31082	-1.92128
ENSG00000004948.13	ENSG00000004948.13	799	CALCR	CALCR	-4	-4	-4	-4	-4	-4	-4	-4	-4	-4	-4	-4	-4	-4
ENSG00000004961.14	ENSG00000004961.14	3052	HCCS	HCCS	1.12991	0.867732	0.944391	0.839839	1.133	0.987626	1.02966	1.19569	0.982096	0.999998	1.06067	1.36155	1.09843	1.25594
ENSG00000004975.11	ENSG00000004975.11	1856	DVL2	DVL2	1.1012	1.08934	1.20665	1.121	0.958336	0.937824	0.82675	1.10573	1.08328	1.05502	1.01357	0.898068	0.973159	0.7667
ENSG00000005001.9	ENSG00000005001.9	64063	PRSS22	PRSS22	-4	-4	-4	-4	-4	-4	-4	-4	-4	-4	-4	-4	-4	-4
ENSG00000005007.12	ENSG00000005007.12	5976	UPF1	UPF1	1.46677	1.23744	1.32748	1.2489	1.35974	1.27036	1.17551	1.57823	1.37424	1.47827	1.40462	1.54827	1.39902	1.31676
ENSG00000005020.12	ENSG00000005020.12	8935	SKAP2	SKAP2	1.33523	1.91142	1.92335	2.04701	1.30755	1.92491	1.92693	1.26842	1.83608	1.79834	1.95838	1.23029	1.83314	1.83505
ENSG00000005022.5	ENSG00000005022.5	292	SLC25A5	SLC25A5	2.66647	2.38405	2.3262	2.22079	2.73886	2.53802	2.54042	2.48675	2.18399	2.25822	2.10696	2.56733	2.34909	2.43832
ENSG00000005059.15	ENSG00000005059.15	55013	CCDC109B	CCDC109B	-4	-2.17447	-2.06808	-4	-4	-0.557327	-1.29402	-1.6894	-4	-4	-4	-1.56439	-0.565715	-1.36882
ENSG00000005073.5	ENSG00000005073.5	3207	HOXA11	HOXA11	0.354211	0.177207	0.0405799	0.0519457	-0.37471	-0.966602	-0.582144	0.382008	0.15027	0.159803	0.261318	-0.597547	-1.02499	-0.934318
ENSG00000005075.15	ENSG00000005075.15	5439	POLR2J	POLR2J	1.55455	1.60419	1.61888	1.59701	1.5061	1.594	1.64416	1.70876	1.66299	1.77038	1.71231	1.82117	1.67622	1.7741
ENSG00000005100.12	ENSG00000005100.12	56919	DHX33	DHX33	1.06333	0.344078	0.26861	0.39744	1.06945	0.348412	0.458575	1.15009	0.470442	0.529242	0.60533	1.17451	0.477375	0.468784
ENSG00000005102.12	ENSG00000005102.12	4222	MEOX1	MEOX1	-4	-4	-4	-4	-4	-1.73482	-4	-4	-4	-4	-4	-4	-4	-4
ENSG00000005108.15	ENSG00000005108.15	221981	THSD7A	THSD7A	-0.568528	-1.124	-1.9234	-1.31255	-1.10859	-4	-4	-0.636848	-2.35842	-0.417943	-2.44753	-1.00294	-4	-4
ENSG00000005156.11	ENSG00000005156.11	3980	LIG3	LIG3	1.86286	1.31913	1.26592	1.18293	1.8658	1.39689	1.22309	1.49692	1.01341	1.18644	0.952141	1.5489	1.07073	1.12454
ENSG00000005175.9	ENSG00000005175.9	79657	RPAP3	RPAP3	1.48435	1.37758	1.33966	1.3348	1.30417	1.22296	1.27035	1.52673	1.50435	1.5066	1.44272	1.50796	1.28478	1.32881
ENSG00000005187.11	ENSG00000005187.11	6296	ACSM3	ACSM3	0.955688	-0.148083	-0.208471	-0.087184	0.692158	-0.608986	-0.337666	0.820481	-0.151603	-0.0629977	-0.22827	0.614773	-0.501321	-0.674888
ENSG00000005189.19	ENSG00000005189.19	81691	AC004381.6	LOC81691	1.00318	0.0773333	0.349214	0.27496	0.8218	-0.0979925	-0.115842	0.988528	-0.00864132	0.400996	0.207625	0.660721	0.0131714	-0.141419
ENSG00000005194.14	ENSG00000005194.14	57019	CIAPIN1	CIAPIN1	1.70354	1.35087	1.34737	1.24807	1.58337	1.32283	1.33469	1.69911	1.27675	1.43229	1.35274	1.71363	1.29748	1.35104
ENSG00000005206.16	ENSG00000005206.16	56928	SPPL2B	SPPL2B	1.27374	1.1868	1.19269	1.18245	1.29601	1.17024	1.11695	1.25119	1.15748	1.26253	1.16164	1.18738	1.1527	0.982943
ENSG00000005238.19	ENSG00000005238.19	80256	FAM214B	FAM214B	0.116892	1.14719	1.26384	1.17284	0.137763	1.19405	1.12145	0.176508	1.23356	1.17475	1.19056	0.120163	1.33174	1.02269
ENSG00000005243.9	ENSG00000005243.9	51226	COPZ2	COPZ2	-4	-0.8882	-4	-0.77567	-1.46885	-1.04159	-4	-1.43106	-1.49203	-0.885263	-4	-1.55909	-0.814474	-1.22817
ENSG00000005249.12	ENSG00000005249.12	5577	PRKAR2B	PRKAR2B	-1.03784	-1.47228	-1.70113	-1.82058	-1.83129	-1.46256	-4	-0.856857	-1.72283	-1.04569	-1.38953	-1.97019	-0.774952	-1.45941
ENSG00000005302.17	ENSG00000005302.17	10943	MSL3	MSL3	0.994039	0.976352	1.12343	1.18443	0.969855	1.19917	1.1289	0.855827	1.06098	0.894334	1.15039	0.986629	1.21995	1.15379
ENSG00000005339.13	ENSG00000005339.13	1387	CREBBP	CREBBP	1.15222	1.56193	1.38463	1.52118	1.20172	1.58172	1.47972	1.03747	1.49463	1.28383	1.48218	1.10216	1.50943	1.47271
ENSG00000005379.15	ENSG00000005379.15	9256	BZRAP1	BZRAP1	1.34538	0.812971	0.780042	0.683378	0.954437	0.775815	0.359033	1.15646	0.72206	1.04299	0.489002	0.926331	0.718386	0.262609
ENSG00000005381.7	ENSG00000005381.7	4353	MPO	MPO	3.70378	2.29485	2.4585	2.82678	3.62945	2.21794	2.2916	3.24361	1.75086	1.92732	2.28936	3.53907	1.80876	1.19695
ENSG00000005421.8	ENSG00000005421.8	5444	PON1	PON1	-4	-4	-4	-4	-4	-4	-4	-4	-4	-4	-4	-4	-4	-4
ENSG00000005436.13	ENSG00000005436.13	6936	GCFC2	GCFC2	1.04334	0.582662	0.528611	0.597812	0.845409	0.400544	0.579405	1.05036	0.697397	0.723217	0.725963	0.894112	0.286303	0.613087
ENSG00000005448.16	ENSG00000005448.16	84058	WDR54	WDR54	0.577936	-0.0353746	0.120045	-0.0541111	0.538326	0.183657	0.265354	0.651367	-0.12147	0.325457	0.152842	0.322745	0.116233	0.00289745
ENSG00000005469.11	ENSG00000005469.11	54677	CROT	CROT	-4	-4	-4	-4	-1.0928	-0.728466	-1.00843	-4	-4	-4	-4	-1.67576	-1.02953	-0.895362
ENSG00000005471.15	ENSG00000005471.15	5244	ABCB4	ABCB4	-4	-4	-4	-4	-4	-4	-4	-2.25999	-4	-4	-4	-1.96462	-4	-4
ENSG00000005483.19	ENSG00000005483.19	55904	KMT2E	KMT2E	1.12958	1.38451	1.34324	1.27196	1.24469	1.40041	1.28514	1.3179	1.53684	1.38656	1.46101	1.28371	1.52986	1.48626
ENSG00000005486.16	ENSG00000005486.16	57414	RHBDD2	RHBDD2	1.06187	1.35032	1.4081	1.41519	1.11972	1.27058	1.33875	1.06293	1.26527	1.33236	1.30092	0.886667	1.24471	1.55847
ENSG00000005513.9	ENSG00000005513.9	30812	SOX8	SOX8	-4	-4	-4	-4	-4	-4	-4	-4	-4	-4	-4	-4	-4	-4
ENSG00000005700.14	ENSG00000005700.14	25998	IBTK	IBTK	1.18627	0.958145	1.01053	0.975342	0.99225	1.01509	1.11011	1.20754	0.992454	1.13681	1.04098	1.03966	1.05538	1.24277
ENSG00000005801.16	ENSG00000005801.16	7748	ZNF195	ZNF195	1.30694	1.05518	1.02634	1.04607	1.33984	1.03703	1.03531	1.44784	1.08865	1.18627	1.07658	1.37688	1.00457	1.134
ENSG00000005810.17	ENSG00000005810.17	23077	MYCBP2	MYCBP2	1.49689	1.33492	1.19754	1.35452	1.66802	1.52147	1.52514	1.43399	1.27771	1.29751	1.1944	1.61635	1.46986	1.43759
ENSG00000005812.10	ENSG00000005812.10	26224	FBXL3	FBXL3	0.924619	1.28584	1.29087	1.27824	0.967126	1.35678	1.32447	1.06357	1.37419	1.24079	1.36774	1.022	1.41151	1.44849
ENSG00000005844.17	ENSG00000005844.17	3683	ITGAL	ITGAL	1.23046	1.51509	1.50951	1.53894	1.48194	1.80673	1.73755	1.29355	1.43631	1.69532	1.39837	1.16902	1.5982	1.43699
ENSG00000005882.11	ENSG00000005882.11	5164	PDK2	PDK2	-4	-4	-4	-4	0.948514	0.703715	0.714686	-4	-4	-4	-4	0.914018	0.784435	0.29765
ENSG00000005884.17	ENSG00000005884.17	3675	ITGA3	ITGA3	-4	-4	-4	-4	-1.13859	-0.888856	-0.285259	-4	-4	-4	-4	-0.996831	-0.891812	0.191495
ENSG00000005889.15	ENSG00000005889.15	7543	ZFX	ZFX	0.741415	0.574855	0.671907	0.671582	0.697474	0.64755	0.663642	0.883782	0.653272	0.721544	0.681923	0.714786	0.686042	0.621056
ENSG00000005893.15	ENSG00000005893.15	3920	LAMP2	LAMP2	1.71251	2.00227	1.99381	1.981	1.68377	2.00481	2.00274	1.67612	1.99524	1.99772	1.96164	1.69306	1.96224	2.06818
ENSG00000005961.17	ENSG00000005961.17	3674	ITGA2B	ITGA2B	-0.406736	-0.703699	-0.848746	-0.368341	-0.231796	-0.679153	-0.92479	-0.16988	-0.425296	-0.250121	-0.934591	-0.682458	-0.722987	-0.617537
ENSG00000005981.12	ENSG00000005981.12	51666	ASB4	ASB4	-4	-4	-4	-4	-4	-4	-4	-4	-4	-4	-4	-4	-4	-4
ENSG00000006007.11	ENSG00000006007.11	51573	GDE1	GDE1	1.13291	1.48157	1.46072	1.46169	1.34195	1.56732	1.55924	1.11137	1.41129	1.33238	1.38403	1.43499	1.4904	1.45009
ENSG00000006015.17	ENSG00000006015.17	55049	C19orf60	C19orf60	1.21928	1.27099	1.2698	1.24836	1.21923	1.27912	1.41041	1.05872	1.07399	1.07888	1.1529	1.0986	1.23945	1.16874
ENSG00000006016.10	ENSG00000006016.10	9244	CRLF1	CRLF1	-0.424295	-1.08718	-4	-1.66178	-4	-4	-4	-1.04708	-4	-4	-4	-1.63659	-4	-4
ENSG00000006025.11	ENSG00000006025.11	114881	OSBPL7	OSBPL7	0.89504	1.05671	0.997909	1.04156	1.03956	1.21253	1.05697	0.719354	1.11667	1.01922	1.07518	0.861566	1.22591	0.765017
ENSG00000006042.11	ENSG00000006042.11	26022	TMEM98	TMEM98	-4	-4	-4	-4	-4	-4	-4	-4	-4	-4	-4	-4	-4	-4
ENSG00000006047.12	ENSG00000006047.12	51087	YBX2	YBX2	0.66595	-0.400903	-0.252597	-0.140602	-0.472646	-1.06394	-1.2818	0.549753	-0.593723	-0.0289984	-0.397641	-0.683314	-1.24706	-4
ENSG00000006059.3	ENSG00000006059.3	3883	KRT33A	KRT33A	-4	-4	-4	-4	-4	-4	-4	-4	-4	-4	-4	-4	-4	-4
ENSG00000006062.13	ENSG00000006062.13	9020	MAP3K14	MAP3K14	-0.0208196	0.591782	0.332183	0.317996	0.194306	0.821705	0.684263	0.324891	0.691416	0.350654	0.565018	0.309172	0.961741	0.965638
ENSG00000006071.11	ENSG00000006071.11	6833	ABCC8	ABCC8	-4	-4	-4	-4	-4	-4	-4	-4	-4	-4	-4	-4	-4	-4
ENSG00000006116.3	ENSG00000006116.3	10368	CACNG3	CACNG3	-4	-4	-4	-4	-4	-4	-4	-4	-4	-4	-4	-4	-4	-4
ENSG00000006118.14	ENSG00000006118.14	54972	TMEM132A	TMEM132A	-4	-2.11598	-4	-1.43985	-1.2399	-4	-2.02894	-4	-4	-4	-1.16827	-4	-1.53673	-0.858075
ENSG00000006125.16	ENSG00000006125.16	163	AP2B1	AP2B1	1.58667	1.41389	1.57642	1.43043	1.49189	1.45857	1.45162	1.51943	1.42114	1.6011	1.38945	1.52544	1.41975	1.50707
ENSG00000006128.11	ENSG00000006128.11	6863	TAC1	TAC1	-4	-4	-4	-4	-4	-4	-4	-4	-4	-4	-4	-4	-4	-1.19333
ENSG00000006194.9	ENSG00000006194.9	10127	ZNF263	ZNF263	1.36609	1.28569	1.16005	1.17169	1.35329	1.27287	1.19608	1.34823	1.2797	1.16412	1.24715	1.3229	1.29966	1.21155
ENSG00000006210.6	ENSG00000006210.6	6376	CX3CL1	CX3CL1	-4	-4	-4	-4	-4	-4	-4	-4	-4	-4	-4	-4	-4	-1.87856
ENSG00000006282.20	ENSG00000006282.20	64847	SPATA20	SPATA20	0.682173	0.962489	0.959142	0.989855	0.216078	0.722812	0.911647	0.786384	1.10666	1.07753	1.14602	0.0260142	0.904647	0.834901
ENSG00000006283.17	ENSG00000006283.17	8913	CACNA1G	CACNA1G	-4	-2.65057	-4	-4	-4	-2.55711	-4	-4	-4	-2.52865	-4	-4	-4	-1.7218
ENSG00000006327.13	ENSG00000006327.13	51330	TNFRSF12A	TNFRSF12A	0.496881	1.50389	1.45963	1.41989	0.803891	1.47898	1.41237	0.677725	1.48635	1.25643	1.49194	0.542527	1.43724	1.65684
ENSG00000006377.10	ENSG00000006377.10	1750	DLX6	DLX6	-4	-4	-2.07342	-4	-4	-2.07693	-4	-4	-4	-4	-4	-4	-4	-4
ENSG00000006432.15	ENSG00000006432.15	4293	MAP3K9	MAP3K9	-1.32836	-0.8328	-0.941342	-1.23348	-1.16414	-0.859796	-0.635105	-1.18473	-0.969082	-0.881253	-0.994276	-1.00867	-0.625627	-0.607946
ENSG00000006451.7	ENSG00000006451.7	5898	RALA	RALA	1.33037	1.18138	1.17584	1.14441	1.42949	1.22818	1.261	1.33697	1.23374	1.27357	1.24491	1.49509	1.21241	1.55683
ENSG00000006453.13	ENSG00000006453.13	55971	BAIAP2L1	BAIAP2L1	-4	-4	-4	-4	-1.00429	-4	-2.20369	-4	-4	-4	-4	-1.06562	-1.28114	-1.40797
ENSG00000006459.10	ENSG00000006459.10	80853	KDM7A	KDM7A	-0.768836	0.589934	0.638771	0.83452	-0.43541	0.799492	0.788499	-0.448617	0.611758	0.324771	0.515149	-0.876085	0.73493	0.7274
ENSG00000006468.13	ENSG00000006468.13	2115	ETV1	ETV1	-0.370658	-0.626467	-0.149681	-0.553677	-0.731356	-0.402893	-0.167871	-0.312563	-0.72125	-0.160174	-1.03325	-0.608999	-0.261163	-0.617246
ENSG00000006530.15	ENSG00000006530.15	55750	AGK	AGK	1.21715	0.407633	0.55921	0.525078	0.82723	0.343905	0.475802	1.23861	0.607496	1.00838	0.776349	0.821471	0.216786	0.510252
ENSG00000006534.15	ENSG00000006534.15	221	ALDH3B1	ALDH3B1	1.15595	1.49774	1.45964	1.39466	1.06868	1.44652	1.31652	0.999275	1.41854	1.23512	1.31041	0.833858	1.4618	0.936604
ENSG00000006555.10	ENSG00000006555.10	55001	TTC22	TTC22	-4	-1.02207	-0.60348	-0.889818	-1.48552	-0.49122	-1.0098	-1.66145	-1.0368	-1.21431	-1.36956	-4	-0.427749	-1.70744
ENSG00000006576.16	ENSG00000006576.16	57157	PHTF2	PHTF2	0.713852	0.628206	0.812974	0.633104	0.764116	0.703966	0.856773	0.765421	0.66569	0.68199	0.655156	0.711906	0.657145	0.867934
ENSG00000006606.8	ENSG00000006606.8	10344	CCL26	CCL26	-4	-4	-4	-4	-4	-4	-4	-4	-4	-4	-4	-4	-4	-4
ENSG00000006607.13	ENSG00000006607.13	9855	FARP2	FARP2	1.11105	0.78039	0.845052	0.817357	0.818308	0.571647	0.641181	1.29691	0.745775	0.910607	0.918972	1.0824	0.628402	0.988609
ENSG00000006611.15	ENSG00000006611.15	10083	USH1C	USH1C	-4	-4	-4	-4	-4	-4	-4	-4	-4	-4	-4	-4	-4	-4
ENSG00000006625.17	ENSG00000006625.17	79017	GGCT	GGCT	1.8355	0.893034	0.880411	0.953763	1.89604	1.08331	1.21852	1.87221	0.929549	1.21184	0.966648	1.96768	1.07591	1.40281
ENSG00000006634.7	ENSG00000006634.7	10926	DBF4	DBF4	1.43469	0.920588	0.987393	0.988882	1.40858	0.90904	0.955806	1.53061	1.00488	1.23041	1.06337	1.57848	0.980847	1.30237
ENSG00000006638.11	ENSG00000006638.11	6915	TBXA2R	TBXA2R	0.846042	-1.14109	-0.531918	-0.376874	-0.939914	-4	-1.78518	0.640275	-1.73043	-0.549808	-1.34811	-1.33023	-4	-4
ENSG00000006652.13	ENSG00000006652.13	3475	IFRD1	IFRD1	1.29246	1.5947	1.49158	1.42012	1.28051	1.49469	1.19695	1.32738	1.58986	1.34654	1.35329	1.12838	1.42329	1.25007
ENSG00000006659.12	ENSG00000006659.12	56891	LGALS14	LGALS14	-4	-4	-1.18114	-4	-1.18627	-4	-4	-1.47955	-4	-1.16211	-4	-4	-4	-4
ENSG00000006695.10	ENSG00000006695.10	1352	COX10	COX10	0.736823	0.216805	0.173866	0.194358	0.688243	0.29321	0.452335	0.668823	0.217555	0.378211	0.277829	0.782403	0.44917	0.586855
ENSG00000006704.10	ENSG00000006704.10	9569	GTF2IRD1	GTF2IRD1	1.07901	0.0456183	0.304148	0.231794	1.2518	0.100439	0.480901	0.790639	0.156704	0.30837	0.25487	1.04543	0.272381	0.432384
ENSG00000006712.14	ENSG00000006712.14	54623	PAF1	PAF1	1.25246	1.24787	1.28173	1.22902	1.21249	1.11998	1.19688	1.35108	1.24096	1.32836	1.32767	1.36806	1.22225	1.2463
ENSG00000006715.15	ENSG00000006715.15	27072	VPS41	VPS41	1.34404	1.61494	1.57665	1.55649	1.33326	1.60044	1.60692	1.23233	1.47444	1.47371	1.46856	1.12143	1.45921	1.50668
ENSG00000006740.16	ENSG00000006740.16	9912	ARHGAP44	ARHGAP44	-0.149829	-0.671397	-0.432629	-0.467277	-0.529131	-0.369116	-0.463522	-0.226414	-0.345624	-0.291147	-0.810721	-0.209367	-0.523507	-0.762152
ENSG00000006744.18	ENSG00000006744.18	60528	ELAC2	ELAC2	1.73121	1.21725	1.19861	1.20446	1.62272	1.30788	1.29222	1.59472	1.12703	1.19972	1.20728	1.66192	1.14477	1.22207
ENSG00000006747.14	ENSG00000006747.14	85477	SCIN	SCIN	-4	-4	-4	-4	-4	-4	-4	-4	-4	-4	-4	-4	-4	-2.05862
ENSG00000006756.15	ENSG00000006756.15	414	ARSD	ARSD	-1.26024	-0.958842	-0.597844	-0.178497	-0.261964	0.35891	0.385816	-0.949544	-0.627772	0.0659433	-0.165606	-0.415773	0.389083	0.102939
ENSG00000006757.11	ENSG00000006757.11	8228	PNPLA4	PNPLA4	0.822917	0.776547	0.774349	0.707621	0.899831	0.706875	0.961547	0.893219	0.706379	0.763231	0.848785	0.947795	0.721762	0.804642
ENSG00000006788.12	ENSG00000006788.12	8735	MYH13	MYH13	-2.927	-4	-4	-2.78277	-4	-4	-4	-2.4685	-4	-4	-4	-4	-4	-4
ENSG00000006831.9	ENSG00000006831.9	79602	ADIPOR2	ADIPOR2	1.48119	1.44395	1.58297	1.44406	1.42198	1.37476	1.34252	1.5419	1.42252	1.59043	1.39005	1.4729	1.40492	1.43094
ENSG00000006837.11	ENSG00000006837.11	51265	CDKL3	CDKL3	-1.23123	-0.103357	-0.639472	-0.506414	-0.298873	-0.501031	-0.215072	-0.81371	-0.42679	-0.378008	-0.694553	-0.673249	-0.622356	-0.433907
ENSG00000007001.12	ENSG00000007001.12	151531	UPP2	UPP2	-4	-4	-4	-4	-4	-4	-4	-4	-4	-4	-4	-4	-4	-4
ENSG00000007038.10	ENSG00000007038.10	10942	PRSS21	PRSS21	-4	-4	-4	-4	-4	-4	-4	-4	-4	-4	-4	-4	-4	-4
ENSG00000007047.14	ENSG00000007047.14	57787	MARK4	MARK4	0.887264	1.23922	1.30353	1.27697	0.888703	1.26921	1.13483	0.794072	1.2084	1.13215	1.17475	0.599206	1.13697	1.0787
ENSG00000007062.11	ENSG00000007062.11	8842	PROM1	PROM1	-4	-4	-4	-4	-1.23497	-4	-2.23582	-4	-4	-4	-4	-2.29841	-4	-4
ENSG00000007080.10	ENSG00000007080.10	115098	CCDC124	CCDC124	1.96928	1.48788	1.54298	1.47515	1.80445	1.44647	1.54733	1.93645	1.34336	1.56042	1.41527	1.98816	1.38788	1.47214
ENSG00000007129.17	ENSG00000007129.17	90273	CEACAM21	CEACAM21	-0.630391	-0.186162	0.117353	0.285054	-0.264961	-0.182324	0.545789	-0.265934	-0.350334	-0.0623538	0.226499	-0.227287	-0.183755	-0.0129205
ENSG00000007168.12	ENSG00000007168.12	5048	PAFAH1B1	PAFAH1B1	1.35152	1.56839	1.61541	1.63041	1.23981	1.54116	1.55567	1.39441	1.69444	1.66246	1.69655	1.42293	1.62473	1.69205
ENSG00000007171.16	ENSG00000007171.16	4843	NOS2	NOS2	-2.32022	-1.3602	-1.35425	-1.22853	-4	-4	-4	-2.21433	-1.37105	-1.85592	-1.30127	-4	-2.13331	-2.18017
ENSG00000007174.17	ENSG00000007174.17	1770	DNAH9	DNAH9	-4	-4	-4	-4	-4	-4	-4	-4	-4	-4	-4	-4	-4	-4
ENSG00000007202.14	ENSG00000007202.14	9703	KIAA0100	KIAA0100	1.67592	1.63671	1.61935	1.68988	1.76122	1.73762	1.8115	1.69519	1.6152	1.69929	1.65914	1.77391	1.69749	1.66128
ENSG00000007216.14	ENSG00000007216.14	9058	SLC13A2	SLC13A2	-4	-4	-4	-4	-4	-4	-4	-4	-4	-4	-4	-4	-4	-4
ENSG00000007237.18	ENSG00000007237.18	8522	GAS7	GAS7	0.855816	1.63825	1.68515	1.72059	1.27442	1.66797	1.89346	0.90352	1.75786	1.60168	1.92687	0.868855	1.74902	1.85311
ENSG00000007255.10	ENSG00000007255.10	79090	TRAPPC6A	TRAPPC6A	1.22136	1.40388	1.48082	1.26617	1.12832	1.22609	1.21331	1.14902	1.31208	1.32318	1.23836	0.794084	1.29026	1.08673
ENSG00000007264.13	ENSG00000007264.13	4145	MATK	MATK	1.97426	0.580896	0.441144	0.759511	1.85968	0.366484	0.797166	1.89764	0.319157	0.849855	0.392252	1.85869	0.00622584	1.3005
ENSG00000007306.14	ENSG00000007306.14	1087	CEACAM7	CEACAM7	-4	-4	-4	-4	-4	-4	-4	-4	-4	-4	-4	-4	-4	-4
ENSG00000007312.12	ENSG00000007312.12	974	CD79B	CD79B	0.187963	-4	-1.25886	-0.519906	-4	-4	-4	0.233528	-4	-0.619376	-4	-1.74569	-4	-4
ENSG00000007314.11	ENSG00000007314.11	6329	SCN4A	SCN4A	-2.12818	-2.43191	-2.32668	-2.614	-2.62433	-4	-4	-2.12225	-4	-2.30802	-4	-2.58971	-2.50868	-4
ENSG00000007341.18	ENSG00000007341.18	54879	ST7L	ST7L	0.969696	0.764869	0.982524	0.914937	1.03324	0.790122	0.80953	0.867268	0.850687	0.848445	0.911685	0.917978	0.723149	0.781682
ENSG00000007350.16	ENSG00000007350.16	8277	TKTL1	TKTL1	0.0570814	-0.401403	-0.373567	-0.281251	-0.359691	-2.12743	-1.22318	-0.0902721	-0.384479	0.0729236	-0.340596	-2.09424	-2.01118	-4
ENSG00000007372.20	ENSG00000007372.20	5080	PAX6	PAX6	0.242438	-0.0642351	0.0762066	0.0669143	-0.486293	-1.16394	-1.32041	0.309657	-0.46421	0.321177	0.202259	-1.61434	-1.10343	-4
ENSG00000007376.7	ENSG00000007376.7	113000	RPUSD1	RPUSD1	1.30268	0.943836	0.983437	0.978876	1.44391	0.931579	1.00542	1.18637	0.877717	0.9248	0.8797	1.42959	0.898624	0.659162
ENSG00000007384.15	ENSG00000007384.15	64285	RHBDF1	RHBDF1	-4	-0.924594	-1.12815	-1.60231	-1.01494	-1.37403	-1.21944	-0.965484	-0.877986	-0.847186	-0.746212	-1.57667	-2.04347	-1.05646
ENSG00000007392.16	ENSG00000007392.16	55692	LUC7L	LUC7L	1.38497	1.41542	1.31465	1.36369	1.45884	1.39744	1.30822	1.34815	1.41564	1.26449	1.36386	1.43093	1.47301	1.44454
ENSG00000007402.11	ENSG00000007402.11	9254	CACNA2D2	CACNA2D2	-4	-2.22272	-4	-4	-2.1227	-4	-4	-4	-4	-4	-4	-4	-4	-4
ENSG00000007516.13	ENSG00000007516.13	8938	BAIAP3	BAIAP3	-4	-1.66747	-0.916087	-1.37302	-4	-0.602934	-0.972104	-1.50242	-1.98928	-1.77393	-1.08848	-2.25734	-1.05256	-0.893229
ENSG00000007520.3	ENSG00000007520.3	115939	TSR3	TSR3	1.35234	1.2216	1.27932	1.25558	1.32207	1.25571	1.27801	1.27024	1.10135	1.20367	1.15877	1.4467	1.1991	1.11248
ENSG00000007541.15	ENSG00000007541.15	9091	PIGQ	PIGQ	1.10002	0.963965	0.951408	1.00692	1.12235	1.011	1.01511	0.951109	0.852926	0.943202	0.922475	0.965136	0.956475	0.793803
ENSG00000007545.15	ENSG00000007545.15	57585	CRAMP1	CRAMP1	0.956441	0.960887	0.828618	0.786689	0.954841	0.929414	0.8103	1.0015	0.922744	0.784292	0.883928	0.976542	0.961934	0.946573
ENSG00000007866.18	ENSG00000007866.18	7005	TEAD3	TEAD3	0.673837	0.275022	0.566122	0.383995	0.683219	-0.805507	-0.264928	0.529253	-0.0884147	0.409586	0.42187	0.43731	-0.867636	-0.348624
ENSG00000007908.15	ENSG00000007908.15	6401	SELE	SELE	-4	-4	-4	-4	-4	-4	-4	-4	-4	-4	-4	-4	-4	-4
ENSG00000007923.15	ENSG00000007923.15	55735	DNAJC11	DNAJC11	1.71199	1.26191	1.19575	1.34911	1.69503	1.30224	1.53482	1.65831	1.21499	1.30861	1.23062	1.78935	1.22241	1.36879
ENSG00000007933.12	ENSG00000007933.12	2328	FMO3	FMO3	-4	-4	-4	-4	-4	-4	-4	-4	-4	-4	-4	-4	-4	-4
ENSG00000007944.14	ENSG00000007944.14	29116	MYLIP	MYLIP	0.995255	1.0863	0.63443	0.764514	0.867223	0.775947	0.83354	0.961055	1.06176	0.767472	0.960907	0.716578	0.76015	0.680144
ENSG00000007952.17	ENSG00000007952.17	27035	NOX1	NOX1	-4	-4	-4	-4	-4	-4	-4	-4	-4	-4	-4	-4	-4	-4
ENSG00000007968.6	ENSG00000007968.6	1870	E2F2	E2F2	0.966527	0.164952	0.608351	0.577756	0.694442	-0.299101	-0.220046	0.970989	-0.146732	0.583506	0.356492	0.519065	-0.271028	-0.79614
ENSG00000008018.8	ENSG00000008018.8	5689	PSMB1	PSMB1	2.13545	1.90408	1.93882	1.88023	2.06587	1.91691	1.92996	2.19351	1.93367	2.06369	1.943	2.2743	1.95776	2.06619
ENSG00000008056.12	ENSG00000008056.12	6853	SYN1	SYN1	-2.19532	-1.2556	-1.05114	-1.61914	-1.28504	-0.513193	-0.279069	-1.42297	-1.52117	-0.48426	-0.582406	-1.71834	-0.470044	0.302996
ENSG00000008083.13	ENSG00000008083.13	3720	JARID2	JARID2	0.863488	1.17156	1.104	1.11748	0.944942	1.1577	0.928011	0.985912	1.18992	1.13644	1.0078	0.991479	1.12901	0.937096
ENSG00000008086.10	ENSG00000008086.10	6792	CDKL5	CDKL5	-0.911387	-0.39426	-0.368922	-0.351677	-1.42752	-0.767627	-0.541225	-1.15395	-0.403159	-0.563645	-0.506821	-1.9334	-0.748905	-0.492202
ENSG00000008118.9	ENSG00000008118.9	57172	CAMK1G	CAMK1G	-4	-4	-4	-4	-4	-2.10388	-0.768379	-4	-4	-2.08155	-4	-4	-1.21007	-0.439823
ENSG00000008128.22	ENSG00000008128.22	728642	CDK11A	CDK11A	1.27201	1.38545	1.38488	1.41585	1.34501	1.48321	1.38884	1.3322	1.45335	1.31622	1.39379	1.34931	1.51452	1.39267
ENSG00000008130.15	ENSG00000008130.15	65220	NADK	NADK	1.61134	2.07465	2.08149	1.92144	1.70029	2.03973	1.8571	1.49992	1.95613	1.76671	1.71428	1.52655	1.92388	1.57334
ENSG00000008196.12	ENSG00000008196.12	7021	TFAP2B	TFAP2B	-4	-4	-4	-4	-4	-4	-4	-4	-4	-4	-4	-4	-4	-4
ENSG00000008197.4	ENSG00000008197.4	83741	TFAP2D	TFAP2D	-4	-4	-4	-4	-4	-4	-4	-4	-4	-4	-4	-4	-4	-4
ENSG00000008226.19	ENSG00000008226.19	9940	DLEC1	DLEC1	-1.97168	-1.46418	-1.69813	-1.70413	-1.13371	-1.37751	-1.19781	-1.24322	-1.68629	-1.66368	-1.47745	-0.86092	-1.61272	-1.7112
ENSG00000008256.15	ENSG00000008256.15	9265	CYTH3	CYTH3	0.743537	0.633538	0.740251	0.588073	0.707337	0.658674	0.667035	0.894332	0.753483	0.748633	0.799597	0.771815	0.841763	0.78114
ENSG00000008277.14	ENSG00000008277.14	53616	ADAM22	ADAM22	0.414042	-0.23011	-0.227225	-0.0851641	0.18093	-0.409211	-0.365366	0.137866	-0.25521	0.188416	-0.367544	-0.152148	-0.554321	-0.840139
ENSG00000008282.8	ENSG00000008282.8	6856	SYPL1	SYPL1	1.53845	1.51016	1.54162	1.52501	1.50322	1.38859	1.40353	1.45196	1.43269	1.46454	1.45857	1.53873	1.30978	1.43274
ENSG00000008283.15	ENSG00000008283.15	1534	CYB561	CYB561	-4	-4	-4	-1.59126	-0.412081	-1.42761	-0.732572	-4	-4	-4	-4	-0.500425	-1.42509	-0.380978
ENSG00000008294.20	ENSG00000008294.20	9043	SPAG9	SPAG9	1.4762	1.60633	1.53492	1.56863	1.58199	1.68511	1.78226	1.35174	1.58422	1.54955	1.47435	1.43391	1.6589	1.86964
ENSG00000008300.14	ENSG00000008300.14	1951	CELSR3	CELSR3	0.360846	0.162725	0.263766	0.183663	-0.185676	-0.169659	-0.434885	0.248571	0.286412	-0.0341648	0.130091	-0.686526	-0.420334	-1.04822
ENSG00000008311.14	ENSG00000008311.14	10157	AASS	AASS	-4	-4	-4	-4	-4	-4	-4	-4	-4	-4	-4	-4	-4	-4
ENSG00000008323.15	ENSG00000008323.15	55200	PLEKHG6	PLEKHG6	-4	-4	-4	-4	-4	-4	-4	-4	-4	-4	-4	-4	-4	-4
ENSG00000008324.10	ENSG00000008324.10	51188	SS18L2	SS18L2	1.23926	1.05963	1.05229	1.04932	1.22589	1.08971	1.08638	1.25409	1.10693	1.06355	1.13418	1.37622	1.13439	1.11886
ENSG00000008382.15	ENSG00000008382.15	84954	MPND	MPND	0.206736	0.417713	0.617156	0.548982	0.951031	1.01293	1.16236	0.211203	0.422174	0.541785	0.541738	0.88184	0.810628	0.985171
ENSG00000008394.12	ENSG00000008394.12	4257	MGST1	MGST1	2.43079	2.14518	2.31722	2.24426	2.18742	2.08799	2.16313	2.34221	1.98755	2.36993	2.21374	2.38112	1.85654	2.12623
ENSG00000008405.11	ENSG00000008405.11	1407	CRY1	CRY1	0.747543	0.501767	0.32059	0.384322	0.755409	0.484398	0.404659	0.851867	0.527068	0.660517	0.440142	0.731405	0.504124	0.806862
ENSG00000008438.4	ENSG00000008438.4	8993	PGLYRP1	PGLYRP1	-1.44294	0.303025	0.757905	0.808961	-1.1743	0.647049	0.662442	-0.592868	0.305249	-0.336896	0.471132	-0.740696	0.669424	0.0590011
ENSG00000008441.16	ENSG00000008441.16	4784	NFIX	NFIX	0.842341	0.297854	0.251155	0.217693	0.641807	0.0620112	-0.0805068	0.818672	0.21971	0.440495	0.239231	0.625593	0.116875	0.191488
ENSG00000008513.14	ENSG00000008513.14	6482	ST3GAL1	ST3GAL1	0.977183	1.12725	0.87122	0.902495	0.852221	0.786992	0.950963	1.1353	1.02832	0.953252	0.947054	0.67766	0.823416	1.22951
ENSG00000008516.16	ENSG00000008516.16	64386	MMP25	MMP25	-0.208286	0.81383	1.09818	1.35934	0.402501	1.30094	1.55319	-0.287141	0.971175	0.737612	1.19122	0.279964	1.30127	1.04079
ENSG00000008517.16	ENSG00000008517.16	9235	IL32	IL32	-0.464276	0.485008	0.764911	0.621076	0.164473	0.0930276	0.840282	0.234507	0.619437	0.591894	0.581873	-0.00536088	-0.0379894	1.39154
ENSG00000008710.17	ENSG00000008710.17	5310	PKD1	PKD1	1.36496	1.2374	1.11077	1.1999	1.56555	1.24405	1.22526	1.22978	1.18032	1.10573	1.17593	1.19227	1.29559	1.12781
ENSG00000008735.13	ENSG00000008735.13	23542	MAPK8IP2	MAPK8IP2	-0.736138	-0.169393	-0.166122	-0.209912	-1.78451	-1.14333	-1.33291	-1.06276	-0.193808	-0.271351	-0.232163	-2.22092	-1.02978	-1.58799
ENSG00000008838.17	ENSG00000008838.17	9862	MED24	MED24	1.80661	1.54578	1.54424	1.60034	1.81152	1.61645	1.63775	1.66214	1.35287	1.47929	1.34032	1.61954	1.37166	1.19183
ENSG00000008853.16	ENSG00000008853.16	23221	RHOBTB2	RHOBTB2	0.39432	0.676835	0.572609	0.663415	0.145225	0.43799	0.260922	0.477695	0.746409	0.477274	0.59713	0.152064	0.480231	0.0565733
ENSG00000008869.11	ENSG00000008869.11	54497	HEATR5B	HEATR5B	0.555201	0.763941	0.723529	0.782513	0.609692	0.907248	0.897652	0.643883	0.889877	0.833951	0.847756	0.568747	0.900515	0.839502
ENSG00000008952.16	ENSG00000008952.16	7095	SEC62	SEC62	1.65679	1.91687	1.92006	1.87238	1.65939	1.89465	1.84517	1.66575	1.90118	1.88154	1.92775	1.7245	1.8884	1.85607
ENSG00000008988.9	ENSG00000008988.9	6224	RPS20	RPS20	3.18749	3.00408	2.94913	2.86335	2.89167	2.66642	2.63833	3.34487	3.12261	3.16605	3.08352	2.95092	2.79068	2.9009
ENSG00000009307.15	ENSG00000009307.15	7812	CSDE1	CSDE1	2.43862	2.35041	2.28047	2.31843	2.41745	2.29548	2.28962	2.33848	2.23084	2.19455	2.24186	2.30181	2.20794	2.3
ENSG00000009335.17	ENSG00000009335.17	9690	UBE3C	UBE3C	1.43801	1.27574	1.33814	1.36705	1.37329	1.38799	1.44369	1.52714	1.39051	1.47126	1.48844	1.49732	1.38279	1.46497
ENSG00000009413.15	ENSG00000009413.15	5980	REV3L	REV3L	0.974236	0.854573	0.726592	0.818449	0.921588	0.766841	0.947934	0.955557	0.98984	0.781636	0.818818	0.845945	0.76993	0.591117
ENSG00000009694.13	ENSG00000009694.13	10178	TENM1	TENM1	-2.51761	-2.35483	-2.24918	-2.82423	-2.37742	-2.37502	-2.17113	-4	-2.73188	-2.81097	-2.81786	-2.51356	-0.970067	-2.76637
ENSG00000009709.11	ENSG00000009709.11	5081	PAX7	PAX7	-4	-4	-4	-4	-4	-4	-4	-4	-4	-4	-4	-4	-4	-4
ENSG00000009724.16	ENSG00000009724.16	10747	MASP2	MASP2	-4	-4	-2.51697	-2.0954	-4	-4	-4	-4	-4	-4	-4	-2.07041	-4	-4
ENSG00000009765.14	ENSG00000009765.14	389434	IYD	IYD	-4	-4	-4	-4	-4	-4	-4	-4	-4	-4	-4	-4	-1.92952	-4
ENSG00000009780.15	ENSG00000009780.15	199870	FAM76A	FAM76A	0.504311	0.674834	0.754663	0.670375	0.37312	0.782892	0.646421	0.557199	0.789263	0.646819	0.784326	0.603263	0.782388	0.625237
ENSG00000009790.14	ENSG00000009790.14	80342	TRAF3IP3	TRAF3IP3	0.69908	1.34279	1.34088	1.29903	0.967827	1.67155	1.21383	0.780468	1.48999	1.27572	1.23499	0.940825	1.68062	0.788827
ENSG00000009830.11	ENSG00000009830.11	29954	POMT2	POMT2	0.938845	0.445341	0.62112	0.658059	1.027	0.643029	0.932802	0.997013	0.436767	0.660116	0.59664	0.990279	0.466639	0.713162
ENSG00000009844.15	ENSG00000009844.15	51534	VTA1	VTA1	1.45378	1.38585	1.45819	1.43462	1.35884	1.293	1.37727	1.49856	1.46881	1.51599	1.47355	1.51246	1.36103	1.48503
ENSG00000009950.15	ENSG00000009950.15	51085	MLXIPL	MLXIPL	-1.43106	-4	-4	-1.2715	-0.672674	-1.69159	-4	-2.20148	-4	-4	-4	-4	-1.16185	-1.20932
ENSG00000009954.10	ENSG00000009954.10	9031	BAZ1B	BAZ1B	1.40158	1.08544	1.09295	1.08693	1.4226	1.19944	1.04998	1.54926	1.20311	1.23902	1.18947	1.54371	1.25981	1.17512
ENSG00000010017.12	ENSG00000010017.12	10048	RANBP9	RANBP9	1.1645	1.3398	1.36198	1.35736	1.28274	1.30302	1.34892	1.19058	1.35195	1.40719	1.36082	1.21326	1.26458	1.41986
ENSG00000010030.13	ENSG00000010030.13	51513	ETV7	ETV7	-1.46237	-1.04217	-1.21307	-1.83881	-1.03908	-0.849745	-1.05266	-1.75618	-1.74108	-4	-1.25327	-1.02577	-1.67436	-1.47766
ENSG00000010072.15	ENSG00000010072.15	83932	SPRTN	SPRTN	0.817636	0.973589	0.92645	0.940056	0.82574	0.915316	0.880112	0.929004	0.889834	0.920158	1.0072	0.942193	0.853314	0.947673
ENSG00000010165.19	ENSG00000010165.19	51603	METTL13	METTL13	1.34783	0.941077	0.91592	1.04206	1.2423	1.05367	1.07361	1.22711	0.88981	0.851811	0.987588	1.30032	1.05712	1.01155
ENSG00000010219.13	ENSG00000010219.13	8798	DYRK4	DYRK4	1.46703	1.26688	1.20707	1.2565	1.57136	1.22565	1.32042	1.38497	1.17682	1.28768	1.23557	1.51552	1.13392	1.19902
ENSG00000010244.16	ENSG00000010244.16	7756	ZNF207	ZNF207	1.92931	1.89324	1.9361	1.91266	1.9606	1.84701	1.93438	1.97316	1.89769	1.99599	1.89742	2.029	1.84848	1.95799
ENSG00000010256.10	ENSG00000010256.10	7384	UQCRC1	UQCRC1	2.22838	1.89346	1.98347	1.94529	2.22842	1.94449	2.05611	2.23745	1.95325	2.06352	1.99444	2.39513	2.02079	2.15546
ENSG00000010270.13	ENSG00000010270.13	83930	STARD3NL	STARD3NL	1.38102	1.30708	1.36844	1.33759	1.47208	1.42731	1.52448	1.43843	1.27556	1.435	1.35455	1.47685	1.40667	1.66176
ENSG00000010278.11	ENSG00000010278.11	928	CD9	CD9	-0.420802	-0.945629	0.0150106	-0.228995	-1.1773	-1.74248	-0.457677	-0.709205	-0.695582	0.0429167	-0.474003	-1.70903	-1.28412	-0.276608
ENSG00000010282.14	ENSG00000010282.14	57467	HHATL	HHATL	-4	-1.26235	-4	-4	-4	-4	-4	-4	-4	-4	-1.2312	-4	-4	-4
ENSG00000010292.12	ENSG00000010292.12	9918	NCAPD2	NCAPD2	2.05329	1.57351	1.64022	1.65053	1.89057	1.54408	1.44702	1.90302	1.33046	1.58688	1.34196	1.67665	1.36717	0.979811
ENSG00000010295.19	ENSG00000010295.19	25900	IFFO1	IFFO1	0.654893	1.21527	1.09644	1.21116	0.75891	1.30803	1.31476	0.707094	1.30954	1.02535	1.27918	0.743011	1.43073	1.22201
ENSG00000010310.8	ENSG00000010310.8	2696	GIPR	GIPR	-0.704836	0.256405	0.0592457	-0.0687154	-0.351325	0.399792	-0.0830952	-0.381591	0.314835	0.374345	0.0424331	-0.587787	0.240694	-0.225331
ENSG00000010318.19	ENSG00000010318.19	51533	PHF7	PHF7	1.22752	0.786251	0.727183	0.832918	1.0162	0.755414	0.734168	1.04914	0.851071	0.813193	0.825253	1.06801	0.77814	0.588822
ENSG00000010319.6	ENSG00000010319.6	56920	SEMA3G	SEMA3G	0.485053	-0.901824	-0.721726	-0.65873	0.0171123	-0.64275	-0.829687	0.440781	-0.861164	-0.249846	-0.835774	0.307473	-1.10906	-1.24657
ENSG00000010322.15	ENSG00000010322.15	11188	NISCH	NISCH	1.16702	1.4671	1.46456	1.52799	1.4132	1.57241	1.61469	1.18858	1.5187	1.38849	1.46079	1.21836	1.55728	1.44442
ENSG00000010327.10	ENSG00000010327.10	23166	STAB1	STAB1	-0.809555	-0.816428	-0.901011	-0.529751	-2.11309	-0.780866	1.3503	-2.59471	-0.67646	-0.516773	-0.215843	-2.09247	-0.415403	1.13557
ENSG00000010361.13	ENSG00000010361.13	80199	FUZ	FUZ	0.880471	0.197433	0.2082	0.276048	0.0418678	-0.22199	-0.330845	0.741795	-0.0112055	0.151423	0.164344	0.0115797	-0.374044	-0.684603
ENSG00000010379.15	ENSG00000010379.15	6540	SLC6A13	SLC6A13	-4	-1.30896	-1.13223	-0.983059	-4	-1.99772	-1.44886	-1.62474	-1.18446	-0.617589	-0.834957	-1.96441	-1.10009	-1.45358
ENSG00000010404.17	ENSG00000010404.17	3423	IDS	IDS	0.4088	1.41116	1.37403	1.52239	0.720655	1.71324	1.77823	0.664723	1.48747	1.36418	1.49768	0.797084	1.75138	1.84614
ENSG00000010438.16	ENSG00000010438.16	5646	PRSS3	PRSS3	-4	-4	-4	-4	-4	-4	-4	-4	-4	-4	-4	-4	-4	-4
ENSG00000010539.11	ENSG00000010539.11	7752	ZNF200	ZNF200	0.894925	1.15885	1.14119	1.09838	0.724707	1.22737	1.01855	0.97201	1.25252	1.00368	1.14748	0.909152	1.27246	1.04417
ENSG00000010610.9	ENSG00000010610.9	920	CD4	CD4	1.81896	2.28172	2.29172	2.30679	1.9442	2.34411	2.43786	1.76008	2.33933	2.20666	2.38497	1.92014	2.43396	2.44436
ENSG00000010626.14	ENSG00000010626.14	10233	LRRC23	LRRC23	0.419965	0.583888	0.545866	0.64101	0.490015	0.45471	0.536697	0.397973	0.507402	0.473394	0.457837	0.253315	0.357547	0.315272
ENSG00000010671.15	ENSG00000010671.15	695	BTK	BTK	1.82304	1.90219	1.81697	1.8637	1.73362	1.81373	1.76901	1.79693	1.92721	1.79427	1.81097	1.71807	1.82982	1.62826
ENSG00000010704.18	ENSG00000010704.18	3077	HFE	HFE	-4	-4	-4	-4	-4	-4	-2.37252	-4	-4	-4	-4	-4	-4	-4
ENSG00000010803.16	ENSG00000010803.16	22955	SCMH1	SCMH1	1.49394	0.978499	0.942118	0.917004	1.51958	0.558018	0.505031	1.4507	0.892762	1.02886	0.834778	1.49495	0.475935	0.512957
ENSG00000010810.17	ENSG00000010810.17	2534	FYN	FYN	0.0631778	-0.167948	-0.285774	-0.159113	0.832495	0.117636	0.257508	0.0195853	-0.385597	0.246746	-0.18458	-0.0881842	0.176663	0.333597
ENSG00000010818.8	ENSG00000010818.8	3097	HIVEP2	HIVEP2	0.0728879	-0.223616	0.409453	0.162961	-0.241327	0.224479	0.368206	0.560967	0.230833	0.227065	0.886247	-0.268876	0.230455	0.870981
ENSG00000010932.15	ENSG00000010932.15	2326	FMO1	FMO1	-4	-4	-4	-4	-1.04932	-4	-4	-4	-4	-4	-4	-1.07274	-4	-4
ENSG00000011007.12	ENSG00000011007.12	6924	TCEB3	TCEB3	1.17528	1.15207	1.19343	1.18937	1.14185	1.19579	1.27393	1.22728	1.2505	1.28504	1.34877	1.30406	1.26166	1.53276
ENSG00000011009.10	ENSG00000011009.10	11313	LYPLA2	LYPLA2	1.47445	1.70505	1.78065	1.73716	1.5708	1.63081	1.64009	1.36105	1.56625	1.56268	1.60092	1.5635	1.52176	1.52944
ENSG00000011021.21	ENSG00000011021.21	1185	CLCN6	CLCN6	0.352524	0.67188	0.786179	0.747293	0.366349	0.656376	0.668359	0.848328	0.740673	0.794377	0.615486	0.458496	0.785441	0.595716
ENSG00000011028.13	ENSG00000011028.13	9902	MRC2	MRC2	1.47345	1.3093	1.28909	0.916938	1.43246	0.982308	0.617012	1.3508	1.15351	1.53791	0.940167	1.23999	0.768569	0.791048
ENSG00000011052.21	ENSG00000011052.21	654364	NME1-NME2	NME1-NME2	1.4228	0.26644	0.64882	0.649602	1.20344	0.402051	0.466479	1.1646	0.321089	0.719276	0.793712	1.19116	-0.902795	0.838921
ENSG00000011083.8	ENSG00000011083.8	6534	SLC6A7	SLC6A7	-4	-4	-4	-4	-4	-4	-4	-4	-4	-4	-4	-4	-1.88616	-4
ENSG00000011105.11	ENSG00000011105.11	10867	TSPAN9	TSPAN9	-4	-4	-2.3574	-2.35272	-1.89251	-1.76594	-1.2077	-1.27463	-4	-4	-2.04951	-2.32798	-0.892015	-1.24295
ENSG00000011114.14	ENSG00000011114.14	55727	BTBD7	BTBD7	0.993076	1.07186	0.936938	1.07853	0.786249	0.983527	1.00106	1.0403	1.06016	1.05837	1.18316	0.88956	0.923644	1.11387
ENSG00000011132.11	ENSG00000011132.11	9546	APBA3	APBA3	0.729411	0.823866	0.856637	0.766832	0.831261	0.816872	0.926109	0.765797	0.927763	0.834506	0.812014	0.720142	0.955957	1.07374
ENSG00000011143.16	ENSG00000011143.16	54903	MKS1	MKS1	1.12588	0.711758	0.645625	0.648176	1.00175	0.722996	0.732952	1.02919	0.621157	0.808291	0.632257	0.949419	0.735338	0.410767
ENSG00000011198.7	ENSG00000011198.7	51099	ABHD5	ABHD5	0.744571	0.805822	0.967895	0.897963	0.701782	0.845864	0.909318	0.745958	0.784196	0.849817	0.916755	0.742089	0.795894	0.822071
ENSG00000011201.10	ENSG00000011201.10	3730	ANOS1	ANOS1	-4	-4	-4	-2.52271	-4	-1.58002	-1.45016	-4	-2.42732	-4	-4	-1.42511	-1.72681	-4
ENSG00000011243.17	ENSG00000011243.17	26993	AKAP8L	AKAP8L	1.71333	1.98408	1.91452	1.94869	1.70085	1.91311	1.81414	1.65406	1.95687	1.81536	1.88406	1.60641	1.9293	1.73203
ENSG00000011258.15	ENSG00000011258.15	54799	MBTD1	MBTD1	1.0311	0.787877	0.666651	0.685555	0.96388	0.749478	0.605809	0.988793	0.8962	0.682484	0.730659	0.942181	0.814796	0.641019
ENSG00000011260.13	ENSG00000011260.13	51096	UTP18	UTP18	1.66479	1.22158	1.09423	1.1876	1.45273	1.0911	1.29456	1.58538	1.2074	1.12814	1.24473	1.51999	1.16641	1.35501
ENSG00000011275.18	ENSG00000011275.18	54476	RNF216	RNF216	1.06182	1.20823	1.03604	1.18902	0.975644	1.10376	1.16978	1.14158	1.21843	1.0968	1.21999	1.04159	1.14025	1.16625
ENSG00000011295.15	ENSG00000011295.15	54902	TTC19	TTC19	1.1367	0.843741	0.879752	0.871286	1.21243	0.872004	0.967617	1.14191	0.864362	1.00584	0.967988	1.22981	0.931686	0.99371
ENSG00000011304.17	ENSG00000011304.17	5725	PTBP1	PTBP1	2.63149	2.15258	2.21316	2.19306	2.47579	2.00209	2.10541	2.62184	1.97243	2.25861	2.07515	2.5595	1.8293	2.09375
ENSG00000011332.19	ENSG00000011332.19	8193	DPF1	DPF1	0.306804	-1.0515	-0.786528	-0.651541	-0.370823	-4	-4	0.334348	-1.78436	-0.118933	-0.430053	-0.267401	-1.94455	-1.57469
ENSG00000011347.9	ENSG00000011347.9	9066	SYT7	SYT7	-0.982996	-4	-4	-4	-1.33706	-4	-1.39241	-1.48647	-4	-4	-4	-1.61362	-4	-2.34733
ENSG00000011376.9	ENSG00000011376.9	23395	LARS2	LARS2	1.08382	0.597539	0.58114	0.560738	0.952931	0.676442	0.656662	1.10655	0.586311	0.778238	0.768442	1.12555	0.690513	0.810995
ENSG00000011405.13	ENSG00000011405.13	5286	PIK3C2A	PIK3C2A	0.499756	0.725964	0.756948	0.717773	0.488132	0.796509	0.649291	0.80178	0.98132	0.874368	0.795405	0.547106	0.950141	0.933749
ENSG00000011422.11	ENSG00000011422.11	5329	PLAUR	PLAUR	1.24613	1.79572	1.80078	1.67259	1.39997	1.70041	1.80491	1.4236	1.69297	1.82634	1.62372	1.24516	1.58087	2.10252
ENSG00000011426.10	ENSG00000011426.10	54443	ANLN	ANLN	1.47187	0.885824	1.21183	1.05755	1.12415	0.706484	0.311222	1.53092	0.78016	1.35328	0.982207	1.38524	0.261936	0.106881
ENSG00000011451.17	ENSG00000011451.17	58525	WIZ	WIZ	1.0266	0.916592	0.850512	0.84098	1.03261	0.871323	0.876302	1.13688	0.908276	0.949699	0.963602	1.09073	0.904852	0.897818
ENSG00000011454.16	ENSG00000011454.16	23637	RABGAP1	RABGAP1	0.642073	1.06473	0.996141	0.9838	0.796729	1.05967	1.07549	0.63211	1.07979	0.946096	0.987442	0.641184	1.12901	1.12042
ENSG00000011465.16	ENSG00000011465.16	1634	DCN	DCN	-4	-4	-4	-4	-4	-4	-4	-4	-4	-4	-4	-4	-1.73147	-4
ENSG00000011478.11	ENSG00000011478.11	54814	QPCTL	QPCTL	0.544602	0.0314513	0.326563	0.116907	0.768572	0.0308141	0.362504	0.569508	0.104488	0.206478	0.0756667	0.575879	0.256729	0.166447
ENSG00000011485.14	ENSG00000011485.14	5536	PPP5C	PPP5C	2.03445	1.45848	1.47888	1.42212	2.01502	1.38217	1.54231	2.01972	1.4489	1.6588	1.54626	2.06622	1.48733	1.49894
ENSG00000011523.13	ENSG00000011523.13	23177	CEP68	CEP68	0.68589	0.692034	0.501226	0.506114	0.45373	0.696669	0.419989	0.624504	0.788496	0.394255	0.732067	0.261036	0.786754	0.251725
ENSG00000011566.14	ENSG00000011566.14	8491	MAP4K3	MAP4K3	0.491587	0.994086	1.09093	0.875937	0.536445	0.729974	0.766359	0.665033	0.721459	0.607357	0.71431	0.142664	0.435795	0.744106
ENSG00000011590.13	ENSG00000011590.13	27033	ZBTB32	ZBTB32	-4	-4	-4	-4	-4	-4	-4	-4	-4	-4	-4	-4	-4	-4
ENSG00000011600.11	ENSG00000011600.11	7305	TYROBP	TYROBP	1.42409	2.9497	2.91613	3.02644	1.7769	3.01816	3.11087	1.51683	2.97856	2.68623	3.08592	1.79994	3.05968	3.12717
ENSG00000011638.10	ENSG00000011638.10	57146	TMEM159	TMEM159	0.854691	0.811275	0.92065	0.85681	0.639989	0.497641	0.41429	0.728523	0.766529	0.794305	0.846397	0.572879	0.361582	0.188984
ENSG00000011677.12	ENSG00000011677.12	2556	GABRA3	GABRA3	-4	-4	-4	-4	-4	-4	-4	-4	-4	-4	-4	-1.89704	-4	-4
ENSG00000012048.20	ENSG00000012048.20	672	BRCA1	BRCA1	1.43596	0.5559	0.621903	0.672102	1.19888	0.486443	0.191164	1.37878	0.508345	1.00247	0.427535	1.13594	0.0869553	-0.0246311
ENSG00000012061.15	ENSG00000012061.15	2067	ERCC1	ERCC1	1.97264	1.71106	1.6386	1.65127	2.08435	1.68758	1.7768	1.83355	1.52722	1.62937	1.49782	1.82331	1.55987	1.66168
ENSG00000012124.14	ENSG00000012124.14	933	CD22	CD22	-4	-0.286455	0.192572	0.403028	-0.669017	0.175257	0.105789	-1.99965	-0.0370027	-0.0625042	0.224756	-1.0928	0.217749	-0.204496
ENSG00000012171.17	ENSG00000012171.17	7869	SEMA3B	SEMA3B	-0.846887	-0.529024	-0.530468	-0.460412	-1.62445	-0.877507	-0.54219	-0.733106	-0.503499	-0.755667	-0.583913	-4	-0.588176	-0.802034
ENSG00000012174.11	ENSG00000012174.11	51360	MBTPS2	MBTPS2	0.776281	0.564924	0.554171	0.542954	0.768886	0.587827	0.79279	0.764955	0.638959	0.67845	0.704443	0.679468	0.657846	0.829188
ENSG00000012211.12	ENSG00000012211.12	4007	PRICKLE3	PRICKLE3	0.608424	0.838588	0.88251	0.717005	0.625199	0.907264	0.781531	0.698688	0.968284	0.77048	0.881073	0.570845	1.00257	0.85393
ENSG00000012223.12	ENSG00000012223.12	4057	LTF	LTF	-4	-4	-4	-4	-4	-1.81588	-1.95778	-0.888002	-4	-4	-4	-4	-4	-1.15363
ENSG00000012232.8	ENSG00000012232.8	2137	EXTL3	EXTL3	0.485109	0.746657	0.748745	0.806191	0.406289	0.699845	0.648654	0.363632	0.601686	0.633025	0.657683	0.0639094	0.574018	0.466243
ENSG00000012504.13	ENSG00000012504.13	9971	NR1H4	NR1H4	-4	-4	-4	-4	-4	-4	-4	-4	-4	-4	-4	-4	-4	-4
ENSG00000012660.13	ENSG00000012660.13	60481	ELOVL5	ELOVL5	1.77402	1.74794	1.82674	1.78937	1.72587	1.61306	1.60482	1.84611	1.79286	1.78121	1.76524	1.64505	1.61096	1.73801
ENSG00000012779.10	ENSG00000012779.10	240	ALOX5	ALOX5	0.250992	1.47373	1.33664	1.44879	0.994703	1.7631	1.76843	0.421716	1.62418	1.31756	1.40773	0.730851	1.88982	1.51832
ENSG00000012817.15	ENSG00000012817.15	8284	KDM5D	KDM5D	-4	-4	-4	-4	-4	-4	-4	-4	-4	-4	-4	-4	-4	-4
ENSG00000012822.15	ENSG00000012822.15	57658	CALCOCO1	CALCOCO1	0.853788	1.64342	1.39574	1.46895	0.790995	1.55596	1.39255	0.826864	1.6545	1.35591	1.43873	0.584351	1.59188	1.25186
ENSG00000012963.13	ENSG00000012963.13	55148	UBR7	UBR7	1.39863	0.841398	0.928046	0.967379	1.35843	0.932522	0.964487	1.30422	0.875799	0.967827	0.879593	1.32292	0.845572	1.05418
ENSG00000012983.11	ENSG00000012983.11	11183	MAP4K5	MAP4K5	1.16435	0.995862	1.0592	0.97926	1.21039	0.96308	0.890592	1.26841	1.0377	1.1025	1.02398	1.1344	0.992073	0.953734
ENSG00000013016.14	ENSG00000013016.14	30845	EHD3	EHD3	-4	-4	-4	-4	-1.77638	-4	-2.31441	-4	-4	-4	-4	-2.03624	-4	-4
ENSG00000013275.7	ENSG00000013275.7	5704	PSMC4	PSMC4	1.59221	1.51463	1.47489	1.4187	1.65714	1.67074	1.6258	1.66519	1.57478	1.59435	1.48949	1.79604	1.71047	1.74369
ENSG00000013288.8	ENSG00000013288.8	23324	MAN2B2	MAN2B2	1.04105	1.37387	1.47135	1.41767	1.05705	1.39118	1.46094	0.997883	1.37764	1.54955	1.43097	1.02278	1.41494	1.38626
ENSG00000013293.5	ENSG00000013293.5	57709	SLC7A14	SLC7A14	-4	-4	-4	-4	-4	-4	-4	-4	-4	-4	-4	-4	-4	-4
ENSG00000013297.10	ENSG00000013297.10	5010	CLDN11	CLDN11	-4	-1.45429	-2.4151	-1.83499	-1.97583	-1.32522	-1.89123	-4	-1.39264	-1.47647	-1.65925	-4	-1.85673	-4
ENSG00000013306.15	ENSG00000013306.15	51629	SLC25A39	SLC25A39	2.08719	1.68999	1.65784	1.66433	2.00337	1.71805	1.72218	2.05195	1.67848	1.68953	1.59813	2.01046	1.78852	1.70669
ENSG00000013364.18	ENSG00000013364.18	9961	MVP	MVP	0.338819	1.60937	1.93377	2.07885	0.64473	1.77265	2.07795	0.36653	1.62024	1.87306	2.03955	0.425989	1.73114	2.08414
ENSG00000013374.15	ENSG00000013374.15	51667	NUB1	NUB1	1.61494	1.64792	1.5795	1.61076	1.47574	1.62901	1.58716	1.6165	1.69452	1.67079	1.65447	1.56385	1.65403	1.6014
ENSG00000013375.15	ENSG00000013375.15	5238	PGM3	PGM3	0.896266	0.800861	0.810733	0.641856	0.998459	0.959714	1.03783	0.691708	0.740232	0.669688	0.463458	0.600744	0.475341	0.708101
ENSG00000013392.7	ENSG00000013392.7	112611	RWDD2A	RWDD2A	-0.580272	-0.750071	-0.606106	-0.619042	-0.71995	-0.568273	-0.454932	-0.370207	-0.754727	-0.351599	-0.64016	-0.769762	-0.713808	-0.522547
ENSG00000013441.15	ENSG00000013441.15	1195	CLK1	CLK1	0.994418	1.55689	1.53183	1.31368	1.00041	1.51414	1.28959	1.35352	1.6765	1.41474	1.52803	1.11879	1.57981	1.57517
ENSG00000013503.9	ENSG00000013503.9	55703	POLR3B	POLR3B	0.766934	0.431953	0.614496	0.39928	0.786606	0.22294	0.341862	0.900008	0.491365	0.686679	0.520496	0.937053	0.441042	0.508803
ENSG00000013523.9	ENSG00000013523.9	23357	ANGEL1	ANGEL1	0.467373	0.423881	0.373909	0.310211	0.353413	0.450318	0.350112	0.470043	0.542999	0.332163	0.425655	0.281044	0.575605	0.432161
ENSG00000013561.17	ENSG00000013561.17	9604	RNF14	RNF14	1.13767	1.21818	1.23159	1.24798	1.1776	1.31908	1.44912	1.13895	1.25225	1.25142	1.28275	1.27415	1.41116	1.542
ENSG00000013563.13	ENSG00000013563.13	1774	DNASE1L1	DNASE1L1	0.5986	1.11159	1.1997	1.1851	0.633635	1.09557	1.16776	0.531386	1.04142	1.11631	1.1115	0.445562	1.10033	1.09418
ENSG00000013573.16	ENSG00000013573.16	1663	DDX11	DDX11	1.52001	0.808579	0.71209	0.864529	1.52184	0.849632	0.663075	1.52266	0.701588	1.05228	0.861955	1.40536	0.7711	0.529362
ENSG00000013583.8	ENSG00000013583.8	50865	HEBP1	HEBP1	1.17871	1.03254	1.03609	0.957573	1.02785	0.761252	0.840411	1.0668	0.98133	0.967719	1.04091	0.723892	0.79755	0.964839
ENSG00000013588.5	ENSG00000013588.5	9052	GPRC5A	GPRC5A	-4	-4	-4	-2.87346	-1.55949	-4	-4	-2.56292	-2.49406	-1.53453	-4	-4	-4	-4
ENSG00000013619.13	ENSG00000013619.13	10046	MAMLD1	MAMLD1	-2.20346	-4	-4	-4	-1.34502	-1.23906	-0.407252	-2.19754	-4	-4	-4	-1.9017	-1.14665	0.61438
ENSG00000013725.14	ENSG00000013725.14	923	CD6	CD6	-4	-4	-4	-4	-1.21393	-1.95447	-4	-1.87015	-4	-4	-4	-0.995244	-4	-4
ENSG00000013810.18	ENSG00000013810.18	10460	TACC3	TACC3	1.82392	1.4458	1.50378	1.51991	1.7222	1.49109	1.49553	1.7707	1.36498	1.62284	1.40025	1.74206	1.46778	0.958022
ENSG00000014123.9	ENSG00000014123.9	23376	UFL1	UFL1	0.876766	0.913239	0.946192	0.924772	0.881384	0.95963	1.00711	0.891775	1.09631	1.01162	1.06386	0.907433	1.03912	0.99181
ENSG00000014138.8	ENSG00000014138.8	23649	POLA2	POLA2	1.42657	0.606981	0.719354	0.799666	1.33467	0.729598	0.824865	1.41318	0.444678	1.01119	0.726878	1.37892	0.655452	0.681301
ENSG00000014164.6	ENSG00000014164.6	23144	ZC3H3	ZC3H3	0.971468	0.895926	0.928345	0.874495	0.599177	0.532522	0.409297	0.980161	0.90065	0.920293	0.869981	0.562533	0.596574	0.287698
ENSG00000014216.15	ENSG00000014216.15	823	CAPN1	CAPN1	1.5229	1.8414	1.94814	1.91335	1.50641	1.81054	1.804	1.48	1.77874	1.82065	1.81448	1.50873	1.76107	1.52466
ENSG00000014257.15	ENSG00000014257.15	55	ACPP	ACPP	0.662062	1.33247	1.50443	1.4914	0.714071	1.36156	1.43737	0.651582	1.22206	1.27217	1.34066	0.901676	1.26243	1.22814
ENSG00000014641.17	ENSG00000014641.17	4190	MDH1	MDH1	2.39148	2.16012	2.16318	2.14782	2.25655	2.12958	2.21613	2.26124	2.01897	2.12964	1.98435	2.35738	1.97518	2.11191
ENSG00000014824.13	ENSG00000014824.13	10463	SLC30A9	SLC30A9	1.44896	1.39801	1.38673	1.38043	1.49583	1.4537	1.52382	1.32975	1.37287	1.40443	1.39335	1.28522	1.43488	1.54951
ENSG00000014914.19	ENSG00000014914.19	10903	MTMR11	MTMR11	-1.04243	-0.372501	-0.30457	-0.388714	-1.06723	-0.817979	-1.05593	-0.309516	-0.245091	-0.0581987	-0.290042	-0.922853	-0.289028	-0.264593
ENSG00000014919.12	ENSG00000014919.12	1355	COX15	COX15	1.18799	0.78699	0.860861	0.883534	1.08631	0.850819	0.893987	1.09592	0.871208	0.871091	0.843105	0.932492	0.853136	0.723246
ENSG00000015133.18	ENSG00000015133.18	440193	CCDC88C	CCDC88C	1.12838	1.01602	0.873753	0.894261	1.17375	1.10466	1.05056	1.26304	1.02231	0.918985	1.05772	1.16752	1.18026	0.999214
ENSG00000015153.14	ENSG00000015153.14	10138	YAF2	YAF2	0.938579	0.906372	0.944202	0.738794	0.918748	0.865248	0.7403	0.992503	0.921807	1.00464	0.870916	0.75611	0.873554	1.02363
ENSG00000015171.18	ENSG00000015171.18	10771	ZMYND11	ZMYND11	0.953151	1.07233	0.96379	1.0267	0.861511	0.984947	0.962416	0.889852	1.13209	1.04551	1.08659	0.86391	1.10577	1.01228
ENSG00000015285.10	ENSG00000015285.10	7454	WAS	WAS	1.54319	2.02505	2.12767	2.14729	1.70598	2.00867	2.10494	1.47851	1.94125	1.95732	2.03429	1.60925	1.98242	1.79004
ENSG00000015413.9	ENSG00000015413.9	1800	DPEP1	DPEP1	-4	-4	-4	-4	-4	-4	-4	-4	-4	-0.706087	-4	-4	-4	-4
ENSG00000015475.18	ENSG00000015475.18	637	BID	BID	1.86533	1.66097	1.54367	1.63115	1.88274	1.73264	1.91215	1.83276	1.6355	1.61146	1.57349	1.96659	1.61872	2.30408
ENSG00000015479.17	ENSG00000015479.17	9782	MATR3	MATR3	2.29903	2.11036	2.04128	2.06964	2.34386	2.1616	2.15341	2.2575	2.03014	2.08825	2.07087	2.36836	2.12795	2.24939
ENSG00000015520.14	ENSG00000015520.14	29881	NPC1L1	NPC1L1	-2.09612	-2.15199	-4	-1.81139	-1.82943	-1.66478	-4	-1.90856	-2.01973	-2.02667	-4	-4	-4	-2.34485
ENSG00000015532.9	ENSG00000015532.9	64132	XYLT2	XYLT2	0.637603	0.678573	0.721311	0.654775	0.643211	0.561622	0.506643	0.72925	0.647122	0.654345	0.721518	0.662018	0.599734	0.18768
ENSG00000015568.12	ENSG00000015568.12	84220	RGPD5	RGPD5	0.115792	0.179171	0.0935355	0.200539	0.149421	0.235861	0.384476	-0.333713	-0.283328	-0.391052	-0.249643	-0.394709	-0.383352	0.00288704
ENSG00000015592.16	ENSG00000015592.16	81551	STMN4	STMN4	-4	-4	-4	-4	-4	-4	-4	-4	-4	-4	-4	-4	-4	-1.69676
ENSG00000015676.17	ENSG00000015676.17	23386	NUDCD3	NUDCD3	1.49732	1.25352	1.21567	1.27983	1.3691	1.25664	1.28029	1.40365	1.21938	1.26182	1.26651	1.39035	1.30554	1.17335
ENSG00000016082.14	ENSG00000016082.14	3670	ISL1	ISL1	-4	-4	-4	-4	-4	-4	-4	-4	-4	-4	-4	-4	-4	-4
ENSG00000016391.10	ENSG00000016391.10	55349	CHDH	CHDH	-2.58603	-1.13328	-1.31652	-1.03684	-4	-1.32133	-2.24094	-4	-1.41077	-2.12691	-1.30526	-2.11603	-1.20223	-4
ENSG00000016402.13	ENSG00000016402.13	53832	IL20RA	IL20RA	-4	-4	-4	-4	-4	-4	-4	-4	-4	-4	-4	-4	-4	-4
ENSG00000016490.15	ENSG00000016490.15	1179	CLCA1	CLCA1	-4	-4	-4	-4	-4	-4	-4	-4	-4	-4	-4	-4	-4	-4
ENSG00000016602.9	ENSG00000016602.9	22802	CLCA4	CLCA4	-4	-4	-4	-4	-4	-4	-4	-4	-4	-4	-4	-4	-4	-4
ENSG00000016864.16	ENSG00000016864.16	55830	GLT8D1	GLT8D1	1.30648	1.22537	1.29179	1.30962	1.16693	1.29794	1.2564	1.17065	1.23697	1.24146	1.27228	1.20022	1.2747	1.0424
ENSG00000017260.19	ENSG00000017260.19	27032	ATP2C1	ATP2C1	1.63112	1.46523	1.49107	1.4995	1.60251	1.51041	1.62239	1.59369	1.29172	1.5295	1.44215	1.46167	1.29953	1.70609
ENSG00000017427.15	ENSG00000017427.15	3479	IGF1	IGF1	-4	-4	-4	-4	-4	-4	-4	-4	-4	-4	-4	-4	-4	-4
ENSG00000017483.14	ENSG00000017483.14	92745	SLC38A5	SLC38A5	2.14109	0.289442	0.1103	0.702582	1.999	-0.0744183	-0.0812063	2.01897	-0.041764	0.792838	0.145983	2.11918	-0.672229	-0.439169
ENSG00000017797.11	ENSG00000017797.11	10928	RALBP1	RALBP1	1.57027	1.4669	1.4234	1.45618	1.38722	1.37281	1.33298	1.56809	1.50205	1.48594	1.44802	1.50324	1.38895	1.31992
ENSG00000018189.12	ENSG00000018189.12	22902	RUFY3	RUFY3	0.74433	0.682451	0.554354	0.70666	0.24106	0.376586	0.388921	0.648903	0.632984	0.612793	0.504724	0.228988	0.268638	0.21185
ENSG00000018236.14	ENSG00000018236.14	1272	CNTN1	CNTN1	-4	-4	-4	-4	-4	-4	-4	-4	-4	-4	-4	-4	-4	-2.13553
ENSG00000018280.16	ENSG00000018280.16	6556	SLC11A1	SLC11A1	-0.662995	0.16784	0.63655	1.27834	-0.482474	1.12321	1.13226	-0.781824	0.439042	0.465147	1.0949	-0.23514	1.24343	0.445523
ENSG00000018408.14	ENSG00000018408.14	25937	WWTR1	WWTR1	-2.01363	-2.53255	-4	-2.03446	-2.04513	-1.30013	-1.66161	-4	-4	-1.15878	-1.72441	-4	-1.62248	-1.97332
ENSG00000018510.12	ENSG00000018510.12	8540	AGPS	AGPS	1.28182	1.02055	1.09789	0.984315	1.22046	0.959705	1.02663	1.20004	0.894428	0.959764	0.877623	1.09545	0.837681	0.890319
ENSG00000018607.6	ENSG00000018607.6	646915	ZNF806	ZNF806	-2.22029	-4	-4	-4	-4	-4	-4	-4	-4	-4	-4	-4	-4	-4
ENSG00000018610.13	ENSG00000018610.13	63932	CXorf56	CXorf56	1.2168	1.07569	0.996929	1.09423	1.17285	1.05684	1.09611	1.24851	1.15273	1.05922	1.10038	1.28388	1.18134	1.17741
ENSG00000018625.14	ENSG00000018625.14	477	ATP1A2	ATP1A2	-4	-4	-4	-4	-4	-2.21657	-2.43013	-4	-4	-4	-4	-4	-4	-4
ENSG00000018699.11	ENSG00000018699.11	55622	TTC27	TTC27	1.23261	0.34561	0.45752	0.625349	1.02931	0.427272	0.701208	1.17279	0.653552	0.811316	0.653285	1.11839	0.391147	0.825827
ENSG00000018869.16	ENSG00000018869.16	147948	ZNF582	ZNF582	0.0762559	0.0580891	0.0265823	0.151193	0.159541	0.110228	0.223706	0.270729	0.0368463	0.170227	0.178695	0.0393985	0.206906	0.0872942
ENSG00000019102.11	ENSG00000019102.11	23584	VSIG2	VSIG2	-4	-4	-4	-4	-4	-4	-4	-4	-4	-4	-4	-4	-4	-4
ENSG00000019144.16	ENSG00000019144.16	23187	PHLDB1	PHLDB1	-0.43329	-0.740304	-0.442525	-0.362776	-0.650773	-1.3042	0.0665289	-0.172351	-0.442626	-0.278728	-0.465914	-1.04521	-0.713171	1.12586
ENSG00000019169.10	ENSG00000019169.10	8685	MARCO	MARCO	-1.94007	-4	-4	-4	-1.19687	-4	-0.922205	-4	-4	-4	-4	-1.93587	-4	-1.42488
ENSG00000019186.9	ENSG00000019186.9	1591	CYP24A1	CYP24A1	-4	-4	-4	-4	-4	-4	-4	-4	-4	-4	-4	-4	-4	-4
ENSG00000019485.12	ENSG00000019485.12	56981	PRDM11	PRDM11	-0.109058	0.0762034	-0.133861	-0.211539	-0.0699426	0.0452555	0.154491	-0.0722781	0.16307	0.206546	0.127771	-0.111661	0.250005	0.0710087
ENSG00000019505.7	ENSG00000019505.7	57586	SYT13	SYT13	-4	-4	-4	-4	-4	-4	-4	-4	-4	-4	-4	-4	-4	-4
ENSG00000019549.8	ENSG00000019549.8	6591	SNAI2	SNAI2	-4	-4	-4	-4	-4	-4	-4	-4	-4	-4	-4	-4	-4	-4
ENSG00000019582.14	ENSG00000019582.14	972	CD74	CD74	-1.69911	-4	-4	-1.33187	-0.772404	-1.31629	0.811034	-4	-4	-1.28481	-4	-1.69489	-1.224	0.514549
ENSG00000019991.15	ENSG00000019991.15	3082	HGF	HGF	-0.810594	-1.39924	-1.50027	-1.28542	-2.06796	-4	-4	-0.405686	-4	-0.389793	-0.855233	-1.11798	-4	-4
ENSG00000019995.6	ENSG00000019995.6	54764	ZRANB1	ZRANB1	0.923	1.07096	1.06665	1.00346	0.887076	0.980957	0.885974	0.952572	1.01766	0.956059	0.959643	0.836478	0.940688	0.944934
ENSG00000020129.15	ENSG00000020129.15	23154	NCDN	NCDN	0.877658	0.768264	0.779595	0.864117	0.964792	0.845766	0.801417	0.818544	0.782568	0.899305	0.81377	1.04862	0.753703	0.914721
ENSG00000020181.17	ENSG00000020181.17	25960	ADGRA2	ADGRA2	-1.38626	-1.79905	-1.32395	-2.47443	-1.3287	-2.18812	-2.40193	-1.29308	-1.21952	-1.63995	-1.57592	-4	-4	-4
ENSG00000020219.9	ENSG00000020219.9	155100	CCT8L1P	CCT8L1P	-4	-2.027	-4	-4	-4	-1.92371	-4	-1.8886	-4	-4	-4	-4	-4	-4
ENSG00000020256.19	ENSG00000020256.19	55734	ZFP64	ZFP64	0.84292	0.483683	0.594555	0.440864	0.730005	0.602946	0.70977	0.948154	0.424439	0.537721	0.656437	0.85533	0.609157	0.430515
ENSG00000020426.10	ENSG00000020426.10	4331	MNAT1	MNAT1	1.4755	1.30733	1.2738	1.2744	1.4416	1.12499	1.09902	1.4899	1.37495	1.50467	1.28833	1.50307	1.1542	1.2457
ENSG00000020577.13	ENSG00000020577.13	23034	SAMD4A	SAMD4A	-1.78263	-4	-4	-4	-0.88808	-2.54788	-4	-0.960235	-4	-4	-2.23949	-4	-2.08411	-1.05005
ENSG00000020633.18	ENSG00000020633.18	864	RUNX3	RUNX3	1.36914	1.09299	1.07528	0.978417	1.62339	1.28932	1.05765	1.41029	1.13139	1.1674	1.13611	1.66717	1.40103	1.00992
ENSG00000020922.12	ENSG00000020922.12	4361	MRE11A	MRE11A	1.26194	0.651222	0.702824	0.766818	1.03692	0.624167	0.824338	1.22181	0.767748	0.662173	0.710876	1.01272	0.768733	0.687816
ENSG00000021300.13	ENSG00000021300.13	58473	PLEKHB1	PLEKHB1	-4	-4	-4	-4	-2.01671	-0.996725	-1.63288	-4	-4	-4	-4	-0.856156	-4	-1.64561
ENSG00000021355.12	ENSG00000021355.12	1992	SERPINB1	SERPINB1	1.52699	2.15883	2.20213	2.15472	1.83776	2.00842	2.01942	1.4353	2.04047	2.09007	1.95504	1.71668	1.86669	1.83133
ENSG00000021461.16	ENSG00000021461.16	64816	CYP3A43	CYP3A43	-4	-1.21052	-4	-1.77093	-4	-4	-4	-4	-1.23231	-1.75675	-1.40942	-4	-1.67195	-4
ENSG00000021488.12	ENSG00000021488.12	11136	SLC7A9	SLC7A9	-4	-1.39653	-4	-1.58437	-4	-1.59265	-4	-4	-1.56911	-1.86911	-1.63213	-4	-4	-4
ENSG00000021574.11	ENSG00000021574.11	6683	SPAST	SPAST	0.887332	1.06422	1.04328	0.976856	0.861627	1.04605	0.899208	0.879562	1.10595	0.981884	1.04824	0.89744	1.08224	0.947291
ENSG00000021645.18	ENSG00000021645.18	9369	NRXN3	NRXN3	-4	-4	-4	-4	-2.94243	-4	-4	-4	-4	-4	-4	-4	-4	-3.14535
ENSG00000021762.19	ENSG00000021762.19	114879	OSBPL5	OSBPL5	1.42098	1.16081	1.16755	1.1895	1.219	0.774164	0.736919	1.15585	0.948076	1.17364	0.959334	1.30832	0.779354	0.552533
ENSG00000021776.10	ENSG00000021776.10	9716	AQR	AQR	1.06873	0.917557	0.932341	0.962296	1.22597	1.22516	1.22699	1.15253	1.06217	1.09134	1.07548	1.31161	1.19972	1.34672
ENSG00000021826.14	ENSG00000021826.14	1373	CPS1	CPS1	0.657307	-0.50367	0.0114884	-0.230862	0.606727	-0.451859	-0.321683	0.512032	-0.231742	0.303416	-0.552062	0.38477	-1.42659	-0.962283
ENSG00000021852.12	ENSG00000021852.12	732	C8B	C8B	-4	-4	-4	-4	-4	-4	-4	-1.98353	-4	-4	-4	-4	-4	-4
ENSG00000022267.16	ENSG00000022267.16	2273	FHL1	FHL1	-0.529562	-0.444282	-0.464717	-0.239027	-0.447076	-0.674593	-1.42023	-0.496203	-0.521474	-0.661464	-0.719344	-1.16821	-0.431112	-1.13255
ENSG00000022277.12	ENSG00000022277.12	51507	RTFDC1	RTFDC1	1.74009	1.96475	1.96082	1.97799	1.76613	2.02539	1.97546	1.71932	1.92013	1.90529	1.93108	1.87654	2.01537	2.03838
ENSG00000022355.15	ENSG00000022355.15	2554	GABRA1	GABRA1	-4	-4	-4	-4	-4	-4	-4	-4	-4	-4	-4	-1.04471	-4	-4
ENSG00000022556.15	ENSG00000022556.15	55655	NLRP2	NLRP2	-4	-1.15006	-0.988999	-0.813812	-4	-4	-1.431	-4	-0.950152	-1.42816	-0.600218	-4	-4	-0.586082
ENSG00000022567.9	ENSG00000022567.9	57210	SLC45A4	SLC45A4	0.720311	1.20312	1.21005	1.03749	0.709762	0.93361	0.784771	0.603799	1.29659	1.08609	1.1654	0.7343	0.948702	0.615186
ENSG00000022840.15	ENSG00000022840.15	9921	RNF10	RNF10	2.20945	2.36542	2.4502	2.43972	2.2067	2.40508	2.29863	1.88363	2.02362	2.06635	2.02616	1.93384	2.02009	1.97261
ENSG00000022976.15	ENSG00000022976.15	55778	ZNF839	ZNF839	0.770528	0.733986	0.680894	0.660543	0.717288	0.536262	0.48068	0.763013	0.765605	0.670316	0.688293	0.455299	0.648184	0.40191
ENSG00000023041.11	ENSG00000023041.11	64429	ZDHHC6	ZDHHC6	1.42898	1.13243	1.25392	1.30245	1.52007	1.30284	1.37651	1.38314	1.29836	1.27298	1.23117	1.56179	1.31888	1.35156
ENSG00000023171.14	ENSG00000023171.14	57476	GRAMD1B	GRAMD1B	0.849084	0.484051	0.446727	0.330042	0.807249	0.530645	0.17767	0.888377	0.479898	0.81122	0.38586	1.0787	0.566748	-0.0442418
ENSG00000023191.16	ENSG00000023191.16	6050	RNH1	RNH1	1.73825	1.74292	1.75669	1.68091	1.74249	1.65776	1.73607	1.67839	1.61767	1.73041	1.68583	1.75501	1.6132	1.62152
ENSG00000023228.13	ENSG00000023228.13	4719	NDUFS1	NDUFS1	1.53026	1.27482	1.27895	1.28795	1.4571	1.30703	1.4024	1.47285	1.28661	1.37821	1.34294	1.55642	1.31407	1.41283
ENSG00000023287.12	ENSG00000023287.12	9821	RB1CC1	RB1CC1	0.946333	1.21469	1.05583	1.13283	0.454113	0.847405	0.712331	0.889576	1.16839	1.01076	1.03408	0.498136	0.765799	0.796652
ENSG00000023318.7	ENSG00000023318.7	23071	ERP44	ERP44	1.0287	1.03953	1.02257	1.00789	1.00381	1.01981	1.00204	1.09759	1.09884	1.13164	1.10911	1.13108	1.06446	1.20257
ENSG00000023330.14	ENSG00000023330.14	211	ALAS1	ALAS1	1.55584	1.55084	1.60115	1.51966	1.73513	1.47838	1.52517	1.89187	1.55471	2.03675	1.47881	1.86804	1.501	1.73811
ENSG00000023445.13	ENSG00000023445.13	330	BIRC3	BIRC3	-0.389817	-0.421621	-0.510876	-0.291615	0.0483852	0.29299	1.05984	0.479331	-0.0308516	0.643784	-0.0610663	-0.054736	0.586767	1.65382
ENSG00000023516.8	ENSG00000023516.8	11215	AKAP11	AKAP11	0.576264	0.671146	0.650143	0.778638	0.696316	0.900421	1.05023	0.621693	0.86574	0.637931	0.856462	0.641736	0.98173	1.00442
ENSG00000023572.8	ENSG00000023572.8	51022	GLRX2	GLRX2	1.00853	0.802054	0.791775	0.74695	1.10027	0.790689	0.971957	1.00374	0.779715	0.827769	0.836703	1.1935	0.875201	1.16182
ENSG00000023608.4	ENSG00000023608.4	6617	SNAPC1	SNAPC1	0.336774	-0.0568486	-0.136605	-0.207771	0.158372	-0.037923	-0.1092	0.404655	0.0048329	0.0373103	0.00668997	0.124182	0.0968948	0.0730003
ENSG00000023697.12	ENSG00000023697.12	51071	DERA	DERA	1.46026	1.19374	1.22577	1.24353	1.31958	1.18714	1.38499	1.33829	1.05745	1.25143	1.14765	1.2	1.21275	1.31634
ENSG00000023734.10	ENSG00000023734.10	11171	STRAP	STRAP	1.86408	1.61641	1.60879	1.6245	1.76424	1.58053	1.63816	1.88308	1.60382	1.72371	1.63645	1.93513	1.55398	1.75767
ENSG00000023839.10	ENSG00000023839.10	1244	ABCC2	ABCC2	-0.944148	-0.539454	-0.717622	-0.472741	-0.946081	-0.654168	-0.828502	-1.2009	-0.491929	-0.8887	-0.583352	-0.928839	-0.569825	-0.982488
ENSG00000023892.10	ENSG00000023892.10	50619	DEF6	DEF6	1.381	1.49028	1.45195	1.46583	1.42244	1.58069	1.4841	1.31132	1.53527	1.4105	1.41482	1.33835	1.66487	1.10285
ENSG00000023902.13	ENSG00000023902.13	51177	PLEKHO1	PLEKHO1	0.568626	1.02687	1.10942	1.20168	1.02082	1.63108	1.65152	0.621659	1.08938	1.13564	1.20772	0.882641	1.6306	1.74146
ENSG00000023909.9	ENSG00000023909.9	2730	GCLM	GCLM	0.628508	0.625385	0.865274	0.72533	0.620573	0.824347	0.732837	0.77309	0.72202	0.918108	0.766648	0.85979	0.816631	1.29431
ENSG00000024048.10	ENSG00000024048.10	23304	UBR2	UBR2	0.535712	0.861853	0.888233	0.848685	0.532156	0.86963	0.773826	0.634424	1.01581	0.92208	0.920104	0.644903	0.938315	0.823044
ENSG00000024422.11	ENSG00000024422.11	30846	EHD2	EHD2	-0.955412	-1.3528	-0.977747	-0.978338	-0.386088	-1.58818	-0.726429	-0.774102	-1.24445	-0.958023	-0.723683	-1.12896	-1.86696	-0.916116
ENSG00000024526.16	ENSG00000024526.16	55635	DEPDC1	DEPDC1	1.08729	0.341096	0.52158	0.522353	0.580424	-0.0373842	-0.355532	1.19138	-0.00183966	0.797017	0.456681	0.608828	-0.135209	-0.803385
ENSG00000024862.16	ENSG00000024862.16	25901	CCDC28A	CCDC28A	0.999811	1.17821	1.11907	1.10343	0.847639	1.08727	1.05635	1.02244	1.15324	1.14744	1.06753	0.874952	1.1189	1.04738
ENSG00000025039.14	ENSG00000025039.14	58528	RRAGD	RRAGD	1.33252	1.45605	1.40164	1.24727	1.24197	1.36175	1.1361	1.32068	1.48013	1.27066	1.2046	1.19553	1.37253	1.22422
ENSG00000025156.12	ENSG00000025156.12	3298	HSF2	HSF2	1.02807	0.71547	0.679147	0.640467	0.867852	0.563482	0.382489	1.09596	0.77658	0.778624	0.797907	0.921845	0.701706	0.454196
ENSG00000025293.15	ENSG00000025293.15	51230	PHF20	PHF20	1.30457	1.2877	1.20258	1.26581	1.21394	1.30919	1.28819	1.25171	1.31342	1.24025	1.36255	1.15758	1.39817	1.33647
ENSG00000025423.11	ENSG00000025423.11	8630	HSD17B6	HSD17B6	0.291342	-0.895807	-0.311933	-1.02286	-0.317776	-0.490464	-1.79114	0.178441	-0.169445	0.134036	-0.117526	-0.456913	-4	-1.80811
ENSG00000025434.18	ENSG00000025434.18	10062	NR1H3	NR1H3	0.388728	0.0967155	0.338252	0.337698	0.156065	0.175101	0.460379	0.34355	0.0560573	0.224108	0.0683355	0.0588943	-0.114236	0.0865336
ENSG00000025708.13	ENSG00000025708.13	1890	TYMP	TYMP	-0.126613	0.794822	1.05311	1.11705	0.655976	1.29185	1.57513	-0.158545	0.800915	1.10197	1.00976	0.400616	1.3233	1.4642
ENSG00000025770.18	ENSG00000025770.18	29781	NCAPH2	NCAPH2	1.60969	1.11577	1.06845	1.18993	1.59523	1.24525	1.18294	1.46454	1.01597	1.10672	1.00933	1.43227	1.04425	0.954033
ENSG00000025772.7	ENSG00000025772.7	10953	TOMM34	TOMM34	1.12878	0.699553	0.647567	0.668643	1.2214	0.716856	0.792669	1.18479	0.705031	0.752513	0.720234	1.21306	0.738951	0.942557
ENSG00000025796.13	ENSG00000025796.13	11231	SEC63	SEC63	1.91219	1.53284	1.58342	1.59649	1.8477	1.40787	1.5081	1.77626	1.49347	1.52917	1.53146	1.74311	1.38136	1.53128
ENSG00000025800.13	ENSG00000025800.13	23633	KPNA6	KPNA6	0.924924	0.917686	0.976619	0.959664	0.885679	0.966488	0.915991	0.95312	0.983109	0.94542	0.958287	0.94451	0.971798	0.945374
ENSG00000026025.13	ENSG00000026025.13	7431	VIM	VIM	1.49417	2.32472	2.40552	2.35223	1.18864	2.25381	2.41058	1.86571	2.36679	2.44115	2.36857	1.28896	2.27894	2.55642
ENSG00000026036.21	ENSG00000026036.21	100533107	RTEL1-TNFRSF6B	RTEL1-TNFRSF6B	-0.116083	-0.0198487	-0.400397	-0.286102	-0.341435	-0.0789707	-0.00326122	-0.123952	-0.192456	-0.135645	-0.301934	-0.181065	-0.195116	-0.0486615
ENSG00000026103.19	ENSG00000026103.19	355	FAS	FAS	0.379938	0.771749	0.888106	0.925026	0.20971	0.758456	0.764078	0.454898	0.76019	0.777795	1.05018	0.235361	0.737337	0.624642
ENSG00000026297.15	ENSG00000026297.15	8635	RNASET2	RNASET2	1.87489	1.93736	1.92882	1.94777	1.76249	1.92785	1.87239	1.78921	1.91096	1.89033	1.93341	1.83254	1.96148	1.67073
ENSG00000026508.16	ENSG00000026508.16	960	CD44	CD44	-1.92167	-2.05361	-4	-0.797073	-0.985735	-0.607829	-0.517704	-0.731692	-4	-4	-0.987308	-1.25939	-1.30508	0.223891
ENSG00000026559.13	ENSG00000026559.13	3755	KCNG1	KCNG1	-4	-4	-4	-4	-1.29878	-4	-4	-4	-4	-4	-4	-4	-4	-4
ENSG00000026652.13	ENSG00000026652.13	56895	AGPAT4	AGPAT4	-1.25627	-1.69046	-1.58271	-2.32533	-1.58897	-1.59415	-1.51362	-1.59186	-2.51394	-1.60578	-1.61195	-1.11102	-2.50331	-1.04138
ENSG00000026751.16	ENSG00000026751.16	57823	SLAMF7	SLAMF7	-1.5829	-0.372914	-0.105447	-0.299049	-1.16544	-0.328398	0.232289	-0.767938	-0.498074	-0.0561498	-0.167204	-1.22072	-0.0168926	0.735348
ENSG00000026950.16	ENSG00000026950.16	11119	BTN3A1	BTN3A1	0.651232	0.818681	0.657362	0.833659	0.739369	0.861516	0.777978	0.714715	0.926971	0.588988	0.861049	0.675673	1.02434	0.452867
ENSG00000027001.9	ENSG00000027001.9	4285	MIPEP	MIPEP	0.915003	0.0616337	0.0209572	-0.0250347	0.882421	0.185927	0.435974	0.838903	0.0242972	0.122852	0.0456733	1.02188	0.106364	0.294963
ENSG00000027075.13	ENSG00000027075.13	5583	PRKCH	PRKCH	-2.12965	-1.41253	-4	-4	-0.443885	-4	-4	-1.2879	-4	-2.13634	-4	-0.621718	-4	-2.08946
ENSG00000027644.4	ENSG00000027644.4	3645	INSRR	INSRR	-4	-4	-4	-4	-4	-4	-4	-2.40314	-4	-4	-4	-4	-4	-4
ENSG00000027697.12	ENSG00000027697.12	3459	IFNGR1	IFNGR1	1.18683	1.83177	1.92737	2.0814	1.24893	1.96137	2.29378	1.16381	1.93119	1.83916	2.10727	1.38797	2.03458	2.44966
ENSG00000027847.13	ENSG00000027847.13	11285	B4GALT7	B4GALT7	1.05366	0.969146	0.888357	0.877133	1.10896	0.962599	1.10348	0.983534	0.89504	0.973958	0.993362	1.07069	1.09442	1.13827
ENSG00000027869.11	ENSG00000027869.11	9047	SH2D2A	SH2D2A	-0.348231	-1.53036	-1.4508	-1.41809	-0.228262	-1.45433	-1.37266	-0.216475	-4	-1.1324	-1.00587	-0.644959	-4	-1.35647
ENSG00000028116.16	ENSG00000028116.16	7444	VRK2	VRK2	0.952874	0.974691	1.01597	0.993396	0.923158	0.831722	1.03082	0.941155	1.04185	1.10123	1.09483	0.968251	0.941114	1.05346
ENSG00000028137.16	ENSG00000028137.16	7133	TNFRSF1B	TNFRSF1B	1.10405	2.02271	2.04341	2.1105	1.33183	1.89306	1.97185	1.1083	2.01304	1.82829	2.17655	1.34449	1.88192	1.82461
ENSG00000028203.17	ENSG00000028203.17	55591	VEZT	VEZT	1.41327	1.34099	1.31755	1.28938	1.24646	1.20956	1.2613	1.46411	1.36945	1.4823	1.42328	1.33282	1.26892	1.4408
ENSG00000028277.20	ENSG00000028277.20	5452	POU2F2	POU2F2	-0.674126	-0.489135	-0.702091	-0.379992	-0.498121	-0.0807678	-0.302119	-0.561848	-0.247685	-0.495201	-0.545427	-1.25932	-0.37637	0.360611
ENSG00000028310.17	ENSG00000028310.17	65980	BRD9	BRD9	1.26443	1.14124	1.08829	1.15161	1.37413	1.13065	1.1748	1.3488	1.17836	1.20604	1.23224	1.4667	1.2681	1.29686
ENSG00000028528.14	ENSG00000028528.14	6642	SNX1	SNX1	1.53618	1.77557	1.80311	1.78061	1.53869	1.78472	1.79788	1.54101	1.76092	1.72052	1.76417	1.59357	1.81031	1.7777
ENSG00000028839.9	ENSG00000028839.9	9519	TBPL1	TBPL1	1.12563	1.26079	1.25881	1.29826	1.22186	1.31993	1.28185	1.13941	1.25347	1.19782	1.19081	1.18512	1.28872	1.24171
ENSG00000029153.14	ENSG00000029153.14	56938	ARNTL2	ARNTL2	0.960798	0.203891	0.526904	0.583395	0.237836	-0.179196	0.287545	1.03697	0.226564	0.805218	0.691514	0.259821	-0.222912	0.856882
ENSG00000029363.15	ENSG00000029363.15	9774	BCLAF1	BCLAF1	1.95791	1.70431	1.63043	1.76448	1.8581	1.6849	1.7685	2.13789	1.86654	1.9568	1.88994	2.13635	1.77412	1.80996
ENSG00000029364.11	ENSG00000029364.11	55334	SLC39A9	SLC39A9	0.906493	0.872405	0.97545	0.876266	0.933686	0.910024	0.936963	0.932416	0.887132	1.00618	0.939934	0.969395	0.913355	0.95871
ENSG00000029534.19	ENSG00000029534.19	286	ANK1	ANK1	-0.725478	-1.14433	-1.2362	-1.32492	-2.28319	-4	-4	-1.06381	-0.957138	-1.0589	-2.26579	-2.61349	-4	-1.52659
ENSG00000029559.6	ENSG00000029559.6	3381	IBSP	IBSP	-4	-4	-4	-4	-4	-4	-4	-4	-4	-4	-4	-4	-4	-4
ENSG00000029639.10	ENSG00000029639.10	51106	TFB1M	TFB1M	1.12369	0.522206	0.483874	0.493028	1.08398	0.707486	0.691184	1.09517	0.570835	0.616514	0.556442	1.1466	0.671731	0.470525
ENSG00000029725.16	ENSG00000029725.16	9135	RABEP1	RABEP1	1.32619	0.937392	0.866255	0.855582	1.24627	0.921515	0.978952	1.39906	1.07039	1.03822	1.05829	1.37755	0.974995	1.23586
ENSG00000029993.14	ENSG00000029993.14	3149	HMGB3	HMGB3	1.85557	1.30099	1.42619	1.32693	1.84159	1.15713	1.19457	1.92996	1.25305	1.68797	1.3915	1.98308	1.21451	1.22714
ENSG00000030066.13	ENSG00000030066.13	23279	NUP160	NUP160	1.43771	0.773122	0.787605	0.828105	1.34591	0.788081	0.818247	1.50325	0.829822	1.02321	0.905953	1.45898	0.776587	0.896137
ENSG00000030110.12	ENSG00000030110.12	578	BAK1	BAK1	0.984306	1.10551	1.21739	1.11454	1.13546	1.2076	1.21056	1.13283	1.11252	1.19039	1.15619	1.32268	1.27416	1.26731
ENSG00000030304.13	ENSG00000030304.13	4593	MUSK	MUSK	-4	-4	-4	-4	-4	-4	-4	-4	-4	-4	-4	-4	-4	-4
ENSG00000030419.16	ENSG00000030419.16	22807	IKZF2	IKZF2	0.171605	-0.579156	-0.289903	-0.686916	-0.0995049	-0.452288	-0.543737	0.461289	-0.637592	0.107041	-0.642528	0.119756	-0.430976	-1.2009
ENSG00000030582.16	ENSG00000030582.16	2896	GRN	GRN	2.18958	2.65021	2.56197	2.43673	2.15323	2.71136	2.70643	1.96923	2.33243	2.38545	2.24262	1.90757	2.53107	2.49099
ENSG00000031003.10	ENSG00000031003.10	51306	FAM13B	FAM13B	0.777541	0.938787	0.919414	0.97784	1.0112	1.05979	1.14712	0.816388	0.932111	1.02479	0.916111	1.04056	1.08486	1.26663
ENSG00000031081.10	ENSG00000031081.10	57514	ARHGAP31	ARHGAP31	-2.0826	-1.40606	-1.29854	-0.691743	-1.32297	-1.30208	0.733108	-2.66346	-1.19702	-1.23331	0.0819827	-2.07842	-0.494558	1.47318
ENSG00000031691.6	ENSG00000031691.6	55166	CENPQ	CENPQ	0.990743	0.603535	0.626135	0.670277	0.821013	0.595895	0.662199	1.07187	0.607833	0.652196	0.621026	0.769072	0.658218	0.552179
ENSG00000031698.12	ENSG00000031698.12	6301	SARS	SARS	1.56475	1.55539	1.55251	1.55076	1.89191	1.61914	1.66361	1.61799	1.64689	1.63564	1.67363	1.64124	1.73291	1.73845
ENSG00000031823.14	ENSG00000031823.14	8498	RANBP3	RANBP3	1.6592	1.60148	1.64898	1.69057	1.72596	1.63934	1.65443	1.69967	1.63526	1.56097	1.65535	1.74069	1.60834	1.59042
ENSG00000032219.18	ENSG00000032219.18	5926	ARID4A	ARID4A	1.17458	1.32528	1.24906	1.26694	1.0047	1.23458	1.30892	1.08902	1.33712	1.13908	1.23377	0.929637	1.24672	1.181
ENSG00000032389.12	ENSG00000032389.12	7260	TSSC1	TSSC1	1.25447	0.988964	1.02425	1.03589	1.29225	0.973304	1.09258	1.23465	0.925401	1.10057	0.952401	1.28971	0.963377	0.921779
ENSG00000032444.15	ENSG00000032444.15	10908	PNPLA6	PNPLA6	1.15404	1.43974	1.49265	1.43083	1.10131	1.42179	1.33069	0.959305	1.26593	1.30578	1.23429	0.95503	1.26564	1.16588
ENSG00000032742.17	ENSG00000032742.17	8100	IFT88	IFT88	0.570412	0.348108	0.274113	0.378468	0.444775	0.462677	0.520267	0.477477	0.276849	0.464592	0.367959	0.165784	0.333654	0.594181
ENSG00000033011.11	ENSG00000033011.11	56052	ALG1	ALG1	1.16094	0.833105	0.801738	0.928415	1.14461	0.823922	0.90796	1.1413	0.751098	0.903494	0.936475	1.28142	0.878166	0.882416
ENSG00000033030.13	ENSG00000033030.13	55596	ZCCHC8	ZCCHC8	0.995532	1.08471	1.01436	1.04424	1.04771	0.958186	0.91595	1.26005	1.18	1.04398	1.14611	1.09962	1.08417	1.06332
ENSG00000033050.7	ENSG00000033050.7	10061	ABCF2	ABCF2	1.67524	1.14504	1.23434	1.28606	1.64451	1.24398	1.30526	1.66882	1.11027	1.32231	1.37829	1.70043	1.18135	1.31835
ENSG00000033100.14	ENSG00000033100.14	54480	CHPF2	CHPF2	1.01875	1.37514	1.4084	1.41548	1.11271	1.40218	1.33513	1.06682	1.42072	1.40125	1.47146	0.945878	1.46495	1.36328
ENSG00000033122.18	ENSG00000033122.18	57554	LRRC7	LRRC7	-4	-4	-4	-4	-2.03534	-4	-4	-4	-4	-4	-4	-4	-4	-4
ENSG00000033170.16	ENSG00000033170.16	2530	FUT8	FUT8	0.278842	0.23299	0.342211	0.248325	0.34123	0.427464	0.37674	0.220753	-0.025844	0.428119	0.240168	0.19204	0.197844	0.180193
ENSG00000033178.12	ENSG00000033178.12	55236	UBA6	UBA6	1.42799	1.3018	1.39225	1.36706	1.29835	1.2186	1.29622	1.38051	1.21454	1.38219	1.28584	1.21338	1.13189	1.27503
ENSG00000033327.12	ENSG00000033327.12	9846	GAB2	GAB2	0.862903	1.05648	1.02511	1.12587	0.937815	1.07151	1.13513	0.964642	1.23045	1.1683	1.33793	0.651119	1.25137	1.10867
ENSG00000033627.14	ENSG00000033627.14	535	ATP6V0A1	ATP6V0A1	1.05679	1.78994	1.74004	1.76743	1.07488	1.73216	1.6986	0.969973	1.72484	1.50582	1.48021	0.77924	1.70044	1.57867
ENSG00000033800.13	ENSG00000033800.13	8554	PIAS1	PIAS1	1.2418	1.48911	1.47043	1.44735	1.16879	1.38377	1.32889	1.3556	1.5067	1.42065	1.49911	1.30155	1.40716	1.43447
ENSG00000033867.16	ENSG00000033867.16	9497	SLC4A7	SLC4A7	0.971895	0.473225	0.428218	0.704166	1.04856	0.652891	1.00024	1.01042	0.47019	0.622445	0.789082	0.893668	0.67513	0.958495
ENSG00000034053.14	ENSG00000034053.14	321	APBA2	APBA2	-4	-4	-4	-4	-4	-4	-4	-4	-4	-4	-4	-2.09213	-4	-4
ENSG00000034152.18	ENSG00000034152.18	5606	MAP2K3	MAP2K3	1.39195	1.40255	1.52253	1.43733	1.37305	1.48308	1.44317	1.4172	1.44966	1.4264	1.44501	1.30215	1.50848	1.78327
ENSG00000034239.10	ENSG00000034239.10	79645	EFCAB1	EFCAB1	-4	-4	-4	-4	-4	-4	-4	-4	-4	-4	-4	-4	-4	-4
ENSG00000034510.5	ENSG00000034510.5	9168	TMSB10	TMSB10	2.5518	2.73742	2.86733	2.81473	2.34636	2.63354	2.98933	2.67305	2.6182	2.9271	2.82901	2.59377	2.66283	3.2187
ENSG00000034533.11	ENSG00000034533.11	28990	ASTE1	ASTE1	0.579652	0.787626	0.577414	0.631903	0.377506	0.250078	0.398572	0.563172	0.487968	0.48375	0.513977	0.404336	0.428958	0.328524
ENSG00000034677.11	ENSG00000034677.11	25897	RNF19A	RNF19A	1.25938	1.41811	1.45902	1.31329	0.857764	1.07574	1.03974	1.2127	1.54981	1.49656	1.55369	0.720976	1.14406	1.38758
ENSG00000034693.14	ENSG00000034693.14	8504	PEX3	PEX3	1.15306	0.768456	0.720632	0.819321	0.894741	0.704143	0.784349	1.04301	0.648891	0.862122	0.929256	1.04014	0.862565	0.846193
ENSG00000034713.7	ENSG00000034713.7	11345	GABARAPL2	GABARAPL2	1.4355	1.80625	1.8329	1.79388	1.44428	1.78493	1.73953	1.4835	1.87377	1.79488	1.82526	1.48942	1.80393	1.86738
ENSG00000034971.14	ENSG00000034971.14	4653	MYOC	MYOC	-4	-4	-4	-4	-4	-4	-4	-4	-4	-4	-4	-4	-4	-4
ENSG00000035115.21	ENSG00000035115.21	26751	SH3YL1	SH3YL1	0.424844	0.140264	0.156548	0.16319	0.485105	0.0883617	0.248594	0.324933	0.0918165	0.270498	0.170203	0.242432	0.188774	0.487007
ENSG00000035141.7	ENSG00000035141.7	84908	FAM136A	FAM136A	1.7495	1.16948	1.08339	1.11795	1.76249	1.13884	1.18107	1.81244	1.23873	1.31456	1.21826	2.02516	1.21624	1.16859
ENSG00000035403.16	ENSG00000035403.16	7414	VCL	VCL	1.34959	1.67442	1.78746	1.61922	1.30073	1.45116	1.38506	1.35972	1.73583	1.65951	1.54214	1.25172	1.50119	1.12047
ENSG00000035499.12	ENSG00000035499.12	55789	DEPDC1B	DEPDC1B	1.00179	0.243918	0.388532	0.376261	1.00305	0.0593971	-0.1831	0.901031	0.0177019	0.65412	0.0865079	0.889864	-0.272411	-0.446903
ENSG00000035664.11	ENSG00000035664.11	23604	DAPK2	DAPK2	-0.914188	0.138376	0.337073	0.118726	-0.623926	0.296209	0.0374834	-1.82569	0.110392	-0.165147	-0.0787613	-0.562425	0.213825	-0.875111
ENSG00000035681.7	ENSG00000035681.7	8439	NSMAF	NSMAF	1.80876	1.67912	1.63198	1.68929	1.44239	1.3421	1.34086	1.71119	1.64618	1.62197	1.59238	1.45259	1.30472	1.38275
ENSG00000035687.9	ENSG00000035687.9	159	ADSS	ADSS	1.49167	1.32794	1.30358	1.34031	1.42297	1.29998	1.21726	1.52508	1.39284	1.35533	1.42267	1.48036	1.32732	1.24736
ENSG00000035720.7	ENSG00000035720.7	26228	STAP1	STAP1	0.466139	0.354323	0.391621	0.154616	0.157355	-0.242605	-0.436817	0.576916	0.356243	0.826518	0.155885	0.0448619	-0.157036	-0.709573
ENSG00000035862.12	ENSG00000035862.12	7077	TIMP2	TIMP2	0.826627	1.72292	1.79544	1.81923	0.960773	1.80106	1.89947	0.85542	1.78183	1.63418	1.79817	0.897692	1.84923	1.80405
ENSG00000035928.14	ENSG00000035928.14	5981	RFC1	RFC1	1.99394	1.61469	1.53262	1.61204	1.92837	1.54608	1.51783	1.7463	1.44809	1.41897	1.36419	1.62913	1.19026	1.2771
ENSG00000036054.12	ENSG00000036054.12	55773	TBC1D23	TBC1D23	1.06347	1.15508	1.0987	1.04814	0.949567	1.12417	1.11917	0.995707	1.07749	1.07615	1.11914	0.979279	1.01402	1.2326
ENSG00000036257.12	ENSG00000036257.12	8452	CUL3	CUL3	1.61391	1.69355	1.68635	1.68067	1.56146	1.66564	1.68391	1.54258	1.65487	1.6017	1.64518	1.60511	1.59783	1.70442
ENSG00000036448.9	ENSG00000036448.9	9172	MYOM2	MYOM2	-0.700021	-4	-1.28997	-4	-0.294461	-1.16975	-1.43711	-1.09626	-4	-2.40803	-1.05724	-0.817559	-0.980173	-4
ENSG00000036473.6	ENSG00000036473.6	5009	OTC	OTC	-1.86767	-4	-4	-4	-4	-4	-4	-4	-4	-4	-4	-4	-4	-1.82725
ENSG00000036530.8	ENSG00000036530.8	10858	CYP46A1	CYP46A1	-4	-4	-4	-2.54248	-4	-4	-2.17575	-2.04882	-2.44723	-2.02794	-1.83835	-4	-2.43655	-1.99703
ENSG00000036549.12	ENSG00000036549.12	26009	ZZZ3	ZZZ3	1.05394	0.959779	0.886552	0.866146	1.08657	0.863118	0.862263	1.26609	1.08405	1.01279	1.10477	1.25653	0.961988	1.00298
ENSG00000036565.14	ENSG00000036565.14	6570	SLC18A1	SLC18A1	-4	-1.35564	-2.15727	-1.419	-2.00744	-0.603416	-0.479909	-2.12586	-1.23839	-1.25061	-1.61736	-1.57293	-0.0702063	-0.51205
ENSG00000036672.15	ENSG00000036672.15	9099	USP2	USP2	0.260557	-0.686386	-1.23299	-0.584868	-0.218627	-0.920325	-2.10264	0.272347	-0.845769	-0.635722	-0.671127	-0.290848	-4	-1.35887
ENSG00000036828.13	ENSG00000036828.13	846	CASR	CASR	-4	-4	-4	-4	-4	-1.38945	-4	-4	-2.19996	-4	-4	-4	-4	-4
ENSG00000037042.8	ENSG00000037042.8	27175	TUBG2	TUBG2	0.411575	0.387076	0.376538	0.376696	0.246655	-0.0580387	-0.0164806	0.211953	0.305969	0.298679	0.409674	0.112751	-0.293404	-0.310359
ENSG00000037241.7	ENSG00000037241.7	51121	RPL26L1	RPL26L1	1.481	1.0341	1.06723	1.04226	1.54829	1.13522	1.15325	1.59441	1.02488	1.30277	1.11539	1.83239	1.20389	1.23202
ENSG00000037280.15	ENSG00000037280.15	2324	FLT4	FLT4	1.15904	0.368612	0.44341	0.330767	1.16942	-0.0883372	-0.597314	1.12564	0.140327	0.565665	0.192438	0.988416	-0.157992	-1.02496
ENSG00000037474.14	ENSG00000037474.14	54888	NSUN2	NSUN2	1.69142	1.33573	1.27154	1.33269	1.7893	1.50871	1.58626	1.785	1.4182	1.44608	1.45583	1.89498	1.60014	1.74937
ENSG00000037637.10	ENSG00000037637.10	54455	FBXO42	FBXO42	0.66222	0.94815	0.91843	0.87839	0.732683	0.928107	0.871604	0.766534	0.948717	0.944471	0.993907	0.735465	0.988691	0.990105
ENSG00000037749.11	ENSG00000037749.11	4238	MFAP3	MFAP3	0.928769	1.03162	1.12379	0.980535	1.1545	1.20697	1.21988	1.10113	1.13601	1.20532	1.1709	1.20834	1.26905	1.38056
ENSG00000037757.13	ENSG00000037757.13	84245	MRI1	MRI1	1.28541	1.08738	1.02001	1.07241	1.2556	1.17131	1.13226	1.31247	1.20004	1.01903	1.16978	1.38273	1.29357	0.909237
ENSG00000037897.16	ENSG00000037897.16	4234	METTL1	METTL1	1.59059	0.432919	0.501027	0.725675	1.35875	0.244757	1.03786	1.56198	0.478234	0.915002	1.00364	1.43292	0.554787	1.33243
ENSG00000037965.5	ENSG00000037965.5	3224	HOXC8	HOXC8	-0.451936	-0.914426	-1.28325	-1.19943	-0.646429	-1.20775	-1.90024	-0.536079	-1.87665	-1.00931	-1.96732	-1.17417	-1.09027	-1.91293
ENSG00000038002.8	ENSG00000038002.8	175	AGA	AGA	1.39805	1.22491	1.15843	1.1887	1.36868	1.13845	1.18328	1.29717	1.07985	1.26434	1.18602	0.997256	1.08994	1.16303
ENSG00000038210.12	ENSG00000038210.12	55300	PI4K2B	PI4K2B	0.949717	0.576923	0.667411	0.626669	1.03937	0.60425	0.644729	1.00553	0.680117	0.928816	0.76981	1.05919	0.580108	1.09286
ENSG00000038219.12	ENSG00000038219.12	259282	BOD1L1	BOD1L1	1.12015	1.49497	1.39482	1.27248	1.19544	1.39498	1.32758	1.2103	1.53892	1.27274	1.3184	1.14974	1.47766	1.24763
ENSG00000038274.16	ENSG00000038274.16	27430	MAT2B	MAT2B	1.397	1.47588	1.46789	1.46016	1.37352	1.5624	1.52081	1.40329	1.51969	1.38879	1.45579	1.44892	1.63934	1.57312
ENSG00000038295.7	ENSG00000038295.7	7092	TLL1	TLL1	-4	-4	-4	-4	-4	-4	-4	-4	-4	-4	-4	-4	-4	-4
ENSG00000038358.14	ENSG00000038358.14	23644	EDC4	EDC4	1.90781	1.73751	1.70817	1.70425	1.86419	1.73814	1.70166	1.76627	1.65958	1.71328	1.65024	1.76096	1.6996	1.69064
ENSG00000038382.17	ENSG00000038382.17	7204	TRIO	TRIO	-0.00525537	-0.28149	-0.100888	0.133876	-1.30705	-1.098	-0.252294	-0.45646	-0.21358	-0.338555	-0.182614	-1.4868	-0.870353	-0.716364
ENSG00000038427.15	ENSG00000038427.15	1462	VCAN	VCAN	-2.33771	-2.75645	-4	-2.40532	-4	-2.36643	0.398849	-4	-4	-4	-4	-4	-4	0.286349
ENSG00000038532.14	ENSG00000038532.14	23274	CLEC16A	CLEC16A	0.672524	0.768488	0.745509	0.790045	0.848904	0.886256	0.899423	0.552606	0.678943	0.67071	0.692159	0.705124	0.856343	0.859642
ENSG00000038945.14	ENSG00000038945.14	4481	MSR1	MSR1	-4	-4	-4	-4	-4	-4	-4	-4	-4	-4	-4	-4	-4	-4
ENSG00000039068.18	ENSG00000039068.18	999	CDH1	CDH1	-4	-2.73566	-2.63306	-4	-0.401374	-4	-4	-4	-4	-4	-2.01071	-4	-4	-4
ENSG00000039123.15	ENSG00000039123.15	23517	SKIV2L2	SKIV2L2	1.52695	1.20137	1.26154	1.18228	1.72884	1.34123	1.44307	1.49122	1.1708	1.18086	1.16768	1.67606	1.34464	1.48336
ENSG00000039139.9	ENSG00000039139.9	1767	DNAH5	DNAH5	-4	-4	-4	-4	-4	-4	-4	-4	-4	-4	-4	-4	-4	-4
ENSG00000039319.16	ENSG00000039319.16	9765	ZFYVE16	ZFYVE16	0.307295	0.767623	0.767392	1.06043	0.545292	0.965565	1.30235	0.0256849	0.800923	0.722883	0.778523	0.243349	0.91174	1.63729
ENSG00000039523.17	ENSG00000039523.17	79567	FAM65A	FAM65A	0.890899	0.952002	0.78225	0.848077	0.948923	1.07451	1.0892	0.869498	0.906261	0.80015	1.0009	0.959336	1.08858	0.885322
ENSG00000039537.13	ENSG00000039537.13	729	C6	C6	-4	-4	-4	-4	-4	-4	-4	-4	-4	-4	-4	-4	-4	-4
ENSG00000039560.13	ENSG00000039560.13	26064	RAI14	RAI14	-4	-4	-4	-4	-4	-4	-1.74782	-4	-4	-4	-4	-4	-0.880904	-1.11834
[truncated: 60,146 more rows]
