# Supplementary material for: A map of gene expression in neutrophil-like cell lines
Source: BMC Genomics. 2018 Aug 1;19:573. doi: 10.1186/s12864-018-4957-6 (PMC6090850; doi:10.1186/s12864-018-4957-6)
Supplement: Supplementary file 6 — Full tables of reanalyzed gene expression data for primary neutrophils and HL-60 cells from previously published studies. This Excel file contains four sheets. The first sheet contains FPKM gene expression values generated by Cufflinks for all primary human neutrophil and HL-60 samples reanalyzed in this study. The second sheet contains the corresponding log10-transformed normalized expression values. The third sheet contains FPKM gene expression values for all primary mouse neutrophil samples reanalyzed in this study, and the fourth sheet contains the corresponding log10-transformed normalized values. (XLSX 21707 kb) [file 12864_2018_4957_MOESM6_ESM.xlsx]

## Sheet: Human - FPKM
Collated human datasets from previously published studies for primary neutrophils and HL-60 - FPKM values generated using Cufflinks
tracking_id	ens_gene_id	ncbi_gene_id	gene_short	symbol	HL-60, Cusanovich, replicate 1	HL-60, Cusanovich, replicate 2	HL-60, Cusanovich, replicate 3	Human neutrophils, Jiang, sample 1	Human neutrophils, Jiang, sample 2	Human neutrophils, Jiang, sample 3	Human neutrophils, Thomas, sample 1	Human neutrophils, Thomas, sample 2	Human neutrophils, Thomas, sample 3	Human neutrophils, Thomas, sample 4	Human neutrophils, Wright, sample 1	Human neutrophils, Wright, sample 2
ENSG00000000003.14	ENSG00000000003.14	7105	TSPAN6	TSPAN6	0	0	0	0.0281516	0.0222353	0.101818	0.00480932	0	0	0.00164996	0	0
ENSG00000000005.5	ENSG00000000005.5	64102	TNMD	TNMD	0	0	0	0	0	0	0	0	0	0	0	0
ENSG00000000419.12	ENSG00000000419.12	8813	DPM1	DPM1	22.3331	25.6073	25.616	8.77487	9.39886	9.71245	8.68293	7.77935	16.9416	10.042	7.59401	8.75892
ENSG00000000457.13	ENSG00000000457.13	57147	SCYL3	SCYL3	1.89831	2.01598	1.76309	3.31284	3.17514	3.17616	2.08368	1.02209	1.26498	1.54019	1.29636	1.5057
ENSG00000000460.16	ENSG00000000460.16	55732	C1orf112	C1orf112	6.63174	5.6829	4.72308	0.979686	1.60538	1.43269	0.76628	0.493515	0.780567	0.715928	0.522698	0.672323
ENSG00000000938.12	ENSG00000000938.12	2268	FGR	FGR	14.4751	13.9235	13.9977	277.33	197.43	178.533	222.048	207.904	177.108	125.551	188.462	179.449
ENSG00000000971.15	ENSG00000000971.15	3075	CFH	CFH	0	0	0	0.139908	0.334535	0.276656	0.045158	0	0.0392703	0.0327364	0	0.0560336
ENSG00000001036.13	ENSG00000001036.13	2519	FUCA2	FUCA2	7.65802	11.1162	10.3727	1.0379	3.80163	3.52357	0.297645	0.331461	0.915316	1.1201	1.2344	0.199138
ENSG00000001084.10	ENSG00000001084.10	2729	GCLC	GCLC	11.6619	17.7756	21.3734	1.03061	3.86164	1.97257	0.462917	0.766272	1.25111	2.4703	1.23472	1.73678
ENSG00000001167.14	ENSG00000001167.14	4800	NFYA	NFYA	8.91787	8.21423	7.5432	8.48392	7.86811	7.17754	14.0547	12.0321	15.0694	18.079	26.5336	22.1244
ENSG00000001460.17	ENSG00000001460.17	90529	STPG1	STPG1	1.94116	0.828072	1.20472	0.268646	0.406996	0.274304	0.113384	0.0771305	0.20003	0.0303852	0.114408	0.0591504
ENSG00000001461.16	ENSG00000001461.16	57185	NIPAL3	NIPAL3	6.77231	7.28437	6.75852	0.949616	3.68987	1.79422	0.163392	0.194109	0.407917	0.860776	0.556672	0.481933
ENSG00000001497.16	ENSG00000001497.16	81887	LAS1L	LAS1L	20.257	23.0146	22.8092	0.811153	3.98666	3.03073	0.0959949	0.117318	0.646568	0.418651	0.452342	0.384865
ENSG00000001561.6	ENSG00000001561.6	22875	ENPP4	ENPP4	1.59185	1.35629	1.31009	0.505814	1.91052	1.14301	0.124238	0.108568	1.18806	0.634397	0.260018	0.252378
ENSG00000001617.11	ENSG00000001617.11	6405	SEMA3F	SEMA3F	0.590908	0	0.028917	0.00792488	0	0	0.211292	0.0583624	0.10219	0	0.0101154	0.188862
ENSG00000001626.14	ENSG00000001626.14	1080	CFTR	CFTR	0	0	0	0	0	0	0	0.541786	0	0	0	0
ENSG00000001629.9	ENSG00000001629.9	54467	ANKIB1	ANKIB1	4.37299	3.682	3.34175	1.48129	4.64568	3.27417	1.19154	1.65197	2.03655	3.20577	2.2382	3.02693
ENSG00000001630.15	ENSG00000001630.15	1595	CYP51A1	CYP51A1	11.195	8.89063	10.0597	0.278877	0.975743	0.851853	0.619989	1.07863	1.06787	1.47793	0.988156	1.16011
ENSG00000001631.14	ENSG00000001631.14	889	KRIT1	KRIT1	10.7999	12.3862	11.3315	2.39688	7.36794	5.77442	1.32175	0.922942	1.9641	3.08402	2.47528	1.75976
ENSG00000002016.16	ENSG00000002016.16	5893	RAD52	RAD52	11.2088	5.0977	4.41548	1.33685	3.06607	2.16827	1.86401	1.38017	1.22672	2.04066	1.1313	0.645304
ENSG00000002079.12	ENSG00000002079.12	84176	MYH16	MYH16	0	0	0	0	0	0	0	0	0	0	0	0
ENSG00000002330.13	ENSG00000002330.13	572	BAD	BAD	6.65687	5.70416	6.64561	4.64463	5.90017	5.67288	8.22575	6.52661	4.41312	8.77228	8.15072	8.79995
ENSG00000002549.12	ENSG00000002549.12	51056	LAP3	LAP3	25.3944	27.7036	26.9538	2.41555	10.3483	9.83919	2.16326	2.34114	8.87896	6.29051	7.14505	9.39661
ENSG00000002586.18	ENSG00000002586.18	4267	CD99	CD99	12.5949	15.5486	13.6468	3.29571	23.1149	13.6696	0.184598	0.80723	0.622486	1.07348	0.82877	1.88345
ENSG00000002587.9	ENSG00000002587.9	9957	HS3ST1	HS3ST1	0.0220528	0	0	0.0122715	0.141341	0.0216307	0.00183831	0.00560792	0.00418632	0	0	0.00325907
ENSG00000002726.19	ENSG00000002726.19	26	AOC1	AOC1	8.06393	10.0495	6.43002	0.0625976	0.979188	2.0433	2.1622	2.55467	1.04979	1.39175	2.97999	2.22523
ENSG00000002745.12	ENSG00000002745.12	51384	WNT16	WNT16	0	0	0	0.0323919	0.126354	0.049084	0	0	0	0	0	0
ENSG00000002746.14	ENSG00000002746.14	23072	HECW1	HECW1	0	0	0	0	0	0.00485656	0	0	0	0	0	0.0025086
ENSG00000002822.15	ENSG00000002822.15	8379	MAD1L1	MAD1L1	23.4224	35.7347	21.847	8.39683	11.4134	15.6955	0.956579	1.37711	2.05793	2.66727	2.05815	2.14488
ENSG00000002834.17	ENSG00000002834.17	3927	LASP1	LASP1	24.1719	24.1752	23.4756	76.456	53.7833	57.9986	82.8674	85.9534	90.8746	87.1997	119.433	112.53
ENSG00000002919.14	ENSG00000002919.14	29916	SNX11	SNX11	8.51473	8.07629	9.83146	20.2278	10.1805	12.7069	6.91434	3.70594	4.79581	9.62154	9.21705	4.32816
ENSG00000002933.7	ENSG00000002933.7	55365	TMEM176A	TMEM176A	0.263803	0	0	0.265022	4.04135	7.76579	0.153603	0.490721	0.164383	0.134522	0.584922	0.363627
ENSG00000003056.7	ENSG00000003056.7	4074	M6PR	M6PR	194.735	161.861	176.276	13.9871	49.6095	46.2142	12.4942	10.7619	22.8241	32.8088	31.6639	21.7557
ENSG00000003096.13	ENSG00000003096.13	90293	KLHL13	KLHL13	0.311227	0.213473	0.182015	0.172059	0.226409	0.267235	0	0	0.464294	0.0578716	0.142649	0
ENSG00000003137.8	ENSG00000003137.8	56603	CYP26B1	CYP26B1	0	0	0	0	0.00587385	0.240067	0	0	0.276431	0.489543	0.723297	0
ENSG00000003147.17	ENSG00000003147.17	3382	ICA1	ICA1	4.26149	3.21655	5.83903	1.35852	0.7663	0.592168	1.92893	1.10487	2.48992	2.90765	2.31766	1.33497
ENSG00000003249.13	ENSG00000003249.13	79007	DBNDD1	DBNDD1	0	0	0	0.0883403	0.379533	0.263099	0	0	0	0.130639	0.21084	0.0217548
ENSG00000003393.14	ENSG00000003393.14	57679	ALS2	ALS2	12.0022	11.7581	12.5788	1.10284	3.43977	3.06208	0.544387	0.920065	1.48365	1.45359	1.3035	0.517881
ENSG00000003400.14	ENSG00000003400.14	843	CASP10	CASP10	2.72575	2.59732	2.3366	2.56443	4.37139	3.87126	1.30667	2.24577	1.8757	1.47188	1.13973	1.74451
ENSG00000003402.19	ENSG00000003402.19	8837	CFLAR	CFLAR	18.3813	21.9592	19.2657	162.427	68.9372	97.7039	179.128	142.128	119.234	145.467	163.038	153.178
ENSG00000003436.14	ENSG00000003436.14	7035	TFPI	TFPI	0	0	0	0.055984	0.0683997	0.0726403	0.0500967	0.00936186	0.0712975	0.00704348	0.00135499	0.00607624
ENSG00000003509.15	ENSG00000003509.15	55471	NDUFAF7	NDUFAF7	14.2206	14.7324	10.6118	3.96209	5.78722	5.02385	4.22686	2.11188	2.55845	3.26486	3.61476	3.34446
ENSG00000003756.16	ENSG00000003756.16	10181	RBM5	RBM5	43.005	30.4114	26.374	75.8858	75.0614	72.5838	81.3989	77.1179	107.122	89.2568	89.4977	75.3909
ENSG00000003987.13	ENSG00000003987.13	9108	MTMR7	MTMR7	0.487871	0.383215	0.509383	0.192626	0.238011	0.163843	0.343911	0.360461	0.412592	0.37014	0.144628	0.212489
ENSG00000003989.16	ENSG00000003989.16	6542	SLC7A2	SLC7A2	0.125165	0.042215	0.041949	0	0	0	0	0	0.0118696	0	0	0
ENSG00000004059.10	ENSG00000004059.10	381	ARF5	ARF5	43.848	36.8162	38.247	67.6953	48.0735	54.5017	31.4051	29.0183	44.7231	42.0248	74.4882	36.3105
ENSG00000004139.13	ENSG00000004139.13	23098	SARM1	SARM1	0.285656	0.0322097	0.0506572	0.421919	2.5818	1.10986	0.0825959	0.121334	0.324137	0.139654	0.163339	0.29661
ENSG00000004142.11	ENSG00000004142.11	26073	POLDIP2	POLDIP2	30.0387	28.5652	30.7824	4.6222	6.69101	6.03595	2.42695	1.84369	3.07134	2.87291	4.80079	2.20749
ENSG00000004399.12	ENSG00000004399.12	23129	PLXND1	PLXND1	61.0567	59.6631	66.8859	2.55794	9.75456	5.66446	0.416687	0.589084	0.299656	0.884743	1.00648	2.72643
ENSG00000004455.16	ENSG00000004455.16	204	AK2	AK2	132.51	124.635	141.911	6.03345	17.7663	11.3025	7.5188	8.6109	6.35349	8.82374	11.121	8.51472
ENSG00000004468.12	ENSG00000004468.12	952	CD38	CD38	0.532485	2.98627	1.35684	0.601709	1.60557	1.47243	0.29717	0.153965	0.913301	0.788733	0.464926	0.309715
ENSG00000004478.7	ENSG00000004478.7	2288	FKBP4	FKBP4	47.9858	42.2298	41.9185	0.58161	4.19856	3.51147	4.32982	0.275004	0.375918	2.58479	1.01507	0.602541
ENSG00000004487.15	ENSG00000004487.15	23028	KDM1A	KDM1A	29.2904	34.6885	29.0411	0.976529	6.15198	4.92913	0.129151	0.471154	1.13405	1.54142	1.01088	0.843843
ENSG00000004534.14	ENSG00000004534.14	10180	RBM6	RBM6	26.2508	24.4997	28.2125	11.8854	28.8804	23.9288	13.197	6.86794	11.3774	15.549	15.5853	7.09212
ENSG00000004660.14	ENSG00000004660.14	84254	CAMKK1	CAMKK1	0.77281	0.711367	0.805643	7.80414	4.00967	3.20071	3.77127	3.00104	3.38827	2.26746	3.1822	5.79885
ENSG00000004700.15	ENSG00000004700.15	5965	RECQL	RECQL	10.78	10.1257	9.14737	4.18379	9.85377	6.82327	1.6922	1.04674	2.03206	2.18529	1.53618	1.38886
ENSG00000004766.15	ENSG00000004766.15	55610	VPS50	VPS50	4.50434	3.63511	2.59228	0.800613	2.47228	1.44388	0.572837	0.39102	0.44823	1.0626	0.538118	0.448891
ENSG00000004776.11	ENSG00000004776.11	126393	HSPB6	HSPB6	0	0	0.208376	0	0	0	0	0	0	0.0467172	0	0
ENSG00000004777.18	ENSG00000004777.18	115703	ARHGAP33	ARHGAP33	11.5748	4.91523	4.36177	1.45447	5.14102	3.41466	0.527093	0.20376	0.80823	0.839983	0.587007	0.913883
ENSG00000004779.9	ENSG00000004779.9	4706	NDUFAB1	NDUFAB1	71.5545	67.1388	65.4247	1.82732	9.63936	6.34989	0.235408	0.658788	1.68676	1.1061	1.49011	0.783698
ENSG00000004799.7	ENSG00000004799.7	5166	PDK4	PDK4	0	0.239306	0.0900929	1.84014	5.99494	5.08577	0.220209	0.144819	1.20651	1.38746	0.574064	0.367358
ENSG00000004809.13	ENSG00000004809.13	85413	SLC22A16	SLC22A16	11.098	9.9733	11.349	0.0795681	0.420106	0.175946	0.0969777	0	0.439842	0.328368	0.0694955	0
ENSG00000004838.13	ENSG00000004838.13	51364	ZMYND10	ZMYND10	0.299201	0.608184	0.0323152	0.603147	0.675716	0.877985	0.331527	0.184879	0.302521	0.369557	0.364805	0.572319
ENSG00000004846.16	ENSG00000004846.16	340273	ABCB5	ABCB5	0	0	0	0	0.0111283	0	0.00651298	0	0.00219138	0.00123324	0.00213207	0
ENSG00000004848.6	ENSG00000004848.6	170302	ARX	ARX	0	0	0	0	0	0	0	0.0016425	0	0	0	0
ENSG00000004864.13	ENSG00000004864.13	10165	SLC25A13	SLC25A13	3.27186	7.20127	7.52081	1.99315	2.50116	1.77806	1.31682	1.73744	0.780961	0.993827	1.67064	0.672433
ENSG00000004866.18	ENSG00000004866.18	7982	ST7	ST7	7.20113	5.26281	11.1208	0.534226	0.59913	0.853572	0.370785	0.205477	0.42379	0.298778	0.244875	0.285539
ENSG00000004897.11	ENSG00000004897.11	996	CDC27	CDC27	18.7117	17.9726	15.863	3.93164	6.24017	5.41129	5.72182	3.95272	4.32226	6.53688	8.37848	6.2786
ENSG00000004939.13	ENSG00000004939.13	6521	SLC4A1	SLC4A1	0	0	0	0	0.0179841	0.0329576	0.021751	0.030601	0.0199885	0.0184026	0.0020626	0.0812186
ENSG00000004948.13	ENSG00000004948.13	799	CALCR	CALCR	0	0	0	0	0	0	0	0	0	0	0	0
ENSG00000004961.14	ENSG00000004961.14	3052	HCCS	HCCS	7.72308	7.70795	8.36582	1.67507	3.83747	2.84455	0.974136	1.14723	1.16761	1.03351	1.51661	1.14654
ENSG00000004975.11	ENSG00000004975.11	1856	DVL2	DVL2	5.91513	3.96687	6.22749	2.27465	5.05416	4.85413	1.85765	1.18962	1.52862	1.73794	1.54913	1.85167
ENSG00000005001.9	ENSG00000005001.9	64063	PRSS22	PRSS22	0	0	0	0	0.128353	0.179446	0	0	0	0	0	0.100336
ENSG00000005007.12	ENSG00000005007.12	5976	UPF1	UPF1	19.7541	21.5732	29.7594	25.6238	18.8387	19.3256	17.958	11.5028	15.0093	22.8876	26.6183	14.6898
ENSG00000005020.12	ENSG00000005020.12	8935	SKAP2	SKAP2	14.5575	13.3853	13.1489	52.5726	17.2311	19.6744	42.6967	53.4575	101.159	105.559	104.515	66.7299
ENSG00000005022.5	ENSG00000005022.5	292	SLC25A5	SLC25A5	249.589	265.047	229.527	8.68169	30.3206	23.3114	6.60921	4.9064	8.15114	11.702	18.145	11.9715
ENSG00000005059.15	ENSG00000005059.15	55013	CCDC109B	CCDC109B	0.20828	0.0942738	0.325119	1.39122	9.72169	5.14288	0.0558304	0.110711	0.256811	0.378543	0.427706	0.452855
ENSG00000005073.5	ENSG00000005073.5	3207	HOXA11	HOXA11	0.0446975	0.0418355	0.0900414	0	0	0	0	0	0	0	0	0
ENSG00000005075.15	ENSG00000005075.15	5439	POLR2J	POLR2J	22.2104	20.8357	23.3265	18.4912	18.1538	21.9433	13.9389	11.9675	16.3947	16.4462	23.4133	19.6719
ENSG00000005100.12	ENSG00000005100.12	56919	DHX33	DHX33	5.96305	6.03035	6.0098	0.63152	1.66788	1.01338	0.239251	0.0891782	0.240604	0.335935	0.277263	0.213255
ENSG00000005102.12	ENSG00000005102.12	4222	MEOX1	MEOX1	0	0	0	0.0247907	0.199172	0.324802	0.0179349	0	0	0	0.00790216	0.00815185
ENSG00000005108.15	ENSG00000005108.15	221981	THSD7A	THSD7A	0	0.00840488	0	0	0.00217194	0.0479213	0	0.00211106	0	0.0160009	0.0102776	0.0275632
ENSG00000005156.11	ENSG00000005156.11	3980	LIG3	LIG3	42.5033	36.5061	54.1578	1.64673	5.05498	3.51262	3.34243	2.63326	2.18772	2.65238	4.8262	1.91543
ENSG00000005175.9	ENSG00000005175.9	79657	RPAP3	RPAP3	10.8429	11.8927	13.505	6.67818	7.65219	7.94209	5.25734	5.76591	10.4593	14.2897	5.03824	6.89358
ENSG00000005187.11	ENSG00000005187.11	6296	ACSM3	ACSM3	12.8946	14.1706	13.8479	0.726308	4.5561	7.22285	0.177301	0.348757	1.48016	4.30387	2.97664	1.361
ENSG00000005189.19	ENSG00000005189.19	81691	AC004381.6	LOC81691	8.16646	4.44066	6.84282	0.130508	0.486363	0.558527	0.0813919	0.195323	0.528926	0.401637	0.21156	0.178931
ENSG00000005194.14	ENSG00000005194.14	57019	CIAPIN1	CIAPIN1	30.5651	31.7717	29.2503	2.73735	6.16234	5.17281	1.85264	0.67071	1.7576	2.07882	1.64577	0.780742
ENSG00000005206.16	ENSG00000005206.16	56928	SPPL2B	SPPL2B	27.3307	20.6756	27.7444	6.34015	12.7583	11.0863	1.48874	1.65014	3.22457	3.17548	3.65348	2.2916
ENSG00000005238.19	ENSG00000005238.19	80256	FAM214B	FAM214B	2.21074	1.79537	2.02013	35.4365	14.9295	22.4618	33.3315	31.6145	32.2658	21.2631	38.9683	32.337
ENSG00000005243.9	ENSG00000005243.9	51226	COPZ2	COPZ2	0	0	0	0.174495	0.227936	0.16601	0	0	0	0	0.0468891	0
ENSG00000005249.12	ENSG00000005249.12	5577	PRKAR2B	PRKAR2B	0.0243839	0.0493798	0.431775	0.326249	0.665633	1.02488	0.0425806	0.0541233	0.241881	0.408464	0.239088	0.0288129
ENSG00000005302.17	ENSG00000005302.17	10943	MSL3	MSL3	8.74926	7.78489	5.4312	39.6885	28.7758	36.5863	42.8997	45.6784	24.8212	24.3082	14.1344	23.7132
ENSG00000005339.13	ENSG00000005339.13	1387	CREBBP	CREBBP	5.59502	7.68677	5.67022	29.6394	19.2484	17.6611	74.3116	83.0356	52.8099	67.8319	69.9256	84.7091
ENSG00000005379.15	ENSG00000005379.15	9256	BZRAP1	BZRAP1	34.5506	32.3914	31.6974	1.80226	8.7277	7.33859	1.58374	2.99498	0.439561	1.26823	0.728985	3.45413
ENSG00000005381.7	ENSG00000005381.7	4353	MPO	MPO	6267.11	6217.95	6367.65	0.269181	0.717572	0.589454	0.94577	0.0291521	11.0822	1.05979	2.21584	0.0135535
ENSG00000005421.8	ENSG00000005421.8	5444	PON1	PON1	0	0	0	0	0	0	0	0	0	0	0	0
ENSG00000005436.13	ENSG00000005436.13	6936	GCFC2	GCFC2	10.0848	8.2275	8.46873	0.343144	2.35192	0.99773	0.0465614	0.0913953	0.1799	0.160021	0.0536657	0.136164
ENSG00000005448.16	ENSG00000005448.16	84058	WDR54	WDR54	0.611372	0.208464	0.402884	0.481892	3.01628	1.54284	0	0	0	0.0142954	0.28036	0.203687
ENSG00000005469.11	ENSG00000005469.11	54677	CROT	CROT	0.708388	1.13392	1.38052	0.65715	1.9667	1.56899	0.107731	0.130469	0.147218	0.287251	0.117915	0.130517
ENSG00000005471.15	ENSG00000005471.15	5244	ABCB4	ABCB4	0	0	0	0.131074	0.286016	0.196289	0	0.104244	0.0582152	0	0	0.145396
ENSG00000005483.19	ENSG00000005483.19	55904	KMT2E	KMT2E	11.3335	10.5581	10.9964	18.9014	18.7107	13.4631	36.6283	34.8853	34.6328	38.3354	34.6365	31.5342
ENSG00000005486.16	ENSG00000005486.16	57414	RHBDD2	RHBDD2	4.76094	5.32392	4.61452	10.5344	10.3184	11.7911	16.6389	11.3232	12.3063	19.3354	29.7329	25.1082
ENSG00000005513.9	ENSG00000005513.9	30812	SOX8	SOX8	0	0	0	0.0418662	0.172967	0.101069	0	0	0	0	0.0160422	0.0358603
ENSG00000005700.14	ENSG00000005700.14	25998	IBTK	IBTK	7.5855	8.49638	7.82169	0.546403	2.98537	2.14212	0.0670485	0.126541	0.310388	0.503553	0.479104	0.256469
ENSG00000005801.16	ENSG00000005801.16	7748	ZNF195	ZNF195	12.1271	11.7788	15.8628	0.775832	3.54601	3.1328	0.192328	0.209987	0.594195	1.02014	0.524135	0.48055
ENSG00000005810.17	ENSG00000005810.17	23077	MYCBP2	MYCBP2	23.6508	24.3309	22.0942	7.61508	16.1396	14.2612	4.66326	6.42115	6.21535	10.2751	8.96099	9.81969
ENSG00000005812.10	ENSG00000005812.10	26224	FBXL3	FBXL3	8.76359	7.11515	7.27696	12.757	11.5474	14.5087	9.57338	12.6965	17.1412	16.227	12.2101	10.9101
ENSG00000005844.17	ENSG00000005844.17	3683	ITGAL	ITGAL	21.7237	26.1814	33.0257	49.3261	91.1251	69.5984	63.3468	55.8748	104.052	119.991	151.136	89.7904
ENSG00000005882.11	ENSG00000005882.11	5164	PDK2	PDK2	0.249316	0	0.0268777	0.875758	4.61072	2.57066	0.057082	0.0710388	0.0697372	0.388845	1.08009	0.325566
ENSG00000005884.17	ENSG00000005884.17	3675	ITGA3	ITGA3	0	0	0	0.131309	0.454804	0.628689	0.00605539	0.0463267	0.0058221	0.00206937	0.0287326	0.0961322
ENSG00000005889.15	ENSG00000005889.15	7543	ZFX	ZFX	3.26895	4.16983	3.42799	3.1037	3.89523	3.52292	9.24904	7.80888	7.43711	6.94191	6.00715	7.10407
ENSG00000005893.15	ENSG00000005893.15	3920	LAMP2	LAMP2	52.9113	52.2395	49.0174	78.2381	35.3728	46.2255	82.8141	99.1607	100.884	98.1519	142.759	108.389
ENSG00000005961.17	ENSG00000005961.17	3674	ITGA2B	ITGA2B	1.06376	0.419171	2.82856	0.627101	1.42613	3.16235	0.163849	0.291823	0.227612	0.789739	0.951602	0.519416
ENSG00000005981.12	ENSG00000005981.12	51666	ASB4	ASB4	0	0	0	0	0	0	0	0	0	0	0	0
ENSG00000006007.11	ENSG00000006007.11	51573	GDE1	GDE1	15.313	16.926	14.6442	19.1255	8.77084	11.5477	13.6715	11.0812	13.9029	16.5299	16.4292	10.0686
ENSG00000006015.17	ENSG00000006015.17	55049	C19orf60	C19orf60	20.7849	24.03	18.6476	8.62923	18.6743	11.5707	4.07436	2.13895	2.98998	5.51956	7.49032	2.14019
ENSG00000006016.10	ENSG00000006016.10	9244	CRLF1	CRLF1	4.35054	3.97537	6.08636	1.21762	0.957301	1.61635	1.41117	1.29562	0.692276	1.0744	1.85416	1.53715
ENSG00000006025.11	ENSG00000006025.11	114881	OSBPL7	OSBPL7	7.71949	8.89103	9.76979	0.762351	6.33983	4.12564	0.0524447	0.0961339	0.238961	0.781686	0.149254	0.53193
ENSG00000006042.11	ENSG00000006042.11	26022	TMEM98	TMEM98	0	0	0	0	0.0504648	0.0929397	0.00285712	0	0	0	0	0.00241203
ENSG00000006047.12	ENSG00000006047.12	51087	YBX2	YBX2	0	0	0	0	0	0	0	0	0	0	0	0.0454003
ENSG00000006059.3	ENSG00000006059.3	3883	KRT33A	KRT33A	0	0	0	0	0	0	0	0	0	0	0	0
ENSG00000006062.13	ENSG00000006062.13	9020	MAP3K14	MAP3K14	0.585548	0.795176	0.678256	3.63604	5.47369	4.7238	2.34814	1.0122	1.05536	1.65107	1.93599	1.66165
ENSG00000006071.11	ENSG00000006071.11	6833	ABCC8	ABCC8	0	0	0	0	0	0	0	0	0	0	0	0
ENSG00000006116.3	ENSG00000006116.3	10368	CACNG3	CACNG3	0	0	0	0	0	0	0	0	0	0	0	0
ENSG00000006118.14	ENSG00000006118.14	54972	TMEM132A	TMEM132A	0	0	0	0.0496737	0.0892696	0.115239	0.653989	0.72805	0.0830891	0.309951	0.259621	0.607661
ENSG00000006125.16	ENSG00000006125.16	163	AP2B1	AP2B1	22.1012	23.3327	24.801	7.14989	13.7336	10.1213	12.309	10.3323	8.97416	8.41736	9.36995	9.32384
ENSG00000006128.11	ENSG00000006128.11	6863	TAC1	TAC1	0	0	0	0	0	0	0	0	0	0	0	0
ENSG00000006194.9	ENSG00000006194.9	10127	ZNF263	ZNF263	15.5722	16.7793	20.0992	3.38842	7.48398	5.76897	2.49727	1.41826	2.75804	2.73694	2.8436	2.56173
ENSG00000006210.6	ENSG00000006210.6	6376	CX3CL1	CX3CL1	0	0	0	0	0	0	0.00308757	0.0029434	0.00307616	0.00317969	0	0.00121641
ENSG00000006282.20	ENSG00000006282.20	64847	SPATA20	SPATA20	1.49384	2.31827	2.48978	0.315378	5.85027	3.86738	0.0678417	0.0527442	0.19126	0.0696366	0.200989	0.275767
ENSG00000006283.17	ENSG00000006283.17	8913	CACNA1G	CACNA1G	0	0	0	0	0	0	0.0153867	0	0	0	0	0
ENSG00000006327.13	ENSG00000006327.13	51330	TNFRSF12A	TNFRSF12A	2.76135	3.46567	2.59438	3.66931	4.54692	4.46462	3.4949	4.17429	5.20663	1.66727	7.79946	4.36192
ENSG00000006377.10	ENSG00000006377.10	1750	DLX6	DLX6	0	0	0	0	0	0	0	0.0104489	0.00167145	0	0.00784771	0.0113352
ENSG00000006432.15	ENSG00000006432.15	4293	MAP3K9	MAP3K9	0.031087	0	0.0682784	0.00714188	0.332929	0.172256	0.01496	0.0315652	0.0192938	0.107201	0.142702	0.0976942
ENSG00000006451.7	ENSG00000006451.7	5898	RALA	RALA	11.5009	10.1633	15.3798	1.78142	3.65283	3.5885	2.44425	1.73739	3.78289	6.03852	1.79142	2.30714
ENSG00000006453.13	ENSG00000006453.13	55971	BAIAP2L1	BAIAP2L1	0.178975	0	0.0254453	0.514581	0.48557	0.206544	1.72037	2.16165	0.714692	1.07661	0.461908	1.30308
ENSG00000006459.10	ENSG00000006459.10	80853	KDM7A	KDM7A	0.089214	0.106	0.404461	10.7086	7.08637	6.05623	15.059	10.8603	15.4196	24.9253	12.4449	13.7163
ENSG00000006468.13	ENSG00000006468.13	2115	ETV1	ETV1	0.147821	0.138307	0.227923	0.00754009	0.0141748	0.0579118	0	0	0.0155476	0.0119209	0	0
ENSG00000006530.15	ENSG00000006530.15	55750	AGK	AGK	12.113	11.9962	14.2058	0.559021	4.29381	2.61565	0.0512868	0.125651	0.133573	0.535606	0.263105	0.561766
ENSG00000006534.15	ENSG00000006534.15	221	ALDH3B1	ALDH3B1	13.2636	14.0487	14.189	8.41619	15.8519	16.5258	2.89244	1.48419	3.91411	4.87813	8.50689	2.53729
ENSG00000006555.10	ENSG00000006555.10	55001	TTC22	TTC22	0.0549842	0.0407611	0.0553839	1.17101	2.61468	2.37045	0.307356	0.204734	0.279118	0.27133	0.503848	0.340633
ENSG00000006576.16	ENSG00000006576.16	57157	PHTF2	PHTF2	3.05266	3.30026	4.94977	1.48562	3.52961	4.09845	1.05731	0.993111	1.85393	3.41019	1.40262	1.41365
ENSG00000006606.8	ENSG00000006606.8	10344	CCL26	CCL26	0	0	0	0	0	0	0	0	0	0	0	0
ENSG00000006607.13	ENSG00000006607.13	9855	FARP2	FARP2	5.57347	5.62827	5.83507	0.481066	2.61838	1.72232	0.503287	0.672898	1.70484	1.95852	1.51502	1.09784
ENSG00000006611.15	ENSG00000006611.15	10083	USH1C	USH1C	0	0	0	0	0	0	0	0	0	0	0	0
ENSG00000006625.17	ENSG00000006625.17	79017	GGCT	GGCT	41.224	44.32	43.9634	0.813199	3.00501	2.131	0.232544	0.110014	0.515741	0.35938	0.124024	0.172137
ENSG00000006634.7	ENSG00000006634.7	10926	DBF4	DBF4	11.0784	18.1301	14.2586	0.226439	2.51483	1.57786	0.370323	0.640928	2.03122	3.09394	0.874145	1.00911
ENSG00000006638.11	ENSG00000006638.11	6915	TBXA2R	TBXA2R	0	0	0.0675167	0.0664453	0.385812	0.369326	0.0213527	0.0292025	0.0457794	0.0551318	0.00632818	0.0253435
ENSG00000006652.13	ENSG00000006652.13	3475	IFRD1	IFRD1	13.5429	10.9631	13.0052	52.2381	28.9537	50.393	159.093	205.507	152.142	177.38	205.729	192.877
ENSG00000006659.12	ENSG00000006659.12	56891	LGALS14	LGALS14	0	0	0	0	0	0.0398313	0	0	0	0	0	0
ENSG00000006695.10	ENSG00000006695.10	1352	COX10	COX10	2.00797	2.74384	2.64332	0.331018	1.46897	0.898156	0.0257136	0.0326839	0.156564	0.124345	0.140639	0.0955963
ENSG00000006704.10	ENSG00000006704.10	9569	GTF2IRD1	GTF2IRD1	8.16183	6.70316	3.85398	0	0.0107585	0.087601	0.00152416	0.00322888	0	0	0.000671559	0.00492807
ENSG00000006712.14	ENSG00000006712.14	54623	PAF1	PAF1	11.1891	8.08864	8.41377	10.001	10.1189	13.7112	30.8942	16.9721	13.5101	23.6859	26.4725	28.6408
ENSG00000006715.15	ENSG00000006715.15	27072	VPS41	VPS41	13.3867	11.8398	16.7051	10.0227	9.79113	6.8914	12.3847	11.5485	16.9238	22.468	19.4356	9.8704
ENSG00000006740.16	ENSG00000006740.16	9912	ARHGAP44	ARHGAP44	0	0.0443746	0.246845	0.0215251	0.0500849	0.0118055	0.0020437	0.0017318	0	0.00112249	0.0127859	0
ENSG00000006744.18	ENSG00000006744.18	60528	ELAC2	ELAC2	24.8536	20.23	26.7104	1.73721	6.16761	4.39249	0.646174	0.82502	1.34314	2.11077	1.67876	1.62274
ENSG00000006747.14	ENSG00000006747.14	85477	SCIN	SCIN	0	0.194539	0.19344	0.00252725	0.00712164	0	0.0253715	0	0.0541046	0.0947516	0.0207578	0.00321914
ENSG00000006756.15	ENSG00000006756.15	414	ARSD	ARSD	2.52274	1.98086	2.05841	1.24289	2.01419	1.81023	1.00245	1.1513	1.48133	1.3101	1.24347	1.56108
ENSG00000006757.11	ENSG00000006757.11	8228	PNPLA4	PNPLA4	5.37208	5.61564	6.10436	0.0707173	0.509119	0.864581	0.116421	0.0490748	0.276155	0.0149661	0.244138	0.136196
ENSG00000006788.12	ENSG00000006788.12	8735	MYH13	MYH13	0	0	0	0	0	0.00422269	0	0	0	0.00310951	0	0.00178326
ENSG00000006831.9	ENSG00000006831.9	79602	ADIPOR2	ADIPOR2	14.5113	13.9823	16.1738	5.23348	8.0347	6.9688	4.1816	4.90261	9.26223	8.35399	7.13118	8.54214
ENSG00000006837.11	ENSG00000006837.11	51265	CDKL3	CDKL3	0	0.326551	0.860305	0	0.119531	0.347893	0.0125202	7.73465e-241	0.0414618	0.0171917	0.0427764	0
ENSG00000007001.12	ENSG00000007001.12	151531	UPP2	UPP2	0	0	0	0	0	0	0.0077379	0	0	0	0	0
ENSG00000007038.10	ENSG00000007038.10	10942	PRSS21	PRSS21	0	0	0	0.142253	1.60789	2.29877	0	0	0.0876096	0.41975	0.707576	0
ENSG00000007047.14	ENSG00000007047.14	57787	MARK4	MARK4	2.66735	1.85296	1.77507	2.12833	3.51433	3.59431	10.6456	9.90066	4.61072	5.82187	6.94284	4.44834
ENSG00000007062.11	ENSG00000007062.11	8842	PROM1	PROM1	0	0.981356	0	0	0.0060891	0.0597721	0.0188139	0	0.197718	0.291167	0	0.0247497
ENSG00000007080.10	ENSG00000007080.10	115098	CCDC124	CCDC124	36.7223	41.6704	37.47	2.73618	9.16953	7.78738	0.949835	1.17057	1.89022	2.75677	3.3925	2.30983
ENSG00000007129.17	ENSG00000007129.17	90273	CEACAM21	CEACAM21	1.24341	0.639682	1.34572	3.77346	3.44137	6.17136	2.85883	2.70039	3.54253	2.7856	3.77307	6.37866
ENSG00000007168.12	ENSG00000007168.12	5048	PAFAH1B1	PAFAH1B1	15.4283	13.3608	13.3575	24.1281	18.8124	22.8024	40.3472	49.1139	57.8218	42.2915	50.2648	59.25
ENSG00000007171.16	ENSG00000007171.16	4843	NOS2	NOS2	0	0	0	0.00759284	0.00713173	0	0.00217334	0	0.0234693	0.011937	0	0
ENSG00000007174.17	ENSG00000007174.17	1770	DNAH9	DNAH9	0	0	0	0.00810052	0	0	0.0320208	0	0	0	0.00517116	0.00693566
ENSG00000007202.14	ENSG00000007202.14	9703	KIAA0100	KIAA0100	53.5446	34.7247	43.8995	7.86389	14.6752	12.8066	10.9525	8.99968	10.8625	12.7464	9.02358	9.81639
ENSG00000007216.14	ENSG00000007216.14	9058	SLC13A2	SLC13A2	0	0	0	0	0	0	0	0	0	0	0	0
ENSG00000007237.18	ENSG00000007237.18	8522	GAS7	GAS7	4.44656	3.92919	2.53684	14.2356	10.0194	13.0355	16.5261	17.111	13.2865	15.5448	19.8844	11.7618
ENSG00000007255.10	ENSG00000007255.10	79090	TRAPPC6A	TRAPPC6A	9.33756	13.9286	14.3697	1.00347	8.82445	5.94762	0.129825	0.04465	0.709652	0.213782	0.538297	0.374138
ENSG00000007264.13	ENSG00000007264.13	4145	MATK	MATK	35.3035	30.3933	32.4135	1.36762	12.7818	4.79167	0.0444454	0.0407116	0.0469814	0.336498	0.370437	0.97903
ENSG00000007306.14	ENSG00000007306.14	1087	CEACAM7	CEACAM7	0	0	0	0	0	0	0.107259	0.0212567	0	0.0739608	0	0.190689
ENSG00000007312.12	ENSG00000007312.12	974	CD79B	CD79B	0	0	0	1.74133	9.42623	9.75181	0.0972532	0.0459373	0.14001	0.135419	0.0289586	0.231691
ENSG00000007314.11	ENSG00000007314.11	6329	SCN4A	SCN4A	0.0113544	0	0.0114367	0.00315866	0.0148348	0.0254519	0	0.00288732	0	0	0	0
ENSG00000007341.18	ENSG00000007341.18	54879	ST7L	ST7L	5.71855	7.35523	9.90535	0.5384	1.29556	1.40922	7.08155	11.0973	3.09748	5.12649	6.29418	4.64731
ENSG00000007350.16	ENSG00000007350.16	8277	TKTL1	TKTL1	0	0	0	0.204391	1.5405	2.52791	1.17363	2.69011	1.54598	5.49061	2.75523	4.56509
ENSG00000007372.20	ENSG00000007372.20	5080	PAX6	PAX6	0.0777888	0.105025	0.0512282	0.0144149	0.108346	0.0689735	0.00777922	0	0	0.0071198	0.00456923	0.00612834
ENSG00000007376.7	ENSG00000007376.7	113000	RPUSD1	RPUSD1	14.7554	19.4334	16.5162	2.44553	5.29224	3.87986	1.08635	0.681404	0.716863	1.32846	1.53278	0.962038
ENSG00000007384.15	ENSG00000007384.15	64285	RHBDF1	RHBDF1	0.124304	0	0.0578913	0	0.0618318	0.0329268	0	0.0308797	0	0	0	0
ENSG00000007392.16	ENSG00000007392.16	55692	LUC7L	LUC7L	18.7729	23.3438	14.918	5.0194	19.8994	16.8753	2.82243	2.43113	6.92457	6.54521	3.02619	6.00163
ENSG00000007402.11	ENSG00000007402.11	9254	CACNA2D2	CACNA2D2	0	0.0376682	0	0.182358	1.52904	0.598692	0.052043	0.0722831	0	0.0663522	0.0884063	0.375286
ENSG00000007516.13	ENSG00000007516.13	8938	BAIAP3	BAIAP3	0.190654	0.21235	0.589436	10.1412	4.08131	12.8149	5.30905	3.36706	8.18711	7.30962	11.7173	9.53801
ENSG00000007520.3	ENSG00000007520.3	115939	TSR3	TSR3	17.7897	15.6154	17.1066	7.42126	10.4914	9.35873	3.89511	1.92134	3.66452	5.3394	6.23075	3.18046
ENSG00000007541.15	ENSG00000007541.15	9091	PIGQ	PIGQ	10.4755	14.1667	13.6177	2.34379	5.80557	5.75072	3.59165	1.71576	1.26237	2.35234	3.63396	3.32079
ENSG00000007545.15	ENSG00000007545.15	57585	CRAMP1	CRAMP1	7.80271	6.00353	8.65056	1.38351	3.76727	2.26277	0.607825	1.08729	1.01068	0.871307	1.62834	1.65971
ENSG00000007866.18	ENSG00000007866.18	7005	TEAD3	TEAD3	0.569064	1.15544	1.1438	0.103614	0.0442358	0.0663168	0.038385	0.0956696	0.108381	0.0516341	0.0333732	0.0447608
ENSG00000007908.15	ENSG00000007908.15	6401	SELE	SELE	0	0	0	0	0	0	0.0489825	0	0	0	0.0115755	0
ENSG00000007923.15	ENSG00000007923.15	55735	DNAJC11	DNAJC11	18.0068	20.0834	16.8698	1.08443	4.15531	3.08806	0.111976	0.430159	1.10624	0.662724	0.447741	0.480578
ENSG00000007933.12	ENSG00000007933.12	2328	FMO3	FMO3	0	0	0	0	0	0	0.00552941	0	0	0	0	0
ENSG00000007944.14	ENSG00000007944.14	29116	MYLIP	MYLIP	1.78573	2.08271	2.26547	16.123	14.4817	16.6778	42.4744	53.6888	35.8657	74.6055	50.1049	43.3204
ENSG00000007952.17	ENSG00000007952.17	27035	NOX1	NOX1	0.190012	0.0395002	0.38278	0	0	0	0	0	0	0	0	0
ENSG00000007968.6	ENSG00000007968.6	1870	E2F2	E2F2	2.96952	2.66409	2.94651	0.244928	1.13053	1.15565	0.264217	0.0281638	0.379526	0.175902	0.174628	0.0163675
ENSG00000008018.8	ENSG00000008018.8	5689	PSMB1	PSMB1	99.5966	94.2235	97.8103	20.7132	28.496	30.8893	10.3919	11.163	15.0017	11.775	18.1977	12.3455
ENSG00000008056.12	ENSG00000008056.12	6853	SYN1	SYN1	0.145825	0.0295208	0.058752	0.0160927	0.0151153	0.0242889	0.122438	0.321328	0.437188	0.0720495	0.179828	0.177974
ENSG00000008083.13	ENSG00000008083.13	3720	JARID2	JARID2	6.72643	7.37479	7.39274	13.9053	7.79985	6.44404	13.8558	23.6646	30.2974	23.7767	17.491	25.2429
ENSG00000008086.10	ENSG00000008086.10	6792	CDKL5	CDKL5	0.0139982	0.035997	0.0140997	2.01549	1.38826	0.664793	1.95278	2.11579	1.60078	2.1332	1.55437	1.89977
ENSG00000008118.9	ENSG00000008118.9	57172	CAMK1G	CAMK1G	0	0	0	0	0	0	0	0.0294392	0.0329647	0.103385	0.0410961	0.0182489
ENSG00000008128.22	ENSG00000008128.22	728642	CDK11A	CDK11A	18.4543	20.1639	17.4847	31.74	34.58	37.7293	28.2894	22.2868	43.3971	31.5063	28.8935	32.2271
ENSG00000008130.15	ENSG00000008130.15	65220	NADK	NADK	62.7869	36.8183	52.8484	272.199	149.403	180.031	244.711	264.847	216.858	232.208	253.352	270.96
ENSG00000008196.12	ENSG00000008196.12	7021	TFAP2B	TFAP2B	0	0	0	0	0	0	0	0	0	0	0	0
ENSG00000008197.4	ENSG00000008197.4	83741	TFAP2D	TFAP2D	0	0	0	0	0	0	0	0	0	0	0	0
ENSG00000008226.19	ENSG00000008226.19	9940	DLEC1	DLEC1	1.73716	1.9566	1.71543	5.39182	4.16595	4.87096	4.25748	3.53292	2.80409	3.43802	5.23244	3.20156
ENSG00000008256.15	ENSG00000008256.15	9265	CYTH3	CYTH3	3.72053	3.91954	4.49035	0.91722	1.84213	1.40466	0.896408	2.24796	2.47489	1.74084	1.52272	2.25766
ENSG00000008277.14	ENSG00000008277.14	53616	ADAM22	ADAM22	0.16509	0.10521	0.0388882	0.0456856	0.333314	0.124314	0.0798248	0.044187	0.0492361	0.0424303	0.0323361	0.0388142
ENSG00000008282.8	ENSG00000008282.8	6856	SYPL1	SYPL1	28.0941	23.8979	24.4112	2.83167	5.89385	5.10959	2.27691	2.22251	3.41936	3.16304	4.3657	3.01314
ENSG00000008283.15	ENSG00000008283.15	1534	CYB561	CYB561	0.191865	0.0312299	0.143817	5.94181	5.69969	3.34547	0.911943	1.05727	1.35688	1.02547	2.2367	3.42675
ENSG00000008294.20	ENSG00000008294.20	9043	SPAG9	SPAG9	10.4151	13.5715	8.48605	31.4015	13.2055	15.9454	77.1397	124.194	130.031	113.59	63.7598	129.449
ENSG00000008300.14	ENSG00000008300.14	1951	CELSR3	CELSR3	0.0504267	0.127327	0.101365	0.132389	0.834696	0.347535	0	0.0191991	0.0358305	0.0138269	0	0.0122124
ENSG00000008311.14	ENSG00000008311.14	10157	AASS	AASS	0	0	0.168721	0.0588815	0.19717	0.0817894	0.010708	0	0.0457228	0	0.018862	0.0632809
ENSG00000008323.15	ENSG00000008323.15	55200	PLEKHG6	PLEKHG6	0.141773	0	0	0.153661	0.284282	0.0768756	1.35744	1.60758	0.505173	0.764731	0.849663	0.843689
ENSG00000008324.10	ENSG00000008324.10	51188	SS18L2	SS18L2	15.4626	13.6469	13.8338	4.25145	6.75805	7.00623	2.05914	1.11262	2.97399	2.98547	3.18217	1.83552
ENSG00000008382.15	ENSG00000008382.15	84954	MPND	MPND	5.46488	6.73444	3.53047	1.27519	2.94555	2.9994	2.09848	1.43596	0.814635	0.602679	3.06379	1.86232
ENSG00000008394.12	ENSG00000008394.12	4257	MGST1	MGST1	290.455	306.741	275.311	1.27897	2.60429	2.95393	0.865941	0.538003	5.72432	2.34125	0.975915	0
ENSG00000008405.11	ENSG00000008405.11	1407	CRY1	CRY1	3.29453	3.07125	2.79236	0.560178	2.74567	1.57137	1.40184	2.00694	2.26773	1.77584	0.626411	1.96831
ENSG00000008438.4	ENSG00000008438.4	8993	PGLYRP1	PGLYRP1	4.54033	3.91623	5.25077	58.4403	13.7077	23.4667	43.9605	25.1554	74.3211	51.6873	98.6294	21.4546
ENSG00000008441.16	ENSG00000008441.16	4784	NFIX	NFIX	2.68549	4.46049	3.44971	0.112781	0.360555	0.589111	0.0463457	0.0480278	0.102762	0.0766947	0.241281	0.161278
ENSG00000008513.14	ENSG00000008513.14	6482	ST3GAL1	ST3GAL1	3.63877	7.94201	5.99969	7.61071	13.4397	10.4793	18.4167	26.0934	15.5497	10.5647	11.1763	18.2507
ENSG00000008516.16	ENSG00000008516.16	64386	MMP25	MMP25	1.49721	1.53688	1.81119	1298.48	177.477	246.227	323.513	272.726	190.45	178.158	337.382	264.528
ENSG00000008517.16	ENSG00000008517.16	9235	IL32	IL32	0.1092	0	0	20.042	131.378	66.3367	6.46809	5.38493	3.25978	6.42915	4.74118	14.8024
ENSG00000008710.17	ENSG00000008710.17	5310	PKD1	PKD1	17.0969	13.0194	11.7919	1.58198	6.04882	3.29279	0.352113	0.506311	0.662319	1.06674	0.534718	0.91052
ENSG00000008735.13	ENSG00000008735.13	23542	MAPK8IP2	MAPK8IP2	0	0	0	0.03754	0.0353273	0.0679922	0	0	0.023193	0.0251281	0.0143661	0.0321135
ENSG00000008838.17	ENSG00000008838.17	9862	MED24	MED24	50.9238	50.6943	43.7804	2.15196	9.18629	7.10169	0.58625	0.544403	2.08067	3.78681	1.62702	1.28593
ENSG00000008853.16	ENSG00000008853.16	23221	RHOBTB2	RHOBTB2	1.95929	2.30042	1.89853	0.94341	2.54576	1.06013	0.440821	0.242339	0.311969	0.214389	0.405551	0.591786
ENSG00000008869.11	ENSG00000008869.11	54497	HEATR5B	HEATR5B	4.36784	6.40224	4.12859	2.89984	6.07305	4.2924	1.1131	1.09503	1.71264	2.13512	1.70432	1.26237
ENSG00000008952.16	ENSG00000008952.16	7095	SEC62	SEC62	47.0247	37.4613	46.7034	15.3633	14.4588	15.2555	40.7069	44.1035	90.4624	67.6751	41.8653	51.5867
ENSG00000008988.9	ENSG00000008988.9	6224	RPS20	RPS20	987.463	1034.61	926.111	68.552	362.064	272.723	8.30011	8.22582	33.1258	40.8401	15.2578	22.6153
ENSG00000009307.15	ENSG00000009307.15	7812	CSDE1	CSDE1	161.835	182.374	167.474	44.5666	58.3943	44.8457	48.3741	62.611	75.7995	79.4476	122.907	81.297
ENSG00000009335.17	ENSG00000009335.17	9690	UBE3C	UBE3C	16.745	14.2139	14.7681	3.17711	5.90823	5.18653	2.05051	1.66797	6.06543	4.46761	3.06353	3.20061
ENSG00000009413.15	ENSG00000009413.15	5980	REV3L	REV3L	5.7853	7.36964	3.51075	1.25538	2.42628	2.27492	4.93797	4.69505	3.73066	4.4468	4.82993	3.25623
ENSG00000009694.13	ENSG00000009694.13	10178	TENM1	TENM1	0.00680821	0.0206807	0.02743	1.25229	0.616336	0.403566	0.407886	0.335143	0.983438	0.50706	0.3478	0.0960329
ENSG00000009709.11	ENSG00000009709.11	5081	PAX7	PAX7	0	0	0	0	0	0	0	0	0	0	0	0
ENSG00000009724.16	ENSG00000009724.16	10747	MASP2	MASP2	0.231908	0.508774	0.23359	0.520502	0.887958	0.630172	0.418067	0.433217	0.714583	0.519696	0.250335	0.255615
ENSG00000009765.14	ENSG00000009765.14	389434	IYD	IYD	0	0	0	0	0	0	0	0.00561877	0	0.00324355	0	0
ENSG00000009780.15	ENSG00000009780.15	199870	FAM76A	FAM76A	2.00745	1.67298	2.30069	0.755985	2.09898	1.55612	0.727192	0.700009	2.34292	1.4219	0.766684	1.35202
ENSG00000009790.14	ENSG00000009790.14	80342	TRAF3IP3	TRAF3IP3	14.0724	13.0442	8.6973	45.2057	99.9998	75.7872	109.724	159.925	124.601	113.913	63.3269	101.332
ENSG00000009830.11	ENSG00000009830.11	29954	POMT2	POMT2	6.06362	5.40198	2.98311	1.512	2.19001	1.49288	0.526131	1.49281	0.924857	1.10936	1.6796	1.46634
ENSG00000009844.15	ENSG00000009844.15	51534	VTA1	VTA1	17.3813	16.6803	16.9654	5.23299	7.31909	7.25504	3.92194	2.59409	3.79233	4.69066	4.50731	2.6476
ENSG00000009950.15	ENSG00000009950.15	51085	MLXIPL	MLXIPL	0.0300301	0	0	0	0	0	0.0117292	0	0.00357731	0.017256	0	0.00297061
ENSG00000009954.10	ENSG00000009954.10	9031	BAZ1B	BAZ1B	16.9604	15.6528	16.8886	2.09309	6.35048	4.8759	0.751261	0.602144	1.71143	2.2738	1.46002	1.29961
ENSG00000010017.12	ENSG00000010017.12	10048	RANBP9	RANBP9	12.0552	9.45261	9.34057	4.01272	6.35818	6.13779	6.44178	5.78425	7.94091	12.2572	8.53507	7.25319
ENSG00000010030.13	ENSG00000010030.13	51513	ETV7	ETV7	0	0	0	2.27142	0.890507	1.98163	0.857672	1.06466	1.21543	1.0238	1.13511	1.93974
ENSG00000010072.15	ENSG00000010072.15	83932	SPRTN	SPRTN	2.38994	2.03266	2.90333	2.70021	2.63938	2.00379	2.68085	2.44087	1.71414	2.83061	2.63625	2.4182
ENSG00000010165.19	ENSG00000010165.19	51603	METTL13	METTL13	20.4373	20.0832	16.426	1.37794	4.11813	3.41876	0.643211	0.387149	0.371614	0.850277	0.806055	0.337863
ENSG00000010219.13	ENSG00000010219.13	8798	DYRK4	DYRK4	16.5816	19.7828	18.4705	0.739576	5.74552	1.63536	0.0484328	0.0702484	1.16963	1.35809	0.448797	0.481581
ENSG00000010244.16	ENSG00000010244.16	7756	ZNF207	ZNF207	47.0758	53.7876	46.2917	14.4878	26.4602	25.2165	20.1564	19.2487	23.1954	26.251	27.0347	34.5136
ENSG00000010256.10	ENSG00000010256.10	7384	UQCRC1	UQCRC1	141.875	139.659	135.907	12.2681	21.5044	20.9871	3.52734	4.82751	9.92033	8.0046	16.2261	6.23351
ENSG00000010270.13	ENSG00000010270.13	83930	STARD3NL	STARD3NL	16.3769	18.4715	17.3397	5.86857	6.97914	7.36263	3.02081	3.27952	1.73888	2.82355	3.14226	3.89611
ENSG00000010278.11	ENSG00000010278.11	928	CD9	CD9	0.461195	0.99472	0.397847	1.84701	59.4794	42.9811	0.235091	0.479561	1.56429	13.4812	17.3674	4.18809
ENSG00000010282.14	ENSG00000010282.14	57467	HHATL	HHATL	0	0	0	0.164642	0.120665	0.113766	0.169355	0.115747	0.0491017	0	1.21701e-186	0.116869
ENSG00000010292.12	ENSG00000010292.12	9918	NCAPD2	NCAPD2	59.2639	51.5491	56.795	3.26631	7.45001	5.79504	3.8987	6.02609	8.19001	6.61236	5.55781	4.83084
ENSG00000010295.19	ENSG00000010295.19	25900	IFFO1	IFFO1	7.44023	6.8907	6.02225	12.8838	16.4244	15.5253	3.82522	2.25202	3.00548	3.90589	4.48765	3.60885
ENSG00000010310.8	ENSG00000010310.8	2696	GIPR	GIPR	0.171844	0	9.94701	0.199187	4.35699	4.07215	0.0162813	0.0106699	0	0.830697	0.727842	0.556995
ENSG00000010318.19	ENSG00000010318.19	51533	PHF7	PHF7	9.05606	11.1855	14.2007	0.659337	1.04092	1.01992	0.474077	0.556598	1.12312	0.672576	0.676961	1.07354
ENSG00000010319.6	ENSG00000010319.6	56920	SEMA3G	SEMA3G	0.535383	0.634887	0.394677	0.0152967	0.0564507	0.0616021	0	0	0	0	0	0
ENSG00000010322.15	ENSG00000010322.15	11188	NISCH	NISCH	11.9432	14.4478	10.9358	10.0799	21.9814	17.3404	4.86249	5.19134	7.89491	8.59963	9.23878	7.99577
ENSG00000010327.10	ENSG00000010327.10	23166	STAB1	STAB1	0	0	0	1.88136	8.84379	6.82175	0	0.203048	0	0.163894	0.282789	0.205831
ENSG00000010361.13	ENSG00000010361.13	80199	FUZ	FUZ	7.03327	4.92746	5.1041	10.686	5.0397	7.49751	10.6949	7.59565	5.38953	6.48638	16.4396	9.54604
ENSG00000010379.15	ENSG00000010379.15	6540	SLC6A13	SLC6A13	0	0	0.217224	0.127517	0.0127138	0.25878	0.0590058	0.173559	0.145629	0.0702464	0.181164	0.234427
ENSG00000010404.17	ENSG00000010404.17	3423	IDS	IDS	1.82677	1.31565	2.63787	86.8895	45.3037	52.9261	81.9547	100.16	96.1527	79.4698	115.908	100.04
ENSG00000010438.16	ENSG00000010438.16	5646	PRSS3	PRSS3	0	0	0	0	0	0.0973929	0.0411586	0	0.235688	0	0.158455	0.146788
ENSG00000010539.11	ENSG00000010539.11	7752	ZNF200	ZNF200	4.38043	3.05426	3.85997	9.84779	6.27676	7.70891	7.71433	8.24977	11.4721	11.7893	16.2483	16.533
ENSG00000010610.9	ENSG00000010610.9	920	CD4	CD4	56.972	55.0273	52.4363	8.15046	24.1968	18.717	1.05196	1.68902	6.32937	6.38566	7.40431	8.35395
ENSG00000010626.14	ENSG00000010626.14	10233	LRRC23	LRRC23	1.15743	1.23327	1.40174	0.497353	0.787645	0.888979	0.617253	0.610852	0.402771	1.23373	0.827504	0.431708
ENSG00000010671.15	ENSG00000010671.15	695	BTK	BTK	35.7966	32.4653	29.2361	14.586	30.3698	47.0212	8.61098	6.17458	6.73254	15.9818	12.8035	6.43205
ENSG00000010704.18	ENSG00000010704.18	3077	HFE	HFE	0.0169857	0	0	0.781884	1.00105	0.905266	4.85516	2.53786	0.875484	1.92473	1.34045	1.51951
ENSG00000010803.16	ENSG00000010803.16	22955	SCMH1	SCMH1	14.0174	14.8463	14.8088	0.304055	3.29419	2.88416	0.338736	0.291149	0.516951	0.790865	1.36062	0.425649
ENSG00000010810.17	ENSG00000010810.17	2534	FYN	FYN	0	0.418329	0.456703	12.2185	61.8513	30.0724	0.288823	1.76689	1.02726	5.60736	2.08359	13.4436
ENSG00000010818.8	ENSG00000010818.8	3097	HIVEP2	HIVEP2	0.74075	0.695923	0.553846	5.00963	5.76533	2.80707	3.85839	9.06641	6.49661	4.22791	3.59315	4.20174
ENSG00000010932.15	ENSG00000010932.15	2326	FMO1	FMO1	0	0	0.0949602	0	0.0991268	0	0.00118006	0.00187493	0.0711015	0.071392	0.0517665	0.00976301
ENSG00000011007.12	ENSG00000011007.12	6924	TCEB3	TCEB3	8.76777	9.70311	9.93701	1.45772	4.48562	3.01397	0.571214	0.558015	1.67108	1.92	1.41672	1.09712
ENSG00000011009.10	ENSG00000011009.10	11313	LYPLA2	LYPLA2	27.1674	29.6602	22.6606	13.9435	15.5704	16.6201	8.03178	7.04606	9.84284	8.94185	12.1822	7.28205
ENSG00000011021.21	ENSG00000011021.21	1185	CLCN6	CLCN6	2.96747	1.54253	2.34081	0.552548	2.56619	1.62146	0.604008	0.236636	0.396662	0.559719	0.409163	0.700436
ENSG00000011028.13	ENSG00000011028.13	9902	MRC2	MRC2	11.7488	11.9983	12.4049	0.025984	0.297183	0.30946	0.0152351	0.0589649	0.730971	0.00790296	0.00835358	0.0141137
ENSG00000011052.21	ENSG00000011052.21	654364	NME1-NME2	NME1-NME2	46.1996	56.2483	56.1416	0.119959	1.2134	0.609918	2.18343e-36	0.0134478	0.0810762	1.85456e-70	5.25442e-23	0.195705
ENSG00000011083.8	ENSG00000011083.8	6534	SLC6A7	SLC6A7	0	0	0	0	0	0	0	0	0	0	0	0
ENSG00000011105.11	ENSG00000011105.11	10867	TSPAN9	TSPAN9	0	0	0	0.0792231	0.173066	0.196898	0.00845857	0.00537233	0	0	0.085606	0.0269301
ENSG00000011114.14	ENSG00000011114.14	55727	BTBD7	BTBD7	3.76241	4.18856	2.66321	1.85721	3.41743	2.74149	3.29178	2.6684	4.1778	4.48771	5.37145	4.53218
ENSG00000011132.11	ENSG00000011132.11	9546	APBA3	APBA3	4.92692	4.0317	2.92018	4.83874	9.20892	7.70087	4.76753	3.18261	3.54394	3.94533	6.16728	6.42707
ENSG00000011143.16	ENSG00000011143.16	54903	MKS1	MKS1	7.09294	7.19461	7.65454	0.316953	1.847	1.06702	0	0	0.0674465	0.0652235	0.102145	0.0974936
ENSG00000011198.7	ENSG00000011198.7	51099	ABHD5	ABHD5	4.6186	3.64835	5.83419	31.6931	10.9472	22.4561	56.7555	73.7327	66.3446	48.5643	108.24	73.2661
ENSG00000011201.10	ENSG00000011201.10	3730	ANOS1	ANOS1	0	0	0	0.0238142	0.0459525	0.0598545	0.0433738	0.00718369	0.0123467	0.0238229	0	0.0102696
ENSG00000011243.17	ENSG00000011243.17	26993	AKAP8L	AKAP8L	19.5563	19.2755	19.4118	20.0232	29.3483	26.1856	16.2895	13.735	16.9794	18.4085	19.3959	18.1934
ENSG00000011258.15	ENSG00000011258.15	54799	MBTD1	MBTD1	7.99064	7.2849	6.98279	2.3905	3.48426	3.10934	1.82263	1.54307	2.49996	2.88859	2.03057	1.43047
ENSG00000011260.13	ENSG00000011260.13	51096	UTP18	UTP18	24.0873	23.9547	23.5532	1.21263	5.15059	4.31042	0.965543	0.689896	2.32526	2.4865	1.63503	0.992199
ENSG00000011275.18	ENSG00000011275.18	54476	RNF216	RNF216	6.57887	6.13884	7.10572	6.86487	13.6822	12.1079	3.12977	3.38329	6.92239	8.47698	7.38877	4.46924
ENSG00000011295.15	ENSG00000011295.15	54902	TTC19	TTC19	8.67109	8.40495	8.04266	1.26945	4.12051	2.28073	1.66267	2.65979	3.71811	3.73599	1.41442	2.28179
ENSG00000011304.17	ENSG00000011304.17	5725	PTBP1	PTBP1	247.917	315.048	264.206	11.8153	35.2679	25.4524	19.3098	27.6735	29.5055	43.2104	57.0817	40.2433
ENSG00000011332.19	ENSG00000011332.19	8193	DPF1	DPF1	0	0.114026	0	0	0	0.0227616	0.00988811	0	0.00390935	0	0	0.0738043
ENSG00000011347.9	ENSG00000011347.9	9066	SYT7	SYT7	0	0	0	0	0.00483535	0	0	0	0	0	0	0
ENSG00000011376.9	ENSG00000011376.9	23395	LARS2	LARS2	6.31162	8.24561	6.96929	0.448919	1.08733	0.804228	0.162863	0.472228	0.387851	0.290906	0.329889	0.271553
ENSG00000011405.13	ENSG00000011405.13	5286	PIK3C2A	PIK3C2A	2.28101	1.64635	1.38687	1.6282	3.02242	2.05075	2.24927	2.47742	2.4457	2.60671	1.58304	2.5436
ENSG00000011422.11	ENSG00000011422.11	5329	PLAUR	PLAUR	17.308	21.2005	18.8787	53.3186	23.6381	31.6642	331.881	623.726	393.208	760.37	820.971	928.615
ENSG00000011426.10	ENSG00000011426.10	54443	ANLN	ANLN	14.3361	16.027	17.4687	0.111925	0.288436	0.135234	0.143251	0.0831606	1.11012	0.632561	0.217674	0.190182
ENSG00000011451.17	ENSG00000011451.17	58525	WIZ	WIZ	7.45477	7.11594	7.14345	2.87697	3.69863	2.47102	1.47381	1.05521	1.28743	0.754229	1.75523	2.02243
ENSG00000011454.16	ENSG00000011454.16	23637	RABGAP1	RABGAP1	3.8689	4.96647	3.34432	3.33215	4.15026	3.08838	5.21788	5.39487	4.51839	6.26871	2.20288	4.77183
ENSG00000011465.16	ENSG00000011465.16	1634	DCN	DCN	0	0	0	0	0	0.0564835	0	0	0	0	0	0
ENSG00000011478.11	ENSG00000011478.11	54814	QPCTL	QPCTL	7.01028	6.9103	7.25406	0.286171	1.29612	0.86212	0.383843	1.4854	0.601647	2.50605	1.07896	1.2481
ENSG00000011485.14	ENSG00000011485.14	5536	PPP5C	PPP5C	40.2227	33.2285	37.754	0.79671	8.68733	6.00582	0.132418	0.247263	1.21058	1.34994	0.863272	0.703058
ENSG00000011523.13	ENSG00000011523.13	23177	CEP68	CEP68	2.71996	2.75898	2.98929	0.921494	1.81732	1.27836	3.21029	4.1809	1.52753	3.49415	1.19462	2.52334
ENSG00000011566.14	ENSG00000011566.14	8491	MAP4K3	MAP4K3	1.41052	6.76234	1.2857	0.128519	0.599322	0.595146	0.0764437	0.115546	0.877858	0.172064	0.288371	0.338563
ENSG00000011590.13	ENSG00000011590.13	27033	ZBTB32	ZBTB32	0.327525	0.0572391	0	0.0616587	0.188208	0.170307	0.0579967	0	0.0321351	0.394723	0.294479	0.174143
ENSG00000011600.11	ENSG00000011600.11	7305	TYROBP	TYROBP	121.675	119.771	104.722	741.27	402.938	534.575	871.777	1023.64	940.752	1021.48	1535.46	1266.98
ENSG00000011638.10	ENSG00000011638.10	57146	TMEM159	TMEM159	4.77521	2.75691	3.23671	1.34277	2.21771	2.07769	0.247663	0.23221	0.142119	0.606316	0.640191	0.317902
ENSG00000011677.12	ENSG00000011677.12	2556	GABRA3	GABRA3	0	0	0	0	0	0	0	0	0	0	0	0
ENSG00000012048.20	ENSG00000012048.20	672	BRCA1	BRCA1	23.3401	19.6379	19.5009	2.14738	0.859646	0.758178	3.99252	1.99108	2.25256	4.17693	3.52023	2.81853
ENSG00000012061.15	ENSG00000012061.15	2067	ERCC1	ERCC1	55.1091	67.789	53.176	5.9147	8.56201	7.23791	8.42748	9.55228	5.92964	3.97961	4.18597	9.25945
ENSG00000012124.14	ENSG00000012124.14	933	CD22	CD22	0	0	0	1.14838	7.45919	4.47305	0.159869	0.130149	0.329473	0.341969	0.256371	0.702597
ENSG00000012171.17	ENSG00000012171.17	7869	SEMA3B	SEMA3B	0.0979205	0.0991487	0.322808	0.837311	0.580562	0.627814	1.10083	1.72695	0.436532	0.425482	0.411672	2.02201
ENSG00000012174.11	ENSG00000012174.11	51360	MBTPS2	MBTPS2	2.84657	3.05086	3.31045	0.091728	0.53096	0.330038	0.0129388	0.0132668	0.109057	0.0617372	0.0333056	0.0943541
ENSG00000012211.12	ENSG00000012211.12	4007	PRICKLE3	PRICKLE3	3.05113	1.9401	2.14883	2.11173	2.88924	2.64333	1.00298	0.767727	0.863499	0.714443	0.827498	0.652805
ENSG00000012223.12	ENSG00000012223.12	4057	LTF	LTF	6.35069	7.17677	8.35393	2.15801	4.44642	4.54774	3.81398	0.508724	232.214	64.4303	44.5583	0.541977
ENSG00000012232.8	ENSG00000012232.8	2137	EXTL3	EXTL3	3.46454	1.5724	2.70468	12.2567	5.59868	6.56971	17.4287	29.7996	19.4753	17.6644	34.2712	17.5342
ENSG00000012504.13	ENSG00000012504.13	9971	NR1H4	NR1H4	0	0	0	0	0	0	0	0	0	0	0	0
ENSG00000012660.13	ENSG00000012660.13	60481	ELOVL5	ELOVL5	33.1673	30.2636	30.2461	64.4693	45.214	46.9513	61.6755	79.5089	82.2654	65.2681	67.6851	74.223
ENSG00000012779.10	ENSG00000012779.10	240	ALOX5	ALOX5	15.3092	12.1945	15.9383	252.851	117.985	198.877	168.708	119.926	143.446	104.162	130.656	109.639
ENSG00000012817.15	ENSG00000012817.15	8284	KDM5D	KDM5D	0	0	0	4.54549	24.4012	12.7908	0.0132312	0	1.67321	2.0381	0.780676	1.10265
ENSG00000012822.15	ENSG00000012822.15	57658	CALCOCO1	CALCOCO1	7.97703	5.52265	4.43688	52.3207	48.9737	54.2927	35.7379	33.9221	33.8987	30.3965	44.1357	40.9642
ENSG00000012963.13	ENSG00000012963.13	55148	UBR7	UBR7	16.4452	16.4092	13.85	1.81303	3.75032	2.88012	1.35576	1.07397	3.18151	1.39359	2.21053	1.20153
ENSG00000012983.11	ENSG00000012983.11	11183	MAP4K5	MAP4K5	4.98816	7.79879	4.9522	0.846093	7.02773	6.22322	0.0450639	0.226643	1.25988	1.81292	1.80703	1.08889
ENSG00000013016.14	ENSG00000013016.14	30845	EHD3	EHD3	0	0	0	0.239534	0.655458	0.73647	0.0136346	0.010629	0.201021	0.222433	0.204925	0.068624
ENSG00000013275.7	ENSG00000013275.7	5704	PSMC4	PSMC4	24.5034	21.2447	23.492	6.04355	11.3725	10.6724	5.17183	5.05177	9.07952	8.3913	10.7236	8.95896
ENSG00000013288.8	ENSG00000013288.8	23324	MAN2B2	MAN2B2	10.3178	8.98456	9.37153	8.25465	10.6341	8.24026	6.5832	4.90888	5.9225	13.8327	12.2022	8.30808
ENSG00000013293.5	ENSG00000013293.5	57709	SLC7A14	SLC7A14	0	0	0	0	0	0	0.00286556	0.0203585	0	0.00119753	0.000384267	0
ENSG00000013297.10	ENSG00000013297.10	5010	CLDN11	CLDN11	0.0185125	0	0	0.0143079	0.0522934	0.0143742	0.147127	0.393661	0.383403	0.706351	0.0778609	0.238156
ENSG00000013306.15	ENSG00000013306.15	51629	SLC25A39	SLC25A39	65.1891	70.7186	66.4021	1.76342	12.1446	8.52824	0.303829	0.362155	1.14955	0.942231	1.07136	1.97492
ENSG00000013364.18	ENSG00000013364.18	9961	MVP	MVP	0.698285	0.642772	1.04086	133.982	69.277	94.8518	115.482	100.614	81.9524	66.8734	114.176	102.85
ENSG00000013374.15	ENSG00000013374.15	51667	NUB1	NUB1	20.0176	18.4513	17.9868	23.1379	20.2787	18.8631	25.4151	21.725	36.7121	42.2597	21.3043	36.5616
ENSG00000013375.15	ENSG00000013375.15	5238	PGM3	PGM3	9.12783	6.99352	24.0759	0.547831	2.39635	2.09223	1.35815	2.69416	3.56653	0.484813	0.40885	5.51829
ENSG00000013392.7	ENSG00000013392.7	112611	RWDD2A	RWDD2A	0.341471	0.197575	0.221109	0.0539668	0.278793	0.26477	0.00975409	0.00103318	0.000991637	0	0.00429774	0.0288211
ENSG00000013441.15	ENSG00000013441.15	1195	CLK1	CLK1	16.3704	14.2142	15.8421	86.1403	76.7151	99.4738	71.2036	103.517	132.849	130.982	115.924	100.77
ENSG00000013503.9	ENSG00000013503.9	55703	POLR3B	POLR3B	2.27535	2.64978	3.16277	0.23224	0.783803	0.473322	0.162348	0.307965	0.718101	0.626378	0.345945	0.314479
ENSG00000013523.9	ENSG00000013523.9	23357	ANGEL1	ANGEL1	1.90368	1.73918	1.3875	0.399639	1.85471	1.37011	0.0491434	0.0358065	0.299157	0.0632596	0.132565	0.0705265
ENSG00000013561.17	ENSG00000013561.17	9604	RNF14	RNF14	12.2489	10.2613	8.17047	2.4151	4.90081	3.60767	1.18371	0.928413	1.2949	1.12011	1.86403	0.950454
ENSG00000013563.13	ENSG00000013563.13	1774	DNASE1L1	DNASE1L1	5.93877	10.1462	8.46223	6.32721	9.57921	10.0587	3.88767	4.85278	4.86245	4.70719	7.21996	2.91222
ENSG00000013573.16	ENSG00000013573.16	1663	DDX11	DDX11	29.2584	34.796	26.181	0.365773	4.17058	1.4425	0.105364	0.261708	1.21212	0.523237	0.163476	0.181467
ENSG00000013583.8	ENSG00000013583.8	50865	HEBP1	HEBP1	8.93048	8.08014	8.76152	3.47509	2.50804	3.26777	2.1888	1.51675	2.66165	1.62565	1.39682	1.6378
ENSG00000013588.5	ENSG00000013588.5	9052	GPRC5A	GPRC5A	0	0	0	0	0	0	0.0274438	0.002044	0.0137327	0	0.00255074	0.00570183
ENSG00000013619.13	ENSG00000013619.13	10046	MAMLD1	MAMLD1	0	0	0	0.00789359	0.0996993	0.0443809	0.0114332	0.0217924	0	0.00784952	0.00702864	0.0286523
ENSG00000013725.14	ENSG00000013725.14	923	CD6	CD6	0.433044	0.0310265	0	3.68551	25.0736	11.7703	0	1.50363	0.043495	2.40212	0.70575	5.95569
ENSG00000013810.18	ENSG00000013810.18	10460	TACC3	TACC3	52.8079	47.8502	43.9837	50.9593	28.8552	39.9475	36.7123	36.3452	64.6492	59.4567	54.9746	30.8615
ENSG00000014123.9	ENSG00000014123.9	23376	UFL1	UFL1	6.76503	7.35009	6.25165	1.02882	3.59763	2.58914	0.236213	0.229278	0.868008	0.701773	0.32548	0.477148
ENSG00000014138.8	ENSG00000014138.8	23649	POLA2	POLA2	26.3166	20.2179	27.1817	2.10772	1.78779	2.49336	5.1149	8.30836	4.86294	7.32156	8.72445	5.52398
ENSG00000014164.6	ENSG00000014164.6	23144	ZC3H3	ZC3H3	6.71782	8.32879	6.98445	6.71567	6.63678	4.41754	5.38916	4.54025	3.85039	3.16949	6.19737	5.81525
ENSG00000014216.15	ENSG00000014216.15	823	CAPN1	CAPN1	23.3334	24.028	24.3636	23.1156	33.4385	33.0293	23.8263	23.0787	30.5704	37.6889	33.0199	28.0093
ENSG00000014257.15	ENSG00000014257.15	55	ACPP	ACPP	5.79113	5.47965	6.44827	9.5915	6.96013	5.26701	5.03989	5.74512	12.7065	15.8152	15.3881	4.8414
ENSG00000014641.17	ENSG00000014641.17	4190	MDH1	MDH1	187.751	176.54	196.74	2.93165	13.7254	10.7846	0.614998	0.696158	2.10755	2.81653	3.20802	1.96801
ENSG00000014824.13	ENSG00000014824.13	10463	SLC30A9	SLC30A9	13.723	17.0575	11.6927	2.38652	3.53895	2.6939	1.74361	1.70449	1.95954	2.32487	2.2552	2.55665
ENSG00000014914.19	ENSG00000014914.19	10903	MTMR11	MTMR11	0.118825	0	0.119687	1.11801	3.12054	2.69159	0.0473387	0.0299699	0.0142506	0.0324137	0.098602	0.0909579
ENSG00000014919.12	ENSG00000014919.12	1355	COX15	COX15	11.0455	12.2444	13.7907	4.69145	5.20655	4.61303	2.56779	2.17507	2.30381	2.42675	2.07552	1.7258
ENSG00000015133.18	ENSG00000015133.18	440193	CCDC88C	CCDC88C	11.1478	8.84779	7.47841	5.7267	21.0601	11.4115	1.28967	1.98103	3.19551	4.82592	3.05027	2.74496
ENSG00000015153.14	ENSG00000015153.14	10138	YAF2	YAF2	10.9331	8.75353	12.2858	4.97639	7.78095	4.87504	3.61283	3.65072	4.9595	7.60008	6.53509	5.10108
ENSG00000015171.18	ENSG00000015171.18	10771	ZMYND11	ZMYND11	3.34769	4.95072	5.09096	0.905516	9.28854	6.56549	0.0354538	0.164262	0.247679	2.1252	1.566	0.89387
ENSG00000015285.10	ENSG00000015285.10	7454	WAS	WAS	26.8202	27.5269	24.8664	147.847	86.7533	117.344	144.226	161.3	164.965	131.747	215.331	214.555
ENSG00000015413.9	ENSG00000015413.9	1800	DPEP1	DPEP1	0	0	0	0	0	0	0	0	0	0	0	0
ENSG00000015475.18	ENSG00000015475.18	637	BID	BID	77.8357	71.9872	55.5025	51.2588	29.7896	41.4674	108.496	145.546	158.621	147.891	278.89	165.032
ENSG00000015479.17	ENSG00000015479.17	9782	MATR3	MATR3	84.2883	101.523	86.5458	12.7014	35.508	23.8209	20.9382	21.3059	49.1619	63.7138	31.6459	24.8826
ENSG00000015520.14	ENSG00000015520.14	29881	NPC1L1	NPC1L1	0	0	0	0	0.00570278	0	0.0112056	0	0	0	0.00329108	0.00518275
ENSG00000015532.9	ENSG00000015532.9	64132	XYLT2	XYLT2	3.18875	2.24425	2.59766	0.911822	2.80833	1.86514	0.357141	0.232729	0.176117	0.5935	0.631898	0.436771
ENSG00000015568.12	ENSG00000015568.12	84220	RGPD5	RGPD5	3.22304	0.391179	0.835708	0.419099	0.879718	0.70181	7.48122	8.09185	9.00394	8.7794	4.80588	7.95276
ENSG00000015592.16	ENSG00000015592.16	81551	STMN4	STMN4	0	0	0	0	0.0209395	0	0	0	0	0	0	0
ENSG00000015676.17	ENSG00000015676.17	23386	NUDCD3	NUDCD3	18.9131	19.4589	21.1149	3.1815	9.74699	6.10806	1.11939	1.06521	2.6402	2.54617	2.82907	1.40167
ENSG00000016082.14	ENSG00000016082.14	3670	ISL1	ISL1	0	0	0	0	0	0	0	0	0	0	0	0
ENSG00000016391.10	ENSG00000016391.10	55349	CHDH	CHDH	0.0347025	0.0234254	0.0116514	0.0193059	0.0695143	0.0907439	0.0138851	0.0102952	0.0271734	0.00317764	0.0183537	0.00547029
ENSG00000016402.13	ENSG00000016402.13	53832	IL20RA	IL20RA	0	0	0	0	0	0	0	0	0	0	0	0
ENSG00000016490.15	ENSG00000016490.15	1179	CLCA1	CLCA1	0	0	0	0	0	0	0	0	0	0	0	0
ENSG00000016602.9	ENSG00000016602.9	22802	CLCA4	CLCA4	0	0	0	0	0.00744599	0	0	0	0	0	0	0
ENSG00000016864.16	ENSG00000016864.16	55830	GLT8D1	GLT8D1	13.3584	14.6669	17.2931	4.4638	9.22087	8.9496	2.3884	1.15825	2.59047	2.6782	2.50751	2.29927
ENSG00000017260.19	ENSG00000017260.19	27032	ATP2C1	ATP2C1	29.0489	24.5425	23.3781	4.64083	8.3327	8.20961	3.80461	3.85791	5.98158	6.88569	7.4302	3.40329
ENSG00000017427.15	ENSG00000017427.15	3479	IGF1	IGF1	0	0.0122054	0	0	0.00314866	0	0.00301412	0.00153249	0	0.0580026	0	0
ENSG00000017483.14	ENSG00000017483.14	92745	SLC38A5	SLC38A5	72.1778	63.8169	58.4687	0.240347	2.47374	1.9626	0	0.0739567	0.538266	0.0965933	0.0757047	0.33576
ENSG00000017797.11	ENSG00000017797.11	10928	RALBP1	RALBP1	24.7651	23.652	23.8185	20.3166	11.7616	17.7706	27.3624	24.8548	28.6461	46.3478	23.9963	32.7318
ENSG00000018189.12	ENSG00000018189.12	22902	RUFY3	RUFY3	2.28422	2.46672	0.804788	0.888676	3.27796	3.17866	0.244848	0.197348	0.336757	1.45602	0.372966	0.461063
ENSG00000018236.14	ENSG00000018236.14	1272	CNTN1	CNTN1	0	0	0	0	0	0	0	0	0	0.0674363	0	0
ENSG00000018280.16	ENSG00000018280.16	6556	SLC11A1	SLC11A1	3.56519	2.92591	2.05591	458.687	88.6791	208.8	512.715	479.062	436.588	201.219	296.85	334.966
ENSG00000018408.14	ENSG00000018408.14	25937	WWTR1	WWTR1	0.133682	0.04512	0.134652	0.104077	0.161906	0.144039	0.268503	0.192376	0.0570212	0.191939	0.137294	0.226607
ENSG00000018510.12	ENSG00000018510.12	8540	AGPS	AGPS	10.5514	11.9816	10.5462	0.552946	2.37703	1.81167	0.309281	0.285756	1.23408	0.829427	1.14122	0.653711
ENSG00000018607.6	ENSG00000018607.6	646915	ZNF806	ZNF806	0	0	0	0	0	0	0.00366488	0	0	0	0	0
ENSG00000018610.13	ENSG00000018610.13	63932	CXorf56	CXorf56	10.0999	8.42982	7.4503	0.737331	3.06639	3.08916	1.07098	0.997158	3.51205	3.23462	1.82924	2.10438
ENSG00000018625.14	ENSG00000018625.14	477	ATP1A2	ATP1A2	0	0	0	0	0.0486132	0	0	0	0	0	0.00180724	0.047404
ENSG00000018699.11	ENSG00000018699.11	55622	TTC27	TTC27	9.9872	10.0705	12.9065	0.296048	1.66467	0.708105	0	0.03285	0.0796625	0.0789613	0.0667913	0.248886
ENSG00000018869.16	ENSG00000018869.16	147948	ZNF582	ZNF582	2.57145	0.574695	2.68498	0.295381	0.875127	0.794422	0.0564201	0.150626	0.28896	0.163061	0.218382	0.239989
ENSG00000019102.11	ENSG00000019102.11	23584	VSIG2	VSIG2	0	0	0	0.0492357	0.0905322	0.19053	0	0.0232321	0.049774	0	0.0462257	0.0619988
ENSG00000019144.16	ENSG00000019144.16	23187	PHLDB1	PHLDB1	0	0	0.00939613	0.210438	0.11903	0.0664493	0.0479893	0.200714	0.00840161	0.0437428	0.0475268	0.129146
ENSG00000019169.10	ENSG00000019169.10	8685	MARCO	MARCO	0.247175	0.0535574	0	0.247743	0.881883	2.08986	0	0	0	0.197484	0.00930931	0
ENSG00000019186.9	ENSG00000019186.9	1591	CYP24A1	CYP24A1	0	0	0	0.0234324	0.0178428	0.0457523	0	0	0	0	0	0.106504
ENSG00000019485.12	ENSG00000019485.12	56981	PRDM11	PRDM11	0.667403	0.758677	0.640536	0.107676	0.790136	0.700925	0.0135158	0.039087	0.102607	0.461566	0.138255	0.138743
ENSG00000019505.7	ENSG00000019505.7	57586	SYT13	SYT13	0	0	0	0	0	0	0.0027461	0.00126927	0.00369531	0.00479909	0.00131995	0.000826161
ENSG00000019549.8	ENSG00000019549.8	6591	SNAI2	SNAI2	0	0	0	0	0	0	0	0	0	0	0	0
ENSG00000019582.14	ENSG00000019582.14	972	CD74	CD74	5.4265	4.65308	6.617	156.523	436.011	416.489	59.789	85.6403	102.132	146.958	228.945	247.525
ENSG00000019991.15	ENSG00000019991.15	3082	HGF	HGF	0.219413	0.666888	0.766695	0.630549	1.30015	1.28374	0.539776	0.420371	0.181153	0.438861	0.462018	0.264911
ENSG00000019995.6	ENSG00000019995.6	54764	ZRANB1	ZRANB1	4.47183	4.52676	4.94961	5.02246	4.32001	5.44251	9.7426	10.9636	15.7526	13.5535	8.27727	8.27817
ENSG00000020129.15	ENSG00000020129.15	23154	NCDN	NCDN	6.30542	6.86207	9.25384	0.708495	2.6997	1.39	0.142194	0.318535	0.0673494	0.150913	0.300502	0.297378
ENSG00000020181.17	ENSG00000020181.17	25960	ADGRA2	ADGRA2	0.471231	0.47545	0.419022	0.262226	0.43111	0.405108	0.13702	0.225289	0.129637	0.21105	0.150796	0.121559
ENSG00000020219.9	ENSG00000020219.9	155100	CCT8L1P	CCT8L1P	0	0	0	0	0	0.0160869	0.0117423	0	0	0	0	0
ENSG00000020256.19	ENSG00000020256.19	55734	ZFP64	ZFP64	2.50201	2.55569	2.8926	0.18278	3.23725	1.51981	0.0193821	0.0287424	0.100447	0.499891	0.559553	0.0830214
ENSG00000020426.10	ENSG00000020426.10	4331	MNAT1	MNAT1	13.6018	18.566	17.548	0.377359	3.29717	2.49304	0	0.272827	0.689053	0.533666	0.413394	0.340449
ENSG00000020577.13	ENSG00000020577.13	23034	SAMD4A	SAMD4A	0	0	0	0.0924352	0.823295	0.378088	0.0818839	0.00344819	0.0420337	0.0111792	0.00239058	0.121594
ENSG00000020633.18	ENSG00000020633.18	864	RUNX3	RUNX3	23.8392	31.2327	26.0631	5.5206	32.4696	18.9756	1.84611	1.82429	5.47158	7.13723	9.02173	8.56509
ENSG00000020922.12	ENSG00000020922.12	4361	MRE11A	MRE11A	10.8907	9.48864	7.40448	2.68357	3.92197	2.38398	0.732164	0.752983	1.66621	2.13168	1.121	1.68259
ENSG00000021300.13	ENSG00000021300.13	58473	PLEKHB1	PLEKHB1	0	0	0	0.221919	1.69209	1.58159	0.0522428	0.483513	0.0270852	0.220208	0.264484	0.628586
ENSG00000021355.12	ENSG00000021355.12	1992	SERPINB1	SERPINB1	134.347	132.793	105.653	61.6795	38.0118	48.5275	159.479	168.829	268.948	139.047	119.349	155.193
ENSG00000021461.16	ENSG00000021461.16	64816	CYP3A43	CYP3A43	0	0	0	0	0	0	0	0	0.0253342	0.026844	0.00647689	0.00530305
ENSG00000021488.12	ENSG00000021488.12	11136	SLC7A9	SLC7A9	0	0	0	0.0848731	0.1156	0.0865	0.10874	0.0643133	0.0158321	0.106832	0.0315058	0.0493472
ENSG00000021574.11	ENSG00000021574.11	6683	SPAST	SPAST	4.70821	4.68189	4.47307	3.68361	3.75196	3.30349	5.66707	5.24707	4.85426	7.40749	5.24254	5.0439
ENSG00000021645.18	ENSG00000021645.18	9369	NRXN3	NRXN3	0	0	0	0	0	0	0.00661227	0.00561888	0.00148041	0.00464173	0.000611056	0.0322495
ENSG00000021762.19	ENSG00000021762.19	114879	OSBPL5	OSBPL5	31.5209	32.1746	38.4909	2.03224	4.71559	3.30356	0.310751	0.484239	0.843888	0.791465	0.585271	1.81597
ENSG00000021776.10	ENSG00000021776.10	9716	AQR	AQR	8.0174	6.19661	9.00927	2.50125	4.53438	3.20679	3.26073	2.92651	4.54021	6.13994	3.31179	3.9675
ENSG00000021826.14	ENSG00000021826.14	1373	CPS1	CPS1	2.19532	2.1674	1.9044	0.0082263	0.00984697	0.0105542	0.00387255	0	0.165209	0.338317	0.00275207	0.00118643
ENSG00000021852.12	ENSG00000021852.12	732	C8B	C8B	0	0.0477334	0	0	0	0	0	0	0.276079	0.142219	0.124484	0
ENSG00000022267.16	ENSG00000022267.16	2273	FHL1	FHL1	0.618236	0.13295	0.782551	0.364779	1.27853	0.541686	0.00874376	0.0828702	0.416944	0.0840307	0.0950324	0.136092
ENSG00000022277.12	ENSG00000022277.12	51507	RTFDC1	RTFDC1	53.8174	46.7593	46.0794	62.2965	36.6157	50.6824	74.3328	68.7133	111.069	97.9146	102.527	93.1011
ENSG00000022355.15	ENSG00000022355.15	2554	GABRA1	GABRA1	0	0	0	0	0	0	0	0	0	0	0	0
ENSG00000022556.15	ENSG00000022556.15	55655	NLRP2	NLRP2	0.348124	0.111632	0.378967	0.449919	0.1519	0.242299	0.377183	0.97725	0.242455	0.218282	0.0994906	0.458344
ENSG00000022567.9	ENSG00000022567.9	57210	SLC45A4	SLC45A4	5.37002	5.8745	5.51822	33.7724	22.5259	21.2906	26.3243	33.121	29.8247	29.6193	32.2739	43.2429
ENSG00000022840.15	ENSG00000022840.15	9921	RNF10	RNF10	127.494	124.295	123.287	54.8346	40.3315	52.9544	256.571	222.958	177.092	191.813	274.644	189.407
ENSG00000022976.15	ENSG00000022976.15	55778	ZNF839	ZNF839	5.39282	3.78264	4.55762	5.95343	3.49454	4.84688	4.05983	2.4839	3.65887	2.93047	2.17964	2.9161
ENSG00000023041.11	ENSG00000023041.11	64429	ZDHHC6	ZDHHC6	25.8987	22.4638	13.3306	9.25435	12.9864	12.1248	8.45826	4.66179	6.00414	8.93273	6.14419	4.9515
ENSG00000023171.14	ENSG00000023171.14	57476	GRAMD1B	GRAMD1B	8.2996	5.08632	6.89991	2.0884	3.52661	2.09498	0.75618	1.03055	0.894738	1.36499	0.981845	1.41433
ENSG00000023191.16	ENSG00000023191.16	6050	RNH1	RNH1	63.1905	59.4228	60.6342	6.05775	21.8933	17.6027	1.62591	1.84626	3.70719	4.59993	4.43014	3.35744
ENSG00000023228.13	ENSG00000023228.13	4719	NDUFS1	NDUFS1	16.7782	17.6957	18.3969	3.75884	5.59303	4.58479	2.5695	1.48723	2.40715	2.62448	3.15432	2.48797
ENSG00000023287.12	ENSG00000023287.12	9821	RB1CC1	RB1CC1	4.8093	7.0147	5.51353	9.50816	6.95537	8.27373	15.612	15.1891	21.012	25.0195	10.1351	14.582
ENSG00000023318.7	ENSG00000023318.7	23071	ERP44	ERP44	9.22668	9.53045	8.6578	5.65237	5.47361	6.27625	5.70499	6.02678	8.94956	8.74623	7.78068	7.43175
ENSG00000023330.14	ENSG00000023330.14	211	ALAS1	ALAS1	50.9888	45.1953	42.9983	8.58082	10.4222	11.5312	4.26679	3.36787	9.71386	7.99821	7.92007	3.03694
ENSG00000023445.13	ENSG00000023445.13	330	BIRC3	BIRC3	0.488175	0.712704	0.943918	2.35046	8.251	6.02545	1.47026	3.12814	4.13477	8.77713	6.95077	5.66325
ENSG00000023516.8	ENSG00000023516.8	11215	AKAP11	AKAP11	4.15676	3.44449	3.49803	0.618402	2.3142	1.47021	0.254718	0.223625	0.389518	0.624685	0.377802	0.371766
ENSG00000023572.8	ENSG00000023572.8	51022	GLRX2	GLRX2	9.77915	10.0787	7.21165	1.62967	2.04018	2.52882	0.728841	0.926414	2.2723	1.76329	1.43746	1.23729
ENSG00000023608.4	ENSG00000023608.4	6617	SNAPC1	SNAPC1	1.58362	1.68299	1.30899	0.46675	0.519094	0.497318	1.66479	1.33035	3.48643	1.23189	0.684311	1.37105
ENSG00000023697.12	ENSG00000023697.12	51071	DERA	DERA	13.3334	15.2962	16.4978	2.73561	3.69001	4.24606	0.928565	1.01292	1.53356	1.03914	2.07171	0.994963
ENSG00000023734.10	ENSG00000023734.10	11171	STRAP	STRAP	49.453	49.4346	49.3581	3.90501	10.7148	9.32121	15.892	12.0366	19.1932	17.4869	14.3046	15.3077
ENSG00000023839.10	ENSG00000023839.10	1244	ABCC2	ABCC2	0.118295	0.0579637	0.0851087	0.534606	0.462508	0.4344	0.328871	0.373783	0.254976	0.283117	0.271196	0.411482
ENSG00000023892.10	ENSG00000023892.10	50619	DEF6	DEF6	21.1124	24.4727	19.3557	59.7088	60.1714	62.0126	24.2998	14.8376	24.7052	28.1051	32.483	22.1093
ENSG00000023902.13	ENSG00000023902.13	51177	PLEKHO1	PLEKHO1	16.3287	14.7091	14.8896	35.5982	25.2844	39.5886	29.9397	26.6223	25.7417	31.2809	42.2957	36.2287
ENSG00000023909.9	ENSG00000023909.9	2730	GCLM	GCLM	4.33647	2.89301	4.9815	1.46157	1.85699	1.27983	1.17694	0.983818	1.52123	1.75525	0.978046	0.764985
ENSG00000024048.10	ENSG00000024048.10	23304	UBR2	UBR2	3.82861	3.30572	3.1294	22.6814	12.7571	14.2769	17.4971	17.7901	16.8587	23.7987	20.9767	20.6558
ENSG00000024422.11	ENSG00000024422.11	30846	EHD2	EHD2	0	0	0.086203	0.00705977	0.0141785	0.0231025	0.0204255	0.0433959	0.0484838	0	0	0.0201756
ENSG00000024526.16	ENSG00000024526.16	55635	DEPDC1	DEPDC1	5.22451	4.37745	4.60038	0.0679707	0.0371612	0	0.00703483	0	0.234833	0.0168043	0.00520786	0
ENSG00000024862.16	ENSG00000024862.16	25901	CCDC28A	CCDC28A	9.52876	8.12732	8.37538	16.1428	10.0028	12.1851	9.38766	8.01207	9.59524	9.74296	12.1942	9.0617
ENSG00000025039.14	ENSG00000025039.14	58528	RRAGD	RRAGD	10.3729	11.1462	12.4249	5.95576	2.64542	4.1498	6.94754	6.73427	7.17583	9.36147	10.2405	5.81703
ENSG00000025156.12	ENSG00000025156.12	3298	HSF2	HSF2	6.15586	3.08751	6.56884	0.189452	2.13766	1.46382	0.552036	0.326698	0.348259	0.930555	0.697084	0.509875
ENSG00000025293.15	ENSG00000025293.15	51230	PHF20	PHF20	17.8884	14.3321	17.4915	9.31466	13.948	12.2717	13.1605	15.0008	14.9063	18.7277	22.9773	19.0795
ENSG00000025423.11	ENSG00000025423.11	8630	HSD17B6	HSD17B6	1.30909	1.19297	1.45044	0	0.0838894	0.0356925	0	0	0	0.0179415	0.0116268	0
ENSG00000025434.18	ENSG00000025434.18	10062	NR1H3	NR1H3	3.63115	1.93084	3.735	1.60092	1.72542	2.22058	0.601483	0.293955	1.04462	0.709847	1.00775	0.764596
ENSG00000025708.13	ENSG00000025708.13	1890	TYMP	TYMP	1.34034	1.65713	1.79756	141.79	69.5591	89.6708	77.7215	56.5609	81.3742	64.6254	96.8248	84.2744
ENSG00000025770.18	ENSG00000025770.18	29781	NCAPH2	NCAPH2	27.3346	23.1665	26.1141	4.59049	6.81407	8.1137	3.33429	3.75976	9.44976	4.59687	8.29653	7.71644
ENSG00000025772.7	ENSG00000025772.7	10953	TOMM34	TOMM34	10.0919	9.18259	9.27506	0.891593	1.14844	1.85612	0.445962	0.507805	0.595063	0.982325	0.78598	0.636895
ENSG00000025796.13	ENSG00000025796.13	11231	SEC63	SEC63	50.6165	51.6908	50.9569	2.16786	7.42066	4.82079	5.53676	5.69796	16.0593	15.465	9.79008	8.06918
ENSG00000025800.13	ENSG00000025800.13	23633	KPNA6	KPNA6	7.74031	5.76995	7.18439	2.24499	3.58348	3.17683	1.51033	1.40028	2.47202	2.04446	1.81307	2.34251
ENSG00000026025.13	ENSG00000026025.13	7431	VIM	VIM	14.7581	16.3489	15.9576	297.226	162.769	196.848	239.473	172.328	232.875	163.499	254.588	117.61
ENSG00000026036.21	ENSG00000026036.21	100533107	RTEL1-TNFRSF6B	RTEL1-TNFRSF6B	0.998802	0.937898	0.598605	0.200859	0.97039	0.467024	0.0282033	0.0270702	0.0719045	0.0159077	0.0553638	0.022776
ENSG00000026103.19	ENSG00000026103.19	355	FAS	FAS	2.87272	2.62852	3.57199	32.9237	17.0434	26.6604	15.1354	14.5198	21.5971	23.1298	34.9307	20.1889
ENSG00000026297.15	ENSG00000026297.15	8635	RNASET2	RNASET2	104.721	99.4193	105.563	183.709	154.723	253.721	169.601	169.628	339.722	371.92	395.089	166.631
ENSG00000026508.16	ENSG00000026508.16	960	CD44	CD44	30.3195	37.8106	38.0885	47.5584	50.5391	37.4949	139.871	181.932	112.756	86.5962	110.194	171.413
ENSG00000026559.13	ENSG00000026559.13	3755	KCNG1	KCNG1	0	0	0	0.0944642	0.494332	0.351207	0.00490754	0.00935679	0.00698486	0.0202159	0.00216231	0.00580026
ENSG00000026652.13	ENSG00000026652.13	56895	AGPAT4	AGPAT4	0	0	0	0.565742	2.06407	0.688139	0.27483	0.563048	0.293972	0.132248	0.188369	0.403062
ENSG00000026751.16	ENSG00000026751.16	57823	SLAMF7	SLAMF7	0	0	0	2.48437	18.5368	7.55831	1.14728	0.39418	0.46576	0.694594	0.660437	0.606698
ENSG00000026950.16	ENSG00000026950.16	11119	BTN3A1	BTN3A1	4.24589	3.36647	5.17725	82.9059	86.3024	52.9899	31.5328	32.132	42.4107	44.3872	43.2101	38.8152
ENSG00000027001.9	ENSG00000027001.9	4285	MIPEP	MIPEP	5.78447	6.04443	4.71528	0.0673342	0.548182	0.312991	0	0	0	0.0431774	0.10432	0.0354657
ENSG00000027075.13	ENSG00000027075.13	5583	PRKCH	PRKCH	0	0	0	4.86581	22.242	11.8295	8.92184	27.6401	9.93255	15.246	17.7849	29.5059
ENSG00000027644.4	ENSG00000027644.4	3645	INSRR	INSRR	0	0	0	0	0	0.00492348	0.00352572	0	0	0	0	0
ENSG00000027697.12	ENSG00000027697.12	3459	IFNGR1	IFNGR1	21.9578	21.669	23.095	76.6067	43.1157	55.5674	104.163	142.995	226.637	143.917	143.438	132.12
ENSG00000027847.13	ENSG00000027847.13	11285	B4GALT7	B4GALT7	6.57102	6.85108	6.42605	0.871305	3.43655	1.94365	0.0930425	0.0749468	0.165034	0.795262	0.32829	0.471754
ENSG00000027869.11	ENSG00000027869.11	9047	SH2D2A	SH2D2A	0.175337	0	0	1.31284	9.6981	3.17725	0.0347354	0.549863	0.105662	0.68323	0.760971	3.65618
ENSG00000028116.16	ENSG00000028116.16	7444	VRK2	VRK2	7.7865	7.47806	6.31391	1.77737	3.83134	4.04943	1.1157	0.82068	1.6749	2.71094	1.5666	1.9323
ENSG00000028137.16	ENSG00000028137.16	7133	TNFRSF1B	TNFRSF1B	9.4998	9.79554	10.5553	118.29	67.245	63.3563	124.562	221.508	154.476	122.012	281.625	301.646
ENSG00000028203.17	ENSG00000028203.17	55591	VEZT	VEZT	10.0395	11.5203	11.6676	0.816139	4.15258	2.88442	0.0962875	0.315199	0.840554	1.45695	0.79606	0.946084
ENSG00000028277.20	ENSG00000028277.20	5452	POU2F2	POU2F2	0.522448	0.0713068	0.372398	3.73241	8.56486	7.1563	6.38514	7.4381	5.8222	3.42674	3.6284	6.99171
ENSG00000028310.17	ENSG00000028310.17	65980	BRD9	BRD9	16.8612	16.4456	15.6868	3.43495	8.80607	6.75415	1.63745	1.27583	3.08585	2.92165	2.20535	1.83472
ENSG00000028528.14	ENSG00000028528.14	6642	SNX1	SNX1	29.6674	31.3226	32.8732	27.0754	26.5825	26.9995	17.9435	12.8634	12.5782	14.097	26.7157	9.99314
ENSG00000028839.9	ENSG00000028839.9	9519	TBPL1	TBPL1	11.4116	9.47682	10.4958	6.23875	9.05584	9.85224	9.57945	4.63674	6.61895	9.14902	5.78291	7.7454
ENSG00000029153.14	ENSG00000029153.14	56938	ARNTL2	ARNTL2	4.40565	5.55441	3.32208	0.0467991	0.0834533	0.0510367	0.0100571	0.0143485	0.023028	0	0.0100251	0.0134558
ENSG00000029363.15	ENSG00000029363.15	9774	BCLAF1	BCLAF1	28.8013	29.5679	33.4858	16.3048	20.6816	16.2143	40.0319	33.4648	59.0809	59.4782	28.3083	47.7677
ENSG00000029364.11	ENSG00000029364.11	55334	SLC39A9	SLC39A9	9.24815	7.50997	8.08446	3.28815	4.18279	3.23121	2.00546	2.9635	3.09495	4.1356	4.97535	3.53135
ENSG00000029534.19	ENSG00000029534.19	286	ANK1	ANK1	0.125938	0	0	0.0534289	0.173411	0.257598	0	0.178751	0.104121	0.0147528	0.0126815	0.0126985
ENSG00000029559.6	ENSG00000029559.6	3381	IBSP	IBSP	0	0	0	0	0	0	0	0	0	0	0	0
ENSG00000029639.10	ENSG00000029639.10	51106	TFB1M	TFB1M	11.0663	9.44626	12.3478	0.654642	2.15618	1.29443	0.723015	0.761071	0.659273	0.646614	0.546082	0.68389
ENSG00000029725.16	ENSG00000029725.16	9135	RABEP1	RABEP1	8.4713	7.90645	8.09464	4.26411	7.2752	4.38427	4.84082	7.6633	9.16797	8.38867	4.54071	5.40644
ENSG00000029993.14	ENSG00000029993.14	3149	HMGB3	HMGB3	33.6268	28.9545	30.6169	0.266917	0.631639	1.29927	0.131946	0.13049	0.627096	0.0466268	0.24913	0.125319
ENSG00000030066.13	ENSG00000030066.13	23279	NUP160	NUP160	19.2806	16.9162	20.2627	1.32045	5.00384	3.08149	1.20832	0.9354	2.13665	2.00466	1.88593	1.52979
ENSG00000030110.12	ENSG00000030110.12	578	BAK1	BAK1	7.85324	8.61024	8.24355	5.93901	13.0262	8.4923	1.96345	1.49915	1.04446	1.51522	2.29652	3.1827
ENSG00000030304.13	ENSG00000030304.13	4593	MUSK	MUSK	0	0	0	0	0	0.0108276	0	0	0	0	0.00690186	0
ENSG00000030419.16	ENSG00000030419.16	22807	IKZF2	IKZF2	2.85313	2.38342	2.14492	0.268362	4.27987	2.78596	0.00377694	0.0369678	0.0215028	1.11647	0.755484	0.274515
ENSG00000030582.16	ENSG00000030582.16	2896	GRN	GRN	126.475	128.835	124.411	157.934	67.0081	108.298	208.237	162.437	239.271	140.688	342.89	227.361
ENSG00000031003.10	ENSG00000031003.10	51306	FAM13B	FAM13B	4.63158	4.74507	3.67254	5.43169	8.08726	6.2297	7.14444	9.00357	8.72626	9.55116	4.8137	7.02811
ENSG00000031081.10	ENSG00000031081.10	57514	ARHGAP31	ARHGAP31	0.00946988	0.00958873	0	0.188823	0.869647	0.443554	0.00189469	0.00963318	0.0632671	0.180864	0.0300534	0.0425476
ENSG00000031691.6	ENSG00000031691.6	55166	CENPQ	CENPQ	7.40582	6.35391	6.71926	0.477861	0.969998	0.650267	0.135472	0.0717482	0.192816	0.139514	0.0994838	0.120087
ENSG00000031698.12	ENSG00000031698.12	6301	SARS	SARS	18.8333	18.1337	16.6788	8.79651	20.8381	18.0125	4.48907	4.82757	6.49126	6.33218	7.33317	4.09343
ENSG00000031823.14	ENSG00000031823.14	8498	RANBP3	RANBP3	26.2131	31.9125	28.5227	10.0538	12.2383	9.93469	8.00464	10.495	15.1497	23.8831	16.4965	15.8368
ENSG00000032219.18	ENSG00000032219.18	5926	ARID4A	ARID4A	5.66695	8.47682	4.68715	9.87013	8.35452	6.70071	41.5342	28.9436	52.3104	62.7256	22.1388	44.6048
ENSG00000032389.12	ENSG00000032389.12	7260	TSSC1	TSSC1	16.3449	17.2408	12.7343	1.35604	3.8556	3.07564	0.552993	0.597013	0.735487	0.807164	1.32357	1.30197
ENSG00000032444.15	ENSG00000032444.15	10908	PNPLA6	PNPLA6	15.2408	18.5047	17.4241	14.5769	40.2958	57.3454	26.9776	25.3166	26.6323	38.8645	52.9306	45.5527
ENSG00000032742.17	ENSG00000032742.17	8100	IFT88	IFT88	1.77749	2.66292	2.16096	1.43531	1.62418	1.2183	1.72509	2.29302	1.36644	1.31591	0.89317	1.46816
ENSG00000033011.11	ENSG00000033011.11	56052	ALG1	ALG1	15.2959	10.8469	12.2361	0.504273	3.09852	1.61943	0.0182863	0.171345	0.234757	0.147887	0.205394	0.246511
ENSG00000033030.13	ENSG00000033030.13	55596	ZCCHC8	ZCCHC8	6.58546	6.62901	6.20714	4.31987	6.85759	6.97389	2.96981	1.88324	2.90548	2.82801	2.24479	2.2392
ENSG00000033050.7	ENSG00000033050.7	10061	ABCF2	ABCF2	19.379	23.9806	18.1599	0.642469	3.78981	3.03079	0.109297	0.121946	0.222391	0.862571	0.483919	0.891004
ENSG00000033100.14	ENSG00000033100.14	54480	CHPF2	CHPF2	9.27656	10.14	10.2895	11.5628	11.6528	12.6447	7.19496	7.13848	4.93032	4.68351	9.41773	7.49913
ENSG00000033122.18	ENSG00000033122.18	57554	LRRC7	LRRC7	0.20961	0	0.0626049	0.00499217	0.11027	0.0946436	0	0.0273669	0.0104468	0.0125033	0.17005	0.0346754
ENSG00000033170.16	ENSG00000033170.16	2530	FUT8	FUT8	1.60502	1.24875	1.14766	0.29087	3.44425	1.12751	0.049256	0.0623934	0.164213	0.285434	0.238549	0.258992
ENSG00000033178.12	ENSG00000033178.12	55236	UBA6	UBA6	23.4149	18.209	18.6748	2.96247	3.58704	2.4965	4.98371	7.75398	7.63749	8.12564	4.3506	5.35683
ENSG00000033327.12	ENSG00000033327.12	9846	GAB2	GAB2	2.65342	1.7793	3.20335	33.9082	11.377	14.6724	38.6433	44.6088	30.3705	28.473	42.3104	40.0695
ENSG00000033627.14	ENSG00000033627.14	535	ATP6V0A1	ATP6V0A1	4.30157	3.16809	2.49429	11.7979	7.42377	8.48382	20.2117	18.5174	22.3977	21.166	24.8694	14.4314
ENSG00000033800.13	ENSG00000033800.13	8554	PIAS1	PIAS1	11.6752	9.60238	8.50936	22.0971	16.3596	15.8612	40.4266	40.5737	33.6472	36.8299	32.1254	35.2779
ENSG00000033867.16	ENSG00000033867.16	9497	SLC4A7	SLC4A7	5.46482	5.34325	5.49589	0.551273	3.53968	1.26505	0.127705	0.205087	0.680945	0.586017	0.249734	0.557553
ENSG00000034053.14	ENSG00000034053.14	321	APBA2	APBA2	0	0.0372015	0	0.400615	4.84681	2.61766	0	0.214882	0	0.238573	0.148504	0.563467
ENSG00000034152.18	ENSG00000034152.18	5606	MAP2K3	MAP2K3	19.2449	22.5626	21.6832	63.5932	36.3573	46.4906	65.8896	74.8795	81.7475	59.8385	85.9898	71.2893
ENSG00000034239.10	ENSG00000034239.10	79645	EFCAB1	EFCAB1	0	0.235422	0	0.263673	0.117996	0.0572378	0.416122	0.455939	0.0655329	0.126393	0.0812982	0.475188
ENSG00000034510.5	ENSG00000034510.5	9168	TMSB10	TMSB10	264.31	256.142	259.011	203.711	609.586	623.481	66.4377	59.087	88.6371	159.921	125.805	135.593
ENSG00000034533.11	ENSG00000034533.11	28990	ASTE1	ASTE1	2.21381	1.38517	1.32718	1.54552	3.11084	2.61269	0.861521	0.511869	3.07912	0.735684	1.39147	1.06551
ENSG00000034677.11	ENSG00000034677.11	25897	RNF19A	RNF19A	7.02546	3.81964	9.42531	11.0034	13.506	10.2855	35.6051	22.4851	31.8747	29.1368	27.0714	20.6872
ENSG00000034693.14	ENSG00000034693.14	8504	PEX3	PEX3	10.8181	8.87754	13.3992	0.338144	1.84436	1.42708	0.25661	0.0372945	0.286008	0.286129	0.172665	0.306738
ENSG00000034713.7	ENSG00000034713.7	11345	GABARAPL2	GABARAPL2	21.7506	21.0228	20.7755	60.1492	35.5154	50.1943	39.6885	34.6064	58.6804	55.5842	66.6173	35.0068
ENSG00000034971.14	ENSG00000034971.14	4653	MYOC	MYOC	0	0	0	0	0	0	0	0	0	0	0	0
ENSG00000035115.21	ENSG00000035115.21	26751	SH3YL1	SH3YL1	3.44675	3.03955	1.98392	0.431077	4.09892	4.05511	0.256319	0.866795	0.742878	0.928527	0.979415	0.646347
ENSG00000035141.7	ENSG00000035141.7	84908	FAM136A	FAM136A	28.265	31.047	29.6733	1.07698	5.8567	4.82296	0.163242	0.191436	0.69587	0.590007	0.598017	0.768245
ENSG00000035403.16	ENSG00000035403.16	7414	VCL	VCL	13.3954	11.2367	14.386	13.4914	23.2725	22.5682	7.11178	5.99254	11.6383	17.4094	17.7272	7.64469
ENSG00000035499.12	ENSG00000035499.12	55789	DEPDC1B	DEPDC1B	2.81151	3.39534	4.1824	0	0.192543	0.0944941	0	0	0.321947	0.0518228	0.0332581	0.0149377
ENSG00000035664.11	ENSG00000035664.11	23604	DAPK2	DAPK2	1.21566	0.561287	2.0326	30.9943	28.5889	32.8987	24.9877	16.3736	21.6462	27.617	38.3131	27.6103
ENSG00000035681.7	ENSG00000035681.7	8439	NSMAF	NSMAF	25.294	23.1992	22.6361	20.8207	12.7142	11.5139	102.785	142.743	66.2997	185.969	95.5864	127.705
ENSG00000035687.9	ENSG00000035687.9	159	ADSS	ADSS	22.2379	19.5382	19.07	4.11623	8.64186	7.85822	4.49881	3.28317	11.5337	8.61699	6.26678	3.4714
ENSG00000035720.7	ENSG00000035720.7	26228	STAP1	STAP1	0.992398	1.20909	1.30565	0.0539007	1.83699	1.85536	0.0264123	0.0335724	0.131965	1.15389	0.574683	0.151341
ENSG00000035862.12	ENSG00000035862.12	7077	TIMP2	TIMP2	3.73338	4.06406	4.1073	29.0311	20.1988	25.105	34.3629	31.2776	31.607	35.1907	43.5032	24.8366
ENSG00000035928.14	ENSG00000035928.14	5981	RFC1	RFC1	29.1104	21.4151	30.9358	1.68841	4.03664	4.46006	3.74326	2.85195	10.1775	9.28888	4.72537	6.39558
ENSG00000036054.12	ENSG00000036054.12	55773	TBC1D23	TBC1D23	7.29173	5.47583	6.94693	4.98974	4.44531	4.49996	6.51672	7.76661	10.7842	11.5719	8.77776	7.59905
ENSG00000036257.12	ENSG00000036257.12	8452	CUL3	CUL3	16.5501	16.4309	13.7686	19.2955	14.7614	18.3336	51.2584	51.0016	66.6248	77.0488	31.7981	34.1596
ENSG00000036448.9	ENSG00000036448.9	9172	MYOM2	MYOM2	0	0.214609	0.213485	0.648557	6.99323	0.464298	0.0420564	0.642355	0.668827	0.0536997	0.261876	0.202098
ENSG00000036473.6	ENSG00000036473.6	5009	OTC	OTC	0	0	0	0	0	0	0	0	0	0	0	0
ENSG00000036530.8	ENSG00000036530.8	10858	CYP46A1	CYP46A1	0	0	0	0.00374519	0.0295439	0.00377174	0.00233626	0	0	0.00740299	0	0.00159303
ENSG00000036549.12	ENSG00000036549.12	26009	ZZZ3	ZZZ3	12.8674	9.7309	10.2562	0.570462	3.1549	1.51538	0.244881	0.273985	0.655028	0.374747	0.294942	0.319609
ENSG00000036565.14	ENSG00000036565.14	6570	SLC18A1	SLC18A1	0	0	0	0.0385235	0.108951	0	0	0.0123543	0.0541465	0	0.0591618	0.118357
ENSG00000036672.15	ENSG00000036672.15	9099	USP2	USP2	0.0640195	0.40627	0.0739576	0.0474035	0.0147508	0	0	0	0.032757	0	0.0056365	0.0136007
ENSG00000036828.13	ENSG00000036828.13	846	CASR	CASR	0	0	0	0.00667291	0.00626771	0.00671567	0	0.0612054	0.0137315	0.118991	0.00850174	0
ENSG00000037042.8	ENSG00000037042.8	27175	TUBG2	TUBG2	1.16574	1.48954	1.53766	0.271682	1.55302	1.11349	0.0166171	0.0211216	0.0236509	0.0819885	0.0911823	0.143861
ENSG00000037241.7	ENSG00000037241.7	51121	RPL26L1	RPL26L1	31.6569	19.9121	20.5804	1.72038	2.89419	4.18284	2.30037	1.49004	1.31111	1.03068	0.851527	2.20179
ENSG00000037280.15	ENSG00000037280.15	2324	FLT4	FLT4	1.26743	0.451251	0.746867	0.100456	0.653355	0.378035	0	0	0.00300532	0.0785151	0.00538293	0.0589562
ENSG00000037474.14	ENSG00000037474.14	54888	NSUN2	NSUN2	34.78	33.1759	34.6136	3.62004	15.2531	11.0135	1.65496	1.16537	3.6306	3.07636	2.08708	1.75607
ENSG00000037637.10	ENSG00000037637.10	54455	FBXO42	FBXO42	4.65318	5.764	5.62512	2.70582	4.68494	3.51372	2.60899	2.04155	1.86443	2.62845	3.96051	3.72256
ENSG00000037749.11	ENSG00000037749.11	4238	MFAP3	MFAP3	6.13014	6.76544	6.73766	3.43712	4.20106	3.32954	2.03082	2.26825	3.91685	2.45373	2.90129	2.26518
ENSG00000037757.13	ENSG00000037757.13	84245	MRI1	MRI1	15.3076	15.6459	16.9422	2.26145	12.3546	6.97394	0.167247	0.188428	0.475603	0.30419	0.56297	0.397021
ENSG00000037897.16	ENSG00000037897.16	4234	METTL1	METTL1	17.1979	23.8987	21.6466	0.243521	0.715632	1.19032	0	0	0.327495	0	0.159846	0.0781151
ENSG00000037965.5	ENSG00000037965.5	3224	HOXC8	HOXC8	0	0	0	0	0	0	0	0	0	0	0	0
ENSG00000038002.8	ENSG00000038002.8	175	AGA	AGA	15.3264	8.80066	8.96421	1.19212	5.32399	2.59834	0.701392	0.556311	2.09468	3.47858	2.19184	1.29601
ENSG00000038210.12	ENSG00000038210.12	55300	PI4K2B	PI4K2B	8.24608	6.84682	8.26243	0.412739	1.9957	1.82742	0.191478	0.122466	0.33129	0.396939	0.106775	0.247533
ENSG00000038219.12	ENSG00000038219.12	259282	BOD1L1	BOD1L1	15.0163	9.00094	12.6521	51.0864	22.4249	24.5481	83.1208	110.443	161.768	166.187	78.2974	100.451
ENSG00000038274.16	ENSG00000038274.16	27430	MAT2B	MAT2B	25.2526	21.3579	20.0907	26.2228	31.7033	32.7508	9.59046	10.5131	17.0481	15.3631	26.6181	17.94
ENSG00000038295.7	ENSG00000038295.7	7092	TLL1	TLL1	0	0	0	0	0	0	0	0	0	0	0	0
ENSG00000038358.14	ENSG00000038358.14	23644	EDC4	EDC4	52.4805	52.5473	33.1246	8.46965	13.5903	10.9732	7.0967	6.24203	7.72297	6.79462	9.15802	7.20104
ENSG00000038382.17	ENSG00000038382.17	7204	TRIO	TRIO	6.32562	6.41284	6.5419	0.406866	2.50124	2.26045	1.06302	0.39975	1.15346	1.71181	0.760849	0.968841
ENSG00000038427.15	ENSG00000038427.15	1462	VCAN	VCAN	0	0	0.24992	12.778	30.1337	29.4379	0.0306088	1.07296	0.224993	1.35679	2.10663	0.597371
ENSG00000038532.14	ENSG00000038532.14	23274	CLEC16A	CLEC16A	4.99358	4.32903	4.65477	2.16246	2.74196	3.02241	1.29387	2.33512	2.15348	2.26271	2.82025	2.02016
ENSG00000038945.14	ENSG00000038945.14	4481	MSR1	MSR1	0	0	0	0.421174	0.298924	0.42316	0.0569227	0.00139484	0.380068	0.0452049	0.0348632	0.159397
ENSG00000039068.18	ENSG00000039068.18	999	CDH1	CDH1	0	0	0	0	0.0578015	0.00611589	0.00308694	0.0470856	0.0395432	0.0254327	0.00816088	0.0539293
ENSG00000039123.15	ENSG00000039123.15	23517	SKIV2L2	SKIV2L2	20.5846	12.8057	15.2275	2.08234	7.36355	4.18415	1.85362	2.13724	3.96299	3.7165	3.28346	4.39465
ENSG00000039139.9	ENSG00000039139.9	1767	DNAH5	DNAH5	0	0	0	0	0	0	0	0	0	0	0	0
ENSG00000039319.16	ENSG00000039319.16	9765	ZFYVE16	ZFYVE16	2.87455	2.42753	1.70453	15.6897	7.2965	7.29383	25.8237	35.1708	18.4641	32.685	25.6559	21.8055
ENSG00000039523.17	ENSG00000039523.17	79567	FAM65A	FAM65A	5.4316	3.59689	6.13068	10.1099	11.642	10.7772	10.0503	9.78247	10.6056	12.6116	11.6431	7.57934
ENSG00000039537.13	ENSG00000039537.13	729	C6	C6	0	0	0	0	0	0	0	0	0	0	0	0
ENSG00000039560.13	ENSG00000039560.13	26064	RAI14	RAI14	0	0	0	0	0.00816946	0	0	0	0	0	0	0
ENSG00000039600.10	ENSG00000039600.10	11063	SOX30	SOX30	0	0	0	0.0189348	0.0890191	0.0380884	0.0118064	0	0	0.00774455	0.0248509	0.0133327
ENSG00000039650.9	ENSG00000039650.9	11284	PNKP	PNKP	15.6979	10.6972	13.8035	15.808	21.4311	17.6928	15.939	9.51851	17.8705	17.3247	17.0367	10.8952
ENSG00000039987.6	ENSG00000039987.6	54831	BEST2	BEST2	0	0	0	0	0	0.0139279	0.00872296	0.0257504	0	0	0.00892533	0
ENSG00000040199.18	ENSG00000040199.18	23035	PHLPP2	PHLPP2	0.0958746	0.512006	0.139291	0.118398	0.777635	0.32357	0.0879971	0.0751388	0.0707689	0.0876669	0.0751613	0.0930676
ENSG00000040275.16	ENSG00000040275.16	54908	SPDL1	SPDL1	14.7622	14.5409	12.7125	0.472184	1.76033	1.22568	0.00700634	0.0316875	0.958923	0.694475	0.102138	0.371349
ENSG00000040341.17	ENSG00000040341.17	27067	STAU2	STAU2	15.3916	17.1105	17.2102	4.50565	5.75376	4.6629	7.47529	5.98133	8.16027	7.51331	6.48134	5.15547
ENSG00000040487.12	ENSG00000040487.12	54896	PQLC2	PQLC2	2.02178	1.58822	1.48216	2.72189	2.50184	2.60659	1.40491	1.22732	0.978155	1.3887	1.82178	1.71248
ENSG00000040531.14	ENSG00000040531.14	1497	CTNS	CTNS	1.48322	2.0865	2.43507	1.2226	3.95061	4.33619	0.401365	0.474221	0.569378	3.41565	1.75311	1.03496
ENSG00000040608.13	ENSG00000040608.13	65078	RTN4R	RTN4R	0.918734	0.611609	0.498119	0.0299854	0.352201	0.271801	0	0	0.0624737	0	0	0
ENSG00000040633.12	ENSG00000040633.12	79142	PHF23	PHF23	8.09222	7.07618	7.26744	13.4326	12.5864	12.7918	10.2496	9.47683	4.62362	11.1856	14.0551	17.2262
ENSG00000040731.10	ENSG00000040731.10	1008	CDH10	CDH10	0	0	0	0	0	0	0	0	0	0	0	0
ENSG00000040933.15	ENSG00000040933.15	3631	INPP4A	INPP4A	7.43212	7.07626	5.14211	13.2577	18.159	10.5744	5.79034	7.26196	6.6994	6.19609	7.66379	7.5556
ENSG00000041353.9	ENSG00000041353.9	5874	RAB27B	RAB27B	0.383373	0	0	0.176584	0.837272	0.447495	0.0755124	0.0557426	0.00694491	0.383729	0.00644982	0.0173012
ENSG00000041357.15	ENSG00000041357.15	5685	PSMA4	PSMA4	103.973	109.809	111.482	22.5892	31.2917	36.9427	11.6571	13.3382	18.0229	20.5685	17.8735	15.8802
ENSG00000041515.15	ENSG00000041515.15	23026	MYO16	MYO16	0	0	0	0.0109441	0	0.00734713	0.0210061	0.00333542	0.00842991	0.00720905	0.055812	0.0747538
ENSG00000041802.10	ENSG00000041802.10	55341	LSG1	LSG1	15.5143	15.0988	13.7333	1.73948	7.16798	5.83636	1.38282	1.66111	5.37523	3.55214	2.66924	2.14437
ENSG00000041880.14	ENSG00000041880.14	10039	PARP3	PARP3	0.516674	0.938873	0.662661	0.808946	2.62453	1.13634	0.00808924	0.0911535	0.162544	0.408355	0.176932	0.375457
ENSG00000041982.15	ENSG00000041982.15	3371	TNC	TNC	0	0	0	0.0100971	0.00474186	0.00508261	0.0928735	0.0138834	0	0.00999853	0.0041664	0.00430294
ENSG00000041988.15	ENSG00000041988.15	90326	THAP3	THAP3	12.1603	11.5526	9.75977	2.41921	6.31823	5.07061	1.0293	1.12472	0.772985	0.700597	0.624821	0.891017
ENSG00000042062.11	ENSG00000042062.11	140876	FAM65C	FAM65C	0	0	0	0.35001	0.714632	0.859514	0.549813	0.720016	0.520012	0.458188	0.526818	0.638106
ENSG00000042088.13	ENSG00000042088.13	55775	TDP1	TDP1	15.8308	10.5721	13.5416	0.84771	3.61936	2.14019	0.396783	0.333507	1.1426	1.02734	0.791963	1.02705
ENSG00000042286.14	ENSG00000042286.14	84883	AIFM2	AIFM2	0.0283978	0.0369668	0.0286032	0.214248	0.68234	0.360485	0.0545786	0.164005	0.0297983	0.0434243	0.0407247	0.110675
ENSG00000042304.10	ENSG00000042304.10	56918	C2orf83	C2orf83	0	0	0	0	0	0	0.0303228	0.0213414	0.00213913	0.00825774	0.0128192	0.0354833
ENSG00000042317.16	ENSG00000042317.16	55812	SPATA7	SPATA7	1.69217	0.985565	1.16428	0.0141273	0.333001	0.147793	0.0873895	0	0.142475	0.208273	0.0446365	0.0595361
ENSG00000042429.10	ENSG00000042429.10	9440	MED17	MED17	17.9168	13.8609	15.0293	6.62343	9.07835	9.21274	5.26076	3.07684	3.97556	6.2715	5.94923	4.33927
ENSG00000042445.13	ENSG00000042445.13	54884	RETSAT	RETSAT	5.16829	3.74741	5.35401	3.63776	5.32923	3.97371	1.88638	2.30522	2.28098	1.43619	3.195	2.74377
ENSG00000042493.15	ENSG00000042493.15	822	CAPG	CAPG	56.9949	52.3251	30.6218	19.7644	23.7192	37.2303	10.452	6.96475	16.9301	16.3525	24.412	8.8622
ENSG00000042753.11	ENSG00000042753.11	1175	AP2S1	AP2S1	83.3584	79.0017	74.7733	7.12485	12.6471	17.8204	2.63937	2.28169	8.01581	6.67145	11.4749	5.39933
ENSG00000042781.12	ENSG00000042781.12	7399	USH2A	USH2A	0	0	0	0	0.00121073	0	0	0.00117498	0	0	0	0
ENSG00000042813.7	ENSG00000042813.7	11055	ZPBP	ZPBP	0	0	0	0	0	0	0	0	0	0	0	0
ENSG00000042832.11	ENSG00000042832.11	7038	TG	TG	0	0.0298629	0	0.82313	0.262354	0.308767	6.7074	6.30282	1.1014	1.67627	0.868589	2.05647
ENSG00000042980.12	ENSG00000042980.12	10863	ADAM28	ADAM28	0.666467	0.150855	0.441763	4.93047	8.85471	5.97981	2.91248	2.93265	9.18911	10.3984	7.25551	4.41392
ENSG00000043039.6	ENSG00000043039.6	8538	BARX2	BARX2	0	0	0	0	0	0	0.0162799	0.00537482	0.0105323	0.00406442	0.00547764	0
ENSG00000043093.13	ENSG00000043093.13	54165	DCUN1D1	DCUN1D1	7.27656	12.6229	12.826	3.81523	4.73039	4.52552	3.65154	3.72121	5.78489	9.43806	3.7269	5.73896
ENSG00000043143.20	ENSG00000043143.20	23338	JADE2	JADE2	3.0091	5.38067	2.90074	2.91783	11.6582	7.8796	1.88592	1.2441	1.68591	3.39403	4.91731	2.28427
ENSG00000043355.10	ENSG00000043355.10	7546	ZIC2	ZIC2	0	0	0	0	0	0	0	0	0	0	0	0
ENSG00000043462.11	ENSG00000043462.11	3937	LCP2	LCP2	22.7571	23.6497	20.1671	89.118	85.2753	106.554	154.024	277.308	216.873	279.214	204.182	336.722
ENSG00000043514.15	ENSG00000043514.15	54802	TRIT1	TRIT1	9.90092	7.28507	9.15276	0.317839	2.27779	1.79464	0.0104798	0.124212	0.255099	0.271336	0.190905	0.155207
ENSG00000043591.5	ENSG00000043591.5	153	ADRB1	ADRB1	0	0.0990393	0.0656807	0	0.0253163	0	0	0	0	0	0	0
ENSG00000044012.3	ENSG00000044012.3	2981	GUCA2B	GUCA2B	0	0	0	0	0	0	0	0	0	0	0	0
ENSG00000044090.8	ENSG00000044090.8	9820	CUL7	CUL7	2.64087	2.76073	2.66261	1.18096	2.33862	1.74538	0.460919	0.346476	0.470792	0.387233	0.435588	0.353
ENSG00000044115.20	ENSG00000044115.20	1495	CTNNA1	CTNNA1	1.39435	0.629282	0.3576	9.91263	7.12645	9.50291	29.8221	29.7143	34.0852	34.7778	42.8357	19.9572
ENSG00000044446.11	ENSG00000044446.11	5256	PHKA2	PHKA2	16.1777	14.0724	13.4816	11.3068	13.3211	13.8803	9.06721	13.5944	13.4113	16.5479	16.5084	10.6599
ENSG00000044459.14	ENSG00000044459.14	54875	CNTLN	CNTLN	1.06888	1.07531	1.02335	0.189206	0.160964	0.172697	0.110749	0.0902628	0.124513	0.138507	0.0299628	0.0702087
ENSG00000044524.10	ENSG00000044524.10	2042	EPHA3	EPHA3	0	0	0	0	0	0	0	0	0	0	0	0
ENSG00000044574.7	ENSG00000044574.7	3309	HSPA5	HSPA5	92.5289	100.417	88.1636	19.3501	24.1456	24.516	26.3607	25.1576	23.2549	41.5651	43.3551	25.2819
ENSG00000046604.12	ENSG00000046604.12	1829	DSG2	DSG2	0.400535	0.291233	0.432721	0	0.0245706	0.00857884	0.00178988	0.000650021	0.0349413	0	0.017331	0.00362652
ENSG00000046647.13	ENSG00000046647.13	54960	GEMIN8	GEMIN8	4.95506	5.12214	8.15309	0.380529	2.33152	1.4331	0.0331718	0.0148446	0.375829	0.229697	0.145809	0.158571
ENSG00000046651.14	ENSG00000046651.14	8481	OFD1	OFD1	4.44104	4.82908	5.83643	3.01365	10.8076	8.95795	2.30413	1.63322	3.08184	4.24951	2.24223	3.41095
ENSG00000046653.14	ENSG00000046653.14	2824	GPM6B	GPM6B	0.0690279	0.234174	0.0463445	0.0827672	0.337918	0.170349	0.29474	0.411621	0.212003	0.240585	0.123183	0.332685
ENSG00000046774.9	ENSG00000046774.9	51438	MAGEC2	MAGEC2	0	0	0	0	0	0	0	0	0	0	0	0
ENSG00000046889.18	ENSG00000046889.18	80243	PREX2	PREX2	0	0	0	0	0	0.00852369	0.00136437	0	0	0	0	0.000967538
ENSG00000047056.14	ENSG00000047056.14	22884	WDR37	WDR37	3.03178	2.04597	1.97489	4.73588	7.26295	5.2963	4.18062	1.96358	3.97072	2.77096	2.64493	3.57561
ENSG00000047188.15	ENSG00000047188.15	64848	YTHDC2	YTHDC2	3.97317	2.42364	2.26667	1.84859	4.63439	3.57736	0.687238	1.14052	2.6575	2.1508	0.946958	1.4209
ENSG00000047230.14	ENSG00000047230.14	56474	CTPS2	CTPS2	4.55116	4.09587	2.70625	0.0757901	0.592174	0.354645	0.00519535	0	0.0961336	0.22365	0.0549151	0.0890295
ENSG00000047249.16	ENSG00000047249.16	51606	ATP6V1H	ATP6V1H	27.1425	32.8439	46.2375	4.6522	5.18763	4.73742	5.14781	5.58807	9.77175	15.2615	12.9226	6.52523
ENSG00000047315.14	ENSG00000047315.14	5431	POLR2B	POLR2B	41.7333	36.0178	37.7059	12.3487	19.4806	14.5803	15.3842	13.6772	16.6701	24.2399	14.3576	14.1292
ENSG00000047346.12	ENSG00000047346.12	56204	FAM214A	FAM214A	3.36582	3.22037	3.47386	11.5533	11.8556	10.396	8.63188	8.5442	11.9423	10.9299	7.62813	7.67866
ENSG00000047365.11	ENSG00000047365.11	116984	ARAP2	ARAP2	4.60048	1.39659	2.26216	4.01387	6.87204	2.9503	2.90378	2.15453	2.77417	2.65027	1.25252	1.26792
ENSG00000047410.13	ENSG00000047410.13	7175	TPR	TPR	25.2769	25.4068	26.6575	15.994	16.2843	16.4815	33.7807	39.9418	60.2133	58.5854	37.1659	36.4014
ENSG00000047457.13	ENSG00000047457.13	1356	CP	CP	1.52148	0.489708	1.11644	0.413097	0.731316	0.7295	0.357082	0.310693	0.248258	0.529715	0.364004	0.529973
ENSG00000047578.12	ENSG00000047578.12	23247	KIAA0556	KIAA0556	2.54882	3.04929	3.66255	7.38921	5.08053	4.92948	9.48157	8.9962	9.08534	10.0711	9.28388	9.88698
ENSG00000047579.19	ENSG00000047579.19	84062	DTNBP1	DTNBP1	5.61511	9.75574	7.56748	2.5012	4.57607	4.23308	2.43254	1.95734	3.42851	4.02468	3.30023	3.03358
ENSG00000047597.5	ENSG00000047597.5	7504	XK	XK	0.0690301	0.0873706	0.191209	0.0383056	0.701612	0.520666	0	0.0043874	0.0147384	0.402867	0.21292	0.0163184
ENSG00000047617.14	ENSG00000047617.14	57101	ANO2	ANO2	0	0	0	0.0677758	0	0	0	0	0	0	0.0171886	0
ENSG00000047621.11	ENSG00000047621.11	57102	C12orf4	C12orf4	4.38752	4.02281	3.5063	0.745426	1.74809	1.24989	0.390478	0.299055	1.03434	0.587482	0.437846	0.541006
ENSG00000047634.14	ENSG00000047634.14	6322	SCML1	SCML1	0.0348599	0.017627	0	0.201541	0.715495	0.827262	0.31082	0.693844	0.563375	1.24007	0.562071	1.25108
ENSG00000047644.17	ENSG00000047644.17	55841	WWC3	WWC3	0.612868	0.0678217	0.0974448	16.7394	7.60961	8.97286	15.2815	14.3285	11.7797	12.881	15.0792	19.1379
ENSG00000047648.21	ENSG00000047648.21	395	ARHGAP6	ARHGAP6	0	0	0	0.0459468	0.108221	0.20678	0.00849834	0	0.0119098	0.0257713	0.00998564	0.0318953
ENSG00000047662.4	ENSG00000047662.4	27146	FAM184B	FAM184B	0.712757	0.728511	0.623105	0.926937	1.06377	0.993736	1.19231	1.18896	1.13146	0.725994	0.663553	1.26601
ENSG00000047849.21	ENSG00000047849.21	4134	MAP4	MAP4	9.59875	12.5246	10.6638	1.92734	6.59918	4.48505	0.508403	0.876633	1.14753	1.7262	1.82217	1.2834
ENSG00000047932.13	ENSG00000047932.13	57120	GOPC	GOPC	7.83387	6.66113	5.21419	1.79996	4.58823	3.5408	0.56685	0.409878	0.619252	0.814139	0.599486	0.563848
ENSG00000047936.10	ENSG00000047936.10	6098	ROS1	ROS1	0	0	0	0	0	0	0	0	0	0	0	0
ENSG00000048028.11	ENSG00000048028.11	57646	USP28	USP28	7.65197	5.35009	5.91991	1.38064	9.07999	2.98848	0.60101	0.392769	0.342752	0.814089	0.848761	0.8406
ENSG00000048052.21	ENSG00000048052.21	9734	HDAC9	HDAC9	0.0221431	0.113439	0.547224	0.614899	1.67077	1.95825	0.195826	0.449813	2.12069	1.30015	1.41665	1.01641
ENSG00000048140.17	ENSG00000048140.17	26262	TSPAN17	TSPAN17	1.03688	1.06149	0.650881	1.22788	5.06839	2.61809	0.11706	0.1955	0.233738	0.360594	0.235093	0.508349
ENSG00000048162.19	ENSG00000048162.19	51491	NOP16	NOP16	44.344	58.3382	51.8874	1.46286	5.16457	4.3026	0.898728	0.600822	1.49955	1.19906	1.40605	1.41265
ENSG00000048342.15	ENSG00000048342.15	57545	CC2D2A	CC2D2A	0	0	0.490365	0.129733	0.201082	0.18326	3.15888	3.05663	1.96156	1.79726	1.49658	1.3962
ENSG00000048392.11	ENSG00000048392.11	50484	RRM2B	RRM2B	17.0687	9.94346	13.2044	14.1172	6.00948	6.44285	33.5581	38.6321	136.896	52.1238	11.4253	44.6796
ENSG00000048405.9	ENSG00000048405.9	168850	ZNF800	ZNF800	5.86111	5.67777	6.71173	2.86476	5.96122	5.08727	4.77772	4.12683	5.89005	5.78466	4.58846	5.23595
ENSG00000048462.10	ENSG00000048462.10	608	TNFRSF17	TNFRSF17	0	0	0	0.0292083	0.274286	0.380171	0.0743442	0.0713713	0.0529065	0.306251	0.0655158	0
ENSG00000048471.13	ENSG00000048471.13	92017	SNX29	SNX29	1.39355	1.18918	2.99009	1.13466	2.96385	1.65906	0.956713	0.515587	1.17206	0.90601	1.14148	0.787141
ENSG00000048540.14	ENSG00000048540.14	55885	LMO3	LMO3	0	0.254655	0	0	0	0	0	0	0	0	0	0.00404673
ENSG00000048544.5	ENSG00000048544.5	55173	MRPS10	MRPS10	15.9801	16.5937	17.306	2.19252	3.57989	2.23487	1.0491	0.965865	1.22784	1.3483	1.14064	1.00622
ENSG00000048545.13	ENSG00000048545.13	2978	GUCA1A	GUCA1A	0	0	0	0	0	0	0.0288981	0	0.0179183	0	0	0
ENSG00000048649.13	ENSG00000048649.13	51773	RSF1	RSF1	8.93193	10.1879	11.2613	7.36636	6.87819	6.57073	29.571	23.8228	31.9076	44.3505	17.2593	34.3208
ENSG00000048707.13	ENSG00000048707.13	55187	VPS13D	VPS13D	3.93623	2.01999	2.20618	2.99451	5.1537	3.29149	5.44086	6.01858	5.25959	4.71097	6.11458	5.11747
ENSG00000048740.17	ENSG00000048740.17	10659	CELF2	CELF2	11.8784	13.8749	12.9423	66.007	44.4159	47.2613	50.6471	56.7956	61.6903	45.0152	58.7841	55.2432
ENSG00000048828.16	ENSG00000048828.16	23196	FAM120A	FAM120A	23.4113	26.8743	26.7748	24.4041	16.8932	16.3752	25.2729	22.9737	20.1251	25.2384	32.6996	29.3501
ENSG00000048991.16	ENSG00000048991.16	23518	R3HDM1	R3HDM1	23.1891	19.3635	20.9942	0.581791	3.01258	1.73547	0.831128	0.389357	3.69389	4.56219	1.93575	2.06988
ENSG00000049089.13	ENSG00000049089.13	1298	COL9A2	COL9A2	1.89313	2.4134	1.31193	5.77468	14.0453	11.7127	2.61339	1.91695	1.65639	2.3144	3.24278	8.51673
ENSG00000049130.13	ENSG00000049130.13	4254	KITLG	KITLG	0	0.494979	15.7615	0.00480249	0	0	0.00692419	0	0.00985515	0	0.00305086	0
ENSG00000049167.13	ENSG00000049167.13	1161	ERCC8	ERCC8	2.97215	1.22554	1.10419	0.177638	0.863468	0.608075	0.257137	0.327712	0.424189	0.230433	0.276397	0.195122
ENSG00000049192.14	ENSG00000049192.14	11174	ADAMTS6	ADAMTS6	0	0	0	0	0.178012	0.0228928	0	0	0	0	0.00225299	0.00861412
ENSG00000049239.12	ENSG00000049239.12	9563	H6PD	H6PD	1.46872	1.33394	1.18334	4.66162	3.96676	3.5862	2.57112	1.60598	2.44776	1.91994	1.68588	1.14756
ENSG00000049245.12	ENSG00000049245.12	9341	VAMP3	VAMP3	15.5583	26.8552	30.5293	21.6991	16.4104	20.1908	35.448	32.7176	35.853	36.4296	36.8395	41.1851
ENSG00000049246.14	ENSG00000049246.14	8863	PER3	PER3	0.56644	0.1323	0.90588	0.14391	0.897765	0.422827	0.131675	0.124316	0.156326	0.231334	0.0858954	0.101576
ENSG00000049247.13	ENSG00000049247.13	10911	UTS2	UTS2	0	0	0.12467	0.0965989	0.675312	0.553884	0	0.09423	0.0351714	0.0339316	0.0435522	0.0438097
ENSG00000049249.8	ENSG00000049249.8	3604	TNFRSF9	TNFRSF9	0.100547	0.0606404	0	2.46846	1.20479	0.721887	6.52876	6.97852	4.0958	7.4879	2.82151	3.43283
ENSG00000049283.17	ENSG00000049283.17	55040	EPN3	EPN3	0	0	0	0	0	0	0	0	0	0	0	0
ENSG00000049323.15	ENSG00000049323.15	4052	LTBP1	LTBP1	0	0.14755	0.0549799	0.144094	0.217344	0.394945	0.0284694	0	0.062499	0.0952345	0.049942	0.0523936
ENSG00000049449.8	ENSG00000049449.8	5954	RCN1	RCN1	3.43008	3.18758	2.28068	0.509334	3.39777	1.13487	0.688484	0.35418	0.882224	0.560627	0.276308	0.408721
ENSG00000049540.16	ENSG00000049540.16	2006	ELN	ELN	0	0	0	0	0	0.0253201	0.00690772	0.0898235	0	0	0.00703441	0
ENSG00000049541.10	ENSG00000049541.10	5982	RFC2	RFC2	30.5546	36.7742	41.9192	6.06876	4.17494	4.63174	4.83694	2.75956	4.90898	5.20861	6.16674	3.71793
ENSG00000049618.21	ENSG00000049618.21	57492	ARID1B	ARID1B	6.34375	5.39015	5.09622	2.86415	4.99175	3.2078	1.8892	2.70218	3.03598	3.3366	4.33728	4.08697
ENSG00000049656.13	ENSG00000049656.13	81037	CLPTM1L	CLPTM1L	64.6031	73.3749	58.8989	7.44189	18.3254	16.4683	6.24762	4.89472	12.2594	9.99399	11.9515	8.44938
ENSG00000049759.16	ENSG00000049759.16	23327	NEDD4L	NEDD4L	0	0	0.385243	0.197192	0.524502	0.274471	0.00107187	0	0.0138027	0.0830255	0.128371	0.388388
ENSG00000049768.14	ENSG00000049768.14	50943	FOXP3	FOXP3	0	0.0422577	0.119677	0.0952254	0.5477	0.696592	0	0.0217412	0.0237372	0.0469225	0.0301154	0.207351
ENSG00000049769.12	ENSG00000049769.12	89801	PPP1R3F	PPP1R3F	0	0.0271789	0.532604	0.341594	0.816978	0.530602	0.101918	0.117698	0.153635	0.141571	0.223144	0.09705
ENSG00000049860.13	ENSG00000049860.13	3074	HEXB	HEXB	8.48877	9.64835	8.14206	12.552	16.4797	18.2889	23.5925	20.3056	26.3589	31.0799	21.5336	14.3584
ENSG00000049883.14	ENSG00000049883.14	79810	PTCD2	PTCD2	1.42231	1.74163	1.15274	0.191594	0.552001	0.362256	0.0133728	0.00400968	0.0306995	0.0348343	0.0985304	0.0329958
ENSG00000050030.13	ENSG00000050030.13	340533	KIAA2022	KIAA2022	0	0	0	0.00230686	0.0173362	0	0	0	0	0	0	0.00391678
ENSG00000050130.17	ENSG00000050130.17	51528	JKAMP	JKAMP	16.479	14.6789	16.5449	12.8254	12.593	11.1885	7.54112	5.38837	7.22458	7.09178	8.76782	6.36731
ENSG00000050165.17	ENSG00000050165.17	27122	DKK3	DKK3	0	0	0	0	0.0466519	0.384302	0.0262214	0	0	0	0.0107041	0.142903
ENSG00000050327.14	ENSG00000050327.14	7984	ARHGEF5	ARHGEF5	0.208012	0.0845886	0.206255	0.13765	0.460828	0.16004	0.0952115	0.153149	0.236656	0.176798	0.0791271	0.122378
ENSG00000050344.8	ENSG00000050344.8	9603	NFE2L3	NFE2L3	2.94364	2.3074	6.60421	1.45821	1.97291	2.1254	1.66366	1.76049	3.99949	4.44373	1.2333	1.16717
ENSG00000050393.11	ENSG00000050393.11	63933	MCUR1	MCUR1	9.85939	14.1565	11.4525	0.167049	0.812865	0.673152	0.156768	0.0523109	0.465002	0.16117	0.239831	0.068019
ENSG00000050405.13	ENSG00000050405.13	51474	LIMA1	LIMA1	5.91013	5.22316	5.31983	0.258487	2.00035	0.861466	0.0450232	0.00906269	0.0810092	0.201367	0.131072	0.229607
ENSG00000050426.15	ENSG00000050426.15	25875	LETMD1	LETMD1	31.692	32.9611	31.62	3.97232	15.0502	9.96998	1.65583	1.15105	2.69809	3.36448	3.08535	1.82273
ENSG00000050438.16	ENSG00000050438.16	9498	SLC4A8	SLC4A8	0.930471	0	0.229808	0.118135	2.51225	1.20408	0.14648	0.309776	0.0933509	0.302218	0.398263	0.292948
ENSG00000050555.17	ENSG00000050555.17	10319	LAMC3	LAMC3	0	0.0515047	0	0	0.0357126	0.0764834	0	0	0	0.0159946	0	0.0125377
ENSG00000050628.20	ENSG00000050628.20	5733	PTGER3	PTGER3	0	0	0	0.00354018	0.0232304	0.0851229	0	0.0215196	0	0.0716973	0.0692768	0.00301073
ENSG00000050730.15	ENSG00000050730.15	79931	TNIP3	TNIP3	0	0	0	0.108486	0.706775	0.0750795	0	0.027501	0	0.0297336	0.0190799	0.064414
ENSG00000050748.17	ENSG00000050748.17	5601	MAPK9	MAPK9	10.8842	12.8505	13.0769	2.54824	5.40767	4.94192	1.34487	1.21418	3.07566	3.81507	2.35722	1.60377
ENSG00000050767.15	ENSG00000050767.15	91522	COL23A1	COL23A1	22.793	22.2898	23.458	0.0561843	0.0209695	0.0112229	0	0.0309776	0.115717	0.0557744	0.0644294	0.038406
ENSG00000050820.16	ENSG00000050820.16	9564	BCAR1	BCAR1	0	0	0.255466	0	0.017953	0	0	0	0.00996659	0	0	0
ENSG00000051009.10	ENSG00000051009.10	84067	FAM160A2	FAM160A2	10.4121	6.75565	7.35143	20.4394	17.4045	16.631	16.0608	10.0434	9.20168	8.43842	7.10144	9.45573
ENSG00000051108.14	ENSG00000051108.14	9709	HERPUD1	HERPUD1	33.6737	26.0761	24.1188	23.5456	22.6076	25.3562	67.5472	108.218	104.856	99.5605	114.761	102.326
ENSG00000051128.18	ENSG00000051128.18	9454	HOMER3	HOMER3	9.27047	5.9408	6.07929	3.83209	2.96474	2.76527	1.94443	1.2296	1.7376	1.35825	2.50543	2.64987
ENSG00000051180.16	ENSG00000051180.16	5888	RAD51	RAD51	24.5445	26.9357	28.7441	0.078517	0.167383	0.0670553	0.0769629	0.0482883	0.807073	0.147142	0.068007	0.0783296
ENSG00000051341.13	ENSG00000051341.13	10721	POLQ	POLQ	5.48557	7.3524	5.71354	0.0084072	0.0996138	0.0310539	0.0190192	0.00493366	0.252449	0.0342854	0.00354988	0.00238022
ENSG00000051382.8	ENSG00000051382.8	5291	PIK3CB	PIK3CB	17.372	15.8424	17.4551	5.59507	5.95664	6.25644	6.21587	5.34025	8.64276	12.4263	10.4243	7.38054
ENSG00000051523.10	ENSG00000051523.10	1535	CYBA	CYBA	146.105	146.681	142.365	248.076	298.333	360.812	181.306	156.152	135.718	138.751	307.28	228.534
ENSG00000051596.9	ENSG00000051596.9	84321	THOC3	THOC3	49.6601	50.0765	47.6842	0.847764	4.43706	3.45319	0.251094	0.175866	0.470376	0.956723	1.24377	0.484338
ENSG00000051620.10	ENSG00000051620.10	23593	HEBP2	HEBP2	17.4244	15.4844	15.8214	21.7592	12.8874	16.4869	19.0019	13.064	20.7657	18.9467	35.7014	18.0747
ENSG00000051825.14	ENSG00000051825.14	10198	MPHOSPH9	MPHOSPH9	18.3642	15.8943	19.6857	0.859002	6.3739	2.31947	0.528296	0.357778	2.54141	3.37485	0.949937	1.17628
ENSG00000052126.14	ENSG00000052126.14	54477	PLEKHA5	PLEKHA5	0	0.0468375	0	0.0987756	0.287705	0.255849	0.0251781	0.0292021	0.124741	0.151294	0.0457038	0.137651
ENSG00000052344.15	ENSG00000052344.15	5652	PRSS8	PRSS8	0.0518135	0	0	0.0884617	0.14443	0.142393	0.224351	0.109299	0.141807	0.0389801	0.15893	0.149582
ENSG00000052723.11	ENSG00000052723.11	80143	SIKE1	SIKE1	17.0035	16.1073	20.7045	3.98216	7.62929	3.8913	2.48693	1.38737	3.2697	2.47597	3.71039	2.46647
ENSG00000052749.13	ENSG00000052749.13	23223	RRP12	RRP12	14.5527	13.8701	17.5366	12.5329	7.68315	13.0438	46.7472	37.5324	52.588	27.9945	31.0946	26.6013
ENSG00000052795.12	ENSG00000052795.12	57600	FNIP2	FNIP2	1.79561	1.71663	2.15296	0.251372	0.759417	0.731896	0.311181	0.31023	0.36096	0.667934	0.252294	0.160899
ENSG00000052802.12	ENSG00000052802.12	6307	MSMO1	MSMO1	13.0143	7.62702	7.82516	0.788942	2.41073	1.09184	0.348663	0.143598	0.436986	0.609675	0.138048	0.329682
ENSG00000052841.14	ENSG00000052841.14	55761	TTC17	TTC17	33.7022	22.6915	26.9213	7.64307	12.9393	9.71328	8.75563	8.69306	10.536	16.2289	10.4591	8.66348
ENSG00000052850.5	ENSG00000052850.5	60529	ALX4	ALX4	0	0	0	0	0	0	0	0	0	0.00427475	0	0
ENSG00000053108.16	ENSG00000053108.16	23105	FSTL4	FSTL4	0	0	0	0	0.0102703	0.048148	0.0622562	0.0718307	0.0668709	0.0218465	0	0
ENSG00000053254.15	ENSG00000053254.15	1112	FOXN3	FOXN3	5.87347	4.22193	4.8597	16.381	19.848	11.4797	20.9532	24.8644	22.6953	25.6861	25.508	33.1911
ENSG00000053328.8	ENSG00000053328.8	728464	METTL24	METTL24	0	0	0	0	0	0	0	0	0	0.103592	0.0166203	0
ENSG00000053371.12	ENSG00000053371.12	8574	AKR7A2	AKR7A2	14.6552	14.3264	17.9518	1.17898	4.65032	3.41615	0.0695624	0.28935	0.344497	0.584711	0.801193	0.449886
ENSG00000053372.4	ENSG00000053372.4	51154	MRTO4	MRTO4	36.3076	41.6531	39.1121	0.179776	1.61194	1.10703	0.233425	0.0675638	0.13967	0.514576	0.214567	0.106318
ENSG00000053438.8	ENSG00000053438.8	4826	NNAT	NNAT	0.258289	0.0871768	0	0.185401	0.348472	0.25559	0.240415	0.120426	0.244415	0.108411	0.136194	0.16237
ENSG00000053501.12	ENSG00000053501.12	55850	USE1	USE1	17.0955	14.8381	13.2999	1.78232	5.26442	4.02188	1.48271	1.15509	0.619972	1.99468	1.21919	2.17794
ENSG00000053524.11	ENSG00000053524.11	23101	MCF2L2	MCF2L2	2.50501	2.19556	2.1847	1.66716	0.662119	1.19258	4.90371	5.40676	14.6102	6.81162	4.30019	6.59476
ENSG00000053702.14	ENSG00000053702.14	83714	NRIP2	NRIP2	0.441713	0.492459	0.547589	0.159077	0.624018	0.517639	0.033957	0.0578952	0.0386646	0.0559524	0.0897728	0.0481609
ENSG00000053747.15	ENSG00000053747.15	3909	LAMA3	LAMA3	0	0	0	0	0.00476942	0.0399622	0	0	0	0	0	0
ENSG00000053770.11	ENSG00000053770.11	55745	AP5M1	AP5M1	19.1876	22.1879	18.0051	5.34851	6.3996	6.14128	4.63222	3.63749	2.59003	4.2086	3.41069	1.87448
ENSG00000053900.10	ENSG00000053900.10	29945	ANAPC4	ANAPC4	9.6608	11.0031	10.0619	4.40692	10.1335	9.13997	2.66325	2.14325	3.17989	5.01133	2.46206	2.22286
ENSG00000053918.15	ENSG00000053918.15	3784	KCNQ1	KCNQ1	0	0.104112	0.148035	7.2256	6.08736	7.48485	3.60211	3.64735	5.16649	4.4211	6.82518	6.59312
ENSG00000054116.11	ENSG00000054116.11	27095	TRAPPC3	TRAPPC3	26.5843	22.0317	20.7049	10.7586	15.1321	13.3074	5.3128	4.47946	4.91048	8.26875	11.0813	4.65087
ENSG00000054118.13	ENSG00000054118.13	9967	THRAP3	THRAP3	31.1019	25.7468	33.5574	22.9046	19.5602	19.7778	26.7488	32.2564	35.4183	29.3892	24.6009	35.3931
ENSG00000054148.17	ENSG00000054148.17	29085	PHPT1	PHPT1	40.3037	43.0213	40.0757	1.57854	7.27918	5.1394	0.0415979	0.105779	1.07684	0.522814	0.698381	0.414507
ENSG00000054179.11	ENSG00000054179.11	954	ENTPD2	ENTPD2	0	0	0	2.12188	0.852811	2.11423	2.27618	1.65413	0.533987	0.96623	1.18486	1.51498
ENSG00000054219.10	ENSG00000054219.10	4065	LY75	LY75	4.89041	6.31248	7.17837	7.10967	8.96352	6.3332	4.42269	5.75941	9.60482	9.02778	3.78808	5.43793
ENSG00000054267.20	ENSG00000054267.20	51742	ARID4B	ARID4B	5.75354	3.36389	5.45417	18.106	14.5632	13.2198	28.5205	31.5307	38.1823	41.2136	26.4806	30.8373
ENSG00000054277.12	ENSG00000054277.12	23596	OPN3	OPN3	2.40217	1.73732	2.17768	0.624795	2.12913	2.09356	0.203688	0.136122	0.368147	0.718467	0.425057	0.240518
ENSG00000054282.15	ENSG00000054282.15	10806	SDCCAG8	SDCCAG8	7.3541	10.6264	14.6086	2.49815	4.11236	5.69697	6.28524	5.02998	8.83772	11.68	11.6379	4.90778
ENSG00000054356.13	ENSG00000054356.13	5798	PTPRN	PTPRN	0	0	0	0	0	0	0	0	0	0	0.00489297	0
ENSG00000054392.12	ENSG00000054392.12	55733	HHAT	HHAT	0	0.16953	0.0346555	0.049551	0.284257	0.181153	0.00649019	0.008742	0.047468	0.0351486	0.029347	0.00812872
ENSG00000054523.17	ENSG00000054523.17	23095	KIF1B	KIF1B	0.288772	0.672951	0.684838	6.14757	2.81005	2.6573	10.0409	8.86726	8.66904	8.26379	5.91313	8.17097
ENSG00000054598.6	ENSG00000054598.6	2296	FOXC1	FOXC1	0.0231972	0.0704649	0.0700961	0.0128383	0.0241174	0	0.069579	0.0353761	0.0330104	0.0573241	0.0245257	0.0767535
ENSG00000054611.13	ENSG00000054611.13	25771	TBC1D22A	TBC1D22A	6.79295	6.83562	6.92605	9.44769	7.73597	6.9188	5.53843	4.39457	6.30077	4.36781	7.3244	5.38821
ENSG00000054654.15	ENSG00000054654.15	23224	SYNE2	SYNE2	0.703302	0.945861	0.909691	14.3724	28.4818	26.4047	15.5037	19.0714	16.6527	21.9683	27.0758	24.0622
ENSG00000054690.13	ENSG00000054690.13	57475	PLEKHH1	PLEKHH1	0.0617971	0.0538119	0.0501852	0.062006	0.207728	0.187975	0.0536728	0.0253259	0.0648307	0.0915264	0.0482844	0.0470981
ENSG00000054793.13	ENSG00000054793.13	10079	ATP9A	ATP9A	0	0	0.0360552	0.600884	0.218132	0.461198	0.273784	0.173068	0.27854	0.352413	0.20261	0.0959032
ENSG00000054796.12	ENSG00000054796.12	23626	SPO11	SPO11	0	0	0	0	0	0	0	0	0	0	0	0
ENSG00000054803.3	ENSG00000054803.3	140689	CBLN4	CBLN4	0	0	0	0	0	0	0	0	0	0	0	0
ENSG00000054938.15	ENSG00000054938.15	25884	CHRDL2	CHRDL2	0	0	0	0	0	0	0	0	0.17369	0	0.00860881	0
ENSG00000054965.10	ENSG00000054965.10	23201	FAM168A	FAM168A	2.10054	2.1997	2.01806	6.28219	5.82219	5.864	6.6586	7.38532	7.17027	4.19208	5.04443	6.78245
ENSG00000054967.12	ENSG00000054967.12	84957	RELT	RELT	10.6331	11.0124	11.0743	22.8614	17.6642	21.793	32.2315	23.9313	30.3436	19.2444	40.4784	33.9069
ENSG00000054983.16	ENSG00000054983.16	2581	GALC	GALC	0.659241	3.38603	2.73856	8.17025	12.3709	10.4102	9.11795	13.0962	19.2508	21.9839	15.96	19.4449
ENSG00000055044.10	ENSG00000055044.10	51602	NOP58	NOP58	61.8896	65.2052	69.8882	1.37978	10.6323	5.56246	0.494402	1.20053	2.10704	3.93398	1.56149	4.0427
ENSG00000055070.16	ENSG00000055070.16	26099	SZRD1	SZRD1	26.3212	27.1824	29.301	13.4413	17.9768	16.5584	14.9621	15.4396	27.4135	25.3383	30.6746	26.5917
ENSG00000055118.14	ENSG00000055118.14	3757	KCNH2	KCNH2	2.00762	1.86321	2.68378	0.0477	0.86295	0.678193	0.00775456	0.0197142	0.0597044	4.50011	4.84242	1.00945
ENSG00000055130.15	ENSG00000055130.15	8454	CUL1	CUL1	14.5749	14.4569	15.4508	1.38277	7.8376	5.57206	0.448245	0.576067	1.35727	1.92989	1.51068	0.859716
ENSG00000055147.17	ENSG00000055147.17	10827	FAM114A2	FAM114A2	8.52333	7.87326	7.94113	1.58347	3.53707	3.30937	1.06929	0.800472	1.90727	2.45666	1.66166	0.753679
ENSG00000055163.18	ENSG00000055163.18	26999	CYFIP2	CYFIP2	17.2111	16.2023	16.9312	38.3675	54.4269	50.2909	35.6068	38.1462	42.2314	51.7491	52.1952	35.2689
ENSG00000055208.17	ENSG00000055208.17	23118	TAB2	TAB2	6.06044	7.00309	5.79593	21.9211	14.2653	15.3755	27.0985	28.4732	20.6895	29.4085	28.2438	29.7636
ENSG00000055211.12	ENSG00000055211.12	116254	GINM1	GINM1	6.386	6.16337	5.9301	4.43226	4.99299	4.89772	4.74482	3.42389	8.16677	7.3396	7.96252	5.87445
ENSG00000055332.16	ENSG00000055332.16	5610	EIF2AK2	EIF2AK2	3.8907	3.07431	2.15977	9.10517	4.01027	4.84617	15.0121	10.5743	12.325	16.2881	10.5952	12.3932
ENSG00000055483.19	ENSG00000055483.19	57602	USP36	USP36	19.4473	23.3613	19.5106	1.97388	8.383	6.0526	1.03395	1.76562	6.30115	12.9553	5.6061	7.88944
ENSG00000055609.17	ENSG00000055609.17	58508	KMT2C	KMT2C	5.30811	4.411	3.72251	10.6945	9.42039	7.54902	14.8719	20.8636	22.9244	20.4329	17.6375	20.072
ENSG00000055732.12	ENSG00000055732.12	55283	MCOLN3	MCOLN3	0	0	0	0	0.0262651	0.00948135	0.00342127	0	0.0129852	0	0	0.00808725
ENSG00000055813.5	ENSG00000055813.5	114800	CCDC85A	CCDC85A	0	0	0	0	0	0	0	0	0	0	0	0
ENSG00000055917.15	ENSG00000055917.15	23369	PUM2	PUM2	30.0542	27.5028	23.1276	17.2865	17.4582	14.1787	13.0136	15.2249	18.1476	23.3593	15.0055	13.6251
ENSG00000055950.16	ENSG00000055950.16	84545	MRPL43	MRPL43	22.6399	18.2918	20.9221	2.815	12.5143	8.96947	0.523807	1.26019	1.49181	1.51798	2.48945	1.37746
ENSG00000055955.15	ENSG00000055955.15	3700	ITIH4	ITIH4	0.851844	2.38594	1.27524	3.49896	4.65041	3.5161	3.6313	2.97486	2.4084	1.85221	2.49115	3.41895
ENSG00000055957.10	ENSG00000055957.10	3697	ITIH1	ITIH1	0.138013	0	0.418224	0	0.12671	0.189733	0	0.0460587	0.109933	0.0688123	0	0
ENSG00000056050.6	ENSG00000056050.6	54969	C4orf27	C4orf27	10.1507	6.32634	6.45618	1.28712	2.28275	2.89779	0.215892	0.221974	0.360212	1.3881	0.407803	0.353938
ENSG00000056097.15	ENSG00000056097.15	51663	ZFR	ZFR	14.8236	15.8274	12.6505	4.30939	8.20092	6.1581	6.51011	7.34628	4.89581	6.93392	11.6083	6.64449
ENSG00000056277.15	ENSG00000056277.15	55609	ZNF280C	ZNF280C	1.51593	1.76566	1.67028	0.118834	0.316	0.14138	0.0586745	0.0621251	0.0943008	0.107368	0.0602917	0.101988
ENSG00000056291.17	ENSG00000056291.17	10886	NPFFR2	NPFFR2	0	0	0	0	0	0	0	0	0	0	0	0
ENSG00000056487.15	ENSG00000056487.15	112885	PHF21B	PHF21B	0	0	0	0	0	0	0	0	0	0	0	0
ENSG00000056558.10	ENSG00000056558.10	7185	TRAF1	TRAF1	0.315911	0.0995689	0.379419	1.02275	7.4244	3.69976	0.417911	0.896185	0.732385	0.633025	0.71329	1.26636
ENSG00000056586.15	ENSG00000056586.15	54542	RC3H2	RC3H2	4.61441	4.27135	6.55916	3.85412	4.33905	4.05178	4.23644	3.00532	3.97309	4.39337	3.59676	3.09432
ENSG00000056736.9	ENSG00000056736.9	55540	IL17RB	IL17RB	0.430631	0.872068	0.578336	0.183353	0.506083	0.369244	0.108973	0.0971947	0.190459	0.157413	0.185305	0.158158
ENSG00000056972.18	ENSG00000056972.18	10758	TRAF3IP2	TRAF3IP2	6.68163	4.08143	4.28805	1.66889	2.62876	2.02968	2.05369	2.3408	0.743303	0.883575	1.74737	1.30188
ENSG00000056998.18	ENSG00000056998.18	8908	GYG2	GYG2	0	0	0	0	0	0	0	0.0605429	0	0	0	0
ENSG00000057019.15	ENSG00000057019.15	131566	DCBLD2	DCBLD2	0.589894	0.590422	1.61809	0.108544	0.136329	0.260332	0.886305	0.461002	0.465429	0.5078	0.250336	0.392345
ENSG00000057149.14	ENSG00000057149.14	6317	SERPINB3	SERPINB3	0	0	0	0	0	0	0	0	0	0	0.0096702	0
ENSG00000057252.12	ENSG00000057252.12	6646	SOAT1	SOAT1	0.905449	1.28842	1.56693	8.22767	4.9836	5.11867	9.89185	9.99988	8.76763	7.07943	6.52681	16.9327
ENSG00000057294.13	ENSG00000057294.13	5318	PKP2	PKP2	0.240289	0.0644187	0.021526	0.0325708	0.519417	1.06815	0.0562885	0.0559098	0.905206	0.68269	0.640971	0.0872794
ENSG00000057468.6	ENSG00000057468.6	4438	MSH4	MSH4	0	0	0	0.00778674	0.0219414	0.00783464	0.0169148	0.00716666	0	0.00774199	0.00496854	0
ENSG00000057593.13	ENSG00000057593.13	2155	F7	F7	0	0	0	0	0.0303314	0.010823	0	0	0	0	0	0
ENSG00000057608.16	ENSG00000057608.16	2665	GDI2	GDI2	46.1447	42.3087	43.4302	22.9957	25.9143	28.4993	23.8256	23.2308	40.8111	44.468	42.2782	28.0457
ENSG00000057657.14	ENSG00000057657.14	639	PRDM1	PRDM1	0.361824	0.459066	0.228193	7.50838	8.60584	8.05453	5.09223	9.22521	7.2349	7.19195	6.29052	7.73288
ENSG00000057663.12	ENSG00000057663.12	9474	ATG5	ATG5	11.2793	14.381	16.4529	2.00434	4.87784	3.46823	2.43643	2.05211	4.54688	4.60985	3.66919	3.52654
ENSG00000057704.10	ENSG00000057704.10	57458	TMCC3	TMCC3	0.0207675	0.0210281	0	17.3535	5.81982	8.64928	33.8888	68.5518	77.945	47.7453	66.9223	82.775
ENSG00000057757.9	ENSG00000057757.9	57095	PITHD1	PITHD1	22.7434	25.7928	24.4149	4.45056	8.76055	8.00411	4.36267	3.39081	4.43426	6.26426	4.90168	3.66068
ENSG00000057935.13	ENSG00000057935.13	57504	MTA3	MTA3	1.76075	0.947883	2.35849	0.120114	1.74109	0.922993	0.0221167	0.0791923	0.00999497	0.149544	0.129411	0.19927
ENSG00000058056.8	ENSG00000058056.8	8975	USP13	USP13	3.4662	3.36813	2.97374	0.0673741	0.650658	0.134355	0.0017722	0.0315562	0.105848	0.00932171	0.00749613	0.010054
ENSG00000058063.15	ENSG00000058063.15	23200	ATP11B	ATP11B	16.458	17.9024	15.065	16.1313	14.1348	11.8745	32.2749	40.6672	31.7167	35.7456	26.563	32.9365
ENSG00000058085.14	ENSG00000058085.14	3918	LAMC2	LAMC2	0	1.02102	0	0	0	0	0.011905	0.00534078	0	0.0827811	0	0
ENSG00000058091.16	ENSG00000058091.16	5218	CDK14	CDK14	3.78284	4.7051	4.99589	5.07944	2.20681	1.82783	16.2548	15.2738	7.3744	7.52321	10.2418	8.70744
ENSG00000058262.9	ENSG00000058262.9	29927	SEC61A1	SEC61A1	67.438	64.5958	65.8844	8.5161	20.0159	15.8636	5.26034	5.36386	8.90638	10.0663	10.0097	5.15913
ENSG00000058272.16	ENSG00000058272.16	4659	PPP1R12A	PPP1R12A	17.4609	25.8307	16.8736	27.7413	22.1644	18.8274	115.075	111.867	127.557	193.17	59.2981	116.218
ENSG00000058335.15	ENSG00000058335.15	5923	RASGRF1	RASGRF1	0.378618	0.0330082	0	0	0.0960186	0	0	0.00363328	0.238581	0	0.000545686	0
ENSG00000058404.19	ENSG00000058404.19	816	CAMK2B	CAMK2B	0.021921	0	0	0	0.0057009	0.0116759	0.048666	0.0496172	0.0573509	0	0	0.0237585
ENSG00000058453.16	ENSG00000058453.16	9696	CROCC	CROCC	1.31749	1.29054	1.40421	2.05094	7.35786	4.71432	0.615908	0.473604	0.419395	0.671349	0.780004	1.35639
ENSG00000058600.15	ENSG00000058600.15	55718	POLR3E	POLR3E	31.4448	28.23	22.2809	0.847528	6.27411	3.51127	0.0947038	0.435372	3.70447	2.21355	1.30433	1.31481
ENSG00000058668.14	ENSG00000058668.14	493	ATP2B4	ATP2B4	10.4454	8.41952	9.04482	12.2463	12.9118	8.26641	15.3063	16.7828	13.7449	13.6988	13.972	12.7871
ENSG00000058673.15	ENSG00000058673.15	9877	ZC3H11A	ZC3H11A	26.0599	22.4196	19.8935	30.8631	28.0701	27.9276	20.279	25.7459	24.6099	26.5308	21.8036	27.1203
ENSG00000058729.10	ENSG00000058729.10	55781	RIOK2	RIOK2	8.04316	12.5916	8.77067	0.5749	1.94299	2.03968	0.203209	0.134347	1.27705	3.07028	2.36704	1.07709
ENSG00000058799.13	ENSG00000058799.13	54432	YIPF1	YIPF1	6.02795	3.89001	4.95887	13.8059	7.92201	11.8266	9.46844	7.77246	7.76972	11.0816	11.0184	8.53411
ENSG00000058804.11	ENSG00000058804.11	55706	NDC1	NDC1	15.3325	15.5299	14.2334	0.155449	0.995037	0.78734	0.0315191	0.026387	0.169474	0.0721324	0.0462926	0.0579494
ENSG00000058866.14	ENSG00000058866.14	1608	DGKG	DGKG	8.92948	8.52516	6.52906	1.65313	1.06866	1.55069	1.68464	0.925274	2.16282	1.68191	2.61631	1.47936
ENSG00000059122.16	ENSG00000059122.16	84256	FLYWCH1	FLYWCH1	7.9868	6.90722	7.13166	1.75761	14.1034	3.70295	0.142455	0.188544	0.99677	0.652189	0.810967	0.774981
ENSG00000059145.18	ENSG00000059145.18	64718	UNKL	UNKL	1.73646	12.6287	1.83929	19.4621	16.1768	12.855	18.4014	17.8946	17.4325	9.6573	30.0941	25.0764
ENSG00000059377.15	ENSG00000059377.15	6916	TBXAS1	TBXAS1	5.87602	6.01196	6.22439	66.0368	50.8824	66.3717	100.525	105.09	94.0568	99.5993	122.855	98.6035
ENSG00000059378.12	ENSG00000059378.12	64761	PARP12	PARP12	0.618887	0.653006	0.571146	10.6319	23.008	25.8228	8.2766	5.57969	11.7317	11.8023	9.48833	14.8164
ENSG00000059573.8	ENSG00000059573.8	5832	ALDH18A1	ALDH18A1	34.656	33.4388	36.4164	0.481266	2.83883	1.42018	0.00549946	0.144554	0.365193	0.208404	0.116112	0.155343
ENSG00000059588.9	ENSG00000059588.9	6894	TARBP1	TARBP1	22.5128	17.3564	19.8087	1.01287	6.32365	3.98193	0.059635	0.0765137	0.85206	0.611785	0.512222	0.368441
ENSG00000059691.11	ENSG00000059691.11	5188	GATB	GATB	13.1709	14.7046	16.6723	0.666123	1.38676	0.685377	0.000543978	0.000864298	0.262867	0.107092	0.0567431	0.253854
ENSG00000059728.10	ENSG00000059728.10	4084	MXD1	MXD1	5.91673	4.15704	4.67286	185.196	69.0051	123.716	143.801	176.676	252.418	188.135	211.2	205.023
ENSG00000059758.7	ENSG00000059758.7	5128	CDK17	CDK17	6.09302	4.72866	5.48898	4.00715	6.31766	4.34306	12.3065	10.6505	18.4751	15.5125	13.5587	17.4789
ENSG00000059769.19	ENSG00000059769.19	548645	DNAJC25	DNAJC25	2.4182	2.73901	1.9964	0.915269	0.867518	0.854312	0.620715	0.233916	0.884075	0.609293	0.29265	0.558126
ENSG00000059804.15	ENSG00000059804.15	6515	SLC2A3	SLC2A3	2.32584	4.46382	3.45727	108.881	35.5723	52.5141	212.236	211.213	175.673	194.525	207.54	200.787
ENSG00000059915.16	ENSG00000059915.16	5662	PSD	PSD	1.29842	1.71583	2.31994	0.365227	1.07921	1.00549	0.439332	0.238128	0.267978	0.445958	0.337899	0.449248
ENSG00000060069.16	ENSG00000060069.16	9150	CTDP1	CTDP1	19.0018	22.2554	20.9936	11.9108	6.47724	6.74287	5.18859	3.4706	14.6591	5.39132	6.39386	7.7842
ENSG00000060138.12	ENSG00000060138.12	8531	YBX3	YBX3	171.416	220.481	223.451	15.4307	13.1853	8.73535	108.281	123.279	78.7989	55.0191	45.9707	58.0857
ENSG00000060140.8	ENSG00000060140.8	55359	STYK1	STYK1	0	0	0.0311677	0.0426661	0.172611	0.103011	0.00618562	0.039312	0.0176079	0	0.0109018	0.0219325
ENSG00000060237.16	ENSG00000060237.16	65125	WNK1	WNK1	20.6679	23.6411	24.055	18.7928	18.8432	13.3273	43.3503	66.3787	52.2963	73.7493	118.634	78.9005
ENSG00000060303.5	ENSG00000060303.5	442216	RPS17P5	RPS17P5	1.78774	1.23092	2.37693	0	0	0	0.112548	0.411291	0.44052	0.656804	0.917412	0.565342
ENSG00000060339.13	ENSG00000060339.13	55749	CCAR1	CCAR1	43.9563	46.7143	38.3377	4.30517	13.5864	10.1622	5.01607	6.46463	9.03773	16.9983	10.2369	6.15114
ENSG00000060491.16	ENSG00000060491.16	11054	OGFR	OGFR	9.05056	10.6929	10.2757	29.3599	24.4191	27.4682	16.7457	13.6069	14.3419	16.9089	18.0809	16.3205
ENSG00000060558.3	ENSG00000060558.3	2769	GNA15	GNA15	37.9993	38.5058	38.8846	1.96429	3.59932	3.29894	1.70066	1.95758	2.58032	4.50946	5.02734	3.0054
ENSG00000060566.13	ENSG00000060566.13	84699	CREB3L3	CREB3L3	0.0357818	0	0	0.0196927	0.360734	0.105922	0	0	0	0	0.0417901	0
ENSG00000060642.10	ENSG00000060642.10	55650	PIGV	PIGV	5.61925	6.70264	3.69693	1.71615	2.8278	2.24448	0.798267	0.944258	0.722153	1.35306	1.78987	0.723551
ENSG00000060656.19	ENSG00000060656.19	10076	PTPRU	PTPRU	0.554778	0.455731	0.849058	0	0.0484623	0	0	0	0.0460645	0.0111142	0	0.00397461
ENSG00000060688.12	ENSG00000060688.12	9410	SNRNP40	SNRNP40	28.5313	23.7328	30.1181	1.82772	7.30877	5.0279	0.53857	0.936823	2.13511	1.96968	1.53022	1.41693
ENSG00000060709.13	ENSG00000060709.13	23504	RIMBP2	RIMBP2	0	0	0	0.0650555	0	0.0157925	0	0	0	0	0	0
ENSG00000060718.19	ENSG00000060718.19	1301	COL11A1	COL11A1	0	0	0	0	0	0	0	0	0	0	0	0
ENSG00000060749.14	ENSG00000060749.14	79832	QSER1	QSER1	3.42357	6.6886	4.35624	0.198043	0.703628	0.425065	0.904012	0.696793	0.235173	0.720657	0.0753124	1.27568
ENSG00000060762.18	ENSG00000060762.18	51660	MPC1	MPC1	29.0154	36.2492	32.1091	3.60152	7.45335	10.0373	4.21622	3.24807	6.09109	5.08671	6.06208	5.70046
ENSG00000060971.17	ENSG00000060971.17	30	ACAA1	ACAA1	25.5118	20.4877	19.3573	49.3182	43.8649	50.0216	36.8407	34.4198	24.9152	27.1209	40.6187	22.2611
ENSG00000060982.14	ENSG00000060982.14	586	BCAT1	BCAT1	16.0467	16.361	15.35	0.197787	0.232179	0.182448	0.769522	0.716675	1.58825	1.4377	1.49996	1.23065
ENSG00000061273.17	ENSG00000061273.17	51564	HDAC7	HDAC7	5.64173	5.23828	6.31969	22.7125	23.6082	26.6545	27.5562	18.8298	22.9278	25.162	40.0214	36.2618
ENSG00000061337.15	ENSG00000061337.15	11178	LZTS1	LZTS1	0	0.0620836	0	0.0136768	0.0256939	0.0275432	0.0895305	0.148652	0.00701348	0.284271	0.026057	0.0667905
ENSG00000061455.10	ENSG00000061455.10	93166	PRDM6	PRDM6	0	0	0	0	0.00249024	0	0	0.000908093	0	0	0	0
ENSG00000061492.11	ENSG00000061492.11	7478	WNT8A	WNT8A	0	0	0	0	0.0221034	0	0	0	0	0	0	0
ENSG00000061656.9	ENSG00000061656.9	6676	SPAG4	SPAG4	1.13569	1.79654	0.911933	0.0761652	0	0	0.199874	0.69359	1.40211	0.524203	1.12407	2.01383
ENSG00000061676.14	ENSG00000061676.14	10787	NCKAP1	NCKAP1	0.213	0	0.0181714	0.0650609	0.198961	0.258405	0.00362183	0.0137554	0.168126	0.205587	0.151543	0.0735705
ENSG00000061794.12	ENSG00000061794.12	60488	MRPS35	MRPS35	31.6299	31.5441	38.1558	0.617129	3.86752	2.90066	0.0228466	0.0831101	0.601972	0.676077	0.158764	0.33108
ENSG00000061918.12	ENSG00000061918.12	2983	GUCY1B3	GUCY1B3	0	0	0	0.0578839	0.228587	0.45941	0.0153316	0	0.119772	0.10551	0.0353645	0.0298405
ENSG00000061936.9	ENSG00000061936.9	6433	SFSWAP	SFSWAP	11.4127	18.0558	14.6091	6.37798	11.8278	9.477	9.33501	9.15208	10.5619	7.37766	11.7113	12.5409
ENSG00000061938.16	ENSG00000061938.16	10188	TNK2	TNK2	25.2075	29.718	26.1716	21.6673	23.854	28.2194	22.854	22.597	40.2719	38.9103	40.52	19.7284
ENSG00000061987.14	ENSG00000061987.14	23041	MON2	MON2	3.77309	3.57323	4.07045	6.41031	7.84559	7.72992	6.9389	7.56812	7.01515	13.0579	3.54495	7.79957
ENSG00000062038.13	ENSG00000062038.13	1001	CDH3	CDH3	0.0339769	0	0.237404	0	0.0573465	0.00941137	0	0	0	0	0	0
ENSG00000062096.14	ENSG00000062096.14	416	ARSF	ARSF	0	0	0	0	0	0	0.00513771	0.0307865	0	0	0	0
ENSG00000062194.15	ENSG00000062194.15	65056	GPBP1	GPBP1	9.71487	8.90624	10.7995	19.5303	18.8031	20.9561	19.3192	33.083	24.8445	35.3806	27.157	29.1876
ENSG00000062282.14	ENSG00000062282.14	84649	DGAT2	DGAT2	1.42703	3.18091	2.47893	61.4824	23.5752	44.0811	58.5209	76.0028	68.6847	52.9477	107.558	59.9704
ENSG00000062370.16	ENSG00000062370.16	7771	ZNF112	ZNF112	0	0	0	0	0.110298	0.0220206	0	0.0331578	0.00788261	0.0228156	0	0
ENSG00000062485.18	ENSG00000062485.18	1431	CS	CS	70.3482	74.593	71.3172	9.11998	39.6268	37.5435	4.28928	5.06895	9.3346	13.9039	16.1249	8.0901
ENSG00000062524.15	ENSG00000062524.15	4058	LTK	LTK	0	0	0	0.153047	1.42254	1.77666	0	0.0406851	0	0.0624657	0.0620109	0.0746211
ENSG00000062582.13	ENSG00000062582.13	64951	MRPS24	MRPS24	37.4237	38.3143	40.1928	1.56676	8.92607	8.1869	0.249383	0.389613	0.529456	0.53345	1.15643	0.496522
ENSG00000062598.17	ENSG00000062598.17	63916	ELMO2	ELMO2	6.30217	5.56941	9.11228	8.13631	12.1533	10.8916	7.96488	7.51102	8.66503	5.81092	8.75802	6.96939
ENSG00000062650.17	ENSG00000062650.17	23063	WAPL	WAPL	22.8432	18.3657	13.9736	8.20371	7.43428	7.68063	8.90194	14.8831	13.8383	15.5923	17.8364	11.8661
ENSG00000062716.10	ENSG00000062716.10	81671	VMP1	VMP1	33.0512	31.1507	23.2794	222.106	77.7391	133.16	393.236	400.064	478.38	497.13	765.106	431.303
ENSG00000062725.9	ENSG00000062725.9	10513	APPBP2	APPBP2	3.06117	2.54102	1.28854	2.92864	3.29719	2.67522	2.14944	2.40608	2.19605	3.03756	2.03246	1.92995
ENSG00000062822.12	ENSG00000062822.12	5424	POLD1	POLD1	47.428	54.3766	55.4676	1.14835	4.47042	3.62891	0.251077	0.372297	1.49102	0.628562	1.34676	0.592429
ENSG00000063015.19	ENSG00000063015.19	124925	SEZ6	SEZ6	0.143778	0	0	0.0523771	0	0	2.10992	2.65913	0.213332	1.09578	1.03982	0.902873
ENSG00000063046.17	ENSG00000063046.17	1975	EIF4B	EIF4B	127.813	148.67	137.541	14.245	49.1603	26.6179	5.71935	6.66686	9.83866	10.0177	10.721	9.82721
ENSG00000063127.15	ENSG00000063127.15	28968	SLC6A16	SLC6A16	0	0	0	0.35261	0.873277	0.825107	0.132602	0.180873	0.445972	0.374841	0.415196	0.161669
ENSG00000063169.10	ENSG00000063169.10	29998	GLTSCR1	GLTSCR1	2.07812	1.58974	2.05017	3.34416	4.47485	3.29632	2.55302	2.44345	1.90392	1.82097	1.84234	2.33742
ENSG00000063176.15	ENSG00000063176.15	56848	SPHK2	SPHK2	3.75337	3.55878	3.48278	0.934487	2.35744	1.66851	0.678629	0.424954	0.468138	0.69451	1.15368	1.19497
ENSG00000063177.12	ENSG00000063177.12	6141	RPL18	RPL18	903.404	922.094	929.77	60.6392	322.218	231.959	7.03672	10.1928	25.2835	25.8064	28.3786	30.1093
ENSG00000063180.8	ENSG00000063180.8	770	CA11	CA11	0.492888	0	2.30286	0.109116	1.97079	1.67727	0.097153	0	0	0	0.581227	1.38249
ENSG00000063241.7	ENSG00000063241.7	79763	ISOC2	ISOC2	25.0341	24.4251	22.6689	0.252893	2.22079	1.20765	0	0	0.152638	0.100385	0.134063	0.0350345
ENSG00000063244.12	ENSG00000063244.12	11338	U2AF2	U2AF2	103.492	94.4571	101.34	36.8168	49.3396	44.1612	25.9572	29.1083	33.8546	35.4045	43.203	37.244
ENSG00000063245.14	ENSG00000063245.14	29924	EPN1	EPN1	18.8443	22.7263	20.6708	14.2626	12.6414	14.0998	16.0291	12.5668	13.9123	13.7517	26.0987	17.6376
ENSG00000063322.13	ENSG00000063322.13	55588	MED29	MED29	9.97838	6.82303	9.06328	4.06285	6.21279	4.6407	4.47168	3.86412	4.86209	6.64313	10.1527	6.95586
ENSG00000063438.16	ENSG00000063438.16	57491	AHRR	AHRR	8.80723	9.67725	10.7622	0.171271	0.296564	0.101082	0.0580796	0.45673	0.15542	0.43054	0.0682346	0.132914
ENSG00000063515.2	ENSG00000063515.2	2928	GSC2	GSC2	0	0	0	0	0	0	0	0	0	0	0	0
ENSG00000063587.13	ENSG00000063587.13	10838	ZNF275	ZNF275	1.84626	1.96587	2.15767	0.183408	1.71391	0.743937	0.0516503	0.0693055	0.199717	0.132669	0.0973841	0.141135
ENSG00000063601.16	ENSG00000063601.16	8776	MTMR1	MTMR1	6.3794	5.15053	5.37874	5.67223	9.92613	8.39012	6.57302	8.36769	10.2856	11.3521	7.71421	5.29324
ENSG00000063660.8	ENSG00000063660.8	2817	GPC1	GPC1	0	0	0	0.0392907	0.097416	0.0383953	0	0.00625386	0	0.0641611	0.0410952	0.0470635
ENSG00000063761.15	ENSG00000063761.15	57143	ADCK1	ADCK1	1.29094	1.34481	0.677835	0.309752	1.27082	1.42819	0.0793181	0.0520356	0.14949	0.219516	0.196332	0.0669059
ENSG00000063854.12	ENSG00000063854.12	3029	HAGH	HAGH	10.0786	12.0646	9.38851	7.15739	10.0274	11.9409	3.16506	2.09798	3.97485	2.75593	4.8234	2.58938
ENSG00000063978.15	ENSG00000063978.15	6047	RNF4	RNF4	22.2978	24.3512	26.0628	11.5829	15.4746	13.1757	13.0636	12.0421	14.5989	14.9498	17.8994	15.3291
ENSG00000064012.21	ENSG00000064012.21	841	CASP8	CASP8	18.0616	24.8325	25.4592	91.051	63.6189	66.5455	208.51	240.971	374.098	247.784	168.436	204.235
ENSG00000064042.17	ENSG00000064042.17	22998	LIMCH1	LIMCH1	0	0	0	0	0.0235772	0.209932	0	0	0.00445752	0	0	0.0220506
ENSG00000064102.14	ENSG00000064102.14	55726	ASUN	ASUN	36.6154	31.3449	32.542	0.638123	2.38844	1.77127	0.982514	1.24943	1.2491	2.42428	0.741329	0.865825
ENSG00000064115.10	ENSG00000064115.10	51768	TM7SF3	TM7SF3	160.487	154.574	153.556	3.74636	10.8604	7.41372	3.66178	1.17973	4.8395	7.54495	6.44895	4.97707
ENSG00000064195.7	ENSG00000064195.7	1747	DLX3	DLX3	0	0	0	0	0	0	0	0	0	0	0	0
ENSG00000064199.6	ENSG00000064199.6	53340	SPA17	SPA17	1.86867	1.75668	1.33081	0.352133	0.417828	0.24622	0.0265763	0.152614	0.006042	0.303407	0.0234048	0.0313217
ENSG00000064201.15	ENSG00000064201.15	10077	TSPAN32	TSPAN32	72.3654	60.7742	55.0761	11.8646	24.2413	28.5244	4.00151	1.59417	5.16804	5.09084	5.07428	1.68545
ENSG00000064205.10	ENSG00000064205.10	8839	WISP2	WISP2	0	0	0.0623795	0	0	0	0.0266949	0.0198989	0.0379945	0.0244368	0.0106107	0.00310258
ENSG00000064218.4	ENSG00000064218.4	58524	DMRT3	DMRT3	0	0	0	0	0	0	0	0	0	0	0	0
ENSG00000064225.12	ENSG00000064225.12	10402	ST3GAL6	ST3GAL6	9.41365	7.66747	9.02128	9.56685	10.3753	10.7328	14.5486	8.54846	10.6825	10.2547	7.34866	8.31386
ENSG00000064270.12	ENSG00000064270.12	9914	ATP2C2	ATP2C2	0	0	0	3.25685	0.219525	0.213722	1.67476	1.09399	1.20611	0.319251	0.25747	0.992961
ENSG00000064300.8	ENSG00000064300.8	4804	NGFR	NGFR	0	0	0	0.0291263	0.218337	0.254019	0	0	0.0152956	0.0442692	0.0284965	0.0190526
ENSG00000064309.14	ENSG00000064309.14	50937	CDON	CDON	0.410394	0.360344	0.0563675	0	0.0631942	0.0314559	0.00436855	0.0058794	0.00219443	0.0106153	0.000905777	0.0137813
ENSG00000064313.11	ENSG00000064313.11	6873	TAF2	TAF2	6.29049	8.69468	8.39882	2.46773	4.36833	2.64042	4.07043	4.34798	5.82903	4.05176	3.04131	4.87398
ENSG00000064393.15	ENSG00000064393.15	28996	HIPK2	HIPK2	0.895375	1.06487	0.921359	1.77557	1.85845	1.52699	1.12561	1.34805	2.00533	2.15866	2.0544	2.38908
ENSG00000064419.13	ENSG00000064419.13	23534	TNPO3	TNPO3	18.2123	17.8046	16.3664	9.11427	7.68609	6.98821	5.73928	5.28196	6.79081	7.50577	7.20753	3.88327
ENSG00000064489.22	ENSG00000064489.22	4207	BORCS8-MEF2B	MEF2BNB-MEF2B	2.4992	2.36755	1.79905	5.9964	4.50553	5.89167	2.41679	0.719004	0.663281	3.64534	1.58964	3.19373
ENSG00000064490.13	ENSG00000064490.13	8625	RFXANK	RFXANK	88.332	73.2184	70.9359	14.786	19.5615	19.1922	8.0294	5.09251	7.33681	11.3892	21.1708	10.7873
ENSG00000064545.14	ENSG00000064545.14	54929	TMEM161A	TMEM161A	13.8536	18.9292	12.6136	0.435284	3.24824	2.25652	0.0912683	0.0254757	0.357117	0.240195	0.363636	0.0989152
ENSG00000064547.13	ENSG00000064547.13	9170	LPAR2	LPAR2	9.73567	8.97085	12.6133	182.709	82.6621	126.213	133.561	95.2629	69.004	70.0584	93.7361	119.126
ENSG00000064601.16	ENSG00000064601.16	5476	CTSA	CTSA	80.6537	73.9215	66.5536	34.2041	55.09	66.1076	34.9001	26.4603	33.1632	41.531	64.4516	26.7732
ENSG00000064607.16	ENSG00000064607.16	10147	SUGP2	SUGP2	32.0857	27.1896	32.0562	5.80377	19.0977	14.9967	2.96938	2.2306	5.80728	4.89858	3.64295	4.71709
ENSG00000064651.13	ENSG00000064651.13	6558	SLC12A2	SLC12A2	1.24964	0.739799	1.18361	0.135668	0.535654	0.703	0.0908295	0.337425	0.38092	0.547347	0.15369	0.359097
ENSG00000064652.10	ENSG00000064652.10	28966	SNX24	SNX24	0	0	0	0.208593	0.913745	0.956252	0.0762105	0	0.153339	0.0523197	0.0873568	0.0750753
ENSG00000064655.18	ENSG00000064655.18	2139	EYA2	EYA2	0	0	0	0.0108831	0.106854	0	0.0129195	0	0	0	0	0
ENSG00000064666.14	ENSG00000064666.14	1265	CNN2	CNN2	59.5542	62.7503	59.756	148.809	124.138	153.921	206.671	193.168	221.759	179.349	341.584	200.707
ENSG00000064687.12	ENSG00000064687.12	10347	ABCA7	ABCA7	7.36036	4.46285	7.72001	66.0668	59.9971	81.7088	57.4463	48.0364	47.5621	40.8889	52.7662	51.4543
ENSG00000064692.18	ENSG00000064692.18	9627	SNCAIP	SNCAIP	0	0	0	0	0.0259885	0	0	0	0	0	0	0.0305918
ENSG00000064703.11	ENSG00000064703.11	11218	DDX20	DDX20	5.28192	4.82872	5.9821	1.18567	2.09516	1.55852	0.475275	0.789761	0.701651	1.13946	0.772694	0.674219
ENSG00000064726.9	ENSG00000064726.9	53339	BTBD1	BTBD1	17.293	16.1218	15.7229	2.74098	8.6113	7.07505	2.53635	1.63727	3.47472	5.97555	4.07244	3.69559
ENSG00000064763.10	ENSG00000064763.10	55711	FAR2	FAR2	33.4731	26.2388	24.3706	16.76	9.62266	8.67044	21.0359	22.2718	21.6345	19.6936	20.0719	20.5703
ENSG00000064787.12	ENSG00000064787.12	8537	BCAS1	BCAS1	0	0.0147931	0	0.232155	0.0830755	0.142976	0.570773	0.598783	0.276061	0.18698	0.152148	0.118815
ENSG00000064835.10	ENSG00000064835.10	5449	POU1F1	POU1F1	0	0	0	0.100629	0.0171256	0.018303	0.093879	0.0989721	0	0.294645	0.0341907	0.0158509
ENSG00000064886.13	ENSG00000064886.13	1117	CHI3L2	CHI3L2	0	0.0445221	0	0.67553	4.20137	2.18792	0.212631	0.0446661	0.242188	0.339351	0.110593	0.752108
ENSG00000064932.15	ENSG00000064932.15	22904	SBNO2	SBNO2	13.2204	11.5775	9.93208	78.801	26.8647	43.3304	76.5539	59.11	65.1729	47.7636	78.1495	88.6364
ENSG00000064933.16	ENSG00000064933.16	5378	PMS1	PMS1	14.9811	16.5037	9.62732	0.745228	3.25619	1.76054	0.151143	0.218768	0.564822	0.780229	0.478103	0.292822
ENSG00000064961.18	ENSG00000064961.18	10362	HMG20B	HMG20B	26.5957	26.7461	31.8413	6.5412	11.4632	9.9405	5.50596	6.64773	6.74465	12.7049	11.9837	12.4454
ENSG00000064989.12	ENSG00000064989.12	10203	CALCRL	CALCRL	0	0	0.454318	0.0132841	0.137553	0.114429	0.021905	0	0.167696	0.264653	0.0170843	0.00411845
ENSG00000064995.16	ENSG00000064995.16	6882	TAF11	TAF11	14.2674	16.0103	14.5587	3.89508	7.82835	6.59246	2.65852	1.45961	3.32437	3.81619	2.19373	2.16069
ENSG00000064999.13	ENSG00000064999.13	23294	ANKS1A	ANKS1A	3.56884	3.17261	3.24093	3.33603	2.94175	3.26696	2.21579	2.16147	2.18467	2.49968	2.80526	2.64653
ENSG00000065000.15	ENSG00000065000.15	8943	AP3D1	AP3D1	20.6412	17.2087	20.0948	8.48601	12.243	9.64936	7.58021	5.90267	10.7369	10.1904	11.0006	6.2467
ENSG00000065029.14	ENSG00000065029.14	7629	ZNF76	ZNF76	5.23675	6.96696	6.14058	3.09867	10.1438	6.79418	0.942406	1.34918	3.53039	1.45738	3.67321	4.1583
ENSG00000065054.13	ENSG00000065054.13	9351	SLC9A3R2	SLC9A3R2	0.0869621	0	0	0.17754	0.566103	0.212075	0	0	0	0	0.0305894	0
ENSG00000065057.7	ENSG00000065057.7	4913	NTHL1	NTHL1	10.6991	9.93289	6.90717	0.200064	2.20783	0.673221	0	0	0	0.148411	0.120093	0.131284
ENSG00000065060.16	ENSG00000065060.16	54887	UHRF1BP1	UHRF1BP1	2.93931	2.8025	3.09711	0.194993	0.925435	0.776298	0.20312	0.162361	0.423425	0.368268	0.272613	0.223542
ENSG00000065135.8	ENSG00000065135.8	2773	GNAI3	GNAI3	1.78191	1.95004	1.90493	2.85207	1.92428	2.30062	4.32847	5.51215	8.81939	4.98544	4.64156	5.10309
ENSG00000065150.18	ENSG00000065150.18	3843	IPO5	IPO5	57.7666	45.2047	53.3428	0.819459	5.38838	2.61239	0.0622672	0.158528	0.786586	0.891662	0.706319	0.873022
ENSG00000065154.11	ENSG00000065154.11	4942	OAT	OAT	5.11331	5.393	2.8326	6.62928	6.60143	9.85427	9.43454	10.6821	11.7202	12.7838	11.5823	14.6628
ENSG00000065183.15	ENSG00000065183.15	10885	WDR3	WDR3	23.2873	19.5474	21.2087	0.198096	1.80873	0.959545	0.205379	0.131813	0.141664	0.517421	0.365134	0.374789
ENSG00000065243.18	ENSG00000065243.18	5586	PKN2	PKN2	5.66726	5.73061	9.65611	20.4659	11.3101	14.477	44.696	50.533	52.7972	71.7969	27.7218	62.8653
ENSG00000065268.10	ENSG00000065268.10	57418	WDR18	WDR18	28.5164	26.6461	29.1116	0.566426	3.52292	2.1653	0.0860639	0.147129	0.369894	0.447832	0.225632	0.350802
ENSG00000065308.4	ENSG00000065308.4	9697	TRAM2	TRAM2	0.96557	1.14715	1.16709	0.586964	2.49446	1.91402	0.247245	0.291352	0.318911	0.67192	0.569657	0.429199
ENSG00000065320.8	ENSG00000065320.8	9423	NTN1	NTN1	0.0150114	0	0.0151202	0.0125075	0.0156644	0.012595	0	0.00763341	0.00854753	0.00412311	0.0158764	0.0177448
ENSG00000065325.12	ENSG00000065325.12	9340	GLP2R	GLP2R	0	0	0	0	0	0	0.00790532	0	0.00562579	0	0.00348316	0
ENSG00000065328.16	ENSG00000065328.16	55388	MCM10	MCM10	4.10892	6.09739	4.51071	0	0.0529583	0.0329594	0	0	0.261828	0.158062	0.0607343	0.0093917
ENSG00000065357.19	ENSG00000065357.19	1606	DGKA	DGKA	9.56062	15.8075	7.45276	23.3564	59.361	43.0479	33.6944	30.3119	42.1838	27.5035	31.3722	27.1993
ENSG00000065361.14	ENSG00000065361.14	2065	ERBB3	ERBB3	0	0	0	0	0.0508194	0.0189378	0.000799461	0.0118554	0.0106201	0	0	0.0683088
ENSG00000065371.17	ENSG00000065371.17	54763	ROPN1	ROPN1	0	0	0	0	0.0216494	0.00695949	0	0	0	0	0	0
ENSG00000065413.16	ENSG00000065413.16	91526	ANKRD44	ANKRD44	16.5826	7.30691	12.8792	29.9953	30.0357	23.8908	84.0123	114.445	177.297	133.834	139.278	129.046
ENSG00000065427.14	ENSG00000065427.14	3735	KARS	KARS	68.18	82.4027	72.0952	4.57745	16.329	15.4715	2.70893	2.27595	5.17495	6.30928	6.6282	6.34042
ENSG00000065457.10	ENSG00000065457.10	23536	ADAT1	ADAT1	12.7645	9.46315	9.14054	6.29761	14.111	6.97394	9.77014	10.5431	10.1859	10.8977	15.3127	11.1133
ENSG00000065485.17	ENSG00000065485.17	10954	PDIA5	PDIA5	26.8892	23.4159	28.5788	0.179446	1.06802	0.800365	0.0960573	1.7731e-06	0.528221	0.0657451	0.115462	0.168354
ENSG00000065491.8	ENSG00000065491.8	55633	TBC1D22B	TBC1D22B	3.71054	3.51558	3.01666	0.651782	1.98793	1.62123	0.317947	0.269423	0.686339	0.669421	0.667764	0.457204
ENSG00000065518.7	ENSG00000065518.7	4710	NDUFB4	NDUFB4	68.8782	75.8551	80.9065	9.63324	19.4731	16.4333	11.7279	8.94702	10.5462	10.2868	8.94253	9.67339
ENSG00000065526.10	ENSG00000065526.10	23013	SPEN	SPEN	13.0765	11.6015	7.25429	10.6206	12.4698	10.0367	22.8212	22.3367	18.0917	20.5534	30.4352	21.0726
ENSG00000065534.18	ENSG00000065534.18	4638	MYLK	MYLK	0.365633	0.0143571	0.0122793	0.200745	0.402667	0.464165	0.0028365	0.0176589	0.000833929	0.107428	0.0332309	0.0121626
ENSG00000065548.17	ENSG00000065548.17	55854	ZC3H15	ZC3H15	45.7153	49.9597	38.7701	5.16674	10.526	8.39096	12.5259	10.5446	11.7637	12.597	13.0778	10.9325
ENSG00000065559.14	ENSG00000065559.14	6416	MAP2K4	MAP2K4	3.5943	1.85749	1.82761	13.7884	6.65295	8.59766	11.8992	10.7838	15.0364	14.9195	15.7233	11.3242
ENSG00000065600.12	ENSG00000065600.12	55248	TMEM206	TMEM206	8.71344	10.5795	9.31276	0.41004	2.37549	1.2811	0.144431	0.190308	0.151501	0.508112	0.513234	0.150862
ENSG00000065609.14	ENSG00000065609.14	9892	SNAP91	SNAP91	0	0	0	0	0	0	0	0	0	0	0	0
ENSG00000065613.13	ENSG00000065613.13	9748	SLK	SLK	9.77462	9.9442	9.09163	7.66071	7.32387	9.09135	11.9671	12.4464	15.5714	18.4305	8.30806	17.6471
ENSG00000065615.13	ENSG00000065615.13	51167	CYB5R4	CYB5R4	8.99049	10.433	10.4769	39.0694	27.7947	34.4961	41.398	38.2284	33.63	45.0623	47.5188	45.3309
ENSG00000065618.16	ENSG00000065618.16	1308	COL17A1	COL17A1	16.7863	18.0862	19.08	0.323093	0.0170355	0.127398	0.286836	0.131559	10.9129	2.69552	1.72577	0.121048
ENSG00000065621.14	ENSG00000065621.14	119391	GSTO2	GSTO2	0.373447	0.196329	0	0.247992	0.121347	0.176023	1.13625	0.551031	0.680453	0.50718	0.333598	0.535998
ENSG00000065665.20	ENSG00000065665.20	55176	SEC61A2	SEC61A2	0.522339	0.303462	2.04533	5.49148	2.60581	2.20598	7.01888	6.10597	7.00817	4.34853	3.26542	7.34059
ENSG00000065675.14	ENSG00000065675.14	5588	PRKCQ	PRKCQ	0.210359	0.152178	0.181658	0.611412	4.38905	2.30804	0.0841263	0.252054	0.162488	0.297031	0.215939	0.493625
ENSG00000065717.14	ENSG00000065717.14	7089	TLE2	TLE2	0	0	0	0.247905	0.999284	0.573705	0.036595	0	0.159441	0.0669791	0.0118829	0.381595
ENSG00000065802.11	ENSG00000065802.11	51665	ASB1	ASB1	6.65313	5.52504	7.09744	1.61715	4.55843	3.13736	0.499391	0.144147	0.3919	0.418256	0.505755	0.208701
ENSG00000065809.13	ENSG00000065809.13	83641	FAM107B	FAM107B	45.8932	47.3471	46.8443	36.0966	42.7555	32.3329	41.6111	50.5732	62.6154	56.7098	35.983	62.583
ENSG00000065833.8	ENSG00000065833.8	4199	ME1	ME1	0.136331	0.0828251	0.0274639	0.00753146	0.141481	0.159143	0	0	0	0	0.00960767	0
ENSG00000065882.15	ENSG00000065882.15	23216	TBC1D1	TBC1D1	46.2044	45.1115	39.5109	27.1617	22.0943	38.9625	47.5082	47.0604	52.4946	72.1222	76.8269	55.243
ENSG00000065883.14	ENSG00000065883.14	8621	CDK13	CDK13	6.92836	6.0502	6.30938	5.89393	7.669	6.58315	6.90852	7.32064	8.83693	10.4245	8.87823	7.11339
ENSG00000065911.11	ENSG00000065911.11	10797	MTHFD2	MTHFD2	61.6794	63.637	60.6764	1.40044	4.45793	6.09759	1.20863	2.22582	4.15282	4.30012	3.0824	2.73485
ENSG00000065923.9	ENSG00000065923.9	84679	SLC9A7	SLC9A7	0.472839	0.231877	0.422811	0.583683	0.326457	0.564924	0.276171	0.790608	0.897839	0.554767	0.914718	0.419136
ENSG00000065970.8	ENSG00000065970.8	55810	FOXJ2	FOXJ2	1.68776	1.7774	2.45678	4.89222	5.12168	4.10391	3.96103	4.24867	5.63633	5.03907	6.95383	6.52272
ENSG00000065978.17	ENSG00000065978.17	4904	YBX1	YBX1	563.43	563.857	555.481	21.2303	75.6967	64.4776	6.50336	7.81287	19.1177	23.5582	22.2239	13.585
ENSG00000065989.15	ENSG00000065989.15	5141	PDE4A	PDE4A	0	0	0	0.637385	2.32602	2.38258	0.0924147	0.0850325	0.494931	1.94794	1.30849	1.15222
ENSG00000066027.11	ENSG00000066027.11	5525	PPP2R5A	PPP2R5A	10.937	9.24069	9.29594	32.7555	19.2626	23.9067	19.5702	13.7827	18.3696	32.0225	23.6243	10.8902
ENSG00000066032.18	ENSG00000066032.18	1496	CTNNA2	CTNNA2	0	0	0	0.0600132	0	0	0	0	0	0	0	0
ENSG00000066044.13	ENSG00000066044.13	1994	ELAVL1	ELAVL1	27.7309	28.398	27.6303	2.55806	6.90052	5.69176	1.22816	1.11447	2.52261	2.78202	3.38536	2.03333
ENSG00000066056.13	ENSG00000066056.13	7075	TIE1	TIE1	0	0	0	0.0719722	0.093758	0.211475	0.023954	0.0332412	0.00852276	0.110316	0	0.00337027
ENSG00000066084.12	ENSG00000066084.12	57609	DIP2B	DIP2B	4.15621	4.69067	3.75159	8.28713	5.27197	5.51464	11.2279	14.1568	11.2987	12.5333	15.1683	12.5402
ENSG00000066117.14	ENSG00000066117.14	6602	SMARCD1	SMARCD1	21.6488	19.436	22.1873	7.18555	14.8689	11.1863	4.88853	5.45201	7.06043	6.53561	9.05403	9.58246
ENSG00000066135.12	ENSG00000066135.12	9682	KDM4A	KDM4A	8.9211	9.44866	6.88338	3.73605	5.31654	4.37698	2.83972	2.4527	4.13818	6.17229	3.98146	2.09198
ENSG00000066136.19	ENSG00000066136.19	4802	NFYC	NFYC	15.6901	17.583	21.0474	24.4072	19.4762	18.8507	36.6454	37.0089	39.6461	50.384	40.6811	49.9976
ENSG00000066185.12	ENSG00000066185.12	84217	ZMYND12	ZMYND12	0.532525	0.408224	0.403209	0.0967908	0.043126	0.0603184	0	0	0	0	0.0096825	0
ENSG00000066230.10	ENSG00000066230.10	6550	SLC9A3	SLC9A3	0.227012	0	0	0.403114	0.137223	0.182241	0.0150095	0.057228	0.128162	0	0.0396753	0.141909
ENSG00000066248.14	ENSG00000066248.14	25791	NGEF	NGEF	0	0	0	0	0	0	0.101967	0.0347808	0	0.037573	0	0.0173255
ENSG00000066279.16	ENSG00000066279.16	259266	ASPM	ASPM	7.02386	5.99294	6.8755	0.024149	0.12569	0.0399809	0.00484876	0	0.197789	0.123594	0.0252246	0.0115011
ENSG00000066294.14	ENSG00000066294.14	8832	CD84	CD84	5.10209	5.32087	5.03665	1.87923	10.8509	5.61219	0.137344	0.523354	1.10018	2.0564	1.69837	0.380637
ENSG00000066322.12	ENSG00000066322.12	64834	ELOVL1	ELOVL1	41.7293	38.7159	35.266	17.441	19.9503	21.0604	12.091	10.6135	9.6001	13.0852	19.483	8.8987
ENSG00000066336.11	ENSG00000066336.11	6688	SPI1	SPI1	89.347	104.804	95.5415	374.282	176.314	275.466	367.94	366.839	354.262	391.171	597.586	535.602
ENSG00000066379.14	ENSG00000066379.14	30834	ZNRD1	ZNRD1	23.813	26.5182	23.8749	6.20643	12.3982	10.0945	2.64778	2.3593	1.93656	2.38621	5.019	3.37793
ENSG00000066382.16	ENSG00000066382.16	744	MPPED2	MPPED2	0	0	0	0	0.0799584	0.0574288	0	0	0.0389149	0	0	0
ENSG00000066405.12	ENSG00000066405.12	51208	CLDN18	CLDN18	0	0	0	0	0.00693491	0.00742962	0	0	0.0401679	0	0	0
ENSG00000066422.4	ENSG00000066422.4	27107	ZBTB11	ZBTB11	5.09786	4.68797	4.41996	2.53384	4.83438	3.47301	2.80034	2.54738	3.99415	5.28043	3.21062	3.22704
ENSG00000066427.21	ENSG00000066427.21	4287	ATXN3	ATXN3	10.7846	10.4702	8.19711	3.88396	4.23069	4.09693	7.93873	6.66995	7.23411	13.274	8.76764	5.34772
ENSG00000066455.12	ENSG00000066455.12	9950	GOLGA5	GOLGA5	8.86523	6.6797	6.65112	3.63914	6.08948	5.67481	2.48677	1.72253	3.63683	2.05129	1.74132	1.50449
ENSG00000066468.20	ENSG00000066468.20	2263	FGFR2	FGFR2	0	0	0	0.329085	1.42956	2.00433	0.00100781	0.0157122	0	1.6202	1.15669	0.0854061
ENSG00000066557.5	ENSG00000066557.5	55631	LRRC40	LRRC40	4.86618	4.99251	4.93393	0.301987	1.40153	1.01852	0.0773012	0.0736918	0.265887	0.274204	0.153268	0.182726
ENSG00000066583.11	ENSG00000066583.11	51015	ISOC1	ISOC1	3.63689	2.11708	2.75805	1.06189	2.19928	1.55946	1.19857	0.846842	1.2081	1.09231	1.93988	0.585228
ENSG00000066629.16	ENSG00000066629.16	2009	EML1	EML1	0	0	0	0	0	0	0.0381583	0.00985951	0	0.04901	0.0490611	0.0400519
ENSG00000066651.17	ENSG00000066651.17	60487	TRMT11	TRMT11	13.509	10.1284	10.9593	0.284497	1.83521	1.06736	0.0746102	0.302152	0.106491	0.135063	0.127846	0.434701
ENSG00000066654.12	ENSG00000066654.12	55623	THUMPD1	THUMPD1	11.3488	10.2257	10.4322	2.91743	11.9929	8.77873	2.56856	2.00369	3.26168	6.90126	2.80205	2.95083
ENSG00000066697.14	ENSG00000066697.14	91283	MSANTD3	MSANTD3	3.09724	3.98188	3.45772	0.386807	1.31519	1.24603	0	0.0846315	0.148435	0.368384	0.274457	0.180843
ENSG00000066735.14	ENSG00000066735.14	26153	KIF26A	KIF26A	0	0	0	0.00440098	0.0346146	0.00886322	0	0	0	0	0	0.00374756
ENSG00000066739.11	ENSG00000066739.11	55102	ATG2B	ATG2B	2.76532	2.6078	2.24098	3.80542	3.74891	2.99808	3.35972	3.63495	2.88908	4.37969	3.76218	3.83649
ENSG00000066777.8	ENSG00000066777.8	10565	ARFGEF1	ARFGEF1	10.7599	13.0741	10.3665	7.40418	7.71241	7.96286	7.63845	9.66152	10.5364	11.5516	11.214	9.32176
ENSG00000066813.14	ENSG00000066813.14	348158	ACSM2B	ACSM2B	0	0	0	0	0	0	0.00457913	0.00565875	0.0238973	0.00568886	0.00538028	0.00360807
ENSG00000066827.15	ENSG00000066827.15	57623	ZFAT	ZFAT	4.31693	2.27297	1.80253	1.21071	1.29907	1.25131	2.63865	1.66326	2.6002	3.34982	2.47096	2.28937
ENSG00000066855.15	ENSG00000066855.15	9650	MTFR1	MTFR1	9.40326	7.89295	7.32734	0.743411	4.20995	3.24847	2.94976	3.21147	2.26433	4.34055	3.16402	3.53336
ENSG00000066923.17	ENSG00000066923.17	10734	STAG3	STAG3	1.89396	1.5284	1.85496	3.47557	2.42317	2.8181	3.33739	3.48948	2.33058	2.03864	2.821	3.52907
ENSG00000066926.10	ENSG00000066926.10	2235	FECH	FECH	10.6923	11.8253	12.5279	0.747317	3.5069	4.00771	0.167577	0.0189895	0.397444	0.392302	0.635843	0.845345
ENSG00000066933.15	ENSG00000066933.15	4649	MYO9A	MYO9A	4.11396	2.31503	2.23157	0.213972	1.45617	0.928741	0.45914	0.3092	0.134258	1.84973	1.897	0.820136
ENSG00000067048.16	ENSG00000067048.16	8653	DDX3Y	DDX3Y	0	0.105492	0	18.8358	25.0333	21.2176	1.32188	1.28619	63.1104	118.357	46.6201	72.3337
ENSG00000067057.16	ENSG00000067057.16	5214	PFKP	PFKP	14.5566	19.9446	31.6367	0.734884	7.29398	3.81652	0.0676706	0.213516	0.335548	0.856342	0.406759	0.721549
ENSG00000067064.10	ENSG00000067064.10	3422	IDI1	IDI1	13.3741	15.0506	11.379	15.4609	15.8916	19.0802	21.1476	11.6769	36.5527	18.9981	15.1061	16.8409
ENSG00000067066.16	ENSG00000067066.16	6672	SP100	SP100	15.4994	19.6778	12.1171	40.9418	33.7037	37.1905	71.3506	53.8109	68.5131	71.3738	54.9806	67.0752
ENSG00000067082.14	ENSG00000067082.14	1316	KLF6	KLF6	4.40243	3.28417	2.84455	83.5207	68.1347	89.3831	150.488	110.956	75.7291	119.916	142.202	96.7517
ENSG00000067113.16	ENSG00000067113.16	8611	PLPP1	PLPP1	2.26253	1.85055	3.12512	0.157101	0.975194	0.983812	0.179528	0.0814946	0.109508	0.747311	0.275198	0.322226
ENSG00000067141.16	ENSG00000067141.16	4756	NEO1	NEO1	0	0.0460718	0.0305545	0.0800452	0.754968	0.595137	0.0613071	0.0640141	0.0215902	0.084119	0.05731	0.371068
ENSG00000067167.7	ENSG00000067167.7	23471	TRAM1	TRAM1	53.8486	45.3544	48.9505	7.12058	17.0812	12.4526	8.10351	8.75756	15.0496	13.5626	17.1337	11.6004
ENSG00000067177.14	ENSG00000067177.14	5255	PHKA1	PHKA1	0	0	0	0	0.00784282	0.0105108	0	0.00367671	0.0171216	0	0.00356133	0
ENSG00000067182.7	ENSG00000067182.7	7132	TNFRSF1A	TNFRSF1A	82.7384	85.791	79.3853	115.415	44.5714	80.8096	172.429	228.396	314.842	183.494	296.431	238.48
ENSG00000067191.15	ENSG00000067191.15	782	CACNB1	CACNB1	0	0	0	0.264765	1.66835	1.13548	0.133205	0	0.00696671	0.035504	0.0880744	0.242306
ENSG00000067208.14	ENSG00000067208.14	7813	EVI5	EVI5	1.17636	1.12854	1.51711	1.55743	1.58754	1.70507	2.58714	2.64896	3.17308	4.39767	2.29012	2.85649
ENSG00000067221.13	ENSG00000067221.13	9399	STOML1	STOML1	1.81213	1.11533	1.58495	0.411645	1.12837	0.914584	0.0792596	0.0844536	0.0452234	0.152722	0.0975286	0.131121
ENSG00000067225.17	ENSG00000067225.17	5315	PKM	PKM	392.236	405.279	410.868	27.8253	58.4813	52.6733	15.0378	16.5108	28.6957	27.9829	28.7959	13.6776
ENSG00000067248.9	ENSG00000067248.9	54505	DHX29	DHX29	2.80774	2.0542	1.90196	1.45271	2.6716	1.75309	0.755779	0.953567	0.835674	1.41531	0.976083	0.872857
ENSG00000067334.13	ENSG00000067334.13	30836	DNTTIP2	DNTTIP2	25.1234	19.1027	25.1614	3.80389	6.99876	6.41267	28.5853	31.1666	30.8017	37.3512	18.9451	33.5017
ENSG00000067365.14	ENSG00000067365.14	79091	METTL22	METTL22	6.54828	8.59277	10.8972	6.02633	5.46274	4.49984	9.66229	14.215	15.0689	14.758	16.1014	14.5631
ENSG00000067369.13	ENSG00000067369.13	7158	TP53BP1	TP53BP1	6.48112	6.05758	7.18275	3.89217	3.60408	2.56549	5.26625	8.99409	17.4613	7.00247	2.85258	11.4333
ENSG00000067445.20	ENSG00000067445.20	7216	TRO	TRO	0	0	0	0.0522775	0.346686	0.120835	0.0173973	0	0.0269055	0.0238886	0.00833491	0.0223424
ENSG00000067533.5	ENSG00000067533.5	51018	RRP15	RRP15	8.20626	9.45723	8.11818	0.0632417	1.0112	0.818392	0.00591628	0.00628397	0.0783818	0.489265	0.0120644	0.0527204
ENSG00000067560.10	ENSG00000067560.10	387	RHOA	RHOA	192.446	180.521	182.358	147.312	125.129	142.801	179.864	167.652	237.379	230.771	258.175	171.474
ENSG00000067596.10	ENSG00000067596.10	1659	DHX8	DHX8	12.8131	21.922	11.646	9.29688	8.46406	8.57246	7.74511	5.24998	11.7252	10.7613	14.8606	8.86269
ENSG00000067601.7	ENSG00000067601.7	5382	PMS2P4	PMS2P4	1.76223	1.97105	1.58909	0.492631	1.25452	0.41227	0.554834	0.457305	0.620774	0.813371	0.795495	0.781006
ENSG00000067606.15	ENSG00000067606.15	5590	PRKCZ	PRKCZ	0.448152	0.436552	0.394973	5.30116	6.24328	6.80509	5.0154	5.73874	5.0356	6.41587	7.33294	5.7059
ENSG00000067646.11	ENSG00000067646.11	7544	ZFY	ZFY	0	0	0	1.01265	1.73522	1.08664	0.338208	0.599196	1.25883	1.66698	2.03754	1.14959
ENSG00000067704.9	ENSG00000067704.9	55699	IARS2	IARS2	27.4706	21.8501	21.7197	1.64284	6.48619	5.4356	0.709693	0.762032	1.73508	2.05782	1.52668	0.711697
ENSG00000067715.13	ENSG00000067715.13	6857	SYT1	SYT1	0	0	0	0	0.0102424	0	0	0	0	0	0	0
ENSG00000067798.13	ENSG00000067798.13	89795	NAV3	NAV3	0.0284766	0.0943389	0	0.131332	0.043532	0.183778	0.296438	0.420718	0.780202	0.471182	0.45124	0.232064
ENSG00000067829.18	ENSG00000067829.18	3421	IDH3G	IDH3G	25.6196	21.1258	25.7616	6.58623	15.5604	14.796	5.93431	4.08117	12.5492	10.3322	15.6445	5.55719
ENSG00000067836.12	ENSG00000067836.12	79641	ROGDI	ROGDI	17.627	18.1273	22.44	3.13103	5.456	5.08871	1.39255	1.90615	7.59631	3.41157	2.15145	3.43305
ENSG00000067840.12	ENSG00000067840.12	57595	PDZD4	PDZD4	0	0	0	0.54486	5.60844	3.86008	0.0107427	0.0136548	0.00764461	0.256303	0.0520944	0.446971
ENSG00000067842.17	ENSG00000067842.17	492	ATP2B3	ATP2B3	0	0	0	0	0	0	0	0	0.00395264	0	0.00244724	0
ENSG00000067900.7	ENSG00000067900.7	6093	ROCK1	ROCK1	17.0408	17.3821	15.6585	20.1144	14.6672	15.6718	25.5661	25.8896	36.6175	48.8101	16.1259	27.5626
ENSG00000067955.13	ENSG00000067955.13	865	CBFB	CBFB	29.0516	26.5738	24.7605	5.38415	9.67814	7.33925	4.22857	3.19047	7.45428	8.30398	9.0873	6.6863
ENSG00000067992.12	ENSG00000067992.12	5165	PDK3	PDK3	1.7113	1.73277	1.53874	6.80138	4.38428	6.05025	6.58049	6.52603	7.15189	9.08641	10.5927	6.98708
ENSG00000068001.13	ENSG00000068001.13	8692	HYAL2	HYAL2	3.57078	4.34905	5.26551	1.59981	1.85387	2.21953	0.897762	0.77361	1.01996	0.574355	2.29378	0.782765
ENSG00000068024.16	ENSG00000068024.16	9759	HDAC4	HDAC4	7.55532	6.55222	14.7526	4.77442	4.55492	5.14265	13.758	19.0401	12.8956	13.7223	14.5116	15.8986
ENSG00000068028.17	ENSG00000068028.17	11186	RASSF1	RASSF1	19.3342	17.8535	18.9598	14.8436	49.1882	43.7119	4.47703	3.71893	5.68495	8.67572	8.70529	5.77446
ENSG00000068078.17	ENSG00000068078.17	2261	FGFR3	FGFR3	0.171264	0.0667611	0.106339	0	0	0.0136187	0	0	0	0	0	0
ENSG00000068079.7	ENSG00000068079.7	3430	IFI35	IFI35	4.55685	10.0736	6.35169	15.9683	14.689	22.592	7.1704	4.79061	7.54854	7.32636	8.97902	12.1052
ENSG00000068097.14	ENSG00000068097.14	63897	HEATR6	HEATR6	5.02426	7.80057	9.03376	0.433085	2.33623	2.51695	0.263158	0.249763	0.30511	0.197133	0.267976	0.246952
ENSG00000068120.14	ENSG00000068120.14	80347	COASY	COASY	37.8122	30.2754	34.3847	11.6444	11.8503	12.5706	4.28686	3.99094	4.44321	3.3364	5.63216	6.07949
ENSG00000068137.14	ENSG00000068137.14	79990	PLEKHH3	PLEKHH3	0.0208786	0.192616	0.0395122	0.0599236	0.0662573	0.060162	0.0796634	0.00900733	0	0	0.0330842	0
ENSG00000068305.17	ENSG00000068305.17	4205	MEF2A	MEF2A	4.76437	4.47875	4.85975	6.8507	7.92687	8.63101	9.68661	9.6281	6.74564	7.67072	7.61442	10.3163
ENSG00000068308.13	ENSG00000068308.13	55593	OTUD5	OTUD5	9.5968	9.25795	9.77104	34.5388	24.2743	27.5336	40.7519	50.6496	64.0369	51.293	55.3501	64.6226
ENSG00000068323.16	ENSG00000068323.16	7030	TFE3	TFE3	2.70954	2.43339	2.44406	31.0471	15.0493	20.5469	41.2941	43.18	35.9561	35.5524	64.5093	46.5275
ENSG00000068354.15	ENSG00000068354.15	4943	TBC1D25	TBC1D25	4.02218	2.81056	2.3084	3.22433	4.06485	3.62938	3.30718	4.77232	5.48874	3.82082	8.27133	5.1665
ENSG00000068366.19	ENSG00000068366.19	2182	ACSL4	ACSL4	8.88648	11.4425	14.5153	18.4304	11.7968	16.8765	19.3556	21.534	25.3655	27.2336	26.359	20.3117
ENSG00000068383.18	ENSG00000068383.18	3632	INPP5A	INPP5A	11.545	11.6483	7.52126	6.46077	6.48079	9.95177	6.7658	8.39781	10.7199	12.5527	13.3512	9.279
ENSG00000068394.10	ENSG00000068394.10	27238	GPKOW	GPKOW	5.17054	4.72327	4.30229	3.15731	5.29729	4.97237	1.05499	0.556362	1.26195	1.01712	2.43793	1.37955
ENSG00000068400.13	ENSG00000068400.13	56850	GRIPAP1	GRIPAP1	15.3665	15.7801	14.9268	19.5924	18.931	17.7718	27.3324	26.5824	24.7246	19.6758	15.7375	24.8511
ENSG00000068438.14	ENSG00000068438.14	24140	FTSJ1	FTSJ1	19.2356	17.6543	17.4184	1.24516	8.36032	6.02681	0.527396	0.347252	1.28596	0.973409	2.31792	1.17283
ENSG00000068489.12	ENSG00000068489.12	55771	PRR11	PRR11	17.9219	14.9553	14.8025	0.802559	1.18339	0.922441	1.03108	1.38728	1.44373	0.673732	0.589155	2.69671
ENSG00000068615.16	ENSG00000068615.16	65055	REEP1	REEP1	0.0506063	0.0512414	0.115703	0	0.0131411	0	0	0	0	0	0	0
ENSG00000068650.18	ENSG00000068650.18	23250	ATP11A	ATP11A	15.2542	11.7414	10.5227	19.1804	11.7693	9.4637	21.485	28.1563	30.2683	17.9316	23.0071	19.2928
ENSG00000068654.15	ENSG00000068654.15	25885	POLR1A	POLR1A	14.2054	15.5961	13.5031	0.158373	1.1699	0.538962	0.0772693	0.0179006	0.0626512	0.534	0.546372	0.606276
ENSG00000068697.6	ENSG00000068697.6	9741	LAPTM4A	LAPTM4A	17.5566	14.0728	16.8126	21.8001	20.1528	21.5466	54.4489	56.6307	68.4068	46.3922	46.3138	44.0612
ENSG00000068724.15	ENSG00000068724.15	57217	TTC7A	TTC7A	15.4442	17.376	16.2881	2.80282	8.10138	6.58493	0.758401	0.921543	1.90486	1.54035	1.74893	1.39566
ENSG00000068745.14	ENSG00000068745.14	51447	IP6K2	IP6K2	12.3897	11.9205	9.9263	15.5212	18.6026	17.8652	13.964	11.336	11.1397	17.9166	15.2206	12.8434
ENSG00000068781.21	ENSG00000068781.21	286749	STON1-GTF2A1L	STON1-GTF2A1L	0	0	0	2.17986e-59	1.99412e-77	0.0138357	1.63031e-103	6.39286e-13	0.0651568	0.0196194	1.9544e-104	0.0630194
ENSG00000068784.12	ENSG00000068784.12	55133	SRBD1	SRBD1	4.14907	5.40746	4.27098	4.42778	3.85417	4.4685	5.62455	4.56129	4.32639	5.59892	4.70801	3.90659
ENSG00000068796.16	ENSG00000068796.16	3796	KIF2A	KIF2A	7.87181	11.7853	13.2398	2.30077	8.53405	4.49334	2.15958	2.11554	1.98639	5.46439	3.06452	3.31421
ENSG00000068831.18	ENSG00000068831.18	10235	RASGRP2	RASGRP2	69.7719	63.9375	63.6029	52.0138	79.5843	75.2533	28.2269	21.1642	27.8931	21.5758	42.3975	29.2669
ENSG00000068878.14	ENSG00000068878.14	23198	PSME4	PSME4	10.9535	9.92291	9.79885	5.93121	8.56933	9.43835	7.17755	12.763	12.0289	10.467	13.2391	9.66396
ENSG00000068885.14	ENSG00000068885.14	57560	IFT80	IFT80	8.13725	11.1909	6.50515	2.22493	4.36525	2.82394	1.44369	1.04977	2.98314	2.3266	1.1604	2.77168
ENSG00000068903.19	ENSG00000068903.19	22933	SIRT2	SIRT2	7.9719	8.03424	7.12857	10.1566	16.572	13.5785	17.3066	13.5604	12.7094	15.5128	13.7924	14.5288
ENSG00000068912.13	ENSG00000068912.13	27248	ERLEC1	ERLEC1	11.739	12.6007	12.315	1.70515	5.81626	4.68666	0.655707	0.553883	1.42057	1.36504	1.10702	1.06408
ENSG00000068971.13	ENSG00000068971.13	5526	PPP2R5B	PPP2R5B	0.423133	0.426672	0.424939	2.79333	7.22075	7.05506	2.04103	1.43689	2.32322	2.12487	2.15105	2.89822
ENSG00000068976.13	ENSG00000068976.13	5837	PYGM	PYGM	0.0717707	0.0726715	0.087159	2.62709	2.05947	2.64103	3.85923	4.12089	2.66793	4.43341	1.83931	2.8863
ENSG00000068985.4	ENSG00000068985.4	8712	PAGE1	PAGE1	0	0	0	0	0	0	0	0	0	0	0	0
ENSG00000069011.15	ENSG00000069011.15	5307	PITX1	PITX1	14.6957	14.0159	15.6337	0	0.0101242	0	0	0	0	0	0	0.0188287
ENSG00000069018.17	ENSG00000069018.17	57113	TRPC7	TRPC7	0	0	0	0	0	0	0	0	0	0	0	0
ENSG00000069020.18	ENSG00000069020.18	375449	MAST4	MAST4	0	0	0	0.196319	0.527826	0.805812	0.383236	1.41229	0.177294	0.678795	0.141616	0.30866
ENSG00000069122.18	ENSG00000069122.18	221395	ADGRF5	ADGRF5	0.00525952	0	0.00529765	0	0	0	0	0	0	0	0	0.00373327
ENSG00000069188.16	ENSG00000069188.16	54549	SDK2	SDK2	2.62301	2.81392	2.33293	0.042856	0.131246	0.0437455	0	0.0143191	0.16931	0.0155487	0.00593282	0.032643
ENSG00000069206.15	ENSG00000069206.15	8756	ADAM7	ADAM7	0	0	0	0	0	0	0	0	0	0	0	0
ENSG00000069248.11	ENSG00000069248.11	55746	NUP133	NUP133	12.8046	14.5302	16.3416	1.02676	3.49038	2.99294	1.04437	1.02389	4.91807	2.10182	1.2609	1.65045
ENSG00000069275.12	ENSG00000069275.12	64710	NUCKS1	NUCKS1	109.148	95.9773	117.272	1.14657	9.82118	4.93027	1.14915	1.26703	7.32679	11.1842	6.40387	4.40459
ENSG00000069329.15	ENSG00000069329.15	55737	VPS35	VPS35	31.424	35.093	28.4229	7.90366	10.7654	8.42781	9.16551	13.9641	24.2551	15.6317	18.1894	14.7224
ENSG00000069345.11	ENSG00000069345.11	10294	DNAJA2	DNAJA2	15.8757	14.1875	13.2786	7.81524	9.22556	8.32555	7.22471	6.73244	23.3819	8.20462	8.16568	8.80186
ENSG00000069399.12	ENSG00000069399.12	602	BCL3	BCL3	2.22705	3.12959	2.49546	65.4457	21.2859	43.914	158	126.754	158.314	132.878	265.709	273.316
ENSG00000069424.14	ENSG00000069424.14	8514	KCNAB2	KCNAB2	102.744	99.4706	93.2357	18.6374	40.8905	29.6662	14.3108	12.0987	15.621	14.5717	17.1043	10.145
ENSG00000069431.10	ENSG00000069431.10	10060	ABCC9	ABCC9	0	0	0	0	0	0.00968916	0	0	0	0	0	0
ENSG00000069482.6	ENSG00000069482.6	51083	GAL	GAL	38.9684	45.3189	40.5309	0	0	0	0	0	0	0	0	0
ENSG00000069493.14	ENSG00000069493.14	29121	CLEC2D	CLEC2D	3.97368	2.02914	3.60977	8.20825	28.9217	16.9246	4.85162	4.64132	4.86128	5.80881	4.09296	6.69304
ENSG00000069509.5	ENSG00000069509.5	139341	FUNDC1	FUNDC1	3.70511	5.87446	3.93138	1.68971	1.74114	1.64701	0.439088	0.4568	0.666899	1.24267	1.19511	0.813484
ENSG00000069535.13	ENSG00000069535.13	4129	MAOB	MAOB	0	0	0	0	0	0.0303495	0	0	0	0	0	0
ENSG00000069667.15	ENSG00000069667.15	6095	RORA	RORA	0	0.0943591	0	0.854615	7.0587	1.87453	0.0146051	0.554792	0.0327861	0.61766	0.4029	1.58086
ENSG00000069696.6	ENSG00000069696.6	1815	DRD4	DRD4	0.221581	0.598298	0.148792	0.0599624	0.0187713	0.112635	0.10815	0.21382	0.239426	0.150031	0.0389654	0.0696816
ENSG00000069702.10	ENSG00000069702.10	7049	TGFBR3	TGFBR3	0.396974	0.234971	0.249941	0.511379	5.84537	1.49554	0.0925829	0.0527986	0.134426	0.931869	0.192773	1.50951
ENSG00000069712.10	ENSG00000069712.10	23285	KIAA1107	KIAA1107	0.0396736	0.120515	0.0999033	0.24189	0.26335	0.166027	0.269769	0.151278	0.129869	0.283266	0.178294	0.0609551
ENSG00000069764.9	ENSG00000069764.9	8399	PLA2G10	PLA2G10	0	0	0	0	0.063074	0	0.0216784	0.0275549	0.0925665	0.119068	0.0191034	0.0256219
ENSG00000069812.11	ENSG00000069812.11	54626	HES2	HES2	0	0	0	0.0228892	0	0.00382505	0.0279118	0	0.00302775	0.0116394	0.00312434	0.00251426
ENSG00000069849.10	ENSG00000069849.10	483	ATP1B3	ATP1B3	187.56	169.797	186.746	1.92991	10.476	8.57956	2.81192	4.29994	8.07826	10.4624	4.13096	4.47737
ENSG00000069869.15	ENSG00000069869.15	4734	NEDD4	NEDD4	0.88958	1.39621	0.769584	0.385068	0.489047	0.31105	0.176251	0.534213	0.479631	0.362939	0.288575	0.543376
ENSG00000069943.9	ENSG00000069943.9	9488	PIGB	PIGB	12.3763	12.2526	15.6029	25.0602	7.98159	12.6051	27.7239	22.734	31.8182	28.5058	21.7038	17.3288
ENSG00000069956.11	ENSG00000069956.11	5597	MAPK6	MAPK6	7.24877	8.65115	6.99459	0.333212	1.24809	0.890499	0.977048	1.39912	1.66264	1.80906	1.05074	1.79657
ENSG00000069966.18	ENSG00000069966.18	10681	GNB5	GNB5	2.96811	2.08271	1.74646	0.591498	4.06018	1.94353	0.0979519	0.20519	0.131504	0.626575	0.181117	0.452491
ENSG00000069974.15	ENSG00000069974.15	5873	RAB27A	RAB27A	42.344	43.1268	39.5272	52.7568	33.5824	34.6702	47.5758	35.102	63.5568	46.4991	45.1183	19.9672
ENSG00000069998.12	ENSG00000069998.12	27440	CECR5	CECR5	17.0282	16.3762	15.0695	1.16334	4.99152	4.33994	0.159056	0.0587251	0.181034	0.179867	0.40094	0.168948
ENSG00000070010.18	ENSG00000070010.18	7353	UFD1L	UFD1L	30.5917	31.1075	33.1188	17.3071	14.0746	14.8484	15.247	15.3892	16.5383	14.8856	20.1945	19.1816
ENSG00000070018.8	ENSG00000070018.8	4040	LRP6	LRP6	0.0351878	0.0779891	0.0571305	0.331346	0.097475	0.180598	0.332545	0.331621	0.274846	0.262626	0.237757	0.26569
ENSG00000070019.4	ENSG00000070019.4	2984	GUCY2C	GUCY2C	0	0	0	0.0700311	0.016466	0.0198137	0.362037	0.247182	0.220857	0.317276	0.350808	0.156965
ENSG00000070031.3	ENSG00000070031.3	6343	SCT	SCT	0	0	0	0	0.11392	0	0	0	0	0	0	0
ENSG00000070047.11	ENSG00000070047.11	57661	PHRF1	PHRF1	5.84419	6.57208	6.675	2.94634	5.7023	4.88805	1.4337	1.57286	2.41996	2.64158	3.02291	3.7041
ENSG00000070061.14	ENSG00000070061.14	8518	IKBKAP	IKBKAP	12.3992	8.4022	11.8902	1.89504	6.15938	3.95526	0.940349	1.1604	3.39245	2.50698	1.07235	1.70028
ENSG00000070081.15	ENSG00000070081.15	4925	NUCB2	NUCB2	538.502	532.258	517.841	3.55892	9.559	9.31201	4.64637	3.08867	43.5038	26.6805	6.51399	5.67175
ENSG00000070087.13	ENSG00000070087.13	5217	PFN2	PFN2	0.16091	0	0.0614966	0.186531	0.481846	0.297015	0.441759	1.26738	1.00826	0.920632	0.316535	0.694205
ENSG00000070159.13	ENSG00000070159.13	5774	PTPN3	PTPN3	0.0132738	0.0134404	0.0267469	0	0	0.00286962	0.029899	0	0	0	0	0
ENSG00000070182.17	ENSG00000070182.17	6710	SPTB	SPTB	0.11372	0.0265788	0.0528897	3.30396	2.19294	2.01898	3.30795	1.81158	2.25831	2.50514	2.96693	2.52108
ENSG00000070190.12	ENSG00000070190.12	27071	DAPP1	DAPP1	3.59162	3.38031	3.0116	34.1908	20.8017	33.2174	20.3347	12.1913	14.8785	16.8608	20.0176	12.3457
ENSG00000070193.4	ENSG00000070193.4	2255	FGF10	FGF10	0	0	0	0	0	0	0	0	0	0	0	0
ENSG00000070214.15	ENSG00000070214.15	23446	SLC44A1	SLC44A1	7.5967	7.10066	8.12037	1.62105	1.61972	1.09985	0.867491	0.600726	1.39193	1.18501	1.26897	0.875644
ENSG00000070269.13	ENSG00000070269.13	54916	TMEM260	TMEM260	3.91899	4.71892	3.41206	6.7467	4.07939	4.48375	4.5316	2.57821	1.99027	2.84101	1.86295	2.22191
ENSG00000070366.13	ENSG00000070366.13	23293	SMG6	SMG6	2.12164	3.49848	3.24579	1.42713	5.41914	3.54015	1.18223	0.943903	1.59588	1.73842	1.11207	3.96167
ENSG00000070367.15	ENSG00000070367.15	10640	EXOC5	EXOC5	18.9065	15.7862	18.2829	3.33426	5.27846	4.53998	2.39228	2.23738	2.97762	3.16695	2.46902	2.18794
ENSG00000070371.15	ENSG00000070371.15	8218	CLTCL1	CLTCL1	19.2136	20.7743	18.5831	1.22852	1.02152	0.636664	1.45315	0.90688	2.87067	1.88215	1.88552	1.09916
ENSG00000070388.11	ENSG00000070388.11	27006	FGF22	FGF22	0.079766	0	0	0.0156246	0.0495695	0.0804939	0.0630192	0.0347772	0	0.0218517	0.0228756	0.0458662
ENSG00000070404.9	ENSG00000070404.9	10272	FSTL3	FSTL3	3.16299	3.27444	4.66471	0.528356	0.719017	1.04757	0.0591568	0.0113099	0.696391	0.374928	0.230965	0.150092
ENSG00000070413.18	ENSG00000070413.18	9993	DGCR2	DGCR2	10.1729	8.31843	10.4129	24.2869	16.321	17.2268	16.1637	16.0598	13.8836	18.0014	32.813	27.8675
ENSG00000070423.17	ENSG00000070423.17	55658	RNF126	RNF126	25.1382	30.5785	29.5678	4.56093	14.8528	10.675	2.13523	0.904308	3.07066	2.17014	3.60592	2.55472
ENSG00000070444.14	ENSG00000070444.14	4335	MNT	MNT	3.36859	5.08909	2.84275	11.8871	9.88309	8.29054	16.5762	23.244	29.5804	18.2007	21.3573	27.6589
ENSG00000070476.14	ENSG00000070476.14	79364	ZXDC	ZXDC	6.8521	6.79407	6.65151	8.98167	8.40187	8.11187	7.10054	6.55078	6.99252	6.21507	5.19241	5.73012
ENSG00000070495.14	ENSG00000070495.14	23210	JMJD6	JMJD6	7.75613	7.37456	6.25723	11.9906	10.0885	11.1705	52.5754	28.382	43.1732	26.0227	34.0991	24.4061
ENSG00000070501.11	ENSG00000070501.11	5423	POLB	POLB	8.10192	6.26645	7.10967	19.8136	11.1377	19.9755	23.9407	27.3073	25.5915	32.4078	24.0376	29.0123
ENSG00000070526.14	ENSG00000070526.14	55808	ST6GALNAC1	ST6GALNAC1	0	0	0.24136	0.0224085	0.698377	0.328395	0.215432	0.120753	0	0.372624	0.0843193	0.20779
ENSG00000070540.12	ENSG00000070540.12	55062	WIPI1	WIPI1	3.60762	3.49157	4.34235	18.8741	18.5731	22.5877	13.4893	9.7077	21.2948	22.3626	34.0868	15.8713
ENSG00000070601.9	ENSG00000070601.9	22844	FRMPD1	FRMPD1	0	0	0.148781	0	0.00471711	0	0	0	0	0.0500618	0	0
ENSG00000070610.14	ENSG00000070610.14	57704	GBA2	GBA2	12.6797	10.8613	8.34783	24.8272	22.7534	20.5985	18.6267	14.8017	23.8492	19.0153	20.8716	23.1118
ENSG00000070614.14	ENSG00000070614.14	3340	NDST1	NDST1	11.6027	15.0428	10.7761	13.5367	5.77548	6.68783	10.0209	13.3518	21.0359	10.9213	15.5792	11.5694
ENSG00000070669.16	ENSG00000070669.16	440	ASNS	ASNS	26.3119	20.8929	23.5319	1.6537	4.0807	3.81519	1.20959	1.10541	1.58269	2.0671	0.979924	1.62474
ENSG00000070718.11	ENSG00000070718.11	10947	AP3M2	AP3M2	5.43959	8.1557	3.6807	0.541649	1.94846	1.26123	0.513474	1.30464	1.73117	2.33928	1.07009	1.64262
ENSG00000070729.13	ENSG00000070729.13	1258	CNGB1	CNGB1	0	0	0	0	0.00539984	0.062274	1.32559	1.35445	0.977254	0.678335	0.802047	1.39401
ENSG00000070731.9	ENSG00000070731.9	10610	ST6GALNAC2	ST6GALNAC2	4.68754	4.64002	4.65828	26.6212	9.45905	15.2845	42.1396	33.8856	28.4803	24.358	45.3791	45.7457
ENSG00000070748.17	ENSG00000070748.17	1103	CHAT	CHAT	0	0	0	0	0	0	0	0	0	0	0	0
ENSG00000070756.13	ENSG00000070756.13	26986	PABPC1	PABPC1	2857.53	2743.47	2469.67	112.768	239.053	185.023	541.407	642.252	799.712	802.184	714.362	779.798
ENSG00000070759.16	ENSG00000070759.16	10420	TESK2	TESK2	0.874926	1.49866	1.47818	3.26504	2.28185	3.14124	2.80424	2.98803	2.9982	3.16169	3.59828	4.87157
ENSG00000070761.7	ENSG00000070761.7	29105	CFAP20	CFAP20	18.2259	21.3991	15.26	2.50141	6.86918	5.64854	6.47036	3.85394	3.24233	5.85955	6.84223	7.18309
ENSG00000070770.8	ENSG00000070770.8	1459	CSNK2A2	CSNK2A2	18.2828	17.3373	14.2741	1.64495	5.08655	3.55243	0.854437	1.0762	1.99974	2.61666	2.03312	1.4618
ENSG00000070778.12	ENSG00000070778.12	11099	PTPN21	PTPN21	0	0.0233675	0.0147677	0	0.0120441	0.162528	0.0463527	0	0	0	0	0
ENSG00000070785.16	ENSG00000070785.16	8891	EIF2B3	EIF2B3	8.12039	9.08816	9.3098	0.272695	1.53327	1.20459	0.0733706	0.106751	0.546263	0.210614	0.0906853	0.361105
ENSG00000070808.15	ENSG00000070808.15	815	CAMK2A	CAMK2A	0	0	0	0.0172688	0	0	0	0	0	0	0	0
ENSG00000070814.17	ENSG00000070814.17	6949	TCOF1	TCOF1	21.995	23.7294	24.919	1.28682	5.69108	3.30701	0.971785	0.983846	1.43788	2.50557	1.74295	2.14861
ENSG00000070831.15	ENSG00000070831.15	998	CDC42	CDC42	56.5617	70.7232	63.6664	84.1687	65.7171	92.8901	58.5284	76.3888	88.1935	84.8137	115.614	66.2409
ENSG00000070882.12	ENSG00000070882.12	26031	OSBPL3	OSBPL3	1.93885	3.22302	3.55829	0.5439	6.15973	1.95503	0.0491658	0.0181586	0.86593	0.196558	0.0910947	0.243991
ENSG00000070886.10	ENSG00000070886.10	2046	EPHA8	EPHA8	0	0	0	0	0	0	0	0	0	0	0	0
ENSG00000070915.9	ENSG00000070915.9	6559	SLC12A3	SLC12A3	0	0	0	0	0.0231447	0.141482	0	0	0	0.162531	0	0
ENSG00000070950.9	ENSG00000070950.9	56852	RAD18	RAD18	6.03048	5.57836	8.49194	0.590141	1.88996	1.02382	0.199353	0.120467	0.807949	0.474527	0.51509	0.408875
ENSG00000070961.15	ENSG00000070961.15	490	ATP2B1	ATP2B1	4.52801	4.30887	3.99932	16.0303	11.5403	10.8179	67.2376	127.443	182.012	95.0442	65.3145	98.5937
ENSG00000070985.13	ENSG00000070985.13	29850	TRPM5	TRPM5	0	0	0	0	0.0364	0.0194967	0.00466014	0.00592339	0	0	0	0
ENSG00000071051.13	ENSG00000071051.13	8440	NCK2	NCK2	16.1499	15.0456	15.3157	9.39525	12.0229	13.4561	10.7812	8.33072	11.4092	19.3623	19.4512	12.156
ENSG00000071054.16	ENSG00000071054.16	9448	MAP4K4	MAP4K4	6.98589	8.31936	7.62218	44.2431	15.9554	21.1566	60.791	65.7613	55.4567	55.279	49.7106	45.2022
ENSG00000071073.12	ENSG00000071073.12	11320	MGAT4A	MGAT4A	8.96645	10.2555	9.23773	5.00627	8.2662	7.08424	4.13493	3.57525	7.34963	6.4742	5.66743	4.89853
ENSG00000071082.10	ENSG00000071082.10	6160	RPL31	RPL31	3039.97	3198.15	3130.74	102.309	518.604	380.506	7.40035	7.48397	32.1106	35.2475	28.2197	25.0687
ENSG00000071127.16	ENSG00000071127.16	9948	WDR1	WDR1	122.183	120.602	128.999	61.3685	64.6075	63.476	98.7102	103.548	130.646	94.2449	221.315	111.201
ENSG00000071189.21	ENSG00000071189.21	23161	SNX13	SNX13	4.63382	4.10365	6.06916	6.56291	5.57271	4.61868	8.93696	9.78639	11.3279	14.3575	8.77632	10.5883
ENSG00000071203.9	ENSG00000071203.9	54860	MS4A12	MS4A12	0	0	0	0	0	0.0283885	0	0	0	0	0	0
ENSG00000071205.11	ENSG00000071205.11	79658	ARHGAP10	ARHGAP10	1.56347	2.40137	2.36402	0.243191	2.23028	2.36727	0	0.00709026	0.0554235	0.893302	0.534965	0.150374
ENSG00000071242.11	ENSG00000071242.11	6196	RPS6KA2	RPS6KA2	0.131652	0.141977	0.141638	0.50327	2.7289	2.44303	0.273506	0.234231	1.34999	1.24864	1.48248	0.615704
ENSG00000071243.15	ENSG00000071243.15	54556	ING3	ING3	6.8864	8.12216	8.95721	6.54148	6.5375	7.22617	8.99175	12.5812	11.4131	14.0548	15.1571	12.7028
ENSG00000071246.10	ENSG00000071246.10	22846	VASH1	VASH1	0.234388	0.209757	0.207356	0.367904	1.18191	0.979139	0.0329524	0.00438703	0.132467	0.0663536	0.0611379	0.0785166
ENSG00000071282.11	ENSG00000071282.11	29995	LMCD1	LMCD1	0	0	0	0.0270728	0.00275084	0.00589978	0.00105269	0	0.00149828	0	0	0
ENSG00000071462.11	ENSG00000071462.11	114049	WBSCR22	WBSCR22	45.6754	52.235	38.4059	2.1114	10.2742	7.13821	1.12111	0.801893	4.32891	3.20025	2.99598	1.87863
ENSG00000071537.13	ENSG00000071537.13	6400	SEL1L	SEL1L	10.9772	12.009	14.3779	10.271	9.29614	7.25115	9.85931	10.6603	11.8101	15.5602	13.2091	14.8325
ENSG00000071539.13	ENSG00000071539.13	9319	TRIP13	TRIP13	18.1577	24.9174	19.8758	0.038536	0.0542923	0.0193783	0.02798	0	0.27355	0.322876	0.150509	0.057872
ENSG00000071553.16	ENSG00000071553.16	537	ATP6AP1	ATP6AP1	41.6537	39.9993	36.8405	26.1747	28.0152	30.9034	18.8804	19.5803	19.4181	21.0918	43.474	22.6704
ENSG00000071564.14	ENSG00000071564.14	6929	TCF3	TCF3	49.3487	50.6585	50.8419	1.57313	10.8567	5.67207	0.359105	0.451805	1.62273	1.52038	1.9338	1.3438
ENSG00000071575.11	ENSG00000071575.11	28951	TRIB2	TRIB2	0.134307	0.10202	0.236588	2.49826	14.284	9.66382	0.129802	0.273335	0.246514	0.738704	0.763019	0.663416
ENSG00000071626.16	ENSG00000071626.16	26528	DAZAP1	DAZAP1	80.5875	74.4442	76.0344	4.42796	18.5096	13.4457	3.23751	3.19241	8.99385	8.62883	6.89317	5.28898
ENSG00000071655.17	ENSG00000071655.17	53615	MBD3	MBD3	18.5677	20.4111	15.9212	1.08684	7.14256	5.09011	0.500722	0.537357	1.56426	1.16554	1.20662	0.855373
ENSG00000071677.1	ENSG00000071677.1	51052	PRLH	PRLH	0	0	0	0	0	0	0	0	0	0	0	0
ENSG00000071794.15	ENSG00000071794.15	6596	HLTF	HLTF	5.9929	5.95604	4.99835	0.208362	1.62284	0.769416	0.90431	1.44944	0.92964	0.214266	0.146156	0.193121
ENSG00000071859.14	ENSG00000071859.14	9130	FAM50A	FAM50A	8.98906	9.63387	12.7989	7.71101	17.611	14.8166	8.52636	6.38228	9.13087	11.3228	13.0362	10.0923
ENSG00000071889.16	ENSG00000071889.16	60343	FAM3A	FAM3A	7.93291	6.9741	7.53372	2.39725	8.10976	6.44493	1.59946	0.851726	2.25381	3.19751	2.6737	1.99944
ENSG00000071894.14	ENSG00000071894.14	29894	CPSF1	CPSF1	76.9885	61.6406	65.4919	11.0369	38.9953	24.1541	3.07549	2.92613	5.02564	4.76837	4.25095	3.76353
ENSG00000071909.18	ENSG00000071909.18	140469	MYO3B	MYO3B	0	0	0	0	0.216395	0.00945662	0.00331172	0.000715771	0.0016141	0.00622862	0	0.00500151
ENSG00000071967.11	ENSG00000071967.11	79901	CYBRD1	CYBRD1	11.3398	7.83759	8.72048	5.50678	2.32484	4.21612	5.44491	6.13092	6.4026	7.09356	9.29751	0.849986
ENSG00000071991.8	ENSG00000071991.8	28513	CDH19	CDH19	0	0	0	0	0	0	0	0.00268203	0.0166787	0	0	0
ENSG00000071994.10	ENSG00000071994.10	5134	PDCD2	PDCD2	44.3574	48.6103	45.9081	4.48443	11.0679	8.03176	1.22376	1.17168	1.5232	2.80317	2.7742	1.27318
ENSG00000072041.16	ENSG00000072041.16	55117	SLC6A15	SLC6A15	0	0	0	0	0	0	0	0	0	0	0	0
ENSG00000072042.12	ENSG00000072042.12	51109	RDH11	RDH11	4.41206	2.98016	2.48154	1.46142	9.10696	8.11866	0.18704	0.156238	0.464431	1.56746	2.10137	0.985456
ENSG00000072062.13	ENSG00000072062.13	5566	PRKACA	PRKACA	14.8882	13.2163	13.211	33.5713	20.2942	24.7078	41.6323	34.4066	29.4514	28.829	32.0855	32.6564
ENSG00000072071.16	ENSG00000072071.16	22859	ADGRL1	ADGRL1	0.550266	0.214083	1.19185	1.30077	2.71772	2.09906	1.87246	1.37634	1.17533	1.29573	1.17226	1.43046
ENSG00000072080.10	ENSG00000072080.10	6694	SPP2	SPP2	0	0	0	0	0	0	0	0	0	0	0	0
ENSG00000072110.13	ENSG00000072110.13	87	ACTN1	ACTN1	29.7038	34.4094	32.7756	100.851	42.2975	66.628	131.043	185.285	175.061	156.74	251.672	155.11
ENSG00000072121.15	ENSG00000072121.15	23503	ZFYVE26	ZFYVE26	2.60597	2.28141	1.72338	1.55843	2.63516	1.77572	1.73767	3.76788	4.64774	2.5055	2.02898	1.52537
ENSG00000072133.10	ENSG00000072133.10	27330	RPS6KA6	RPS6KA6	0	0	0	0	0.00849593	0	0.00216775	0.00091846	0.00514224	0.00297658	0	0.00128104
ENSG00000072134.15	ENSG00000072134.15	22905	EPN2	EPN2	0.486885	2.00927	0.259245	1.53271	8.23933	8.13895	2.8958	1.55405	3.48077	6.44085	3.76273	3.78978
ENSG00000072135.12	ENSG00000072135.12	26469	PTPN18	PTPN18	11.8303	11.7403	11.2336	17.1037	33.3022	32.0873	9.69895	5.91985	13.5172	14.0964	12.2041	10.4392
ENSG00000072163.18	ENSG00000072163.18	55679	LIMS2	LIMS2	0.463807	0.281788	0.131642	0.0937347	0.89401	0.544997	0.463883	0.461292	0.101943	0.107556	0.263581	0.286694
ENSG00000072182.12	ENSG00000072182.12	55515	ASIC4	ASIC4	0	0.0352498	0	0	0.00714319	0.0539799	0	0	0	0	0.0117693	0
ENSG00000072195.14	ENSG00000072195.14	10290	SPEG	SPEG	1.0537	0.632692	0.77541	0.0607086	0.502428	0.328939	0.0905918	0.00900161	0	0.0039722	0.102812	0.118668
ENSG00000072201.13	ENSG00000072201.13	84708	LNX1	LNX1	0.874853	1.03259	0.881196	0.32935	0.473494	0.453217	0.247819	0.209998	0.325055	0.333613	0.115615	0.241211
ENSG00000072210.18	ENSG00000072210.18	224	ALDH3A2	ALDH3A2	12.8198	11.2333	16.7732	0.841233	5.3572	4.60839	0.178618	0.0671278	2.45662	1.13409	0.865013	1.00941
ENSG00000072274.12	ENSG00000072274.12	7037	TFRC	TFRC	179.657	193.183	185.341	1.20705	4.39019	3.50003	3.64229	1.96954	8.44264	6.86486	6.64971	4.45803
ENSG00000072310.16	ENSG00000072310.16	6720	SREBF1	SREBF1	5.44616	10.2399	12.4768	8.58096	8.63618	7.47066	18.3715	27.239	36.3041	21.7441	30.9391	33.8816
ENSG00000072315.3	ENSG00000072315.3	7224	TRPC5	TRPC5	0	0	0	0	0.00799102	0	0	0	0	0	0	0.00362137
ENSG00000072364.12	ENSG00000072364.12	27125	AFF4	AFF4	1.13181	1.12239	2.70479	4.1332	4.87155	3.34576	11.6845	21.9036	22.9922	20.8123	10.9783	14.9513
ENSG00000072401.14	ENSG00000072401.14	7321	UBE2D1	UBE2D1	5.81599	4.0441	4.51611	26.0088	18.2267	26.1078	41.9714	33.5753	25.1723	36.6284	42.1009	29.1981
ENSG00000072415.8	ENSG00000072415.8	64398	MPP5	MPP5	0.947763	1.81685	1.29295	0.310797	0.960331	0.813123	2.5864	1.763	1.95369	2.53179	0.74791	1.94268
ENSG00000072422.16	ENSG00000072422.16	9886	RHOBTB1	RHOBTB1	0.809169	1.48753	1.42757	0.118977	0.114078	0.0698596	0	0	0.0902202	0.0229313	0.0233652	0.00493337
ENSG00000072501.17	ENSG00000072501.17	8243	SMC1A	SMC1A	42.0833	39.8604	44.1723	3.90359	7.58093	3.97891	2.46006	4.4314	6.2716	6.96823	5.46075	5.59513
ENSG00000072506.12	ENSG00000072506.12	3028	HSD17B10	HSD17B10	41.4755	44.2873	38.9894	1.73636	9.71344	7.96048	0.205799	0.284632	1.19685	0.959595	1.37216	0.474196
ENSG00000072518.20	ENSG00000072518.20	2011	MARK2	MARK2	10.233	9.7381	8.1764	30.0154	20.7162	21.7299	27.3668	23.3291	15.6496	25.9487	31.7215	27.5973
ENSG00000072571.19	ENSG00000072571.19	3161	HMMR	HMMR	11.6158	12.8192	12.0894	0	0.10616	0.110145	0	0.108158	0.130689	0.126062	0.0749198	0.0108523
ENSG00000072609.17	ENSG00000072609.17	55743	CHFR	CHFR	15.0169	12.083	18.314	16.6892	16.4174	16.2377	17.7204	13.591	22.7254	22.4413	22.0038	13.9927
ENSG00000072657.8	ENSG00000072657.8	29953	TRHDE	TRHDE	0	0	0	0.00228326	0	0	0	0	0	0	0	0
ENSG00000072682.18	ENSG00000072682.18	8974	P4HA2	P4HA2	0.0274571	0	0.0276562	0.13581	0.232884	0.189495	0.616869	0.782537	0.323237	0.320412	0.490942	0.579959
ENSG00000072694.19	ENSG00000072694.19	2213	FCGR2B	FCGR2B	0.244856	0.154157	0.164281	24.8699	8.2324	16.7081	42.2036	46.2626	23.6693	27.5003	50.1771	43.4751
ENSG00000072736.18	ENSG00000072736.18	4775	NFATC3	NFATC3	13.4051	11.3101	10.4699	6.03552	14.7102	8.35213	5.22224	5.80046	9.39769	12.2933	13.3668	6.79749
ENSG00000072756.16	ENSG00000072756.16	51095	TRNT1	TRNT1	8.8514	9.09842	10.5767	2.2488	5.49322	5.02882	2.26137	1.69456	3.37557	1.97735	1.81458	2.43251
ENSG00000072778.19	ENSG00000072778.19	37	ACADVL	ACADVL	121.527	144.327	131.456	54.0546	128.99	112.768	65.9167	44.3454	67.3351	63.9134	72.5815	68.2282
ENSG00000072786.12	ENSG00000072786.12	6793	STK10	STK10	30.133	30.8778	32.4432	81.8459	62.5776	69.0006	165.657	220.001	181.858	184.289	188.467	182.304
ENSG00000072803.17	ENSG00000072803.17	23291	FBXW11	FBXW11	7.05511	9.49471	8.99942	3.74308	6.10396	4.96493	3.16059	2.21117	4.31395	4.46746	4.14424	3.03215
ENSG00000072818.11	ENSG00000072818.11	9744	ACAP1	ACAP1	33.7779	36.5967	39.8411	60.3516	83.9852	94.0118	54.7722	36.4857	65.3544	86.9663	95.9485	57.1516
ENSG00000072832.14	ENSG00000072832.14	1400	CRMP1	CRMP1	0	0	0	0.0212731	0.0699316	0.0698119	0	0	0	0	0	0
ENSG00000072840.12	ENSG00000072840.12	2121	EVC	EVC	0	0	0	0.0272725	0.18451	0.092468	0.000693184	0	0	0.0038073	0	0.0636874
ENSG00000072849.10	ENSG00000072849.10	51009	DERL2	DERL2	8.89767	6.84837	8.54424	15.0196	18.368	19.9472	10.8176	9.72051	12.6771	10.1168	11.4622	9.80668
ENSG00000072858.10	ENSG00000072858.10	54847	SIDT1	SIDT1	0.232382	0.235749	0.467374	0.711214	4.00753	1.97701	0.0287791	0.211408	0.263066	0.702269	0.280149	0.622761
ENSG00000072864.12	ENSG00000072864.12	54820	NDE1	NDE1	22.1561	19.5444	21.1725	20.9442	16.687	21.1353	47.0063	42.0088	55.1437	81.0139	96.1767	50.7108
ENSG00000072952.18	ENSG00000072952.18	10335	MRVI1	MRVI1	0.0461478	0.0467269	0.0767563	12.6636	4.80245	6.42387	11.8238	8.38859	13.1399	6.17571	9.508	4.73574
ENSG00000072954.6	ENSG00000072954.6	79041	TMEM38A	TMEM38A	0.176664	0.817084	0.847049	0.768147	0.401617	1.24191	0.199137	0.210522	0.211051	0.453403	0.633862	0.391284
ENSG00000072958.8	ENSG00000072958.8	8907	AP1M1	AP1M1	53.8086	44.0835	41.9142	14.5305	24.0916	21.5525	12.6656	8.50452	16.1464	20.1336	29.6344	13.9766
ENSG00000073008.14	ENSG00000073008.14	5817	PVR	PVR	6.73275	7.35168	7.73921	0.637019	0.905026	1.22545	0.259339	0.536785	0.765784	1.14559	1.38644	0.481651
ENSG00000073050.11	ENSG00000073050.11	7515	XRCC1	XRCC1	13.8883	12.2335	14.4801	7.72707	6.88749	8.04548	4.31345	3.13231	5.90588	4.08722	7.27422	4.19348
ENSG00000073060.15	ENSG00000073060.15	949	SCARB1	SCARB1	26.6556	23.1357	26.0844	0.636324	1.28368	1.02009	0.448777	0.305042	0.835023	0.249816	0.918338	0.875257
ENSG00000073067.13	ENSG00000073067.13	54905	CYP2W1	CYP2W1	0	0	0	0	0	0	0.017534	0.0146245	0.00994078	0.00451078	0.00144593	0.00388264
ENSG00000073111.13	ENSG00000073111.13	4171	MCM2	MCM2	73.2402	63.9723	62.3348	0.394703	0.950591	0.661373	0.0794684	0.306569	1.24013	0.588019	0.35658	0.687743
ENSG00000073146.15	ENSG00000073146.15	54456	MOV10L1	MOV10L1	0.0710029	0	0	0.00670854	0.06133	0.0193057	0.00639699	0	0.0201682	0.0133203	0.0209432	0
ENSG00000073150.13	ENSG00000073150.13	56666	PANX2	PANX2	0.125155	0.111439	0.166785	12.1342	5.59945	7.62199	11.5112	10.555	11.0354	11.6496	19.4154	17.5826
ENSG00000073169.13	ENSG00000073169.13	83642	SELO	SELO	336.352	321.876	358.098	11.4293	15.914	13.9151	104.864	74.5059	116.014	99.3928	107.191	58.764
ENSG00000073282.12	ENSG00000073282.12	8626	TP63	TP63	0.183935	0	0	0.0223104	0.0422626	0.0107923	0.012181	0	0	0	0	0
ENSG00000073331.17	ENSG00000073331.17	80216	ALPK1	ALPK1	4.68495	6.26055	6.99902	30.7539	10.4035	20.5993	32.3162	28.7459	43.6727	45.1208	31.8322	26.6019
ENSG00000073350.13	ENSG00000073350.13	3993	LLGL2	LLGL2	2.46578	3.17298	1.9724	2.61829	9.99612	5.09665	0.105354	0.480341	0.290183	0.930682	1.04592	0.528883
ENSG00000073417.14	ENSG00000073417.14	5151	PDE8A	PDE8A	1.88679	1.8679	1.892	0.816138	3.51631	3.0191	1.55713	1.27194	1.89668	1.63676	0.864069	1.43009
ENSG00000073464.11	ENSG00000073464.11	1183	CLCN4	CLCN4	0.0779391	0.0828349	0.11766	0.739992	1.01101	0.734693	0.210248	0.275312	2.16373	2.82312	2.504	1.53399
ENSG00000073536.17	ENSG00000073536.17	54475	NLE1	NLE1	15.2009	14.0495	15.3646	0.124512	1.16847	0.556412	0	0.082583	0.0484255	0.0629705	0.0808253	0.0927589
ENSG00000073578.16	ENSG00000073578.16	6389	SDHA	SDHA	31.9442	28.2392	36.1292	3.18478	12.9343	11.3422	2.01354	1.28912	2.93	3.91936	5.03874	3.40844
ENSG00000073584.18	ENSG00000073584.18	6605	SMARCE1	SMARCE1	45.109	41.5808	49.0541	8.47402	21.8327	19.4243	3.1741	2.60764	6.55064	7.97993	5.87286	4.58794
ENSG00000073598.5	ENSG00000073598.5	54752	FNDC8	FNDC8	1.16876	1.0355	0.809347	0.0395489	0.0371426	0.099207	0	0	0	0	0.0128459	0
ENSG00000073605.18	ENSG00000073605.18	55876	GSDMB	GSDMB	3.16494	3.15716	1.69131	2.14403	16.8757	14.4651	1.00539	0.585531	0.96097	2.88718	1.5552	1.35301
ENSG00000073614.11	ENSG00000073614.11	5927	KDM5A	KDM5A	11.1666	9.44671	7.15555	9.84221	8.41728	8.28952	22.0828	16.9666	19.87	21.2364	27.7198	15.4311
ENSG00000073670.13	ENSG00000073670.13	4185	ADAM11	ADAM11	0.326585	0.234267	0.112265	0.0273941	0.272331	0.199121	0.0195145	0	0	0.0118056	0.0613581	0.046344
ENSG00000073711.10	ENSG00000073711.10	5523	PPP2R3A	PPP2R3A	0.0523804	0.0397783	0.0131901	0.0509611	0.0581264	0.0769854	0.0681118	0.170241	0.0745698	0.0899262	0.0554033	0.124242
ENSG00000073712.14	ENSG00000073712.14	10979	FERMT2	FERMT2	0	0	0	0	0.108128	0.0109428	0.0293901	0.00378576	0	0	0	0
ENSG00000073734.8	ENSG00000073734.8	8647	ABCB11	ABCB11	0	0.0334041	0	0.0104743	0.0447599	0.00914255	0.0198008	0.00480104	0.131143	0.0207459	0.0291147	0.0357176
ENSG00000073737.16	ENSG00000073737.16	10170	DHRS9	DHRS9	0.637663	0.861178	0.624452	14.5103	9.02507	10.5721	5.15952	4.97401	4.23777	6.42465	9.98034	9.59169
ENSG00000073754.5	ENSG00000073754.5	922	CD5L	CD5L	0.0434827	0	0.087596	0	0	0	0	0	0	0	0	0
ENSG00000073756.11	ENSG00000073756.11	5743	PTGS2	PTGS2	0.185329	0.125398	0.54208	11.2054	5.09234	5.67873	297.908	64.8112	25.044	270.929	147.72	120.703
ENSG00000073792.15	ENSG00000073792.15	10644	IGF2BP2	IGF2BP2	0	0	0	0.102813	0.167379	0.337355	0.146878	0.0236938	0.158854	0.23635	0.0991627	0.12834
ENSG00000073803.13	ENSG00000073803.13	9175	MAP3K13	MAP3K13	9.7102	12.488	8.8123	3.3661	1.60984	1.32938	4.6081	4.39449	5.53368	2.87062	4.94784	1.50031
ENSG00000073849.14	ENSG00000073849.14	6480	ST6GAL1	ST6GAL1	7.79449	10.1518	6.72958	4.23331	18.4326	10.471	1.39847	1.37913	3.98403	4.66242	3.72636	4.33809
ENSG00000073861.2	ENSG00000073861.2	30009	TBX21	TBX21	0	0	0	1.36473	14.8685	5.94377	0.00729032	0.0426882	0.0477656	0.150157	0.14776	0.629004
ENSG00000073905.8	ENSG00000073905.8	642585	VDAC1P1	VDAC1P1	3.84681	3.61119	4.03285	0.0177403	0.149926	0.0798141	0.0602796	0.10216	0.285985	0.367871	0.433613	0.191042
ENSG00000073910.19	ENSG00000073910.19	10129	FRY	FRY	11.0173	9.8297	8.91763	19.3275	19.4977	26.5207	14.8651	22.3789	15.8806	24.9728	31.383	16.7394
ENSG00000073921.17	ENSG00000073921.17	8301	PICALM	PICALM	30.5492	25.6369	24.5843	131.565	53.7504	68.3743	265.97	262.731	259.092	359.503	311.738	299.249
ENSG00000073969.18	ENSG00000073969.18	4905	NSF	NSF	7.60581	11.995	10.7238	2.80962	4.28321	3.24992	1.9081	1.87875	2.32493	2.76157	2.27654	2.37952
ENSG00000074047.20	ENSG00000074047.20	2736	GLI2	GLI2	0	0	0	0	0	0	0.00131213	0	0	0	0	0
ENSG00000074054.17	ENSG00000074054.17	23332	CLASP1	CLASP1	5.03226	3.74006	4.30696	3.52592	5.15169	4.07026	2.75726	4.39119	3.53583	4.85206	3.39722	4.16386
ENSG00000074071.13	ENSG00000074071.13	65993	MRPS34	MRPS34	101.141	95.9065	98.9101	2.44028	11.4866	9.61505	0.844456	0.473835	1.4454	1.65743	2.13398	1.28988
ENSG00000074181.8	ENSG00000074181.8	4854	NOTCH3	NOTCH3	0.030596	0.247219	0.0238974	0.0170318	0.0491223	0.0132046	0.0803395	0.142425	0.00871243	0.0201179	0.0558887	0
ENSG00000074201.8	ENSG00000074201.8	1207	CLNS1A	CLNS1A	208.019	192.338	208.838	2.53726	13.4315	11.3434	0.190616	0.0403145	2.4969	1.71647	1.17704	1.06475
ENSG00000074211.13	ENSG00000074211.13	5522	PPP2R2C	PPP2R2C	0	0	0	0	0	0	0	0	0	0	0	0
ENSG00000074219.13	ENSG00000074219.13	8463	TEAD2	TEAD2	0	0	0	0.0855885	0.149291	0.0860201	0.124762	0.101942	0	0.0382259	0.0235602	0.0631951
ENSG00000074266.17	ENSG00000074266.17	8726	EED	EED	8.94907	7.42692	7.80796	2.43772	4.90649	4.60605	0.830931	1.29952	1.26744	2.00109	1.26017	0.998508
ENSG00000074276.10	ENSG00000074276.10	54825	CDHR2	CDHR2	0	0.0203052	0	0.0388993	0.0678552	0.117988	0.167277	0.0582704	0.0342487	0.0220278	0.181498	0.0543506
ENSG00000074317.10	ENSG00000074317.10	6620	SNCB	SNCB	0	0	0	0	0	0	0	0	0	0	0	0
ENSG00000074319.12	ENSG00000074319.12	7251	TSG101	TSG101	33.0111	30.0103	21.8864	18.055	14.2536	19.6217	51.0782	79.5293	146.999	57.4787	90.7333	62.3635
ENSG00000074356.16	ENSG00000074356.16	55421	NCBP3	NCBP3	16.056	16.9245	18.8062	12.0464	12.2553	10.3068	4.63171	4.32814	9.08953	19.6075	7.60545	10.6137
ENSG00000074370.17	ENSG00000074370.17	489	ATP2A3	ATP2A3	37.7093	46.1258	42.8498	59.2937	104.924	99.418	35.5261	28.3962	64.5358	53.8044	70.6569	50.3887
ENSG00000074410.13	ENSG00000074410.13	771	CA12	CA12	0	0	0	0.0508918	0	0.036791	0.130776	0.139902	0.0649052	0.0992381	0.0120005	0.193795
ENSG00000074416.13	ENSG00000074416.13	11343	MGLL	MGLL	15.8933	27.5595	16.4465	0.251228	1.00471	1.48602	0.07281	0.0232708	0.409761	0.416286	0.294668	0.105421
ENSG00000074527.11	ENSG00000074527.11	59277	NTN4	NTN4	0	0	0	0.0386443	0.0545151	0.0268899	0	0.0148871	0	0	0.00446025	0.0415289
ENSG00000074582.12	ENSG00000074582.12	617	BCS1L	BCS1L	41.7873	39.9234	34.1894	0.9961	7.27679	4.96957	0.444186	1.28288	0.539987	0.644283	1.25327	0.871976
ENSG00000074590.13	ENSG00000074590.13	9891	NUAK1	NUAK1	0	0	0	0.0580129	0.112823	0.123414	0	0	0.206803	0.00357913	0.00229696	0.0215651
ENSG00000074603.18	ENSG00000074603.18	54878	DPP8	DPP8	7.75313	12.4219	9.94906	6.54794	7.34052	7.103	5.02344	4.06725	5.0814	4.31067	11.2475	6.82137
ENSG00000074621.13	ENSG00000074621.13	9187	SLC24A1	SLC24A1	2.6154	1.79308	2.04385	0.213407	1.04387	0.745377	0.260909	0.67613	0.87673	0.82685	0.336734	0.528053
ENSG00000074657.13	ENSG00000074657.13	55205	ZNF532	ZNF532	0	0	0	0.24868	1.55476	0.653692	0.0514286	0.0590764	0.199452	0.0195349	0.0603152	0.369146
ENSG00000074660.15	ENSG00000074660.15	8578	SCARF1	SCARF1	0.0715306	0.108644	0	13.0242	5.66235	7.45233	9.72101	13.3859	10.531	8.74715	10.8854	9.16212
ENSG00000074695.5	ENSG00000074695.5	3998	LMAN1	LMAN1	36.1889	38.4086	36.3865	0.401072	3.28426	1.77336	0.089029	0.275049	0.664727	0.547137	0.2147	0.906833
ENSG00000074696.12	ENSG00000074696.12	51495	HACD3	HACD3	23.8031	24.6591	22.4594	0.324252	2.57936	1.26871	0	0.0376592	0.250844	0.148743	0.0878158	0.209177
ENSG00000074706.13	ENSG00000074706.13	26034	IPCEF1	IPCEF1	2.5026	1.27746	1.92126	7.38753	8.85948	8.87106	7.95816	7.14487	8.25449	9.96747	13.254	7.16118
ENSG00000074755.14	ENSG00000074755.14	23140	ZZEF1	ZZEF1	2.94374	4.43673	3.62927	11.1235	12.5376	8.77263	12.8393	16.506	13.542	14.6932	16.3623	14.3553
ENSG00000074771.3	ENSG00000074771.3	50508	NOX3	NOX3	0	0	0	0	0	0	0	0	0	0	0	0
ENSG00000074800.13	ENSG00000074800.13	2023	ENO1	ENO1	704.558	727.404	710.078	31.4439	74.5035	62.8165	13.4798	12.8148	32.5717	18.8983	26.5741	16.8512
ENSG00000074803.17	ENSG00000074803.17	6557	SLC12A1	SLC12A1	0	0	0	8.14894	0.116302	0.130609	1.04817	0.507453	0.554556	0.706049	0.325846	17.0987
ENSG00000074842.7	ENSG00000074842.7	56005	MYDGF	MYDGF	85.417	91.4435	88.1881	1.56109	8.36944	7.02058	0.135185	0.13473	0.724148	0.658882	0.742938	0.442309
ENSG00000074855.10	ENSG00000074855.10	57719	ANO8	ANO8	0.13121	0.20568	0.294622	0.38228	1.73111	1.14233	0.0174923	0.0925064	0.0516154	0.0556913	0.0309483	0.0689143
ENSG00000074935.13	ENSG00000074935.13	51175	TUBE1	TUBE1	5.97314	5.34297	5.57132	0.538853	2.45575	1.60786	0.124804	0.321308	0.277161	0.44139	0.141932	0.247019
ENSG00000074964.16	ENSG00000074964.16	55160	ARHGEF10L	ARHGEF10L	0.309987	0.903117	0.126421	1.17376	1.9087	1.68703	0.00839228	0.0311923	0.0119444	0.00842384	0.054351	0.0728973
ENSG00000074966.10	ENSG00000074966.10	7294	TXK	TXK	0	0.092335	0	0.854843	5.0915	5.26077	0.0717448	0.600777	0.136196	1.68146	0.598213	0.707435
ENSG00000075035.9	ENSG00000075035.9	9671	WSCD2	WSCD2	0	0	0	0.00716654	0.00673129	0	0	0	0	0	0	0
ENSG00000075043.17	ENSG00000075043.17	3785	KCNQ2	KCNQ2	0	0	0	0.0558521	0.080331	0	0	0	0	0.0597954	0	0
ENSG00000075073.14	ENSG00000075073.14	6865	TACR2	TACR2	0	0	0	0.0156051	0.0576525	0.0313561	0.0343103	0.0145313	0.0319897	0.0314051	0.0201547	0.0135119
ENSG00000075089.9	ENSG00000075089.9	64431	ACTR6	ACTR6	5.80369	8.99329	12.4351	1.62287	4.16352	2.75648	0.463705	0.341282	0.59817	0.779372	0.36059	0.766136
ENSG00000075131.9	ENSG00000075131.9	54962	TIPIN	TIPIN	10.045	13.5324	12.6898	0.0373729	0.52794	0.361394	0.00459684	0.0272537	0.448029	0.206027	0.130126	0.0506453
ENSG00000075142.13	ENSG00000075142.13	6717	SRI	SRI	27.8261	31.9445	30.9407	16.5396	27.2695	30.3348	7.16147	6.84453	6.67114	12.0992	14.6643	5.14225
ENSG00000075151.20	ENSG00000075151.20	8672	EIF4G3	EIF4G3	13.4983	9.03838	10.3797	6.14845	6.04418	5.56246	9.27309	7.8922	8.38246	6.43907	8.69188	7.41774
ENSG00000075188.8	ENSG00000075188.8	79023	NUP37	NUP37	23.8191	19.122	18.5608	0.719606	2.63434	1.8426	0.313857	0.14004	0.248919	0.649858	0.500653	0.192415
ENSG00000075213.10	ENSG00000075213.10	10371	SEMA3A	SEMA3A	0.0368201	0.0372822	0.0370871	0	0.0475607	0.00301575	0.00736487	0	0.0104735	0	0	0.0025442
ENSG00000075218.18	ENSG00000075218.18	51512	GTSE1	GTSE1	6.08593	5.74371	5.84892	0.137458	0.331216	0.0900612	0.14716	0.0529037	0.362662	0.226894	0.20612	0.136135
ENSG00000075223.13	ENSG00000075223.13	10512	SEMA3C	SEMA3C	0	0	0	0.85656	1.1395	0.904368	0.728197	0.511835	1.61066	1.40506	1.81703	0.641193
ENSG00000075234.16	ENSG00000075234.16	55020	TTC38	TTC38	1.46498	1.68584	1.26567	2.75808	14.5587	11.4465	1.26574	0.288206	0.916909	1.24022	1.79535	1.15702
ENSG00000075239.13	ENSG00000075239.13	38	ACAT1	ACAT1	118.189	90.7309	111.853	1.26912	2.79409	2.2791	0.907879	1.5161	3.90472	2.08977	1.40539	0.727701
ENSG00000075240.16	ENSG00000075240.16	23151	GRAMD4	GRAMD4	70.6728	87.7701	71.8773	2.30498	5.62748	4.18357	0.407519	0.382987	3.06897	1.49036	2.34949	0.379589
ENSG00000075275.16	ENSG00000075275.16	9620	CELSR1	CELSR1	0.602052	0.195276	0.155881	0.0381979	0.223314	0.103609	0.00534051	0.00588655	0.00439432	0.0563136	0.0493117	0.0361073
ENSG00000075290.7	ENSG00000075290.7	7479	WNT8B	WNT8B	0.0452859	0.0458542	0.0456143	0.0124094	0.0466208	0.0374175	0.00904747	0.0115	0.0128772	0	0.0079728	0
ENSG00000075292.18	ENSG00000075292.18	27332	ZNF638	ZNF638	25.6095	16.4981	22.221	15.8479	18.0874	19.7888	25.5579	20.3397	18.6245	26.2047	18.2101	16.4809
ENSG00000075303.12	ENSG00000075303.12	55972	SLC25A40	SLC25A40	21.7237	17.5919	20.0275	6.63973	9.47323	6.87082	4.49172	3.88766	6.43619	7.12973	4.88087	1.7834
ENSG00000075336.11	ENSG00000075336.11	29090	TIMM21	TIMM21	49.2587	45.1907	44.3184	0.578497	3.90718	2.85049	0.0446038	0.113567	0.184438	0.375153	0.377528	0.265547
ENSG00000075340.22	ENSG00000075340.22	119	ADD2	ADD2	0.166324	0.257456	0.167587	0.0106047	0.141289	0.252835	0.09934	0.000807193	0.0903351	0.0874509	0.0603004	0.0173213
ENSG00000075388.3	ENSG00000075388.3	2249	FGF4	FGF4	0	0	0	0	0	0	0	0	0	0	0	0
ENSG00000075391.16	ENSG00000075391.16	9462	RASAL2	RASAL2	0.962757	1.83686	1.52721	0.0217881	0.209589	0.0877801	0.00266591	0.000770133	0.00379437	0.0734805	0.0142548	0
ENSG00000075399.12	ENSG00000075399.12	9605	VPS9D1	VPS9D1	0.406383	0.754295	4.93443	12.097	6.12893	13.2522	18.271	18.7763	16.6629	10.5223	4.70411	19.2183
ENSG00000075407.17	ENSG00000075407.17	7587	ZNF37A	ZNF37A	4.2079	3.53509	3.81183	0.421917	1.59811	0.718058	0.15146	0.0993977	0.226047	0.309959	0.154181	0.265868
ENSG00000075413.17	ENSG00000075413.17	4140	MARK3	MARK3	16.1849	22.8587	23.3592	25.2989	37.5404	39.4454	31.7544	26.626	32.3788	40.4446	29.2693	24.2017
ENSG00000075415.12	ENSG00000075415.12	5250	SLC25A3	SLC25A3	188.156	183.924	178.241	28.5034	54.8957	45.5782	28.6805	22.3996	25.9686	31.4156	39.9649	24.6328
ENSG00000075420.12	ENSG00000075420.12	64778	FNDC3B	FNDC3B	23.9382	18.6458	21.9901	12.1531	9.20569	10.2724	20.3969	24.9087	12.6971	14.9963	20.5279	21.9398
ENSG00000075426.11	ENSG00000075426.11	2355	FOSL2	FOSL2	3.59487	8.76023	12.3715	53.3655	23.3591	29.7547	68.8988	154.365	70.8854	81.0935	181.9	233.378
ENSG00000075429.8	ENSG00000075429.8	27091	CACNG5	CACNG5	0	0	0	0	0	0	0	0	0	0	0	0
ENSG00000075461.5	ENSG00000075461.5	27092	CACNG4	CACNG4	0	0	0	0	0	0	0.0108718	0	0	0	0.00479023	0
ENSG00000075539.13	ENSG00000075539.13	285527	FRYL	FRYL	6.38209	8.45637	9.13874	5.03491	6.73981	5.57565	8.17632	8.42884	9.29314	10.7692	6.45078	12.0817
ENSG00000075568.16	ENSG00000075568.16	23505	TMEM131	TMEM131	8.22257	10.64	7.91962	4.40073	7.94026	7.26513	4.37055	4.26825	4.67333	8.12868	6.45413	6.87423
ENSG00000075618.17	ENSG00000075618.17	6624	FSCN1	FSCN1	0.249447	0.0849746	0.503076	0.499299	0.508587	0.706803	0.622266	0.56518	0.360907	0.914115	0.9879	0.784104
ENSG00000075624.13	ENSG00000075624.13	60	ACTB	ACTB	2117.97	2091.42	1937.54	1475.12	1418.76	1610.4	3154.94	3021.62	4398.02	3490.36	3243.99	3010.56
ENSG00000075643.5	ENSG00000075643.5	55034	MOCOS	MOCOS	0	0	0	0.00402584	0.00756293	0.00405412	0	0.00319341	0.0113464	0.000663419	0.00659926	0.0047967
ENSG00000075651.15	ENSG00000075651.15	5337	PLD1	PLD1	5.67488	6.08935	18.8607	1.11893	1.01628	3.4112	1.05627	1.02567	1.27907	1.96994	1.9332	1.19848
ENSG00000075673.11	ENSG00000075673.11	479	ATP12A	ATP12A	0	0	0	0	0	0	0	0	0	0	0	0
ENSG00000075702.16	ENSG00000075702.16	284403	WDR62	WDR62	3.77704	4.4424	3.70148	0.0791893	0.14698	0.146814	0.0564118	0.218159	0.140023	0.107046	0.0701204	0.0757935
ENSG00000075711.20	ENSG00000075711.20	1739	DLG1	DLG1	9.99713	11.7678	7.4206	2.16356	6.51434	3.9058	1.23238	1.50407	2.32514	2.91809	2.27514	2.65317
ENSG00000075785.12	ENSG00000075785.12	7879	RAB7A	RAB7A	124.618	116.853	130.693	99.6435	59.1325	71.2184	252.539	329.422	262.536	308.564	480.141	317.216
ENSG00000075790.10	ENSG00000075790.10	55973	BCAP29	BCAP29	26.5834	27.6008	60.8289	1.41658	4.75945	4.06698	0.387265	1.26876	1.57682	1.50752	5.37272	1.27298
ENSG00000075826.16	ENSG00000075826.16	25956	SEC31B	SEC31B	8.28394	6.18615	5.76571	1.32686	7.41771	4.1706	0.552836	0.63477	1.04578	0.98001	0.722897	1.21532
ENSG00000075856.11	ENSG00000075856.11	9733	SART3	SART3	21.2629	14.6498	22.8905	3.65213	8.08281	6.04263	1.45559	1.29701	3.57466	3.14571	2.76255	3.17035
ENSG00000075884.12	ENSG00000075884.12	55843	ARHGAP15	ARHGAP15	47.8054	42.621	50.3255	41.2668	32.2413	37.2169	100.157	87.699	68.2357	90.7001	51.2278	84.8269
ENSG00000075886.10	ENSG00000075886.10	113457	TUBA3D	TUBA3D	0	0.0652366	0	0.0350139	0.143351	0.222851	0.0144708	0.0410213	0.0183062	0.132337	0.113083	0.0380785
ENSG00000075891.21	ENSG00000075891.21	5076	PAX2	PAX2	0	0.0292532	0	0	0.0599221	0.0882878	0	0	0	0.111034	0.0508985	0.0105892
ENSG00000075914.12	ENSG00000075914.12	23016	EXOSC7	EXOSC7	40.2351	54.9173	34.9947	0.734841	4.1359	3.58254	0.141948	0.0617398	0.430254	0.286201	0.578464	0.236792
ENSG00000075945.12	ENSG00000075945.12	22920	KIFAP3	KIFAP3	2.39807	1.72508	2.41331	0.425986	2.0471	2.22496	0.229683	0.151446	0.346419	0.608016	0.46932	0.235507
ENSG00000075975.15	ENSG00000075975.15	23609	MKRN2	MKRN2	11.6639	11.8373	10.6179	3.98551	5.69891	4.56259	3.08843	2.28235	2.94598	3.4787	3.27419	2.66244
ENSG00000076003.4	ENSG00000076003.4	4175	MCM6	MCM6	67.3502	66.5766	69.7851	0.35307	1.35899	1.21922	0.195527	0.801181	0.980963	1.26916	0.598754	0.708676
ENSG00000076043.9	ENSG00000076043.9	25996	REXO2	REXO2	32.6053	29.9341	27.2349	1.47501	7.02903	5.44094	0.53558	0.838114	1.73146	1.1003	0.592811	0.809823
ENSG00000076053.10	ENSG00000076053.10	10179	RBM7	RBM7	10.1478	10.3789	8.51645	5.72759	5.16657	5.1548	20.3069	16.8181	19.3376	21.7073	17.3247	23.812
ENSG00000076067.11	ENSG00000076067.11	5939	RBMS2	RBMS2	0.438898	0.32807	0.351138	0.590341	0.422057	0.390475	0.197195	0.20315	0.273454	0.303571	0.0781416	0.474676
ENSG00000076108.11	ENSG00000076108.11	11176	BAZ2A	BAZ2A	21.2363	14.7541	13.0582	30.6521	26.4745	21.7652	64.1867	81.4247	70.8095	77.3628	83.9849	111.986
ENSG00000076201.14	ENSG00000076201.14	25930	PTPN23	PTPN23	4.58458	4.6482	4.87691	2.21256	4.49465	3.20875	2.12198	2.67766	2.7133	2.14494	2.88848	2.75767
ENSG00000076242.14	ENSG00000076242.14	4292	MLH1	MLH1	26.7448	24.635	22.9407	1.51648	4.43917	2.77082	1.50256	4.08702	5.69173	3.20683	2.66422	3.49529
ENSG00000076248.10	ENSG00000076248.10	7374	UNG	UNG	35.1437	34.952	35.8789	0.356574	2.37243	1.52142	0.0285769	0.0968692	0.157915	0.0784832	0.0733279	0.20643
ENSG00000076258.9	ENSG00000076258.9	2329	FMO4	FMO4	0.962888	0.421232	1.49264	0.111766	0.659775	0.2163	0.0632637	0.102345	0.109704	0.187998	0.0452734	0
ENSG00000076321.10	ENSG00000076321.10	27252	KLHL20	KLHL20	2.99863	3.98333	3.65778	0.8387	2.5355	1.87807	0.252509	0.355836	0.946029	0.707467	0.56296	0.348862
ENSG00000076344.15	ENSG00000076344.15	8786	RGS11	RGS11	0	0	0	0	0	0	0.00609742	0	0.0064657	0.00450506	0.0120095	0.00536914
ENSG00000076351.12	ENSG00000076351.12	113235	SLC46A1	SLC46A1	0.0501961	0.237635	0	0.565276	2.71915	1.58266	0.242844	0.233568	0.166231	0.232284	0.0852276	0.327583
ENSG00000076356.6	ENSG00000076356.6	5362	PLXNA2	PLXNA2	0	0	0	1.93622	0.570977	0.948824	1.10201	1.08907	2.11926	2.58119	2.1838	2.75846
ENSG00000076382.16	ENSG00000076382.16	10615	SPAG5	SPAG5	28.4345	28.3076	23.8528	0.241246	1.03689	0.882806	1.0132	1.00574	0.900005	1.43431	0.913762	1.32982
ENSG00000076513.16	ENSG00000076513.16	88455	ANKRD13A	ANKRD13A	23.2132	20.9543	22.9913	60.8913	35.2384	46.1596	71.2421	63.5812	99.3179	87.5209	66.1597	69.876
ENSG00000076554.15	ENSG00000076554.15	7163	TPD52	TPD52	14.6685	19.1683	20.808	0.663768	4.51844	2.06414	0.0426466	0.0185972	0.041656	0.699353	0.541766	0.106959
ENSG00000076555.15	ENSG00000076555.15	32	ACACB	ACACB	1.57544	1.10549	3.28182	0.548174	4.02779	3.31417	0.713203	0.817058	0.24689	1.70471	2.06201	0.639285
ENSG00000076604.14	ENSG00000076604.14	9618	TRAF4	TRAF4	6.1141	5.86644	6.66467	0.392703	2.5251	1.85845	1.62371	1.15108	1.56164	1.79644	3.17394	4.19713
ENSG00000076641.4	ENSG00000076641.4	55824	PAG1	PAG1	0.75673	1.58644	3.9031	2.42582	5.29283	4.25796	30.2159	49.0523	18.5545	21.9814	25.8844	27.1154
ENSG00000076650.6	ENSG00000076650.6	55094	GPATCH1	GPATCH1	3.05444	4.84861	4.36734	0.970498	2.40468	1.5269	1.19037	0.466933	0.409024	0.68595	0.935969	1.14616
ENSG00000076662.9	ENSG00000076662.9	3385	ICAM3	ICAM3	47.2601	46.209	46.5621	381.638	143.86	219.906	287.453	264.502	293.332	281.756	622.883	442.762
ENSG00000076685.18	ENSG00000076685.18	22978	NT5C2	NT5C2	43.2069	44.1367	51.2138	67.1648	34.5956	46.69	95.4621	74.954	101.841	85.9309	67.5998	80.1341
ENSG00000076706.14	ENSG00000076706.14	4162	MCAM	MCAM	0	0	0	0.0418079	0.045382	0.0339522	0.103096	0.712584	0.240177	0.15127	0.234025	0.391237
ENSG00000076716.8	ENSG00000076716.8	2239	GPC4	GPC4	0	0	0	0.010068	0.0141852	0.0101364	0.0326721	0.0507574	0	0.0149542	0.0127961	1.21638
ENSG00000076770.14	ENSG00000076770.14	55796	MBNL3	MBNL3	3.40674	4.08173	3.51716	0.391066	2.13013	1.18368	0.0874707	0.0384885	0.246442	0.58174	0.110372	0.369729
ENSG00000076826.9	ENSG00000076826.9	57662	CAMSAP3	CAMSAP3	0	0	0.0593897	0.0160936	0.0297276	0.0130488	0.0117984	0	0.0167926	0.0226332	0.010397	0.00553673
ENSG00000076864.19	ENSG00000076864.19	5909	RAP1GAP	RAP1GAP	0.0378035	0.038278	0.0380777	0.189249	0.0883735	0.128991	0.461851	0.341115	0.140663	0.198197	0.223826	0.330512
ENSG00000076924.11	ENSG00000076924.11	56949	XAB2	XAB2	12.5682	12.4746	11.9803	6.89859	9.5667	8.90205	4.53409	4.83198	7.86432	4.43147	8.56989	5.86086
ENSG00000076928.17	ENSG00000076928.17	9138	ARHGEF1	ARHGEF1	57.759	50.811	58.9982	150.568	166.681	150.194	145.684	123.437	121.802	112.794	148.865	163.322
ENSG00000076944.14	ENSG00000076944.14	6813	STXBP2	STXBP2	72.9475	94.3282	106.191	134.43	90.9864	119.53	119.366	99.2163	151.932	123.491	162.666	124.438
ENSG00000076984.17	ENSG00000076984.17	5609	MAP2K7	MAP2K7	18.1823	18.0308	8.96829	10.2386	9.65876	9.77576	6.38619	6.52847	7.86023	7.71874	12.1203	8.97831
ENSG00000077009.13	ENSG00000077009.13	27231	NMRK2	NMRK2	0	0	0	0	0	0	0.0615544	0	0	0	0	0
ENSG00000077044.9	ENSG00000077044.9	8527	DGKD	DGKD	29.6084	25.8849	22.6635	19.2484	27.3101	31.0595	15.1246	13.1519	13.6076	19.5077	18.066	8.34142
ENSG00000077063.10	ENSG00000077063.10	83992	CTTNBP2	CTTNBP2	0	0	0	0.00415768	0.0127076	0	0	0	0	0	0	0
ENSG00000077080.9	ENSG00000077080.9	51412	ACTL6B	ACTL6B	0	0	0	0	0	0	0	0	0	0	0	0
ENSG00000077092.18	ENSG00000077092.18	5915	RARB	RARB	0.0362022	0.0887715	0.109394	0.0199204	0.0374202	0.0500823	0.021706	0.0459834	0	0.0198699	0.0191277	0
ENSG00000077097.13	ENSG00000077097.13	7155	TOP2B	TOP2B	70.1189	67.4586	69.1253	6.56012	16.5923	15.2777	8.31134	9.06093	19.5218	21.6881	10.5302	11.2545
ENSG00000077147.14	ENSG00000077147.14	56889	TM9SF3	TM9SF3	42.795	40.8321	40.2317	5.45591	9.02371	6.8004	9.44959	8.81895	14.1418	15.7002	7.20133	9.80633
ENSG00000077150.17	ENSG00000077150.17	4791	NFKB2	NFKB2	1.07316	2.07879	2.02834	29.0816	18.4283	20.9693	38.8841	50.3322	41.2339	34.1372	42.6271	57.0419
ENSG00000077152.9	ENSG00000077152.9	29089	UBE2T	UBE2T	18.0233	18.119	14.72	0.0640007	0.518743	0.352181	0	0	0.241364	0.164992	0.0757929	0.0508273
ENSG00000077157.21	ENSG00000077157.21	4660	PPP1R12B	PPP1R12B	2.87758	2.72435	2.38312	12.2388	3.8197	5.55469	24.2425	15.2455	18.8311	12.7655	12.6887	6.86501
ENSG00000077232.16	ENSG00000077232.16	54431	DNAJC10	DNAJC10	19.4348	16.1831	15.607	1.83516	6.95753	3.99791	0.575295	0.552001	1.36067	1.75119	0.912631	0.895131
ENSG00000077235.17	ENSG00000077235.17	2975	GTF3C1	GTF3C1	13.1494	13.6745	10.3926	2.98311	7.10086	7.01423	4.06164	3.50732	4.26101	4.44768	5.38698	5.02298
ENSG00000077238.13	ENSG00000077238.13	3566	IL4R	IL4R	7.26093	7.76664	7.69711	68.8603	30.3692	56.6662	150.17	194.341	107.443	84.4638	127.738	118.196
ENSG00000077254.14	ENSG00000077254.14	23032	USP33	USP33	13.8721	11.8039	14.1961	8.19561	12.2151	11.4077	7.41184	4.43325	8.69834	11.6703	3.85717	4.78301
ENSG00000077264.14	ENSG00000077264.14	5063	PAK3	PAK3	0	0	0	0	0.00258307	0.0588275	0.000988224	0.000628054	0.000703265	0.0500598	0.00029028	0
ENSG00000077274.8	ENSG00000077274.8	827	CAPN6	CAPN6	0	0	0	0	0	0	0	0	0	0	0	0
ENSG00000077279.16	ENSG00000077279.16	1641	DCX	DCX	0	0	0	0	0	0	0	0	0	0	0	0
ENSG00000077312.8	ENSG00000077312.8	6626	SNRPA	SNRPA	101.553	88.3296	106.559	2.03715	8.53067	8.18423	1.18657	2.70714	4.26611	2.41428	3.02659	2.9429
ENSG00000077327.15	ENSG00000077327.15	9576	SPAG6	SPAG6	0.0397705	0.261527	0	0.185133	0.0864317	0.203236	0.306327	0.227045	0.101222	0.0583259	0.217021	0.366286
ENSG00000077348.8	ENSG00000077348.8	56915	EXOSC5	EXOSC5	37.8449	41.3906	38.9732	0.65331	2.39211	1.81277	0.197039	0.701775	0.481932	0.462617	0.502807	0.298449
ENSG00000077380.15	ENSG00000077380.15	1781	DYNC1I2	DYNC1I2	14.1526	13.5438	14.4916	1.56386	5.99209	4.45464	0.337035	0.337048	1.24623	1.82987	1.65186	0.75405
ENSG00000077420.15	ENSG00000077420.15	54518	APBB1IP	APBB1IP	6.65184	6.23249	6.17145	81.1016	39.1467	59.7433	82.3216	69.389	53.9863	70.7352	81.7433	81.7567
ENSG00000077454.15	ENSG00000077454.15	4034	LRCH4	LRCH4	30.1864	29.112	32.6892	153.939	92.3343	90.7114	77.8786	52.3566	49.7784	46.88	79.8465	57.7334
ENSG00000077458.12	ENSG00000077458.12	143684	FAM76B	FAM76B	6.5116	11.3918	9.30145	9.9082	12.7399	9.30409	15.3724	18.4298	20.9138	19.4611	9.82302	17.121
ENSG00000077463.14	ENSG00000077463.14	51548	SIRT6	SIRT6	9.59759	8.79317	8.87749	7.95561	8.04542	9.84644	5.18058	3.44477	3.93757	3.56237	4.91476	6.15276
ENSG00000077498.8	ENSG00000077498.8	7299	TYR	TYR	0	0	0	0	0	0	0	0	0	0	0	0
ENSG00000077514.8	ENSG00000077514.8	10714	POLD3	POLD3	14.4807	13.4762	13.2969	2.97004	2.70211	3.41239	2.24882	1.69827	2.70578	2.65137	3.57335	2.24147
ENSG00000077522.12	ENSG00000077522.12	88	ACTN2	ACTN2	0	0	0.0186401	0.0102703	0	0	0	0.0344272	0.19699	0	0.0813096	0
ENSG00000077549.17	ENSG00000077549.17	832	CAPZB	CAPZB	101.021	105.792	112.975	121.607	128.525	143.123	64.0088	68.1477	76.4347	83.5511	121.012	88.6815
ENSG00000077585.13	ENSG00000077585.13	7107	GPR137B	GPR137B	1.60104	1.38383	0.528497	0.625371	3.70761	3.25478	0.209384	0.0731411	0.394955	2.5037	2.01415	0.613756
ENSG00000077616.10	ENSG00000077616.10	10003	NAALAD2	NAALAD2	0	0.025745	0	0.0487699	0.251849	0.110282	0.036424	0.045234	0.207709	0.0767882	0.0321219	0.0646654
ENSG00000077684.15	ENSG00000077684.15	79960	JADE1	JADE1	9.19322	10.6949	12.8359	7.24965	6.84149	5.77747	7.62065	7.82962	9.74783	7.67955	7.95265	9.58223
ENSG00000077713.18	ENSG00000077713.18	203427	SLC25A43	SLC25A43	3.84657	3.98999	4.33628	0.110703	0.779818	0.618038	0.0248894	0	0.0709132	0.0570034	0.109675	0.0327119
ENSG00000077721.15	ENSG00000077721.15	7319	UBE2A	UBE2A	33.1034	29.063	30.0548	12.2433	15.3595	15.4344	17.3402	16.7322	20.186	22.0578	30.6022	22.1705
ENSG00000077782.19	ENSG00000077782.19	2260	FGFR1	FGFR1	3.15534	2.3954	3.14684	0.418637	1.79472	0.511648	0.310036	0.458088	0.660592	0.316847	0.268293	0.462516
ENSG00000077800.11	ENSG00000077800.11	8468	FKBP6	FKBP6	0.816582	1.0126	0.937247	0.167154	0.732913	0.371567	0.123276	0.0587601	0.238488	0.275097	0.0914119	0.324832
ENSG00000077935.16	ENSG00000077935.16	27127	SMC1B	SMC1B	0	0	0.0253399	0	0.00653317	0	0.00503019	0.0164714	0.0184437	0.0345369	0.0114194	0.040842
ENSG00000077942.18	ENSG00000077942.18	2192	FBLN1	FBLN1	0	0	0.0646304	0	0	0.047822	0.00402591	0	0	0.00552805	0	0.00996545
ENSG00000077943.7	ENSG00000077943.7	8516	ITGA8	ITGA8	0	0	0	0	0	0	0	0	0	0.0018095	0.000774184	0.00311505
ENSG00000077984.5	ENSG00000077984.5	8530	CST7	CST7	203.558	222.242	221.499	95.9356	76.5005	68.9731	129.84	110.84	59.8071	50.2254	116.847	30.4221
ENSG00000078018.19	ENSG00000078018.19	4133	MAP2	MAP2	0	0	0	0	0.00441252	0.0128106	0	0	0	0	0	0
ENSG00000078043.15	ENSG00000078043.15	9063	PIAS2	PIAS2	5.42921	10.9164	7.56671	0.720489	1.84571	1.56147	0.545275	0.625297	1.23082	0.919365	0.773659	1.2124
ENSG00000078053.16	ENSG00000078053.16	273	AMPH	AMPH	0	0.057167	0	0.00810237	0.0684988	0.0728379	0.075541	0.206997	0.165682	0.724258	0.0341258	0.0892715
ENSG00000078061.12	ENSG00000078061.12	369	ARAF	ARAF	19.104	18.188	18.0895	14.8855	18.2598	17.5424	15.0812	14.2209	14.9659	12.3784	25.8059	17.895
ENSG00000078070.11	ENSG00000078070.11	56922	MCCC1	MCCC1	14.2975	29.9864	27.0353	0.612421	3.83356	4.14122	0.608098	0.855613	0.366763	2.19636	1.41909	0.330187
ENSG00000078081.7	ENSG00000078081.7	27074	LAMP3	LAMP3	0.207714	0.140211	0.275743	0.223077	0.42198	0.775506	0.0824223	0.139633	0.503485	0.486498	0.410932	0.74188
ENSG00000078098.13	ENSG00000078098.13	2191	FAP	FAP	0	0	0	0.124572	0.0428248	0.136397	0.210361	0.0397236	0	0	0	0.0175551
ENSG00000078114.18	ENSG00000078114.18	10529	NEBL	NEBL	0.2025	0.00969623	0.00964548	0.173325	0.0133327	0.108646	0.0592741	0.26897	0.251042	1.08355	0.43592	0.0544462
ENSG00000078124.11	ENSG00000078124.11	55331	ACER3	ACER3	2.99645	3.36807	1.66074	1.09493	3.07139	2.3948	1.30406	0.844972	1.17223	2.50133	2.21704	0.81759
ENSG00000078140.13	ENSG00000078140.13	3093	UBE2K	UBE2K	27.7443	32.2271	22.9806	6.35398	9.79331	8.23027	5.80576	6.83242	7.68804	11.2464	9.21156	8.46097
ENSG00000078142.11	ENSG00000078142.11	5289	PIK3C3	PIK3C3	31.6442	40.303	42.333	14.6351	12.371	13.2195	20.3807	16.9478	18.2033	24.6133	18.1331	14.8556
ENSG00000078177.13	ENSG00000078177.13	55728	N4BP2	N4BP2	1.90851	3.44339	2.46612	0.248821	1.17058	0.454156	0.0542891	0.0769291	0.290711	0.348612	0.0718134	0.161036
ENSG00000078237.6	ENSG00000078237.6	57103	TIGAR	TIGAR	2.41114	2.4414	0.6412	1.35195	1.31393	2.26068	1.48528	0.875457	2.57477	3.06939	1.75467	2.19665
ENSG00000078246.15	ENSG00000078246.15	7289	TULP3	TULP3	2.45152	1.48544	0.690154	0.172219	1.17699	0.500735	0.0781464	0.0888953	0.205336	0.316929	0.13924	0.248291
ENSG00000078269.13	ENSG00000078269.13	8871	SYNJ2	SYNJ2	1.37079	1.57721	3.05751	0.15725	0.749408	0.609927	0.432388	0.646809	0.891887	0.675973	0.763586	0.315079
ENSG00000078295.15	ENSG00000078295.15	108	ADCY2	ADCY2	0	0	0	0	0.00597995	0	0	0.000452326	0.00253247	0	0.000783977	0
ENSG00000078304.19	ENSG00000078304.19	5527	PPP2R5C	PPP2R5C	27.7807	38.7523	36.8764	31.6906	46.755	38.2832	66.5509	74.7552	104.32	112.33	73.2852	109.955
ENSG00000078319.8	ENSG00000078319.8	5379	PMS2P1	PMS2P1	8.236	6.35343	6.6149	0.660982	2.71133	1.71946	0.659791	0.479672	0.71052	0.717913	0.6566	0.762613
ENSG00000078328.19	ENSG00000078328.19	54715	RBFOX1	RBFOX1	0	0	0	0	0	0	0	0	0	0	0	0
ENSG00000078369.17	ENSG00000078369.17	2782	GNB1	GNB1	112.202	95.0136	109.25	60.9121	51.3793	53.5663	79.7238	86.8877	131.12	136.933	160.979	125.707
ENSG00000078399.15	ENSG00000078399.15	3205	HOXA9	HOXA9	0	0	0	0.20749	0.11043	0.232981	0.11615	0.0553533	0.537206	0.139527	0.0383758	0.22265
ENSG00000078401.6	ENSG00000078401.6	1906	EDN1	EDN1	0.0472451	0	0	0.155221	0.121489	0.207989	0.537974	0.407885	0.174632	0.920138	0.274463	0.468511
ENSG00000078403.16	ENSG00000078403.16	8028	MLLT10	MLLT10	14.583	9.28802	7.54428	2.26755	6.81539	4.22439	1.2462	1.34745	2.05155	3.10343	1.56468	1.35544
ENSG00000078487.17	ENSG00000078487.17	55063	ZCWPW1	ZCWPW1	2.30017	2.00129	1.28769	2.43624	2.66938	3.44744	7.84494	12.1093	7.087	7.54151	5.38369	7.83814
ENSG00000078549.14	ENSG00000078549.14	117	ADCYAP1R1	ADCYAP1R1	0	0	0	0	0	0	0	0	0	0	0	0
ENSG00000078579.8	ENSG00000078579.8	26281	FGF20	FGF20	0	0	0	0	0.0149062	0	0	0	0	0	0	0
ENSG00000078589.12	ENSG00000078589.12	27334	P2RY10	P2RY10	0.58833	0.372496	0.187536	2.86537	12.8003	13.074	4.73939	7.23542	6.80029	23.4814	32.7742	9.52796
ENSG00000078596.10	ENSG00000078596.10	9452	ITM2A	ITM2A	46.5507	48.1808	53.1073	1.58577	9.72362	10.9338	0.0120088	0.706817	0.302386	4.39008	4.74328	6.57883
ENSG00000078618.19	ENSG00000078618.19	4898	NRD1	NRDC	25.5093	28.3119	24.4524	50.678	30.9645	40.5497	99.0646	110.087	105.388	98.9341	97.1457	71.631
ENSG00000078668.13	ENSG00000078668.13	7419	VDAC3	VDAC3	91.9286	65.8639	70.2261	12.2343	22.5355	20.854	11.9415	7.95436	12.7776	15.0187	19.5153	12.7574
ENSG00000078674.17	ENSG00000078674.17	5108	PCM1	PCM1	38.3229	36.1506	29.9038	10.1476	17.4604	16.1458	15.2063	22.8132	21.05	31.8696	15.2392	22.223
ENSG00000078687.16	ENSG00000078687.16	57690	TNRC6C	TNRC6C	0.948604	2.25454	1.3044	1.18918	3.59177	2.35226	1.84263	2.51753	3.67557	3.09891	4.50692	2.7098
ENSG00000078699.21	ENSG00000078699.21	9139	CBFA2T2	CBFA2T2	2.14752	1.12198	1.19147	1.59477	3.71946	2.28792	1.1195	1.21432	1.6794	1.88686	1.8799	2.13522
ENSG00000078725.12	ENSG00000078725.12	1620	BRINP1	BRINP1	0	0	0	0	0	0	0	0	0	0	0	0
ENSG00000078747.12	ENSG00000078747.12	83737	ITCH	ITCH	9.67546	5.30692	7.59928	10.7404	12.172	9.02812	12.7855	12.1628	15.6389	19.8543	17.9291	15.3952
ENSG00000078795.16	ENSG00000078795.16	27039	PKD2L2	PKD2L2	0.973882	1.43807	0.940071	1.03653	1.54408	1.14266	1.10638	1.03037	0.969428	1.59108	1.13415	1.07881
ENSG00000078804.12	ENSG00000078804.12	58476	TP53INP2	TP53INP2	0.498012	0.642501	0.43322	5.02874	1.83694	3.12785	36.247	54.8149	38.0217	46.2267	58.7812	85.2073
ENSG00000078808.16	ENSG00000078808.16	51150	SDF4	SDF4	52.4616	54.3618	59.0617	15.2343	21.5567	20.3084	14.2558	13.4102	14.2905	14.5752	24.0602	16.0505
ENSG00000078814.15	ENSG00000078814.15	57644	MYH7B	MYH7B	0.271977	0.029162	0.274625	0.102736	0.119515	0.1854	0.220193	0.502334	0.0589787	0.167508	0.10985	0.28738
ENSG00000078898.6	ENSG00000078898.6	80341	BPIFB2	BPIFB2	0	0	0	0	0	0	0	0	0	0	0	0
ENSG00000078900.14	ENSG00000078900.14	7161	TP73	TP73	0.0374999	0.200872	0.30697	0.0435087	0.0488494	0.0628302	0.0448687	0.00476438	0.0320336	0.0309044	0.0397596	0.0176427
ENSG00000078902.15	ENSG00000078902.15	54472	TOLLIP	TOLLIP	7.81441	10.7125	12.35	8.13969	8.18294	11.351	7.15765	6.50974	7.16415	7.86151	15.0256	6.49086
ENSG00000078967.12	ENSG00000078967.12	51619	UBE2D4	UBE2D4	7.63501	5.12717	6.94942	0.362094	1.96301	1.17423	0.133287	0.263013	0.523324	0.500599	1.05538	0.597369
ENSG00000079101.16	ENSG00000079101.16	27098	CLUL1	CLUL1	0.607999	0	0	0	0.0143948	0.0525792	0	0	0.016421	0.0308219	0	0.00170451
ENSG00000079102.16	ENSG00000079102.16	862	RUNX1T1	RUNX1T1	0	0	0	0	0	0	0.00176581	0	0	0	0	0
ENSG00000079112.9	ENSG00000079112.9	1015	CDH17	CDH17	0	0	0	0	0	0.0238203	0.0769632	0.0694839	0.0669531	0.0553089	0.035622	0.0382556
ENSG00000079134.11	ENSG00000079134.11	9984	THOC1	THOC1	18.5839	15.7113	15.8293	1.64279	7.43257	5.14208	0.183733	0.446683	2.14307	2.34022	0.663446	1.48685
ENSG00000079150.17	ENSG00000079150.17	51661	FKBP7	FKBP7	4.23151	5.58905	3.17233	0.062348	0.202169	0.166467	0	0	0	0	0	0.0226879
ENSG00000079156.16	ENSG00000079156.16	114880	OSBPL6	OSBPL6	0	0	0.0933661	0.252523	0.0610633	0.106115	0.0856827	0.0435601	0.04395	0.0617906	0.209503	0.0405495
ENSG00000079215.13	ENSG00000079215.13	6507	SLC1A3	SLC1A3	1.43038	0.654069	1.38768	0.00692268	0.383781	0.129709	0.0100134	0.0063633	0.0688142	0	0.0452085	0.236756
ENSG00000079246.15	ENSG00000079246.15	7520	XRCC5	XRCC5	109.516	111.814	117.19	27.9364	25.3179	28.2803	42.4149	44.3669	62.9142	72.1591	99.5695	40.082
ENSG00000079257.7	ENSG00000079257.7	56925	LXN	LXN	4.0809	3.17116	3.34575	4.24997	2.36769	2.56361	1.75981	1.06457	2.55021	3.68959	3.78766	2.23975
ENSG00000079263.18	ENSG00000079263.18	11262	SP140	SP140	2.7428	1.75961	2.50667	9.16884	11.8841	6.82147	15.9772	12.1089	9.82631	10.1605	11.3482	14.5463
ENSG00000079277.19	ENSG00000079277.19	8569	MKNK1	MKNK1	13.0581	11.8161	13.176	59.4112	23.4543	32.284	74.7147	63.8728	86.3023	82.4582	57.987	44.1428
ENSG00000079308.16	ENSG00000079308.16	7145	TNS1	TNS1	0	0.774197	0.0212715	0.0650804	0.20504	0.117832	0.00170499	0.162947	0.0339331	0.0115818	0.228076	0.00998313
ENSG00000079313.11	ENSG00000079313.11	57455	REXO1	REXO1	14.5447	18.4056	22.167	5.15	7.60412	6.93046	11.5502	8.84918	15.4816	9.62282	16.0439	19.7734
ENSG00000079332.14	ENSG00000079332.14	56681	SAR1A	SAR1A	30.2553	28.9866	34.1034	9.31861	11.9274	11.5681	15.3888	14.7182	26.0201	17.5437	27.0824	26.1253
ENSG00000079335.18	ENSG00000079335.18	8556	CDC14A	CDC14A	2.15894	1.79447	3.51038	2.58769	4.15106	3.57314	2.04592	2.1047	1.87043	2.73326	1.65772	2.07942
ENSG00000079337.15	ENSG00000079337.15	10411	RAPGEF3	RAPGEF3	0.412188	0.141572	0.0470216	1.02476	0.56179	0.42025	1.28148	0.545413	0.799197	0.594211	0.617004	1.82736
ENSG00000079385.21	ENSG00000079385.21	634	CEACAM1	CEACAM1	5.17585	6.48681	4.69556	11.3147	11.1501	8.71922	36.9717	40.2049	38.2113	42.9237	37.5381	44.7408
ENSG00000079387.13	ENSG00000079387.13	29843	SENP1	SENP1	8.38891	4.32616	5.56989	1.46652	2.4178	1.77285	1.63127	1.90958	3.02172	2.04702	2.23158	2.33178
ENSG00000079393.20	ENSG00000079393.20	51207	DUSP13	DUSP13	0	0	0	1.21611	0.0995344	0.244401	1.51545	0.917017	0.405841	0.49145	1.10057	0.364514
ENSG00000079432.7	ENSG00000079432.7	23152	CIC	CIC	5.83548	5.68555	8.29331	14.3529	11.8589	13.1359	26.4382	33.2885	31.0542	26.8823	31.108	32.5955
ENSG00000079435.9	ENSG00000079435.9	3991	LIPE	LIPE	0.381216	0.734627	1.64236	1.25883	2.23103	1.8135	0.494215	0.276201	0.686092	0.855561	0.81539	0.995236
ENSG00000079459.12	ENSG00000079459.12	2222	FDFT1	FDFT1	86.3122	92.0631	94.5756	13.647	17.4771	17.1848	7.47375	5.33477	8.40181	11.1213	18.5791	7.62636
ENSG00000079462.7	ENSG00000079462.7	5050	PAFAH1B3	PAFAH1B3	8.02532	10.6994	11.6042	0.87151	2.80582	2.7392	0.182602	0.0912678	0.314629	0.461113	0.681795	0.794734
ENSG00000079482.12	ENSG00000079482.12	4983	OPHN1	OPHN1	0.324497	0.0455439	0.373078	0	0.0264463	0.127228	0	0	0.137698	0	0.00396488	0.0377403
ENSG00000079557.4	ENSG00000079557.4	173	AFM	AFM	0	0	0	0	0	0	0	0	0	0	0	0
ENSG00000079616.12	ENSG00000079616.12	3835	KIF22	KIF22	40.3066	45.8396	48.2518	3.83667	13.534	10.9289	0.95544	0.444624	2.74381	2.45709	2.47654	1.78699
ENSG00000079689.13	ENSG00000079689.13	10590	SCGN	SCGN	0	0	0	0	0	0	0	0	0	0	0	0
ENSG00000079691.17	ENSG00000079691.17	55604	LRRC16A	LRRC16A	0	0	0	0.0423044	0.191397	0.263487	0	0.0741341	0.0882109	0.106882	0.00873244	0.0489051
ENSG00000079739.15	ENSG00000079739.15	5236	PGM1	PGM1	10.5729	10.2515	11.4326	7.23088	5.11167	5.52183	3.94156	2.94735	4.8457	4.3486	5.70819	2.52886
ENSG00000079785.14	ENSG00000079785.14	1653	DDX1	DDX1	33.3633	34.4642	33.0106	1.25264	6.43185	5.23003	0.313508	0.194142	0.90843	1.14609	0.46353	0.753534
ENSG00000079805.16	ENSG00000079805.16	1785	DNM2	DNM2	44.2269	44.6367	43.7349	69.6592	61.7202	62.3342	64.9053	61.4825	76.502	65.5906	93.6593	79.8883
ENSG00000079819.16	ENSG00000079819.16	2037	EPB41L2	EPB41L2	0.397494	0.0938244	0.400376	0.47096	0.562668	1.2335	0.0665416	0.38501	0.317914	0.311859	0.177742	0.311871
ENSG00000079841.18	ENSG00000079841.18	22999	RIMS1	RIMS1	0	0	0	0	0	0	0.000825997	0	0	0	0.000391938	0.000630809
ENSG00000079931.14	ENSG00000079931.14	26002	MOXD1	MOXD1	0	0.0318376	0	0	0.0244315	0.0697805	0	0	0	0	0	0.0148594
ENSG00000079950.13	ENSG00000079950.13	8417	STX7	STX7	11.5477	8.14361	8.87468	20.4482	11.8927	15.3739	12.2368	8.46948	13.0685	18.9857	16.5448	18.9879
ENSG00000079974.17	ENSG00000079974.17	11158	RABL2B	RABL2B	6.8661	5.96716	6.93054	2.66684	7.01707	4.09972	1.72076	1.24508	0.814286	0.708878	1.26213	1.47439
ENSG00000079999.13	ENSG00000079999.13	9817	KEAP1	KEAP1	33.8242	21.946	27.6013	2.47494	6.99915	5.54549	2.5185	1.83756	3.76696	3.06329	4.67318	2.57596
ENSG00000080007.7	ENSG00000080007.7	55510	DDX43	DDX43	0.192515	0.0378806	0.194586	0.154361	0.271712	0.206892	0.112148	0.378349	0.0106413	0.102662	0.0688765	0.73778
ENSG00000080031.9	ENSG00000080031.9	5794	PTPRH	PTPRH	0	0	0	0	0	0.00764451	0	0.00699049	0	0	0	0
ENSG00000080166.15	ENSG00000080166.15	1638	DCT	DCT	0	0	0	0.0174373	0.0229774	0.0121597	0.01283	0	0.0182789	0	0	0.0151789
ENSG00000080189.14	ENSG00000080189.14	51006	SLC35C2	SLC35C2	28.5845	33.0165	30.6502	7.78054	13.6182	13.2597	5.23292	5.92268	8.11776	6.12635	6.61502	5.3534
ENSG00000080200.9	ENSG00000080200.9	131544	CRYBG3	CRYBG3	1.72831	1.33351	0.910265	0.185114	0.579297	0.531538	0.00820257	0.0418025	0.130789	0.126145	0.0147515	0.0213464
ENSG00000080224.17	ENSG00000080224.17	285220	EPHA6	EPHA6	0	0	0	0	0	0	0	0	0	0	0	0
ENSG00000080293.9	ENSG00000080293.9	6344	SCTR	SCTR	0	0	0	0	0	0	0.0152398	0	0	0	0.0179061	0
ENSG00000080298.15	ENSG00000080298.15	5991	RFX3	RFX3	1.21114	1.74624	1.34641	1.22793	1.02493	1.02132	1.71647	2.26593	1.25149	2.18045	2.52659	1.40839
ENSG00000080345.17	ENSG00000080345.17	55183	RIF1	RIF1	7.99061	7.56665	8.39235	1.4046	2.37107	1.74691	0.878447	1.05331	2.60728	2.99753	1.53453	2.16658
ENSG00000080371.5	ENSG00000080371.5	23011	RAB21	RAB21	13.7437	14.5699	13.8195	10.9167	9.34123	9.95164	30.0115	38.2802	57.3724	59.461	31.3053	49.6144
ENSG00000080493.13	ENSG00000080493.13	8671	SLC4A4	SLC4A4	0	0	0	0.0481486	0.146421	0.110892	0	0	0	0.0199348	0.012794	0.0353145
ENSG00000080503.20	ENSG00000080503.20	6595	SMARCA2	SMARCA2	84.6258	68.7842	69.3835	10.3862	17.0429	15.7989	20.6099	25.1769	41.2652	46.449	39.3825	26.4335
ENSG00000080511.3	ENSG00000080511.3	50700	RDH8	RDH8	0	0	0	0	0	0	0	0	0	0	0	0
ENSG00000080546.13	ENSG00000080546.13	27244	SESN1	SESN1	2.67096	3.07382	1.70747	1.37571	5.741	4.93031	1.88497	1.19481	2.48299	1.85973	1.0796	1.16884
ENSG00000080561.13	ENSG00000080561.13	11043	MID2	MID2	0	0	0	0.0694883	0.228633	0.217748	0	0.039494	0	0.0853001	0.0901203	0.139777
ENSG00000080572.12	ENSG00000080572.12	139212	PIH1D3	PIH1D3	0	0	0	0	0	0	0	0.00168281	0	0	0.0015002	0.00234744
ENSG00000080573.6	ENSG00000080573.6	50509	COL5A3	COL5A3	0	0	0	0.0481975	2.48851	1.04283	0	0.0220564	0	0.0397118	0.00254856	0.00341818
ENSG00000080603.16	ENSG00000080603.16	10847	SRCAP	SRCAP	11.9948	11.0969	12.2206	7.12505	12.3593	7.59473	6.923	8.66244	5.97591	7.70522	11.7609	9.95935
ENSG00000080608.9	ENSG00000080608.9	9933	PUM3	PUM3	27.2284	28.2001	25.0041	0.464715	2.66278	1.90973	0.0765345	0.0518249	0.865594	0.404216	0.147317	0.394357
ENSG00000080618.13	ENSG00000080618.13	1361	CPB2	CPB2	0	0	0	0.0162195	0.0152333	0	0.0118932	0	0	0	0.0209636	0.0140567
ENSG00000080644.15	ENSG00000080644.15	1136	CHRNA3	CHRNA3	0	0	0	0	0	0.0592401	0.0057586	0.01302	0	0	0.00225691	0
ENSG00000080709.14	ENSG00000080709.14	3781	KCNN2	KCNN2	3.2181	3.7575	3.78119	0	0	0	0	0.0270753	0	0	0	0.0100701
ENSG00000080802.18	ENSG00000080802.18	4850	CNOT4	CNOT4	3.53588	2.46524	5.57432	2.08261	3.1727	2.57323	3.08694	3.18249	1.88223	3.31659	2.36523	2.66706
ENSG00000080815.18	ENSG00000080815.18	5663	PSEN1	PSEN1	6.34394	5.95466	6.02561	23.7265	14.3058	18.6135	35.0813	43.7649	44.298	33.9902	35.4593	34.6806
ENSG00000080819.6	ENSG00000080819.6	1371	CPOX	CPOX	8.13745	7.24167	6.57811	0.767131	3.66249	2.57369	0.0417117	0.213891	0.227562	0.286253	0.328481	0.920193
ENSG00000080822.16	ENSG00000080822.16	56650	CLDND1	CLDND1	15.3909	13.5152	16.0765	10.8228	25.667	15.7836	9.59883	11.3829	15.2215	12.417	13.0697	11.6064
ENSG00000080823.21	ENSG00000080823.21	5891	MOK	MOK	0.454783	1.01464	1.28949	1.37965	0.673987	0.299721	2.81573	1.98572	1.34014	1.10788	0.917256	1.28859
ENSG00000080824.18	ENSG00000080824.18	3320	HSP90AA1	HSP90AA1	209.27	198.982	182.56	18.4021	42.2536	36.847	40.3384	17.2343	30.5385	51.581	72.9333	43.8774
ENSG00000080839.11	ENSG00000080839.11	5933	RBL1	RBL1	10.6664	9.10867	8.30739	0.161811	1.06771	0.715534	0.0615955	0.0553056	0.452078	0.252943	0.0906886	0.135061
ENSG00000080845.17	ENSG00000080845.17	22839	DLGAP4	DLGAP4	0.603649	0.537599	1.04638	9.51442	10.6702	9.22402	10.0646	10.6794	9.0329	13.8602	16.1658	14.5442
ENSG00000080854.14	ENSG00000080854.14	22997	IGSF9B	IGSF9B	0.168617	0	0.0226107	0.123186	0.238467	0.308888	0.0246492	0.0841443	0.035083	0.00616382	0.00845098	0.117465
ENSG00000080910.11	ENSG00000080910.11	3080	CFHR2	CFHR2	0	0	0	0	0	0	0	0	0	0	0	0
ENSG00000080947.14	ENSG00000080947.14	114819	CROCCP3	CROCCP3	0.0557198	0.0195646	0.116791	0.622252	2.29905	2.81824	0.268701	0.188366	0.224953	0.242164	0.276441	0.197778
ENSG00000080986.12	ENSG00000080986.12	10403	NDC80	NDC80	9.76919	8.69653	12.2887	0.617673	1.02448	0.66778	0.403418	0.458409	0.549886	0.561159	0.87086	0.632878
ENSG00000081014.10	ENSG00000081014.10	23431	AP4E1	AP4E1	2.48935	2.60892	2.37411	1.12251	1.55885	0.866591	0.286996	0.196884	0.500319	0.518408	0.235449	0.258078
ENSG00000081019.13	ENSG00000081019.13	54665	RSBN1	RSBN1	4.63104	4.68469	4.08041	3.27523	3.52989	3.21844	5.22824	3.08961	4.00283	3.99663	4.54366	2.98233
ENSG00000081026.18	ENSG00000081026.18	260425	MAGI3	MAGI3	0.0831679	0.250039	0.0558434	0.0616359	0.115787	0.0969835	0.225573	0.316208	0.403847	0.341664	0.0462467	0.185744
ENSG00000081041.8	ENSG00000081041.8	2920	CXCL2	CXCL2	0.0853299	0.241958	0.0859486	0.0589954	0.0560735	0.0584308	7.4008	2.67553	0.70987	3.58264	3.40954	6.96194
ENSG00000081051.7	ENSG00000081051.7	174	AFP	AFP	0	0	0	0	0	0	0	0	0	0	0	0
ENSG00000081052.11	ENSG00000081052.11	1286	COL4A4	COL4A4	0	0.00901665	0	0.0148798	0.0628955	0.0224845	0	0.00226466	0.00253586	0.00489294	0.00157006	0.010529
ENSG00000081059.19	ENSG00000081059.19	6932	TCF7	TCF7	0.237643	0.346604	0	5.29553	37.4779	22.4427	0.513281	2.86936	0.240991	5.15694	5.76055	7.14938
ENSG00000081087.14	ENSG00000081087.14	28962	OSTM1	OSTM1	6.3541	10.1985	8.43283	9.70817	7.72953	7.30446	12.5833	15.2865	13.2566	15.915	22.8483	13.5364
ENSG00000081138.13	ENSG00000081138.13	1005	CDH7	CDH7	0	0	0	0	0	0	0.00538476	0.00387843	0	0	0	0.000848401
ENSG00000081148.11	ENSG00000081148.11	50939	IMPG2	IMPG2	0	0	0	0.0442943	0.0277374	0.0356932	0.0254757	0.0215877	0.0120865	0.0233208	0.00748323	0.0125458
ENSG00000081154.11	ENSG00000081154.11	57092	PCNP	PCNP	49.2618	53.2289	54.9485	10.1193	17.0238	14.779	7.32302	6.75388	13.3476	11.1777	9.06586	10.9137
ENSG00000081177.18	ENSG00000081177.18	55218	EXD2	EXD2	1.73442	1.68245	1.5657	0.156444	0.885821	1.05793	0.0590205	0.234459	0.296082	0.153528	0.113082	0.0933046
ENSG00000081181.7	ENSG00000081181.7	384	ARG2	ARG2	1.4081	1.09309	1.89108	0.768705	1.92438	1.76327	0.674027	0.605821	1.14951	1.03378	1.41257	0.973854
ENSG00000081189.13	ENSG00000081189.13	4208	MEF2C	MEF2C	0.266932	0.209517	0.168713	4.24304	3.85952	4.23826	5.16372	7.60657	9.66422	10.5029	8.03202	5.54449
ENSG00000081237.18	ENSG00000081237.18	5788	PTPRC	PTPRC	17.4132	23.4301	25.3547	383.729	278.899	234.354	812.267	1442.4	993.624	1075.09	1008.57	1241.82
ENSG00000081248.10	ENSG00000081248.10	779	CACNA1S	CACNA1S	0	0	0	0	0.00388652	0	0.00297995	0.00378775	0	0	0	0
ENSG00000081277.11	ENSG00000081277.11	5317	PKP1	PKP1	0	0	0	0	0	0	0	0	0	0	0	0
ENSG00000081307.12	ENSG00000081307.12	79876	UBA5	UBA5	15.6848	19.8728	20.2129	0.970828	4.24818	2.11437	0.211264	0.120631	1.69102	0.772028	0.505179	0.413981
ENSG00000081320.10	ENSG00000081320.10	9262	STK17B	STK17B	5.50864	7.66632	7.79163	34.6712	22.3895	28.3887	89.9359	70.7551	115.326	84.7212	71.9923	57.4868
ENSG00000081377.16	ENSG00000081377.16	8555	CDC14B	CDC14B	0.0340694	0.0172472	0.0171569	0.210963	1.81232	1.27289	0.0568891	0.0625747	0.272304	0.308978	0.225689	0.070982
ENSG00000081386.12	ENSG00000081386.12	22869	ZNF510	ZNF510	1.63628	2.00231	1.59962	0.273158	2.23881	0.65788	0.0363887	0.0443344	0.104252	0.119734	0.0970664	0.115428
ENSG00000081479.12	ENSG00000081479.12	4036	LRP2	LRP2	0	0.0229876	0	0.00154236	0	0.00310816	0	0	0	0	0	0
ENSG00000081665.13	ENSG00000081665.13	440515	ZNF506	ZNF506	6.68611	5.75392	4.68244	2.10699	3.23956	3.97131	2.31826	2.08025	3.57883	2.77861	2.27213	2.64369
ENSG00000081692.12	ENSG00000081692.12	65094	JMJD4	JMJD4	5.77717	9.06786	7.47078	0.377627	1.81943	0.847324	0.0251153	0.0774782	0.0751227	0.0788174	0.0614343	0.118803
ENSG00000081721.11	ENSG00000081721.11	11266	DUSP12	DUSP12	12.1483	9.62906	10.8977	2.3348	6.19214	3.39367	0.560845	0.583764	0.486048	0.498708	0.697471	0.454907
ENSG00000081760.16	ENSG00000081760.16	65985	AACS	AACS	2.7857	1.84856	2.34389	0.405674	2.23396	2.05169	0.139363	0.330179	0.31206	0.404972	0.514425	0.434146
ENSG00000081791.8	ENSG00000081791.8	9812	KIAA0141	KIAA0141	32.5519	30.0601	28.498	11.8868	18.2286	14.2726	6.33198	6.57506	8.30431	8.87363	11.7097	9.35952
ENSG00000081800.8	ENSG00000081800.8	6561	SLC13A1	SLC13A1	0	0	0	0	0	0	0	0	0	0	0.00210663	0
ENSG00000081803.15	ENSG00000081803.15	93664	CADPS2	CADPS2	0	0	0	0	0	0	0	0	0	0	0	0
ENSG00000081818.3	ENSG00000081818.3	56131	PCDHB4	PCDHB4	0	0	0.0240176	0	0	0	0	0	0	0	0	0
ENSG00000081842.17	ENSG00000081842.17	56142	PCDHA6	PCDHA6	0	0	0	0	0	0	0	0	0	0	0	0
ENSG00000081853.14	ENSG00000081853.14	56113	PCDHGA2	PCDHGA2	2.24321e-87	3.10323e-71	0.00761672	3.87764e-57	4.3787e-116	1.3424e-71	1.62139e-39	1.31475e-52	0	6.99473e-68	0	0
ENSG00000081870.11	ENSG00000081870.11	51668	HSPB11	HSPB11	12.6693	12.9593	12.0954	3.17158	9.18016	5.83149	1.45759	0.896331	1.87733	2.48425	1.36842	1.39532
ENSG00000081913.13	ENSG00000081913.13	23239	PHLPP1	PHLPP1	3.5064	5.32707	6.69855	2.30621	0.619088	0.972192	3.62742	3.94156	2.11676	2.94878	1.61724	2.17487
ENSG00000081923.10	ENSG00000081923.10	5205	ATP8B1	ATP8B1	0.0153677	0	0.271662	0.0661338	0.0610153	0.00859646	0.113171	0.075658	0.00656384	0.00633245	0.0532932	0.0679134
ENSG00000081985.10	ENSG00000081985.10	3595	IL12RB2	IL12RB2	0.04825	0.0488555	0.0485999	0.163491	1.02842	0.336366	0.0110266	0.0421428	0.00686399	0.217322	0.208817	0.0506996
ENSG00000082014.16	ENSG00000082014.16	6604	SMARCD3	SMARCD3	3.96637	1.15663	2.42536	6.61433	6.62353	7.12687	16.2764	13.4051	3.33412	3.76104	3.04789	5.77958
ENSG00000082068.8	ENSG00000082068.8	55100	WDR70	WDR70	17.778	18.3935	16.126	0.862395	6.02996	4.52567	0.429331	0.116131	0.85145	1.37774	1.63276	0.725353
ENSG00000082074.15	ENSG00000082074.15	2533	FYB	FYB	12.9949	11.1634	9.08414	96.3151	66.5556	72.5664	169.399	178.225	182.039	225.731	271.846	205.545
ENSG00000082126.17	ENSG00000082126.17	58538	MPP4	MPP4	0	0	0.0471208	0	0.0110418	0	0	0.0145157	0	0	0.00809928	0
ENSG00000082146.12	ENSG00000082146.12	55437	STRADB	STRADB	10.2939	5.80619	8.33895	0.576556	3.39738	2.36888	0.477964	0.570509	0.897052	0.837616	0.919465	0.623834
ENSG00000082153.17	ENSG00000082153.17	9689	BZW1	BZW1	75.2772	86.1174	107.72	20.2884	30.0247	22.7386	21.9605	16.549	33.2733	33.3461	26.1373	32.764
ENSG00000082175.14	ENSG00000082175.14	5241	PGR	PGR	0	0	0.00641727	0	0	0	0	0	0	0	0	0
ENSG00000082196.20	ENSG00000082196.20	114899	C1QTNF3	C1QTNF3	1.35323	1.41393	1.25292	0.152203	1.14267	1.08107	0.0824003	0.0552879	0.116914	0.106185	0.120261	0.328964
ENSG00000082212.11	ENSG00000082212.11	4200	ME2	ME2	85.9738	70.7331	77.2262	12.036	11.7684	14.3292	14.2685	11.3324	21.9078	27.7098	24.9838	12.2227
ENSG00000082213.17	ENSG00000082213.17	55322	C5orf22	C5orf22	8.5151	6.19382	7.31483	1.60148	3.10657	2.87629	0.574339	1.13588	0.820884	2.00468	1.67862	0.957122
ENSG00000082258.12	ENSG00000082258.12	905	CCNT2	CCNT2	6.05401	6.29469	4.3264	6.12236	9.55487	6.686	7.42523	6.02047	7.23325	7.08989	5.25465	6.04648
ENSG00000082269.16	ENSG00000082269.16	57579	FAM135A	FAM135A	3.79889	3.01848	2.83238	0.139976	0.600915	0.510863	0.0554295	0.150466	0.167402	0.0596442	0.155153	0.173465
ENSG00000082293.12	ENSG00000082293.12	1310	COL19A1	COL19A1	0	0.0667827	0	0.0119321	0.166842	0.137615	0	0.00836741	0	0.0500473	0.00504725	0.053674
ENSG00000082397.16	ENSG00000082397.16	23136	EPB41L3	EPB41L3	25.8112	19.6133	22.7119	0.800105	1.77396	1.64862	0.23037	0.332391	0.519926	0.499528	0.284905	0.47824
ENSG00000082438.15	ENSG00000082438.15	22837	COBLL1	COBLL1	0	0	0	0.121256	0.373956	0.161605	0	0.0440873	0.13803	0.131296	0.0423895	0.0930871
ENSG00000082458.11	ENSG00000082458.11	1741	DLG3	DLG3	0	0	0	0.120217	1.71728	0.493044	0	0.0858609	0	0.0645573	0.10291	0.253714
ENSG00000082482.13	ENSG00000082482.13	3776	KCNK2	KCNK2	0	0	0	0	0	0	0	0	0	0	0	0
ENSG00000082497.11	ENSG00000082497.11	56256	SERTAD4	SERTAD4	0	0	0	0	0	0	0	0	0	0	0	0
ENSG00000082512.14	ENSG00000082512.14	7188	TRAF5	TRAF5	0.0525396	0.0265979	0.0540751	1.42121	8.84759	3.41003	0.0355388	0.0868862	0.265491	0.404814	0.133142	0.359963
ENSG00000082515.16	ENSG00000082515.16	29093	MRPL22	MRPL22	27.0199	26.3483	24.979	1.69246	5.80006	5.36516	0.282794	0.284688	0.8956	1.22395	1.37259	0.899975
ENSG00000082516.8	ENSG00000082516.8	25929	GEMIN5	GEMIN5	7.68065	8.7296	9.79857	0.409952	1.05407	1.00298	0.0465695	0.061876	0.0851898	0.0913061	0.111338	0.0903816
ENSG00000082556.10	ENSG00000082556.10	4986	OPRK1	OPRK1	0.0192759	0	0	0	0	0	0	0	0	0.0158818	0	0
ENSG00000082641.15	ENSG00000082641.15	4779	NFE2L1	NFE2L1	31.8879	31.1154	41.8493	8.24099	10.1391	9.32213	10.8536	8.30056	7.52831	10.6516	21.3734	9.0741
ENSG00000082684.14	ENSG00000082684.14	54437	SEMA5B	SEMA5B	0	0	0	0	0	0	0.00481295	0	0	0	0	0
ENSG00000082701.14	ENSG00000082701.14	2932	GSK3B	GSK3B	7.4306	9.37169	9.84365	11.1348	9.55828	9.07713	23.4091	25.2326	27.7333	28.6488	36.9802	28.8398
ENSG00000082781.11	ENSG00000082781.11	3693	ITGB5	ITGB5	0	0	0	0.286994	0.556826	0.954596	0.119365	0.162305	0	0.503969	0.052682	0.206334
ENSG00000082805.19	ENSG00000082805.19	23085	ERC1	ERC1	2.98235	2.6818	6.59139	0.35017	1.26551	1.03079	0.436371	0.916686	1.89531	1.04984	1.1408	1.10952
ENSG00000082898.16	ENSG00000082898.16	7514	XPO1	XPO1	108.202	89.5558	83.8009	8.32391	16.6066	11.4975	16.4312	13.3412	8.82752	20.4808	17.1214	12.6102
ENSG00000082929.8	ENSG00000082929.8	10141	LINC01587	LINC01587	0	0	0	0	0	0	0	0	0	0	0	0
ENSG00000082996.19	ENSG00000082996.19	11342	RNF13	RNF13	11.6381	10.8918	15.8844	72.3111	25.3335	35.5464	82.9594	94.1559	89.8071	102.566	135.193	103.773
ENSG00000083067.22	ENSG00000083067.22	80036	TRPM3	TRPM3	0	0	0	0	0	0	0.00486914	0	0	0	0.00268174	0
ENSG00000083093.9	ENSG00000083093.9	79728	PALB2	PALB2	5.14735	11.3894	7.21784	0.313246	0.866334	0.94389	0	0.00583191	0.170489	0.094594	0.0358416	0.0953509
ENSG00000083097.14	ENSG00000083097.14	23033	DOPEY1	DOPEY1	1.62336	2.27808	2.04126	1.03492	3.81032	2.78543	0.5148	0.376066	0.85093	1.11704	0.699719	0.329248
ENSG00000083099.10	ENSG00000083099.10	57226	LYRM2	LYRM2	10.7751	11.8949	10.5315	1.65259	3.55979	2.6859	0.480745	0.506968	1.66277	1.04285	1.15119	0.925056
ENSG00000083123.14	ENSG00000083123.14	594	BCKDHB	BCKDHB	7.29884	6.28552	9.00534	0.168692	1.31843	0.916901	0	0.0167475	0.0735023	0.0149525	0.0458091	0.0311798
ENSG00000083168.9	ENSG00000083168.9	7994	KAT6A	KAT6A	4.20455	4.66996	4.88185	13.0417	10.4014	8.91616	15.9946	14.4268	11.2648	15.8368	13.8105	13.9235
ENSG00000083223.17	ENSG00000083223.17	79670	ZCCHC6	ZCCHC6	4.54451	4.78636	3.35653	31.2371	17.061	26.1057	40.396	45.4373	49.2651	62.0874	24.8739	47.1588
ENSG00000083290.19	ENSG00000083290.19	9706	ULK2	ULK2	0.204546	1.50616	1.24059	0.457221	1.64213	1.41061	0.218613	0.119095	0.41589	0.89025	0.271736	0.128437
ENSG00000083307.10	ENSG00000083307.10	79977	GRHL2	GRHL2	0	0	0	0	0	0	0	0	0	0	0	0
ENSG00000083312.17	ENSG00000083312.17	3842	TNPO1	TNPO1	13.008	14.4072	14.9476	3.83426	4.9899	3.23596	9.14382	14.8629	10.8066	8.29715	10.2746	6.59142
ENSG00000083444.16	ENSG00000083444.16	5351	PLOD1	PLOD1	5.91147	7.3413	6.93197	13.8296	5.62494	7.28521	8.63276	6.63913	8.64449	9.83401	15.7836	7.26866
ENSG00000083454.21	ENSG00000083454.21	5026	P2RX5	P2RX5	0.472951	0.405681	0.79182	0.875041	5.7121	4.85486	0.0533336	0.0401672	0.113478	0.243358	0.234933	0.410905
ENSG00000083457.11	ENSG00000083457.11	3682	ITGAE	ITGAE	4.5749	6.63466	6.67373	3.47898	9.88499	8.65113	1.02304	0.470609	1.49417	1.3165	1.37408	0.989048
ENSG00000083520.14	ENSG00000083520.14	22894	DIS3	DIS3	12.9922	12.4774	13.0353	2.11388	3.79294	2.66098	1.97204	1.55292	2.91851	3.42767	2.19545	2.08991
ENSG00000083535.15	ENSG00000083535.15	10464	PIBF1	PIBF1	10.5996	12.1015	6.92682	1.25468	1.91283	1.64029	0.968284	1.06814	1.67177	3.79704	2.00375	1.37747
ENSG00000083544.13	ENSG00000083544.13	81550	TDRD3	TDRD3	3.41818	2.38282	2.28298	0.254276	1.64769	1.27064	0.0317714	0.112504	0.41098	0.342878	0.133191	0.229458
ENSG00000083622.8	ENSG00000083622.8	-1	AC000111.6	N\A	0	0	0	0	0	0	0	0	0	0	0	0
ENSG00000083635.7	ENSG00000083635.7	26747	NUFIP1	NUFIP1	3.08577	3.52336	3.26685	0.0943448	0.310153	0.189874	0.262539	0.120133	0.175625	0.234323	0.157321	0.369225
ENSG00000083642.18	ENSG00000083642.18	23047	PDS5B	PDS5B	10.8893	9.33774	10.559	4.46572	4.90619	3.56147	7.91253	10.6608	10.4138	10.1282	4.77736	12.1392
ENSG00000083720.12	ENSG00000083720.12	5019	OXCT1	OXCT1	25.9859	31.3913	21.1984	0.443086	3.16147	1.53764	0.0418596	0.0885101	0.192941	0.831008	0.460718	0.197473
ENSG00000083750.12	ENSG00000083750.12	10325	RRAGB	RRAGB	1.78349	2.64113	4.45376	1.48731	2.82206	1.8074	1.25616	1.25356	1.21991	0.916326	1.06644	0.758999
ENSG00000083782.7	ENSG00000083782.7	1833	EPYC	EPYC	0	0	0	0	0	0	0	0	0	0	0	0
ENSG00000083799.17	ENSG00000083799.17	1540	CYLD	CYLD	5.25844	6.82944	5.3729	20.0419	26.53	26.0446	20.423	25.1332	33.2051	43.0393	22.7612	29.6373
ENSG00000083807.9	ENSG00000083807.9	10998	SLC27A5	SLC27A5	6.42039	6.54827	6.10567	0.900725	1.28213	1.05589	0.394316	0.119936	0.597139	0.150171	0.422996	0.512069
ENSG00000083812.11	ENSG00000083812.11	25799	ZNF324	ZNF324	2.16144	2.31419	2.14618	1.06602	1.87057	1.16954	1.1597	0.400228	0.718838	0.42906	0.959317	0.917534
ENSG00000083814.12	ENSG00000083814.12	79891	ZNF671	ZNF671	3.26434	2.2562	2.72108	1.62886	3.29036	2.88427	0.456363	0.201521	0.597856	0.571417	0.989465	0.256742
ENSG00000083817.8	ENSG00000083817.8	55659	ZNF416	ZNF416	1.86906	1.48433	2.14101	0.120971	0.463953	0.324402	0.0585947	0	0.062548	0.0502859	0.0731492	0.0605968
ENSG00000083828.15	ENSG00000083828.15	54807	ZNF586	ZNF586	4.48609	5.05985	3.33161	8.33245	5.26287	6.37279	9.95571	7.48014	7.933	6.84224	8.55277	8.03201
ENSG00000083838.15	ENSG00000083838.15	55663	ZNF446	ZNF446	2.00492	1.21933	1.53444	2.13146	2.19151	1.80259	0.849424	0.597783	0.59238	0.591606	0.771241	1.11285
ENSG00000083844.10	ENSG00000083844.10	9422	ZNF264	ZNF264	3.2849	2.44968	3.46494	1.80723	2.72751	1.95434	1.65275	0.850904	1.15442	1.14773	1.48152	1.05255
ENSG00000083845.8	ENSG00000083845.8	6193	RPS5	RPS5	1039.33	1062.66	1080.87	24.2999	130.353	98.1022	2.22766	3.29153	9.38481	9.16032	13.5204	14.2697
ENSG00000083857.13	ENSG00000083857.13	2195	FAT1	FAT1	1.25138	4.0552	2.08733	0	0.00155139	0	0	0	0	0	0	0
ENSG00000083896.12	ENSG00000083896.12	91746	YTHDC1	YTHDC1	17.6523	23.8466	16.0647	23.2637	29.6598	30.0642	34.6037	41.7531	51.4973	54.7915	55.984	56.3546
ENSG00000083937.8	ENSG00000083937.8	25978	CHMP2B	CHMP2B	7.21262	8.24528	7.72728	10.6763	8.97317	9.62914	10.5233	10.8094	13.493	24.3806	14.5946	14.9899
ENSG00000084070.11	ENSG00000084070.11	64744	SMAP2	SMAP2	13.7089	13.7678	13.0483	227.243	127.928	228.275	383.681	309.225	354.658	482.554	403.389	331.103
ENSG00000084072.16	ENSG00000084072.16	10450	PPIE	PPIE	20.4837	21.5392	22.285	1.89446	7.62562	5.18701	0.188715	0.12667	0.497429	0.849979	0.554981	0.653677
ENSG00000084073.8	ENSG00000084073.8	10269	ZMPSTE24	ZMPSTE24	12.5197	13.2717	13.746	6.13751	5.72665	6.12813	4.49572	3.92185	9.10906	7.69796	4.15854	4.48271
ENSG00000084090.13	ENSG00000084090.13	56910	STARD7	STARD7	40.4007	43.7802	41.529	2.17032	12.2192	9.46182	0.814665	1.01791	2.85172	2.00049	1.5042	1.60178
ENSG00000084092.6	ENSG00000084092.6	84273	NOA1	NOA1	6.15831	6.43982	5.55287	1.01783	2.50517	1.71194	0.396977	0.215276	0.452777	0.417128	0.451691	0.381283
ENSG00000084093.15	ENSG00000084093.15	5978	REST	REST	6.06125	6.57719	5.15905	1.96188	3.47115	2.26765	1.87963	2.95682	5.09073	4.28309	3.9203	3.26444
ENSG00000084110.10	ENSG00000084110.10	3034	HAL	HAL	2.16396	1.31449	1.76629	57.6361	13.7782	17.8553	47.1231	62.861	40.6035	40.491	40.6501	37.3773
ENSG00000084112.14	ENSG00000084112.14	54434	SSH1	SSH1	3.22535	2.81421	2.9788	4.95995	5.81828	3.93239	5.51121	5.06233	3.91815	5.64998	4.92174	3.52143
ENSG00000084207.15	ENSG00000084207.15	2950	GSTP1	GSTP1	207.853	202.025	218.881	8.68896	30.1577	27.3724	1.30698	1.32688	6.00038	3.32201	6.52706	2.10744
ENSG00000084234.16	ENSG00000084234.16	334	APLP2	APLP2	104.685	114.218	117.55	80.9315	57.69	61.7022	81.2811	79.0022	79.9236	77.8633	115.718	67.93
ENSG00000084444.13	ENSG00000084444.13	57613	FAM234B	FAM234B	1.21302	1.23313	1.00107	0.103232	0.324175	0.227883	0.045126	0.0609338	0.132594	0.08559	0.0517476	0.0514887
ENSG00000084453.16	ENSG00000084453.16	6579	SLCO1A2	SLCO1A2	0	0	0	0	0	0	0	0	0	0.0126066	0	0
ENSG00000084463.7	ENSG00000084463.7	51729	WBP11	WBP11	26.2212	24.0199	27.8652	3.28468	5.85895	5.24845	4.773	5.49486	11.8226	7.87828	7.58908	7.53189
ENSG00000084623.11	ENSG00000084623.11	8668	EIF3I	EIF3I	105.24	106.114	108.478	4.0356	16.7762	13.2533	11.436	11.6797	14.8339	13.1987	18.8871	16.9619
ENSG00000084628.9	ENSG00000084628.9	79570	NKAIN1	NKAIN1	0	0	0	0	0	0	0	0	0	0	0	0
ENSG00000084636.17	ENSG00000084636.17	1307	COL16A1	COL16A1	0	0	0	0	0	0.00436253	0	0	0	0	0	0.0153995
ENSG00000084652.15	ENSG00000084652.15	200081	TXLNA	TXLNA	14.6864	12.1503	13.0905	1.51069	4.80877	3.63073	0.816738	0.707779	1.82297	1.12674	1.11246	1.00558
ENSG00000084674.13	ENSG00000084674.13	338	APOB	APOB	0	0	0	0.00174264	0	0	0	0	0.0167935	0.00171729	0	0
ENSG00000084676.15	ENSG00000084676.15	8648	NCOA1	NCOA1	1.88594	1.62296	2.15705	19.5302	13.7921	13.3217	35.476	37.6505	47.0236	49.5197	50.163	37.9946
ENSG00000084693.15	ENSG00000084693.15	60509	AGBL5	AGBL5	5.4413	5.71795	5.46997	0.91403	2.28717	2.30054	0.637417	0.284828	0.951613	0.986628	0.608834	0.794847
ENSG00000084710.13	ENSG00000084710.13	22979	EFR3B	EFR3B	0	0	0	0.0280701	0.0591037	0.0300943	0.00955247	0.00984128	0.0276311	0.0396229	0.0105228	0.00846757
ENSG00000084731.13	ENSG00000084731.13	3797	KIF3C	KIF3C	0.15182	0.332094	0.293272	2.97523	0.943618	1.77906	2.2873	0.954828	1.43421	2.94766	2.38318	1.50644
ENSG00000084733.10	ENSG00000084733.10	10890	RAB10	RAB10	30.2044	29.3549	24.0822	26.934	25.0288	22.4627	30.4004	29.7238	32.9899	47.8982	40.4165	26.4977
ENSG00000084734.8	ENSG00000084734.8	2646	GCKR	GCKR	0	0	0	0	0	0	0	0	0	0	0	0
ENSG00000084754.10	ENSG00000084754.10	3030	HADHA	HADHA	65.2818	69.1806	71.9851	10.206	18.2272	16.3972	5.42859	4.86825	6.99101	7.36684	8.70114	5.57374
ENSG00000084764.10	ENSG00000084764.10	22924	MAPRE3	MAPRE3	0.235053	0.0547911	0	5.68672	1.67862	3.15438	2.8734	2.03895	3.54281	2.79503	4.03585	3.00878
ENSG00000084774.13	ENSG00000084774.13	790	CAD	CAD	32.3168	22.8807	40.9075	0.755742	2.66359	2.39912	0.551175	0.454589	0.548877	0.722298	1.07394	0.294013
ENSG00000085063.14	ENSG00000085063.14	966	CD59	CD59	58.9166	54.818	62.1568	18.3516	11.2271	19.3057	17.5347	22.3079	28.6145	31.135	31.0938	24.2267
ENSG00000085117.11	ENSG00000085117.11	3732	CD82	CD82	37.9062	29.0132	32.1379	37.5352	19.6404	26.3234	54.0876	56.7025	88.7357	74.1941	140.148	56.9469
ENSG00000085185.15	ENSG00000085185.15	63035	BCORL1	BCORL1	1.74072	2.44683	2.90476	2.76788	2.76245	2.31674	2.5637	1.91066	2.66563	2.65763	3.76625	2.41823
ENSG00000085224.20	ENSG00000085224.20	546	ATRX	ATRX	12.0943	11.8549	7.18042	4.88383	7.17513	4.93509	15.557	16.6322	19.4977	28.5963	17.7384	17.43
ENSG00000085231.13	ENSG00000085231.13	102157402	AK6	AK6	15.6656	16.3377	15.9202	1.08179	4.51415	5.66975	0.269846	0.171684	1.04946	1.35124	0.654642	0.847817
ENSG00000085265.10	ENSG00000085265.10	2219	FCN1	FCN1	4.99042	6.73354	5.40087	275.713	169.674	224.023	53.2515	35.259	90.3114	68.3748	91.6666	34.9508
ENSG00000085274.15	ENSG00000085274.15	55892	MYNN	MYNN	5.23025	3.79045	4.51392	2.29439	3.0528	2.52722	3.58513	2.92236	5.25897	4.10214	6.01374	3.95553
ENSG00000085276.17	ENSG00000085276.17	2122	MECOM	MECOM	0	0	0	0.0155028	0.0145635	0.095117	0.0226529	0.0849956	0.144517	0.0149548	0.00479821	0.0469671
ENSG00000085365.17	ENSG00000085365.17	9522	SCAMP1	SCAMP1	9.99946	9.88061	9.75332	1.29521	2.67766	2.02718	1.89518	1.09429	2.7201	4.17959	3.9343	2.01583
ENSG00000085377.13	ENSG00000085377.13	5550	PREP	PREP	13.2893	12.701	13.4957	0.62095	4.77572	2.73495	0.0931031	0.13459	0.287166	0.679157	0.562767	0.296663
ENSG00000085382.11	ENSG00000085382.11	57531	HACE1	HACE1	2.4748	1.73697	2.34325	0.246563	1.34846	0.985671	0.0815243	0.0997269	0.289861	0.268051	0.213763	0.056812
ENSG00000085415.15	ENSG00000085415.15	81929	SEH1L	SEH1L	36.0979	33.2059	33.0441	0.469845	2.27025	1.28531	0.297711	0.533758	1.19403	0.544443	0.926002	1.00222
ENSG00000085433.15	ENSG00000085433.15	22911	WDR47	WDR47	2.68884	1.4529	1.84784	2.12273	1.93393	2.07929	3.01383	2.80217	3.9714	4.40687	3.75993	3.69686
ENSG00000085449.14	ENSG00000085449.14	57590	WDFY1	WDFY1	6.64836	6.61886	8.46342	8.96739	6.60205	6.45202	6.99894	5.27511	3.98394	4.2986	5.50169	5.6973
ENSG00000085465.12	ENSG00000085465.12	5016	OVGP1	OVGP1	0.127116	0.317618	0.315955	0.124778	0.815922	0.467485	0.0394652	0.112018	0.0120501	0	0.0223821	0.11308
ENSG00000085491.15	ENSG00000085491.15	29957	SLC25A24	SLC25A24	1.91831	2.22962	1.97277	1.64628	3.68741	3.51665	0.87406	0.861903	0.756263	1.27757	0.696981	0.609712
ENSG00000085511.19	ENSG00000085511.19	4216	MAP3K4	MAP3K4	18.0318	8.20262	10.4355	0.594963	4.18506	2.70804	0.145444	0.130067	0.848061	3.28886	0.445178	0.98844
ENSG00000085514.15	ENSG00000085514.15	29992	PILRA	PILRA	3.426	3.718	3.53623	137.079	51.6875	64.8556	166.637	193.089	158.629	140.125	234.592	190.379
ENSG00000085552.16	ENSG00000085552.16	57549	IGSF9	IGSF9	0	0	0	0.00966861	0	0	0.0847078	0.0251648	0.00999215	0.0356523	0.0167887	0.0165844
ENSG00000085563.14	ENSG00000085563.14	5243	ABCB1	ABCB1	0	0	0	0.28607	2.35615	1.02561	0.0393355	0.229687	0.163688	0.199844	0.234467	0.432329
ENSG00000085644.13	ENSG00000085644.13	7760	ZNF213	ZNF213	3.57624	3.05762	3.64528	3.34963	2.48571	2.60807	1.96907	1.65886	1.05652	1.25965	2.56381	2.31309
ENSG00000085662.13	ENSG00000085662.13	231	AKR1B1	AKR1B1	0.485866	0.218014	0.506442	1.36597	8.61088	5.11976	0	0.132627	0.0203861	0.136398	0.275202	0.70544
ENSG00000085719.11	ENSG00000085719.11	8895	CPNE3	CPNE3	2.10907	1.51654	2.34068	4.75248	8.12889	5.71377	4.03853	4.44482	13.1887	7.66176	5.14167	3.54763
ENSG00000085721.12	ENSG00000085721.12	54700	RRN3	RRN3	7.22563	7.243	6.74748	0.669678	3.61623	2.13615	0.151236	0.180922	0.775246	0.641381	0.626583	0.512962
ENSG00000085733.15	ENSG00000085733.15	2017	CTTN	CTTN	0.466635	0.223968	0.0784244	0.234364	0.650186	1.01522	0	0.00357632	0	0.133487	0.0561498	0.0735384
ENSG00000085741.12	ENSG00000085741.12	7481	WNT11	WNT11	0.400562	0.7928	0.80855	0	0.1694	0.178839	0	0	0	0.0274657	0.0176268	0.023641
ENSG00000085760.14	ENSG00000085760.14	4528	MTIF2	MTIF2	20.4042	22.3676	23.0514	1.47987	3.46152	2.96619	0.755071	0.490958	0.72679	1.58539	0.932627	0.72318
ENSG00000085788.13	ENSG00000085788.13	23259	DDHD2	DDHD2	26.65	16.3723	18.3545	4.91928	10.4515	7.39354	7.25858	10.5096	10.431	15.2027	5.11139	8.08948
ENSG00000085831.15	ENSG00000085831.15	22996	TTC39A	TTC39A	0	0	0	0.0992477	0.116421	0.121563	0.440162	0.658194	0.250565	0.674885	0.144567	0.577563
ENSG00000085832.16	ENSG00000085832.16	2060	EPS15	EPS15	5.60941	8.02057	5.36626	5.91506	6.90015	7.22758	8.71615	8.2149	9.86474	13.8536	5.97688	8.57215
ENSG00000085840.12	ENSG00000085840.12	4998	ORC1	ORC1	11.3766	11.7625	11.7323	0.0165651	0.174352	0.121799	0.0420176	0.0544977	0.384467	0.256887	0.123651	0.127704
ENSG00000085871.8	ENSG00000085871.8	4258	MGST2	MGST2	43.0778	35.7841	33.2697	2.5083	4.97801	3.77764	3.56737	2.08299	2.85681	2.85021	2.84575	0.855229
ENSG00000085872.14	ENSG00000085872.14	10523	CHERP	CHERP	15.9223	17.2237	13.4977	8.00779	9.26657	6.75302	7.21216	6.13	5.6616	7.24649	8.95084	9.0815
ENSG00000085978.21	ENSG00000085978.21	55054	ATG16L1	ATG16L1	4.59728	4.60177	4.98618	3.14483	8.37778	5.24822	1.81034	0.733916	3.7816	3.05432	2.75555	2.44796
ENSG00000085982.13	ENSG00000085982.13	55230	USP40	USP40	4.84755	3.06634	3.86492	0.357979	1.39665	0.578841	0.122832	0.0950693	0.0679518	0.0635278	0.165422	1.13334
ENSG00000085998.13	ENSG00000085998.13	55624	POMGNT1	POMGNT1	4.15415	4.74623	5.23386	0.585827	3.67041	2.58334	0.0609052	0.0387418	0.341274	0.262169	0.418784	0.450302
ENSG00000085999.11	ENSG00000085999.11	8438	RAD54L	RAD54L	12.1572	11.8211	13.6301	0.0506308	0.18205	0.0717593	0	0.090226	0.483343	0.265253	0.0769954	0.0222429
ENSG00000086015.20	ENSG00000086015.20	23139	MAST2	MAST2	3.22222	3.20619	2.38266	0.408532	1.61344	1.27798	0.387306	0.488642	0.89882	0.984087	0.695901	0.548401
ENSG00000086061.15	ENSG00000086061.15	3301	DNAJA1	DNAJA1	33.0163	30.9592	27.2999	20.432	19.5303	27.132	60.0506	45.527	60.9266	102.746	79.3677	56.6183
ENSG00000086062.12	ENSG00000086062.12	2683	B4GALT1	B4GALT1	6.54479	6.38635	6.78806	13.3272	11.5324	10.6147	16.771	27.7815	24.4748	21.6645	27.3056	30.2369
ENSG00000086065.13	ENSG00000086065.13	51510	CHMP5	CHMP5	12.7157	13.3091	11.4081	22.9419	12.6991	20.9225	10.1061	9.51095	10.9508	15.9817	25.6172	15.6699
ENSG00000086102.18	ENSG00000086102.18	4799	NFX1	NFX1	10.3729	9.18511	9.1105	1.58364	5.74546	3.58454	1.48228	1.7812	4.3617	3.49249	2.65382	2.70785
ENSG00000086159.12	ENSG00000086159.12	363	AQP6	AQP6	0	0	0	0	0.0342743	0	0.0056387	0.0215017	0	0	0	0
ENSG00000086189.9	ENSG00000086189.9	27292	DIMT1	DIMT1	7.52437	5.75571	7.13294	0.801719	2.82837	2.09356	0.35113	0.500037	0.901225	0.794655	0.223473	0.726743
ENSG00000086200.16	ENSG00000086200.16	51194	IPO11	IPO11	6.22783	4.87324	6.32599	1.00553	0.935037	0.669353	1.12281	1.43228	0.454229	1.90337	1.01262	1.14406
ENSG00000086205.16	ENSG00000086205.16	2346	FOLH1	FOLH1	0	0	0	0	0	0	0.0513114	0	0	0	0	0
ENSG00000086232.12	ENSG00000086232.12	27102	EIF2AK1	EIF2AK1	52.6077	56.4943	57.5661	5.00282	12.1907	9.15554	2.05113	1.36758	5.36245	5.10679	3.64837	2.53054
ENSG00000086288.11	ENSG00000086288.11	51314	NME8	NME8	0.868249	0.700037	1.04115	2.74453	3.06168	2.86917	6.29888	5.04	6.84359	5.46078	2.44276	1.48706
ENSG00000086289.11	ENSG00000086289.11	54749	EPDR1	EPDR1	4.28603	2.62958	5.22036	0.0198466	0.149621	0.0898152	0.0511747	0.00916212	0	0.0545661	0.00635196	6.00792e-185
ENSG00000086300.15	ENSG00000086300.15	29887	SNX10	SNX10	10.5024	9.41994	7.7691	33.1909	13.2615	23.611	25.861	22.6938	25.193	32.9648	25.0683	19.5484
ENSG00000086475.14	ENSG00000086475.14	22929	SEPHS1	SEPHS1	16.1369	9.92965	15.7655	0.682055	4.00309	1.87258	0.0317323	0.118817	0.83845	0.40469	0.648927	0.191342
ENSG00000086504.15	ENSG00000086504.15	10573	MRPL28	MRPL28	26.5856	31.7341	29.0234	11.524	13.391	14.4665	8.04185	5.85565	9.31749	7.21719	12.6661	10.1209
ENSG00000086506.2	ENSG00000086506.2	3049	HBQ1	HBQ1	0.2622	0	0.264101	0.065567	0.2462	0.195324	0	0	0	0	0	0
ENSG00000086544.2	ENSG00000086544.2	80271	ITPKC	ITPKC	1.33016	2.77291	1.23043	1.43975	1.8467	1.68848	1.20453	1.0072	0.797358	1.98639	2.67361	1.88712
ENSG00000086548.8	ENSG00000086548.8	4680	CEACAM6	CEACAM6	25.7154	26.0866	28.2832	0.266302	0.143179	0.143734	1.3146	1.22527	14.9108	3.7983	3.10377	1.29591
ENSG00000086570.12	ENSG00000086570.12	2196	FAT2	FAT2	0.0186554	0.02439	0.0303264	0.0361384	0.01456	0.0103894	0.0446909	0.0284085	0.0212308	0.00517254	0.0116799	0.013201
ENSG00000086589.11	ENSG00000086589.11	55696	RBM22	RBM22	15.7736	15.7612	16.6166	14.8394	13.8928	16.3835	16.2497	18.6617	21.0689	20.0561	28.5754	24.7697
ENSG00000086598.10	ENSG00000086598.10	10959	TMED2	TMED2	84.4716	91.4066	92.7696	11.8816	20.113	16.9645	11.5151	10.1058	18.7597	19.1853	25.5861	17.6497
ENSG00000086619.13	ENSG00000086619.13	56605	ERO1B	ERO1B	0.49467	0.650375	0.476991	1.73881	2.31449	2.58541	4.31223	3.14352	4.15564	4.85299	1.71877	4.44336
ENSG00000086666.18	ENSG00000086666.18	54469	ZFAND6	ZFAND6	18.0054	18.6627	19.7544	27.6537	23.9764	28.5399	31.8791	32.8185	50.2426	36.1637	49.6944	39.8142
ENSG00000086696.10	ENSG00000086696.10	3294	HSD17B2	HSD17B2	0	0	0	0	0	0	0.00335438	0.000710613	0	0.00307064	0.00197063	0
ENSG00000086712.12	ENSG00000086712.12	55787	TXLNG	TXLNG	6.06818	6.76709	6.7337	0.604073	1.90027	1.24412	0.409518	0.590868	1.93832	1.48559	0.82	1.12937
ENSG00000086717.18	ENSG00000086717.18	5475	PPEF1	PPEF1	0	0	0	0.591067	0.113218	0.128006	0.234202	0.223425	0.173552	0.41323	0.0875374	0.130775
ENSG00000086730.16	ENSG00000086730.16	7462	LAT2	LAT2	120.925	127.238	118.502	92.4576	39.0615	62.4455	80.8493	65.8224	81.7725	73.9274	115.594	88.8208
ENSG00000086758.15	ENSG00000086758.15	10075	HUWE1	HUWE1	15.5094	18.6175	15.2279	5.64379	12.8696	9.04734	6.6965	8.60702	8.72729	9.0153	10.7519	9.24439
ENSG00000086827.8	ENSG00000086827.8	9183	ZW10	ZW10	6.77831	5.35374	6.59363	0.435787	1.70992	1.19287	0.0752034	0.0826392	0.427513	0.280598	0.210586	0.177356
ENSG00000086848.14	ENSG00000086848.14	79796	ALG9	ALG9	8.7614	8.04162	7.4317	0.499338	2.61496	1.34077	0.0516773	0.293659	0.542695	0.216079	0.476213	0.466182
ENSG00000086967.9	ENSG00000086967.9	4606	MYBPC2	MYBPC2	0	0.397003	0	0	0.0264622	0.0212635	0	0	0	0	0	0
ENSG00000086991.12	ENSG00000086991.12	50507	NOX4	NOX4	0	0	0	0	0	0.0410415	0	0	0	0	0	0.00170902
ENSG00000087008.15	ENSG00000087008.15	8310	ACOX3	ACOX3	7.16941	11.6085	8.51723	1.13265	1.85545	1.56888	0.227676	0.402104	0.676622	0.312385	0.468216	0.631959
ENSG00000087053.18	ENSG00000087053.18	8898	MTMR2	MTMR2	8.09909	6.85951	7.33278	0.195299	1.0109	0.499094	0.0501855	0.106434	0.275529	0.669107	0.0754093	0.0972646
ENSG00000087074.7	ENSG00000087074.7	23645	PPP1R15A	PPP1R15A	2.77007	4.10408	4.80146	37.7836	19.0062	34.9482	142.048	45.0277	27.9043	93.1235	58.1342	79.0084
ENSG00000087076.8	ENSG00000087076.8	51171	HSD17B14	HSD17B14	0	0	0	0.0623487	0.231046	0.0619565	0	0	0	0	0.0432871	0
ENSG00000087077.11	ENSG00000087077.11	7205	TRIP6	TRIP6	48.1767	47.2137	45.5062	1.5679	1.29265	1.77205	1.44538	0.909691	0.871008	0.98325	0.747124	0.589872
ENSG00000087085.13	ENSG00000087085.13	43	ACHE	ACHE	0	0	0	0	0	0.0174082	0	0	0.0193736	0.0186907	0	0.0103304
ENSG00000087086.13	ENSG00000087086.13	2512	FTL	FTL	1767.26	1788.14	1686.62	1791.38	1346.47	2005.56	1604.11	1695.04	1221.37	1695.88	1878.67	1819.43
ENSG00000087087.18	ENSG00000087087.18	51593	SRRT	SRRT	91.3566	99.3829	67.3683	15.1827	28.2749	25.0113	25.0989	25.9371	45.2476	39.4702	29.3082	41.6973
ENSG00000087088.19	ENSG00000087088.19	581	BAX	BAX	74.9315	81.9634	78.1764	22.7904	29.1438	39.5544	13.3117	9.8215	17.099	19.9986	28.7186	17.1583
ENSG00000087095.12	ENSG00000087095.12	51701	NLK	NLK	2.69096	2.15101	2.46744	1.24179	2.0039	2.14601	0.924795	0.612482	1.71074	1.63288	2.10713	0.98408
ENSG00000087111.20	ENSG00000087111.20	94005	PIGS	PIGS	28.3778	24.4959	27.8453	8.96422	14.7859	14.9942	4.98521	2.36677	6.0672	6.72762	7.43102	4.41196
ENSG00000087116.13	ENSG00000087116.13	9509	ADAMTS2	ADAMTS2	0	0	0	0.0257185	0.106103	0.0387698	0.00469087	0	0.0267059	0	0.0115743	0.013306
ENSG00000087128.9	ENSG00000087128.9	28983	TMPRSS11E	TMPRSS11E	0	0	0	0	0	0	0	0	0	0	0	0
ENSG00000087152.15	ENSG00000087152.15	56970	ATXN7L3	ATXN7L3	17.617	23.4954	26.3825	15.3393	16.7818	17.0074	26.6546	27.9705	32.9708	41.4174	32.5122	29.2993
ENSG00000087157.18	ENSG00000087157.18	9489	PGS1	PGS1	15.2576	12.8949	12.9693	39.0433	26.2751	34.933	38.0916	22.8572	39.2765	13.8696	21.2533	18.6483
ENSG00000087191.12	ENSG00000087191.12	5705	PSMC5	PSMC5	59.4061	62.5727	58.6646	7.06759	22.3274	18.2124	4.62726	2.34532	5.17849	7.47504	9.67537	5.78196
ENSG00000087206.16	ENSG00000087206.16	51720	UIMC1	UIMC1	16.4129	11.0831	13.1793	19.5346	16.5269	17.2626	34.8818	26.1373	22.8274	46.9755	30.3043	26.502
ENSG00000087237.10	ENSG00000087237.10	1071	CETP	CETP	0	0	0	0.0445926	0.0827501	0.159214	0.216999	0.213963	0.202726	0.56896	0.342317	0.198942
ENSG00000087245.12	ENSG00000087245.12	4313	MMP2	MMP2	5.65517	3.87187	3.49667	0	0	0.00791327	0	0	0.088946	0	0	0
ENSG00000087250.8	ENSG00000087250.8	4504	MT3	MT3	0.403027	0	0	0	0	0	0	0	0	0	0	0
ENSG00000087253.11	ENSG00000087253.11	54947	LPCAT2	LPCAT2	66.1667	61.6909	63.8133	21.785	32.2841	33.2523	35.4222	37.5936	56.2805	68.5321	70.424	45.8804
ENSG00000087258.13	ENSG00000087258.13	2775	GNAO1	GNAO1	0	0	0	0.109813	0.462744	0.208406	0	0.00451424	0.00252719	0.0795401	0.0496808	0.119422
ENSG00000087263.16	ENSG00000087263.16	55239	OGFOD1	OGFOD1	23.3151	20.8014	17.9717	1.13076	4.57422	2.73093	0.253692	0.0992342	0.563635	0.732032	0.579224	0.492708
ENSG00000087266.15	ENSG00000087266.15	6452	SH3BP2	SH3BP2	16.8007	20.4685	17.7713	75.2469	59.8576	57.4423	67.8043	61.4707	66.5487	42.576	55.5873	62.6149
ENSG00000087269.15	ENSG00000087269.15	8602	NOP14	NOP14	20.6411	20.773	22.2858	0.595655	3.37189	2.2735	0.17515	0.171129	0.341888	0.283886	0.342326	0.891829
ENSG00000087274.16	ENSG00000087274.16	118	ADD1	ADD1	19.8017	29.0077	28.984	29.1146	39.6084	38.8125	47.3241	39.4066	46.2993	54.566	70.3395	65.8944
ENSG00000087299.11	ENSG00000087299.11	79944	L2HGDH	L2HGDH	3.6058	2.93503	2.79379	0.0421213	0.433443	0.234469	0.0146999	0.0601691	0.0817539	0.319805	0.0563135	0.0516666
ENSG00000087301.8	ENSG00000087301.8	57544	TXNDC16	TXNDC16	1.51309	1.5244	2.56101	0.64645	0.687648	0.745284	0.75548	1.40403	1.18536	1.12723	1.32873	1.35839
ENSG00000087302.8	ENSG00000087302.8	51637	C14orf166	C14orf166	88.6791	96.8703	86.8017	6.93581	20.6742	17.0705	5.76051	3.29055	7.17441	6.84937	7.9987	5.71119
ENSG00000087303.16	ENSG00000087303.16	22795	NID2	NID2	0.202683	0.610892	0.389806	0.13435	0.705158	0.349601	0.425408	0.300134	0.176566	0.337017	0.109202	0.133629
ENSG00000087338.4	ENSG00000087338.4	64395	GMCL1	GMCL1	8.67303	10.0861	14.5952	5.94538	5.86147	6.01431	5.5438	5.16236	7.56487	8.21682	12.124	6.00892
ENSG00000087365.14	ENSG00000087365.14	10992	SF3B2	SF3B2	56.0893	64.3038	54.8892	25.4341	31.5159	30.9898	25.5239	31.3035	41.721	49.2993	43.0897	37.5749
ENSG00000087448.9	ENSG00000087448.9	57542	KLHL42	KLHL42	2.86614	3.70205	1.78516	0.312747	3.06618	1.46498	0.077237	0.188195	0.256252	0.193436	0.153196	0.140407
ENSG00000087460.23	ENSG00000087460.23	2778	GNAS	GNAS	450.429	434.438	439.524	112.183	144.829	143.799	116.031	99.7875	168.119	184.145	229.236	136.193
ENSG00000087470.17	ENSG00000087470.17	10059	DNM1L	DNM1L	23.2803	25.5883	23.901	1.5333	7.57949	4.93599	0.609821	1.08596	3.13177	4.11315	2.25995	2.69897
ENSG00000087494.15	ENSG00000087494.15	5744	PTHLH	PTHLH	0	0	0	0	0	0	0	0	0	0	0	0
ENSG00000087495.16	ENSG00000087495.16	116154	PHACTR3	PHACTR3	0	0	0.0630572	0.0323085	0.0404605	0.0216576	0.0156653	0.0199119	0.121261	0.0537762	0.0390462	0.0277725
ENSG00000087502.17	ENSG00000087502.17	51290	ERGIC2	ERGIC2	52.1449	40.0156	45.7375	11.4501	6.68573	7.0055	37.0962	34.2169	37.4697	38.6181	22.433	32.5531
ENSG00000087510.6	ENSG00000087510.6	7022	TFAP2C	TFAP2C	0	0	0	0	0	0	0	0	0.00923049	0	0	0
ENSG00000087586.17	ENSG00000087586.17	6790	AURKA	AURKA	18.0016	16.5673	17.2454	0.0752696	0.517817	0.632192	0.897011	0.632977	1.4245	5.74322	4.64647	3.10853
ENSG00000087589.16	ENSG00000087589.16	57091	CASS4	CASS4	0.43549	0.701294	0.545677	21.7269	11.8998	13.0555	35.0065	99.6293	115.575	82.5237	101.653	115.204
ENSG00000087842.10	ENSG00000087842.10	8544	PIR	PIR	0.418718	0	0	0.0517658	0.0307822	0	0.041858	0	0.0595761	0	0.036886	0
ENSG00000087884.14	ENSG00000087884.14	28971	AAMDC	AAMDC	3.90897	4.02235	3.85429	0.780569	1.7747	1.34391	0.341109	0.358523	0.332185	0.278891	0.789124	0.403841
ENSG00000087903.12	ENSG00000087903.12	5990	RFX2	RFX2	3.54411	2.24914	0.97483	16.728	4.76109	3.90668	27.9261	26.8211	22.2528	21.3091	23.1851	23.1831
ENSG00000087995.15	ENSG00000087995.15	339175	METTL2A	METTL2A	7.06559	7.01358	6.16111	0.28906	1.51023	0.838132	0.031965	0.0601137	0.0993759	0.193322	0.0569434	0.106838
ENSG00000088002.11	ENSG00000088002.11	6820	SULT2B1	SULT2B1	0	0	0	0	0.0712005	0.0439333	0.0046286	0	0	0.00486052	0.00407881	0.0167347
ENSG00000088035.15	ENSG00000088035.15	29929	ALG6	ALG6	3.72118	4.65911	4.58787	2.12709	4.62827	4.13461	0.795931	0.654807	1.22468	2.04538	1.02278	0.672257
ENSG00000088038.17	ENSG00000088038.17	4849	CNOT3	CNOT3	11.7469	12.8675	12.8594	14.966	12.5462	12.8726	13.2133	8.95936	10.4905	12.9339	16.7018	15.5893
ENSG00000088053.11	ENSG00000088053.11	51206	GP6	GP6	0	0.0424314	0	0.102188	0.225666	0.345566	0.432659	0.140909	0.0122453	0	0.0295157	0.0925725
ENSG00000088179.8	ENSG00000088179.8	5775	PTPN4	PTPN4	4.22642	3.25939	2.74179	2.19465	12.1438	4.99319	1.06721	2.59691	2.68195	2.9591	3.71314	3.79442
ENSG00000088205.12	ENSG00000088205.12	8886	DDX18	DDX18	67.7708	68.6236	60.9819	2.56936	8.96204	5.40862	3.03706	5.95797	8.08727	10.0418	7.51741	11.5007
ENSG00000088247.15	ENSG00000088247.15	8570	KHSRP	KHSRP	133.608	125.01	129.994	11.3304	24.4129	16.7439	11.2413	12.2059	27.0086	26.034	24.3112	21.4183
ENSG00000088256.8	ENSG00000088256.8	2767	GNA11	GNA11	1.94215	2.02819	1.87854	0.0773567	0.474513	0.401504	0.27077	0.348127	0.196279	1.03892	0.379461	0.275019
ENSG00000088280.18	ENSG00000088280.18	55616	ASAP3	ASAP3	0	0	0	0.134323	0.172376	0.0567313	0	0.0198431	0.0474014	0.0671665	0	0.0246014
ENSG00000088298.12	ENSG00000088298.12	55741	EDEM2	EDEM2	9.54519	11.3053	8.62314	10.4237	9.24447	10.7425	5.92068	4.16547	3.49417	4.92544	8.07793	4.95143
ENSG00000088305.18	ENSG00000088305.18	1789	DNMT3B	DNMT3B	1.1694	1.11705	1.23455	0	0.094943	0.0625769	0.00817718	0.0103938	0.0116329	0.0246677	0.0144122	0.00530742
ENSG00000088320.3	ENSG00000088320.3	28954	REM1	REM1	0	0	0	0	0	0	0	0	0	0	0	0
ENSG00000088325.15	ENSG00000088325.15	22974	TPX2	TPX2	19.7713	20.816	22.1861	0.0652153	0.394766	0.123962	0.0355344	0.0225835	0.537265	0.107983	0.0600593	0.0495702
ENSG00000088340.15	ENSG00000088340.15	80307	FER1L4	FER1L4	0	0	0	0.0146205	0.0193877	0	0.00824577	0.013594	0.259146	0.0994352	0	0
ENSG00000088356.5	ENSG00000088356.5	81572	PDRG1	PDRG1	4.7205	4.73097	4.80325	0.856864	1.96861	1.74863	0.288667	0.19569	0.60259	0.64741	0.551154	0.409413
ENSG00000088367.20	ENSG00000088367.20	2036	EPB41L1	EPB41L1	0	0	0	0	0.0325509	0.0379654	0.0443292	0	0	0.805001	0.00263962	0.0308526
ENSG00000088386.15	ENSG00000088386.15	6564	SLC15A1	SLC15A1	0	0	0	0	0	0	0	0	0	0	0	0
ENSG00000088387.17	ENSG00000088387.17	23348	DOCK9	DOCK9	0	0	0	0.883319	5.58064	2.56062	0.397265	0.787282	0.934025	1.54415	0.758313	1.21917
ENSG00000088448.14	ENSG00000088448.14	55608	ANKRD10	ANKRD10	13.6397	14.2855	13.2183	11.1108	16.1822	16.9819	61.145	38.9396	66.7977	46.3893	17.39	28.4604
ENSG00000088451.10	ENSG00000088451.10	23483	TGDS	TGDS	7.6718	8.51826	7.31804	0.727673	2.63043	1.97402	0.297521	0.0128991	0.158882	0.40411	0.214974	0.143931
ENSG00000088538.12	ENSG00000088538.12	1795	DOCK3	DOCK3	0.020185	0.0102192	0	0.0309013	0.108187	0.0537649	0.00403841	0.0076997	0.00574784	0.00554522	0.00355872	0.00477303
ENSG00000088543.14	ENSG00000088543.14	51161	C3orf18	C3orf18	0.495673	0.696919	0.693272	0.0878424	1.79841	0.659566	0	0.0101533	0	0.18631	0.0865525	0.0622257
ENSG00000088682.13	ENSG00000088682.13	57017	COQ9	COQ9	24.3041	22.0366	15.0405	3.10572	7.23012	4.74353	1.99338	1.08682	1.61092	2.42939	3.51058	1.60847
ENSG00000088726.15	ENSG00000088726.15	55287	TMEM40	TMEM40	0	0	0	0.0847313	0.371199	1.06625	0	0	0	0	0.132984	0.178879
ENSG00000088727.12	ENSG00000088727.12	64147	KIF9	KIF9	6.11537	4.39287	3.24759	0.289529	0.262799	0.294468	0.526865	0.460204	0.575169	0.68943	0.682033	0.499075
ENSG00000088756.12	ENSG00000088756.12	79822	ARHGAP28	ARHGAP28	0	0	0	0	0	0.00450908	0.00949504	0.00750352	0	0	0.00123753	0.000493859
ENSG00000088766.11	ENSG00000088766.11	54675	CRLS1	CRLS1	33.0869	28.6057	31.6489	0.883999	3.74291	3.48272	0.2142	0.149469	1.12348	0.745446	0.53454	0.389676
ENSG00000088782.4	ENSG00000088782.4	140850	DEFB127	DEFB127	0	0	0	0	0	0	0	0	0	0	0	0
ENSG00000088808.16	ENSG00000088808.16	23368	PPP1R13B	PPP1R13B	0.113065	0	0.255424	0.269072	1.64784	1.56778	0.220153	0.241291	0.170097	0.555485	0.607616	0.760476
ENSG00000088812.17	ENSG00000088812.17	8455	ATRN	ATRN	7.69999	7.41448	8.31884	0.337305	2.212	1.43026	0.0379599	0.0260373	0.219515	0.234895	0.22684	0.135207
ENSG00000088826.17	ENSG00000088826.17	54498	SMOX	SMOX	0.685505	1.38105	1.1935	0.27209	0.3988	0.949457	0.011782	0	0.126275	0.271843	0.0746706	0.0552528
ENSG00000088827.12	ENSG00000088827.12	6614	SIGLEC1	SIGLEC1	0	0	0	0.0736349	0.368003	0.34289	0.00794931	0.00336806	0.00754318	0.0115577	0.0270802	0.0125271
ENSG00000088832.14	ENSG00000088832.14	2280	FKBP1A	FKBP1A	98.5839	98.2162	96.2704	83.437	65.7402	96.2261	60.8949	54.6603	81.1411	78.0864	87.6269	43.5686
ENSG00000088833.17	ENSG00000088833.17	55968	NSFL1C	NSFL1C	21.8525	24.3017	20.8292	50.1942	36.3766	39.7952	40.6934	30.4277	35.7053	39.6169	44.0464	28.1342
ENSG00000088836.12	ENSG00000088836.12	83959	SLC4A11	SLC4A11	0.31406	0.199659	0.303942	0.0773206	0.0318345	0.0364324	0	0	0	0	0	0.0413923
ENSG00000088854.12	ENSG00000088854.12	25943	C20orf194	C20orf194	0.842204	0.954909	0.939135	0.211255	0.554545	0.49307	0.148884	0.0765461	0.283426	0.302382	0.472743	0.139765
ENSG00000088876.11	ENSG00000088876.11	79175	ZNF343	ZNF343	4.18795	2.5991	3.645	0.241028	0.916152	0.736172	0.0965437	0.0591488	0.175264	0.341147	0.169154	0.174642
ENSG00000088881.20	ENSG00000088881.20	57593	EBF4	EBF4	0	0	0	0.0489338	0.831513	0.350663	0	0.0912506	0	0.0328503	0.119043	0.183851
ENSG00000088882.7	ENSG00000088882.7	56265	CPXM1	CPXM1	0.434509	0.239979	0.557021	0	0.0101925	0.0872875	0.00789354	0	0.247166	0	0	0
ENSG00000088888.17	ENSG00000088888.17	57506	MAVS	MAVS	5.66791	5.41641	5.31741	3.52859	5.57349	4.25395	2.35271	1.57069	1.94649	1.9157	2.46637	1.50163
ENSG00000088899.14	ENSG00000088899.14	9762	RP5-1187M17.10	LZTS3	0.0448343	0	0.0451594	0.018617	0.150394	0.18116	0.0179156	0.0489543	0.0318929	0.0923266	0.022624	0.0910585
ENSG00000088926.13	ENSG00000088926.13	2160	F11	F11	0	0	0	0	0	0	0	0.0219364	0	0.0236977	0	0
ENSG00000088930.7	ENSG00000088930.7	22803	XRN2	XRN2	16.9335	17.7951	18.4821	15.6296	15.7339	16.9227	12.357	13.9011	17.2797	22.1517	24.0324	9.55559
ENSG00000088970.15	ENSG00000088970.15	55857	KIZ	KIZ	4.91103	10.0019	12.8321	4.11963	4.73121	4.2105	3.21538	1.93726	5.66655	6.82801	16.4805	11.6437
ENSG00000088986.10	ENSG00000088986.10	8655	DYNLL1	DYNLL1	89.2404	89.0257	77.7828	8.88869	41.2289	38.4601	2.78059	2.66894	5.22853	9.47674	12.3783	7.07402
ENSG00000088992.17	ENSG00000088992.17	54997	TESC	TESC	116.317	107.632	127.027	4.11539	6.15888	5.37322	2.90251	0.812786	6.73411	3.64223	5.24207	1.22082
ENSG00000089006.16	ENSG00000089006.16	27131	SNX5	SNX5	39.2571	45.2153	47.3555	2.9785	22.4606	19.6717	2.84328	2.83182	3.85952	8.20059	2.95171	3.05187
ENSG00000089009.15	ENSG00000089009.15	6128	RPL6	RPL6	1271.83	1321.48	1298.65	55.5074	264.773	194.298	4.28661	4.88466	19.5494	26.4596	11.7815	11.7541
ENSG00000089012.14	ENSG00000089012.14	55423	SIRPG	SIRPG	0.114283	0.249266	0.746662	1.10612	8.49916	3.81894	2.58173	2.65714	2.61348	2.59622	6.82399	2.32252
ENSG00000089022.13	ENSG00000089022.13	8550	MAPKAPK5	MAPKAPK5	18.2439	16.3086	17.5422	1.74713	5.86241	4.3731	0.856813	0.585742	1.5429	1.16637	2.01034	1.25376
ENSG00000089041.16	ENSG00000089041.16	5027	P2RX7	P2RX7	0.527332	0.0705631	0.157469	0.633355	2.39163	1.87443	0.0264711	0.0638684	0.0594895	0.0744236	0.0406069	0.127638
ENSG00000089048.14	ENSG00000089048.14	51575	ESF1	ESF1	8.82401	8.62714	10.0845	0.184496	1.14558	0.648337	0.041052	0.138199	0.475041	0.670072	0.282355	0.270981
ENSG00000089050.14	ENSG00000089050.14	10741	RBBP9	RBBP9	2.03855	1.35527	1.65422	0.176422	1.21337	0.677159	0.054749	0.10574	0.275082	0.339051	0.324787	0.267174
ENSG00000089053.12	ENSG00000089053.12	51433	ANAPC5	ANAPC5	98.7509	82.4893	99.9614	10.3448	25.1304	19.2587	7.82479	4.16478	11.9728	10.0592	15.0062	8.76842
ENSG00000089057.14	ENSG00000089057.14	9962	SLC23A2	SLC23A2	3.07327	4.09798	4.24766	3.37077	3.05889	2.6365	1.81793	1.97761	3.57643	2.49594	2.79466	2.70598
ENSG00000089060.11	ENSG00000089060.11	80024	SLC8B1	SLC8B1	16.172	16.8465	18.0386	11.8654	15.2411	16.5528	10.4748	9.44706	15.6931	12.4759	14.507	11.3479
ENSG00000089063.14	ENSG00000089063.14	29058	TMEM230	TMEM230	67.7933	55.5115	51.4324	6.63677	16.3479	14.1996	6.82769	6.69831	5.54465	5.25274	7.92321	11.0573
ENSG00000089091.16	ENSG00000089091.16	55184	DZANK1	DZANK1	1.1441	1.14273	0.313809	0.135589	0.265998	0.34609	0.0594833	0.0341125	0.0825474	0.12584	0.0172295	0.140109
ENSG00000089094.16	ENSG00000089094.16	84678	KDM2B	KDM2B	18.7095	17.7324	15.1948	1.5468	6.47756	4.54242	1.22518	0.833387	1.42182	1.79652	1.28925	1.56351
ENSG00000089101.17	ENSG00000089101.17	26074	CFAP61	CFAP61	0	0	0	0	0.116761	0	0.0472404	0	0	0	0	0
ENSG00000089116.3	ENSG00000089116.3	64211	LHX5	LHX5	0	0	0	0	0	0	0	0	0	0	0	0
ENSG00000089123.15	ENSG00000089123.15	55617	TASP1	TASP1	4.01155	2.7558	3.2195	0.182242	1.14714	0.636689	0.152201	0.275549	0.15401	0.348433	0.176376	0.179101
ENSG00000089127.12	ENSG00000089127.12	4938	OAS1	OAS1	0.819321	0.177418	0.233488	5.09314	8.94626	15.5221	0.889406	0.843051	1.76621	1.63072	3.61717	4.24197
ENSG00000089154.10	ENSG00000089154.10	10985	GCN1	GCN1	36.5862	30.3867	23.1175	1.58808	6.53019	4.40165	0.608097	0.614149	4.02245	2.92541	1.86266	0.751876
ENSG00000089157.15	ENSG00000089157.15	6175	RPLP0	RPLP0	2344.99	2388.28	2230.09	31.4526	186.941	118.239	3.18834	7.92215	24.4902	19.5822	17.5909	22.9222
ENSG00000089159.15	ENSG00000089159.15	5829	PXN	PXN	1.71566	0.679956	0.624961	118.664	65.4973	76.9391	163.854	163.511	108.139	89.0086	197.403	145.144
ENSG00000089163.4	ENSG00000089163.4	23409	SIRT4	SIRT4	0.439792	0.175751	0	0.0229983	0.330893	0.161414	0	0	0	0	0	0
ENSG00000089169.14	ENSG00000089169.14	22895	RPH3A	RPH3A	0	0	0	1.62563	1.14225	1.4005	0.176973	0.0920137	0.0458071	0.0331414	0.0612217	1.57596
ENSG00000089177.17	ENSG00000089177.17	55614	KIF16B	KIF16B	0	0.0394091	0	0.25148	0.616291	0.873073	0.365458	0.305885	0.0775687	0.250233	0.128469	0.138203
ENSG00000089195.14	ENSG00000089195.14	51605	TRMT6	TRMT6	7.16764	8.14657	9.91629	0.565827	2.31843	1.80935	0.424755	0.571263	1.44026	0.737964	0.408469	0.531097
ENSG00000089199.9	ENSG00000089199.9	1114	CHGB	CHGB	0.0368203	0	0.0370872	0	0.00951215	0.0101843	0.00236341	0.0240326	0.0134553	0.0101043	0	0
ENSG00000089220.4	ENSG00000089220.4	5037	PEBP1	PEBP1	134.35	139.103	144.497	1.8342	13.2291	6.32393	0.0683477	0.303552	0.395003	0.563573	0.677421	0.677759
ENSG00000089225.19	ENSG00000089225.19	6910	TBX5	TBX5	0	0	0	0	0	0	0	0	0	0	0	0
ENSG00000089234.15	ENSG00000089234.15	8315	BRAP	BRAP	5.44402	6.3174	5.93542	3.50302	3.2279	3.26471	3.12132	2.71859	3.55007	3.69111	4.82298	3.32441
ENSG00000089248.6	ENSG00000089248.6	10961	ERP29	ERP29	96.1619	101.333	96.4948	10.0659	36.9397	33.1167	3.77646	2.85532	5.08793	9.84165	9.59718	8.07636
ENSG00000089250.18	ENSG00000089250.18	4842	NOS1	NOS1	0	0	0	0	0	0	0.00144289	0.000915667	0	0.00925372	0	0.000566156
ENSG00000089280.18	ENSG00000089280.18	2521	FUS	FUS	134.709	155.167	165.792	53.1977	75.7269	74.132	79.2838	80.5838	106.677	118.026	121.79	103.663
ENSG00000089289.15	ENSG00000089289.15	3476	IGBP1	IGBP1	17.5613	18.5559	16.9433	8.90573	11.556	11.1756	4.35267	3.73674	4.96002	5.55793	6.44686	4.7049
ENSG00000089327.14	ENSG00000089327.14	53827	FXYD5	FXYD5	80.7668	87.5943	85.491	24.3775	59.5994	53.2363	15.259	14.6364	22.072	21.0709	38.6686	28.4417
ENSG00000089335.20	ENSG00000089335.20	55900	ZNF302	ZNF302	5.97618	5.37301	6.20987	0.854949	4.15002	3.11881	0.366443	0.443961	0.535596	1.53255	0.51141	0.696816
ENSG00000089351.14	ENSG00000089351.14	57655	GRAMD1A	GRAMD1A	15.1573	16.6474	15.6551	73.4361	36.8378	31.5883	52.5581	36.0599	32.6623	33.3798	52.3228	31.9001
ENSG00000089356.16	ENSG00000089356.16	5349	FXYD3	FXYD3	0	0	0	0	0	0	0	0	0	0	0	0
ENSG00000089472.16	ENSG00000089472.16	9843	HEPH	HEPH	0	0	0	0.0136826	0.0357963	0	0.226596	0.207792	0.0108959	0.00679232	0.003779	0
ENSG00000089486.16	ENSG00000089486.16	29965	CDIP1	CDIP1	10.1268	10.455	10.7616	2.66963	7.58903	6.27855	4.00553	3.48413	5.40078	3.68483	4.96173	4.60162
ENSG00000089505.17	ENSG00000089505.17	113540	CMTM1	CMTM1	1.74437	1.06502	1.07571	6.67669	3.73244	4.86801	7.34403	6.26368	4.97598	6.37416	7.4673	5.38789
ENSG00000089558.8	ENSG00000089558.8	23415	KCNH4	KCNH4	0.302052	0.397467	0.19771	0.00678467	0.0446154	0.00682789	0.00981144	0.0187072	0.160605	0.00673554	0.00432263	0.0695823
ENSG00000089597.16	ENSG00000089597.16	23193	GANAB	GANAB	135.627	153.039	131.893	14.694	30.2295	26.8352	7.84856	6.66245	9.45976	12.3666	16.9773	11.413
ENSG00000089639.10	ENSG00000089639.10	51291	GMIP	GMIP	17.6435	19.0706	21.967	103.635	63.2078	68.5793	75.4557	71.4341	61.5783	61.2636	78.9009	81.7313
ENSG00000089682.16	ENSG00000089682.16	55285	RBM41	RBM41	4.45933	3.90746	4.22984	0.69757	1.93775	1.36168	0.366817	0.539756	0.271831	0.921497	0.264968	0.99176
ENSG00000089685.14	ENSG00000089685.14	332	BIRC5	BIRC5	23.1182	26.7256	24.3022	0.0597544	0.0828485	0.0394165	0	0.00978614	0.180507	0.00281002	0.0529019	0.0375484
ENSG00000089692.8	ENSG00000089692.8	3902	LAG3	LAG3	0	0	0	0.220904	4.29001	1.46379	0.0144913	0.0910475	0.0537175	0.137764	0.144797	0.368325
ENSG00000089693.10	ENSG00000089693.10	8079	MLF2	MLF2	35.3504	38.0531	39.245	52.8903	36.8375	44.6414	65.5371	69.4598	64.4526	57.1244	79.2744	63.7246
ENSG00000089723.9	ENSG00000089723.9	78990	OTUB2	OTUB2	0.0696664	0.117568	0.0701716	0.0257039	0.0482862	0.0194026	0.0325051	0.0966241	0.0198275	0.0510096	0.058804	0.0164649
ENSG00000089737.15	ENSG00000089737.15	57062	DDX24	DDX24	42.8193	45.9979	44.4342	4.50521	20.8918	15.8193	5.35264	5.97173	16.658	15.7783	8.94469	11.4402
ENSG00000089775.11	ENSG00000089775.11	7597	ZBTB25	ZBTB25	5.8313	6.50784	8.06681	0.536314	2.7896	1.82676	0.248151	0.596208	0.473312	0.824073	0.617513	1.75302
ENSG00000089818.16	ENSG00000089818.16	25977	NECAP1	NECAP1	4.81251	6.68948	7.82577	9.47142	12.0707	11.947	23.9112	31.6588	38.4225	48.4267	45.1644	47.902
ENSG00000089820.15	ENSG00000089820.15	393	ARHGAP4	ARHGAP4	85.1203	68.2985	76.1933	84.6131	102.419	98.4792	71.5617	55.0447	62.9344	54.3529	73.5479	81.9407
ENSG00000089847.12	ENSG00000089847.12	170961	ANKRD24	ANKRD24	0.162704	0.164554	0	0.0615044	0.211928	0.136397	0.0323865	0.00945809	0.0673328	0.0204248	0.028505	0.0382752
ENSG00000089876.11	ENSG00000089876.11	55760	DHX32	DHX32	6.59091	8.25472	7.0999	0.173775	0.97	0.871104	0.0301189	0.0766694	0.109381	0.0867894	0.126793	0.0653624
ENSG00000089902.9	ENSG00000089902.9	23186	RCOR1	RCOR1	17.1194	20.8293	26.2778	10.2671	6.76806	7.39514	21.8158	26.4553	33.1816	36.4375	21.1205	32.1889
ENSG00000089916.17	ENSG00000089916.17	55668	GPATCH2L	GPATCH2L	4.76922	3.14062	3.96645	3.83415	5.18873	3.16753	3.86307	4.52295	7.3686	5.29785	3.73037	4.67194
ENSG00000090006.17	ENSG00000090006.17	8425	LTBP4	LTBP4	0	0	0.217634	1.76913	8.4597	5.76518	0.193202	0.766972	0.426912	1.44009	0.827245	1.40037
ENSG00000090013.9	ENSG00000090013.9	645	BLVRB	BLVRB	3.10935	3.01667	3.32254	6.13276	8.44111	8.73736	2.0598	1.97735	1.74041	1.8495	4.54274	1.85495
ENSG00000090020.10	ENSG00000090020.10	6548	SLC9A1	SLC9A1	3.22319	1.79546	3.14779	7.11075	5.8289	6.77983	18.1574	21.1877	13.3324	20.2519	23.2499	18.1793
ENSG00000090054.13	ENSG00000090054.13	10558	SPTLC1	SPTLC1	18.6919	17.2012	21.6253	8.19677	8.51465	7.38957	7.77869	7.119	9.60565	10.4535	8.90592	6.88194
ENSG00000090060.17	ENSG00000090060.17	10914	PAPOLA	PAPOLA	67.0694	52.8135	57.9796	31.4319	29.1977	30.0131	37.1016	48.0364	54.194	56.1711	77.8756	57.2438
ENSG00000090061.17	ENSG00000090061.17	8812	CCNK	CCNK	22.1081	35.4493	34.8732	9.13161	10.4502	8.86884	65.54	45.2743	70.0594	35.8756	67.3967	62.4196
ENSG00000090097.20	ENSG00000090097.20	57060	PCBP4	PCBP4	0.284697	0.285446	0.111404	0.301945	2.75926	1.94664	0	0.0716017	0.0491017	0.197336	0.366312	0.25413
ENSG00000090104.11	ENSG00000090104.11	5996	RGS1	RGS1	0.0720103	0.145829	0.210357	0.321101	8.40356	8.13389	0.172303	0.655201	3.10811	41.3394	13.2898	8.36865
ENSG00000090238.11	ENSG00000090238.11	83719	YPEL3	YPEL3	1.2651	0.378123	0.528648	283.513	159.832	224.993	235.737	256.73	290.711	248.423	476.774	377.327
ENSG00000090263.15	ENSG00000090263.15	51650	MRPS33	MRPS33	39.2633	42.474	34.5902	0.964594	6.58013	4.41906	0.0184334	0.226792	0.293371	1.1562	0.482635	0.564011
ENSG00000090266.12	ENSG00000090266.12	4708	NDUFB2	NDUFB2	85.6758	85.2148	87.1222	6.22856	28.9389	25.8398	3.12906	3.93847	4.84827	5.46331	4.23055	3.38277
ENSG00000090273.13	ENSG00000090273.13	10726	NUDC	NUDC	32.9791	33.0632	33.8459	5.24197	9.45934	8.54064	3.48295	2.55749	4.70639	6.69465	6.38289	4.64348
ENSG00000090316.15	ENSG00000090316.15	10296	MAEA	MAEA	17.7936	16.5108	19.713	43.8153	21.7966	30.3124	41.8767	47.388	38.5828	27.3096	34.8675	51.6019
ENSG00000090339.8	ENSG00000090339.8	3383	ICAM1	ICAM1	0.267315	0.238673	0.236189	10.0215	6.44826	7.47852	37.9018	33.7496	58.428	32.6868	72.231	65.7439
ENSG00000090372.14	ENSG00000090372.14	29888	STRN4	STRN4	24.3687	23.1488	20.2297	27.7736	22.2864	27.5873	32.4198	27.8847	32.9391	24.1322	34.3761	33.3097
ENSG00000090376.8	ENSG00000090376.8	11213	IRAK3	IRAK3	9.79578	8.6304	8.22215	10.9462	5.33092	7.74057	20.8385	21.3512	13.3604	13.9225	9.10605	11.1658
ENSG00000090382.6	ENSG00000090382.6	4069	LYZ	LYZ	1049.45	1038.13	1040.87	166.903	731.22	526.018	215.177	194.482	566.941	583.21	610.418	126.561
ENSG00000090402.7	ENSG00000090402.7	6476	SI	SI	0	0	0	0	0	0	0	0	0	0	0	0
ENSG00000090432.6	ENSG00000090432.6	79594	MUL1	MUL1	5.10426	6.46041	5.68656	3.83641	3.92271	5.04359	1.96279	1.47334	2.87061	2.10094	2.7579	2.71256
ENSG00000090447.11	ENSG00000090447.11	7023	TFAP4	TFAP4	18.977	16.6841	12.4455	0.2439	1.70845	0.998597	0.116083	0.0968292	0.121974	0.279167	0.170388	0.329038
ENSG00000090470.14	ENSG00000090470.14	10081	PDCD7	PDCD7	12.2275	7.89064	11.5827	0.548465	3.40406	3.02531	0.273453	0.0663203	2.04009	4.59071	1.13098	1.54755
ENSG00000090487.10	ENSG00000090487.10	51324	SPG21	SPG21	29.53	30.5863	31.3486	24.6177	18.5448	22.0115	16.0326	14.6171	30.0785	36.3774	27.3068	17.2686
ENSG00000090512.11	ENSG00000090512.11	26998	FETUB	FETUB	0	0	0	0	0	0	0	0	0	0	0	0
ENSG00000090520.10	ENSG00000090520.10	51726	DNAJB11	DNAJB11	76.8878	86.5428	85.0982	7.50209	13.8521	11.5024	22.2264	23.5769	21.655	28.2511	29.9405	30.0661
ENSG00000090530.9	ENSG00000090530.9	55214	P3H2	P3H2	0	0	0	0	0.189064	0.0693366	0.0235241	0.0199339	0	0.0171837	0.00551382	0
ENSG00000090534.17	ENSG00000090534.17	7066	THPO	THPO	0	0	0	0	0	0	0	0	0	0	0	0
ENSG00000090539.15	ENSG00000090539.15	8646	CHRD	CHRD	0	0	0	0	0	0	0	0	0	0.00588262	0	0
ENSG00000090554.12	ENSG00000090554.12	2323	FLT3LG	FLT3LG	0.480222	0.301191	0.359923	3.31998	18.215	14.6746	0.27827	0.966962	0.377809	1.42524	1.43794	2.52989
ENSG00000090565.15	ENSG00000090565.15	9727	RAB11FIP3	RAB11FIP3	1.37708	1.44899	0.838328	0.61026	2.85623	2.17021	0.181674	0.213087	0.455123	0.437076	0.160149	1.15781
ENSG00000090581.9	ENSG00000090581.9	84572	GNPTG	GNPTG	18.6085	17.5734	21.6245	8.07177	11.1368	12.2952	5.62542	5.98251	7.57871	7.20271	10.5254	9.46562
ENSG00000090612.20	ENSG00000090612.20	10795	ZNF268	ZNF268	4.82494	4.0186	3.08064	0.34559	1.30623	0.753671	0.131119	0.366863	0.744224	0.481443	0.359546	0.323643
ENSG00000090615.12	ENSG00000090615.12	2802	GOLGA3	GOLGA3	8.4737	12.4044	9.08389	1.75939	3.71648	2.87409	2.09988	1.12427	3.10492	2.92695	1.7872	2.63709
ENSG00000090621.13	ENSG00000090621.13	8761	PABPC4	PABPC4	67.5836	64.9398	72.0038	4.08021	17.8651	15.4409	3.91191	2.31984	5.11836	6.18307	4.11399	4.71147
ENSG00000090659.17	ENSG00000090659.17	30835	CD209	CD209	0	0	0	0.0377564	0.066447	0.0379724	0.0204579	0.0215202	0.0200811	0.0271225	0.0118114	0.0158417
ENSG00000090661.11	ENSG00000090661.11	79603	CERS4	CERS4	0.141247	0.410031	0.260465	3.19745	4.39848	5.79215	2.30547	1.04719	2.61381	2.76713	5.63892	3.21906
ENSG00000090674.15	ENSG00000090674.15	57192	MCOLN1	MCOLN1	4.71433	4.08954	4.60179	8.84892	9.23689	12.7363	28.3951	27.8923	23.54	35.8302	31.609	52.7846
ENSG00000090686.15	ENSG00000090686.15	84196	USP48	USP48	27.5969	27.9357	24.7707	9.53142	13.3334	12.9174	8.56152	5.34938	9.1281	13.3603	13.897	8.51012
ENSG00000090776.5	ENSG00000090776.5	1947	EFNB1	EFNB1	1.44385	1.43386	1.31448	0.161026	0.849862	0.594079	0.0832688	0.0846728	0.0632084	0.0381126	0.117405	0.157466
ENSG00000090857.13	ENSG00000090857.13	55066	PDPR	PDPR	11.9194	11.4554	12.3105	3.22325	4.30031	3.68976	2.97144	3.74876	2.75881	2.74489	2.32381	2.371
ENSG00000090861.15	ENSG00000090861.15	16	AARS	AARS	29.7357	28.1444	26.5787	0.563739	5.17547	2.79461	0.159299	0.271011	0.551618	0.598757	0.223119	0.180808
ENSG00000090863.11	ENSG00000090863.11	2734	GLG1	GLG1	10.7946	12.4681	10.7868	8.29494	16.9282	12.1031	8.34492	7.1427	11.1036	11.52	10.4701	9.71788
ENSG00000090889.11	ENSG00000090889.11	24137	KIF4A	KIF4A	4.76039	4.57754	4.60605	0	0.0596273	0.0461233	0	0.015887	0.0741233	0.0371853	0.00367141	0.0123104
ENSG00000090905.17	ENSG00000090905.17	27327	TNRC6A	TNRC6A	9.6584	8.44827	9.87426	2.25219	6.89427	3.88765	2.37939	2.83684	5.64957	6.9363	6.6014	5.36622
ENSG00000090924.14	ENSG00000090924.14	64857	PLEKHG2	PLEKHG2	0.760342	0.888977	0.628833	1.35222	4.27041	1.73621	3.39549	4.66597	0.993864	1.9437	1.5385	6.25903
ENSG00000090932.10	ENSG00000090932.10	10683	DLL3	DLL3	0.0466827	0.0472656	0	0	0.0240145	0.0112077	0	0	0	0	0	0
ENSG00000090971.4	ENSG00000090971.4	57106	NAT14	NAT14	1.97368	1.95813	1.82967	0.514711	0.864609	0.521555	0.373376	0.505404	0.500886	0.415618	0.25514	0.502989
ENSG00000090975.12	ENSG00000090975.12	57605	PITPNM2	PITPNM2	0.300847	0.243623	0.274458	0.219667	1.40719	1.24024	0.0213514	0.159651	0.149227	0.0769633	0.0447758	0.0844161
ENSG00000090989.17	ENSG00000090989.17	55763	EXOC1	EXOC1	8.67198	6.76983	6.93455	8.08121	6.35183	7.78453	5.16366	5.20088	6.75497	8.24428	6.09269	4.32545
ENSG00000091009.7	ENSG00000091009.7	54439	RBM27	RBM27	7.47505	7.62165	8.80343	2.17656	3.45027	2.3319	5.16557	5.46419	6.54507	9.46965	8.86873	6.21383
ENSG00000091010.4	ENSG00000091010.4	5459	POU4F3	POU4F3	0	0	0	0	0	0	0	0	0	0	0	0.0208563
ENSG00000091039.16	ENSG00000091039.16	114882	OSBPL8	OSBPL8	14.089	15.3772	14.0306	21.5653	14.7877	15.816	41.7187	47.8631	73.2172	117.271	39.9783	29.9459
ENSG00000091073.19	ENSG00000091073.19	113878	DTX2	DTX2	4.14246	3.68818	3.48053	9.26521	7.79375	8.23227	11.4012	8.03103	8.90064	7.82467	13.6204	12.8296
ENSG00000091106.18	ENSG00000091106.18	58484	NLRC4	NLRC4	0.43822	0.818295	0.374911	5.33989	3.52372	3.85874	5.02197	6.96158	4.17086	2.99837	2.5664	3.92254
ENSG00000091127.13	ENSG00000091127.13	54517	PUS7	PUS7	13.8639	13.5851	19.2539	0.109299	0.599657	0.232819	0.0240655	0.0408484	0.887916	0.36823	0.235932	0.26549
ENSG00000091128.12	ENSG00000091128.12	22798	LAMB4	LAMB4	0	0	0.0193666	0	0.0129404	0	0	0	0	0	0.00634917	0
ENSG00000091129.19	ENSG00000091129.19	4897	NRCAM	NRCAM	0.0328271	0.237355	0.023481	0.0170952	0.260513	0.556905	0	0.0083404	0.0186784	0.0979487	0.149864	0.118347
ENSG00000091136.13	ENSG00000091136.13	3912	LAMB1	LAMB1	0.193421	0.195848	0.506824	0.20625	0.412666	0.380449	1.26754	1.32526	0.29332	0.668857	0.638887	0.720283
ENSG00000091137.11	ENSG00000091137.11	5172	SLC26A4	SLC26A4	0.247974	0	0	0.0151972	0.0576513	0	0.00182664	0	0	0.00167213	0.00643867	0.00431783
ENSG00000091138.12	ENSG00000091138.12	1811	SLC26A3	SLC26A3	0	0	0	0	0	0.0180077	0	0	0	0	0	0
ENSG00000091140.12	ENSG00000091140.12	1738	DLD	DLD	28.6571	29.0177	26.6743	6.98641	11.0544	10.3745	3.90997	3.01744	6.52969	6.93953	5.46779	3.85694
ENSG00000091157.13	ENSG00000091157.13	23335	WDR7	WDR7	5.58866	5.94209	4.2099	1.32253	2.23457	1.58527	1.67899	3.04251	1.67909	3.74745	4.3839	3.17048
ENSG00000091164.12	ENSG00000091164.12	9352	TXNL1	TXNL1	36.9625	33.2451	30.2553	4.84931	6.86114	7.15846	10.2722	10.6449	12.6232	13.5801	10.3094	12.1216
ENSG00000091181.19	ENSG00000091181.19	3568	IL5RA	IL5RA	0.436068	0.715071	1.82021	1.5524	25.4178	37.7355	0.0824273	0.0375125	0.209452	8.42435	12.9264	1.35468
ENSG00000091262.14	ENSG00000091262.14	368	ABCC6	ABCC6	0.111426	0.16239	0.101589	2.71097	0.763529	1.22182	2.63934	3.13327	1.5217	0.828914	0.946398	1.06764
ENSG00000091317.7	ENSG00000091317.7	54918	CMTM6	CMTM6	24.1868	21.1931	22.3657	65.6142	35.9416	48.2245	67.9471	78.908	91.4783	78.6044	60.7242	62.7513
ENSG00000091409.14	ENSG00000091409.14	3655	ITGA6	ITGA6	11.4544	11.0788	13.1204	1.5275	11.8667	11.704	0.669036	1.28089	0.594934	2.72953	2.45162	1.35764
ENSG00000091428.17	ENSG00000091428.17	11069	RAPGEF4	RAPGEF4	0.253716	0.13662	0.244891	0.035229	0.00640156	0.0488251	0.059565	0.00747209	0	0	0.0524226	0.000744404
ENSG00000091436.16	ENSG00000091436.16	51776	AC013461.1	ZAK	4.33096	4.55513	5.42752	0.752927	1.58605	0.674383	1.24004	1.71984	0.249989	0.204176	0.318481	0.357136
ENSG00000091482.5	ENSG00000091482.5	23676	SMPX	SMPX	0	0	0	0	0	0	0	0	0	0	0	0
ENSG00000091483.6	ENSG00000091483.6	2271	FH	FH	29.2092	31.0405	34.2103	0.651606	3.41982	2.79795	0.0108359	0.147564	0.479863	0.267823	0.253067	0.469872
ENSG00000091490.10	ENSG00000091490.10	23231	SEL1L3	SEL1L3	0.807669	0.575801	0.854593	1.62811	6.35564	3.13642	1.42945	1.60047	1.31489	2.18271	1.26986	1.51348
ENSG00000091513.14	ENSG00000091513.14	7018	TF	TF	0.129805	0	0.292137	0.017231	0.103458	0.173403	0.000981425	0.0278811	0.408783	0.461386	0.0597591	0.0527539
ENSG00000091527.15	ENSG00000091527.15	55573	CDV3	CDV3	46.9506	52.3174	54.5861	19.2599	31.9191	28.6809	19.4391	20.9258	43.2941	35.9979	21.2633	23.64
ENSG00000091536.16	ENSG00000091536.16	51168	MYO15A	MYO15A	0	0	0.00745608	0.197415	0.258493	0.268576	0.0810176	0.0615328	0.0959936	0.0354328	0.0700835	0.111497
ENSG00000091542.8	ENSG00000091542.8	54890	ALKBH5	ALKBH5	7.38823	5.83598	6.29352	5.66177	12.4013	10.1344	5.3045	6.2107	7.47504	8.36095	9.20741	8.63456
ENSG00000091583.10	ENSG00000091583.10	350	APOH	APOH	0	0	0	0	0	0	0	0	0	0	0	0
ENSG00000091592.15	ENSG00000091592.15	22861	NLRP1	NLRP1	0	0.250478	0.0226059	99.1529	58.2192	64.1849	35.1183	31.7921	52.5814	43.7499	47.6473	48.0769
ENSG00000091622.15	ENSG00000091622.15	83394	PITPNM3	PITPNM3	0.0610106	0	0	0.0587359	0.0658598	0.147571	0.0323443	0.0618396	0.0182259	0.0446327	0.0214262	0.0765367
ENSG00000091640.7	ENSG00000091640.7	9552	SPAG7	SPAG7	7.59839	8.65177	8.32494	4.82235	12.9129	10.9063	3.56508	2.94602	4.33397	4.96837	2.97723	4.37488
ENSG00000091651.8	ENSG00000091651.8	23594	ORC6	ORC6	17.9009	22.3528	17.9006	0.185236	0.407913	0.293952	0.0489035	0.00673451	0.546678	0.387654	0.140334	0.193144
ENSG00000091656.15	ENSG00000091656.15	79776	ZFHX4	ZFHX4	0	0	0	0	0.00188702	0	0	0	0	0	0	0
ENSG00000091664.7	ENSG00000091664.7	57084	SLC17A6	SLC17A6	0	0	0	0	0	0	0	0	0	0	0	0
ENSG00000091704.9	ENSG00000091704.9	1357	CPA1	CPA1	0	0	0	0	0	0.0183583	0	0	0	0	0	0
ENSG00000091732.15	ENSG00000091732.15	51530	ZC3HC1	ZC3HC1	6.13356	5.87136	7.81571	0.328011	2.12598	1.15563	0.33558	0.302704	0.378093	0.447474	0.303362	0.238932
ENSG00000091831.21	ENSG00000091831.21	2099	ESR1	ESR1	0.0164985	0	0	0.0496867	0.527888	0.377203	0.0692719	0.0604049	0.0281811	0.784403	0.123217	0.0923939
ENSG00000091844.7	ENSG00000091844.7	26575	RGS17	RGS17	0.0305025	0.046182	0.0114851	0.0253756	0.0625685	0.0575075	0.0542335	0.0765925	0.0257334	0.02036	0.0584041	0.0498461
ENSG00000091879.13	ENSG00000091879.13	285	ANGPT2	ANGPT2	0.0165618	0.0167697	0.0500457	0	0.0172894	0.0185131	0.00331265	0.00421064	0.0144689	0.00227433	0.0120282	0
ENSG00000091947.9	ENSG00000091947.9	84336	TMEM101	TMEM101	10.7532	9.44134	10.6495	2.02241	3.97637	3.48218	0.454284	0.274056	0.49259	0.669972	0.796006	0.523319
ENSG00000091972.18	ENSG00000091972.18	4345	CD200	CD200	0	0	0	0.0791263	0.740119	0.539404	0.0288739	0.0632293	0.0186108	0.0179547	0.0761817	0.154435
ENSG00000091986.15	ENSG00000091986.15	151887	CCDC80	CCDC80	0	0	0.0213277	0.0137708	0.0129352	0.00792808	0.122162	0.127455	0.112565	0.41758	0.0858724	0.0419151
ENSG00000092009.10	ENSG00000092009.10	1215	CMA1	CMA1	0	0	0.203967	0	0	0.0313963	0	0	0	0	0	0
ENSG00000092010.14	ENSG00000092010.14	5720	PSME1	PSME1	67.279	74.5904	62.8222	99.3849	107.403	127.911	75.2165	65.6361	67.3739	72.0639	114.039	127.36
ENSG00000092020.10	ENSG00000092020.10	55012	PPP2R3C	PPP2R3C	31.1798	27.6277	24.5744	15.0378	13.3987	18.8457	37.4053	28.1362	31.317	53.6708	20.9293	18.1926
ENSG00000092036.16	ENSG00000092036.16	54930	HAUS4	HAUS4	29.9815	31.0362	32.8847	23.0941	16.1943	22.016	33.7632	25.3797	34.3429	33.2024	40.1509	29.7797
ENSG00000092051.16	ENSG00000092051.16	84502	JPH4	JPH4	0	0	0	0.0755676	0.16691	0.0506134	0	0	0	0.00721432	0.0165301	0
ENSG00000092054.12	ENSG00000092054.12	4625	MYH7	MYH7	0	0	0	0	0	0	0	0	0	0	0	0
ENSG00000092067.5	ENSG00000092067.5	1053	CEBPE	CEBPE	68.8488	72.3068	78.1213	1.46209	27.5777	26.5784	0.255713	0.178767	3.43937	3.56391	3.5904	1.29959
ENSG00000092068.18	ENSG00000092068.18	23428	SLC7A8	SLC7A8	1.05154	1.64778	0.675634	0.143419	1.68533	2.03687	0.00686375	0.0595572	0.169908	0.862255	1.01194	0.151613
ENSG00000092094.10	ENSG00000092094.10	55644	OSGEP	OSGEP	40.9372	30.9485	37.0908	4.12596	14.5836	13.3587	2.26047	1.83082	4.7363	4.01649	5.86231	1.85755
ENSG00000092096.14	ENSG00000092096.14	51310	SLC22A17	SLC22A17	0	0	0	0.043059	0.568379	0.411422	0	0.0142281	0.0184852	0.0535006	0.0978428	0.0439706
ENSG00000092098.16	ENSG00000092098.16	55072	RNF31	RNF31	15.714	13.2353	15.0902	20.3571	19.0149	25.16	25.4783	20.0262	27.7447	34.3084	40.7425	39.2991
ENSG00000092108.20	ENSG00000092108.20	23256	SCFD1	SCFD1	21.239	29.4067	28.1492	4.54996	8.86578	7.88809	9.47638	6.76228	9.69029	10.0101	7.58989	9.17674
ENSG00000092140.14	ENSG00000092140.14	55632	G2E3	G2E3	7.53616	7.63841	10.2695	1.11449	2.3022	2.0885	1.14196	1.07407	1.95055	2.39341	1.20901	1.91469
ENSG00000092148.12	ENSG00000092148.12	25831	HECTD1	HECTD1	24.0122	19.8305	21.0746	4.21024	10.0193	8.08424	7.70635	7.34939	8.93858	11.1315	9.8574	7.24418
ENSG00000092199.17	ENSG00000092199.17	3183	HNRNPC	HNRNPC	273.84	258.404	292.03	104.282	100.847	104.015	129.218	139.299	158.538	176.821	172.933	174.519
ENSG00000092200.12	ENSG00000092200.12	57096	RPGRIP1	RPGRIP1	0.0480012	0.145824	0.0483493	7.08456	1.43721	2.86183	8.0006	5.62252	12.2266	8.49337	11.3483	8.96563
ENSG00000092201.9	ENSG00000092201.9	11198	SUPT16H	SUPT16H	49.6105	42.4977	40.6312	4.40802	10.3092	7.67652	1.50335	1.90369	3.77179	3.58943	3.06393	2.35378
ENSG00000092203.13	ENSG00000092203.13	9878	TOX4	TOX4	17.6873	16.2753	15.5773	15.217	12.2592	12.1831	19.1097	21.755	29.6473	24.4046	34.8834	29.9631
ENSG00000092208.16	ENSG00000092208.16	8487	GEMIN2	GEMIN2	9.0781	9.87713	12.019	0.34114	1.84713	1.5418	0.384326	0.206578	0.476603	0.380839	0.440639	0.396203
ENSG00000092295.11	ENSG00000092295.11	7051	TGM1	TGM1	1.81031	0.67055	0.449728	0.217695	0.872189	0.748468	0.385062	0.341744	0.070773	1.06526	0.52029	0.42212
ENSG00000092330.15	ENSG00000092330.15	26277	TINF2	TINF2	18.1683	15.0771	19.24	16.6194	19.5107	24.0418	35.3827	38.2679	40.8305	37.4208	55.4194	50.7184
ENSG00000092345.13	ENSG00000092345.13	1618	DAZL	DAZL	0	0	0	0.00836561	0	0.0084159	0	0	0	0	0	0
ENSG00000092377.13	ENSG00000092377.13	90665	TBL1Y	TBL1Y	0	0	0.0206277	0	0	0	0.438124	0.431979	0.442915	0.326097	0.465465	0.227453
ENSG00000092421.16	ENSG00000092421.16	57556	SEMA6A	SEMA6A	0.234515	0.297222	0.273113	0.207696	0.438143	0.401296	0.122323	0.21373	0.330032	0.127587	0.0825418	0.275118
ENSG00000092439.13	ENSG00000092439.13	54822	TRPM7	TRPM7	12.2176	10.0109	10.4881	1.35181	4.68431	2.9863	1.19006	1.65172	1.66361	2.75878	1.09446	1.1358
ENSG00000092445.11	ENSG00000092445.11	7301	TYRO3	TYRO3	0.857635	0.515425	0.845384	0	0.0123697	0	0.00251704	0.00777109	0.00511783	0.00444367	0.00844668	0.00254992
ENSG00000092470.11	ENSG00000092470.11	79968	WDR76	WDR76	10.0046	11.0852	10.1115	0.149632	1.07525	0.484523	0.0595285	0.0724745	0.885509	0.465938	0.148083	0.100306
ENSG00000092529.22	ENSG00000092529.22	825	CAPN3	CAPN3	6.00306	7.94073	5.21838	2.13659	3.64716	2.63238	1.26624	1.16849	12.2191	4.20932	2.86643	0.936146
ENSG00000092531.9	ENSG00000092531.9	8773	SNAP23	SNAP23	40.5956	36.7121	29.0308	54.8392	65.491	66.397	49.3737	39.8135	60.4711	70.221	127.372	108.74
ENSG00000092607.13	ENSG00000092607.13	6913	TBX15	TBX15	0	0	0	0	0	0	0	0	0	0	0	0
ENSG00000092621.11	ENSG00000092621.11	26227	PHGDH	PHGDH	20.0892	19.9879	19.1622	0.0554033	0.617197	0.361153	0.0320644	0.055487	0.247618	0.0152902	0.0178017	0.0421304
ENSG00000092758.15	ENSG00000092758.15	1299	COL9A3	COL9A3	2.71923	2.83766	2.35962	14.5134	3.85989	10.6098	3.08998	2.26539	4.18473	4.88538	6.35351	2.75701
ENSG00000092820.17	ENSG00000092820.17	7430	EZR	EZR	18.9555	18.1141	18.9205	8.34563	20.1875	18.5914	7.02794	7.96091	10.4803	15.2977	11.8643	10.3668
ENSG00000092841.18	ENSG00000092841.18	4637	MYL6	MYL6	397.508	379.915	405.105	470.423	463.627	619.169	352.238	265.045	358.962	432.918	832.032	410.524
ENSG00000092847.11	ENSG00000092847.11	26523	AGO1	AGO1	4.91633	3.95168	3.89307	2.9467	3.91354	2.38523	2.50979	3.87863	4.14702	4.15479	4.41096	4.11486
ENSG00000092850.11	ENSG00000092850.11	27285	TEKT2	TEKT2	0	0	0	0.0719592	0.0675819	0.0814929	0.0225052	0.0798806	0.722212	0.484956	1.09954	0.0937931
ENSG00000092853.13	ENSG00000092853.13	63967	CLSPN	CLSPN	6.04354	5.28088	6.4374	0.214546	0.127973	0.0505569	0.443929	0.121765	0.747323	0.491863	0.3901	0.288444
ENSG00000092871.16	ENSG00000092871.16	117584	RFFL	RFFL	10.1285	10.6615	9.41927	16.4037	12.1831	12.8206	20.3029	15.8278	19.2834	24.3979	29.3563	22.8067
ENSG00000092929.11	ENSG00000092929.11	201294	UNC13D	UNC13D	118.476	117.895	117.179	76.5531	62.1637	66.7674	197.635	157.522	181.146	167.633	218.369	168.102
ENSG00000092931.11	ENSG00000092931.11	79157	MFSD11	MFSD11	42.497	40.2753	53.1836	4.70404	9.9581	7.26302	10.612	5.25654	6.57365	7.5374	9.45174	10.4139
ENSG00000092964.16	ENSG00000092964.16	1808	DPYSL2	DPYSL2	0.410387	0.241096	0.497322	0.625512	1.93351	1.77959	0.039705	0.148033	0.407934	0.331968	0.197223	0.148152
ENSG00000092969.11	ENSG00000092969.11	7042	TGFB2	TGFB2	0	0	0	0.00502166	0.0166835	0	0	0	0	0	0	0
ENSG00000092978.10	ENSG00000092978.10	55105	GPATCH2	GPATCH2	2.03326	1.8316	1.63469	0.292646	1.03361	0.395101	0.0343986	0.0415198	0.14539	0.143584	0.0538577	0.148605
ENSG00000093000.18	ENSG00000093000.18	10762	NUP50	NUP50	26.2946	26.9868	22.4293	31.5804	25.141	24.8706	20.689	31.7004	22.0661	25.2871	23.2483	30.3942
ENSG00000093009.9	ENSG00000093009.9	8318	CDC45	CDC45	60.1144	44.2429	54.4377	0.0158185	0.0594286	0.199269	0	0	0.667688	0.175523	0.043659	0.0137006
ENSG00000093010.11	ENSG00000093010.11	1312	COMT	COMT	123.018	119.023	117.992	2.96451	14.866	10.018	0.166127	0.288158	1.37902	1.17721	1.49186	0.592568
ENSG00000093072.15	ENSG00000093072.15	51816	CECR1	CECR1	1.58546	0.845653	1.00781	3.58789	19.8779	15.276	1.01064	1.95133	0.790943	1.49656	1.08105	1.93474
ENSG00000093100.13	ENSG00000093100.13	-1	XXbac-B461K10.4	N\A	0.265696	0.304284	7.29956e-06	0.040531	0.359358	0.482924	0.0834332	0.0820632	0.113213	5.36473e-06	0.0661794	0.0903256
ENSG00000093134.13	ENSG00000093134.13	55350	VNN3	VNN3	0.221759	0	0	41.8035	13.1656	25.3434	130.686	252.289	181.656	189.722	187.883	140.331
[truncated: 58,710 more rows]

## Sheet: Human - log10 normalized
Collated human datasets from previously published studies for primary neutrophils and HL-60 - Log10 normalized values. Genes with zero read counts were assigned a value of -4. Normalization was performed using the "uniform genes" strategy of Glusman et al (PMID:24223126).
tracking_id	ens_gene_id	ncbi_gene_id	gene_short		Mouse neutrophils, Taylor, sample 1	Mouse neutrophils, Taylor, sample 2	Mouse neutrophils, Coffelt, sample 1	Mouse neutrophils, Coffelt, sample 2	Mouse neutrophils, Coffelt, sample 3	Mouse neutrophils, Coffelt, sample 4
ENSG00000000003.14	ENSG00000000003.14	7105	TSPAN6	TSPAN6	-4	-4	-4	-1.07473	-1.30631	-0.617149	-1.79382	-4	-4	-2.35705	-4	-4
ENSG00000000005.5	ENSG00000000005.5	64102	TNMD	TNMD	-4	-4	-4	-4	-4	-4	-4	-4	-4	-4	-4	-4
ENSG00000000419.12	ENSG00000000419.12	8813	DPM1	DPM1	1.50533	1.56844	1.57583	1.41849	1.31884	1.36218	1.46006	1.45598	1.66365	1.4173	1.27939	1.41225
ENSG00000000457.13	ENSG00000000457.13	57147	SCYL3	SCYL3	0.434761	0.464577	0.413608	0.995454	0.847535	0.876754	0.840225	0.574538	0.536789	0.603061	0.511652	0.647547
ENSG00000000460.16	ENSG00000000460.16	55732	C1orf112	C1orf112	0.97801	0.914651	0.841548	0.466351	0.551356	0.531011	0.405792	0.258361	0.327123	0.270369	0.117197	0.297398
ENSG00000000938.12	ENSG00000000938.12	2268	FGR	FGR	1.317	1.30383	1.31338	2.91825	2.64118	2.62656	2.86783	2.8829	2.68293	2.5143	2.67414	2.72374
ENSG00000000971.15	ENSG00000000971.15	3075	CFH	CFH	-4	-4	-4	-0.378804	-0.129734	-0.183148	-0.823588	-4	-0.970837	-1.06898	-4	-0.78149
ENSG00000001036.13	ENSG00000001036.13	2519	FUCA2	FUCA2	1.0405	1.20604	1.18321	0.491419	0.92574	0.921834	-0.0048697	0.0855049	0.396281	0.464748	0.490383	-0.230973
ENSG00000001084.10	ENSG00000001084.10	2729	GCLC	GCLC	1.22315	1.4099	1.49719	0.488358	0.932542	0.669888	0.186919	0.449435	0.532001	0.808232	0.490496	0.709552
ENSG00000001167.14	ENSG00000001167.14	4800	NFYA	NFYA	1.10664	1.07465	1.04488	1.40385	1.24164	1.23082	1.66921	1.64538	1.61279	1.67265	1.82271	1.81467
ENSG00000001460.17	ENSG00000001460.17	90529	STPG1	STPG1	0.444455	0.0781804	0.248227	-0.0955161	-0.0445963	-0.186855	-0.423945	-0.547584	-0.264133	-1.10131	-0.542479	-0.757995
ENSG00000001461.16	ENSG00000001461.16	57185	NIPAL3	NIPAL3	0.987119	1.02247	0.997173	0.452813	0.912782	0.628732	-0.265301	-0.146857	0.0453034	0.350386	0.144544	0.152816
ENSG00000001497.16	ENSG00000001497.16	81887	LAS1L	LAS1L	1.46295	1.52208	1.52543	0.38437	0.94638	0.856399	-0.496228	-0.365498	0.245331	0.037368	0.0544183	0.0551453
ENSG00000001561.6	ENSG00000001561.6	22875	ENPP4	ENPP4	0.358299	0.292451	0.28464	0.179269	0.626927	0.432912	-0.384253	-0.399152	0.509544	0.217863	-0.186017	-0.128092
ENSG00000001617.11	ENSG00000001617.11	6405	SEMA3F	SEMA3F	-0.0720509	-4	-1.37051	-1.62393	-4	-4	-0.153667	-0.668628	-0.555743	-4	-1.59439	-0.253979
ENSG00000001626.14	ENSG00000001626.14	1080	CFTR	CFTR	-4	-4	-4	-4	-4	-4	-4	0.298886	-4	-4	-4	-4
ENSG00000001629.9	ENSG00000001629.9	54467	ANKIB1	ANKIB1	0.797163	0.726168	0.691299	0.645899	1.01282	0.889953	0.597507	0.783046	0.743595	0.921414	0.74882	0.950806
ENSG00000001630.15	ENSG00000001630.15	1595	CYP51A1	CYP51A1	1.2054	1.10901	1.1699	-0.0792858	0.335121	0.305232	0.313793	0.59792	0.463226	0.585141	0.393756	0.53431
ENSG00000001631.14	ENSG00000001631.14	889	KRIT1	KRIT1	1.1898	1.25302	1.22161	0.854902	1.21311	1.13636	0.642547	0.530224	0.727864	0.904599	0.792544	0.71526
ENSG00000002016.16	ENSG00000002016.16	5893	RAD52	RAD52	1.20594	0.867456	0.812301	0.601343	0.832354	0.710968	0.791843	0.704978	0.523451	0.725255	0.452506	0.279586
ENSG00000002079.12	ENSG00000002079.12	84176	MYH16	MYH16	-4	-4	-4	-4	-4	-4	-4	-4	-4	-4	-4	-4
ENSG00000002330.13	ENSG00000002330.13	572	BAD	BAD	0.979653	0.916273	0.989856	1.1422	1.11663	1.12865	1.43656	1.37973	1.07944	1.35859	1.31011	1.41428
ENSG00000002549.12	ENSG00000002549.12	51056	LAP3	LAP3	1.56112	1.60261	1.59794	0.858271	1.36064	1.36781	0.856503	0.934469	1.38306	1.21416	1.25292	1.44277
ENSG00000002586.18	ENSG00000002586.18	4267	CD99	CD99	1.25658	1.35177	1.30235	0.993203	1.70966	1.5106	-0.212314	0.472049	0.228848	0.446285	0.317368	0.744761
ENSG00000002587.9	ENSG00000002587.9	9957	HS3ST1	HS3ST1	-1.49879	-4	-4	-1.43467	-0.503828	-1.28924	-2.20714	-1.68406	-1.93968	-4	-4	-2.01261
ENSG00000002726.19	ENSG00000002726.19	26	AOC1	AOC1	1.06293	1.16222	0.975533	-0.727961	0.336652	0.685187	0.85629	0.972376	0.45581	0.559049	0.873134	0.81718
ENSG00000002745.12	ENSG00000002745.12	51384	WNT16	WNT16	-4	-4	-4	-1.01387	-0.552491	-0.933841	-4	-4	-4	-4	-4	-4
ENSG00000002746.14	ENSG00000002746.14	23072	HECW1	HECW1	-4	-4	-4	-4	-4	-1.93507	-4	-4	-4	-4	-4	-2.12494
ENSG00000002822.15	ENSG00000002822.15	8379	MAD1L1	MAD1L1	1.52601	1.71317	1.50671	1.39937	1.40318	1.57062	0.502122	0.704014	0.748131	0.841549	0.712399	0.801208
ENSG00000002834.17	ENSG00000002834.17	3927	LASP1	LASP1	1.53969	1.54345	1.53793	2.35866	2.07641	2.13826	2.43977	2.4993	2.39314	2.35599	2.47604	2.52107
ENSG00000002919.14	ENSG00000002919.14	29916	SNX11	SNX11	1.08655	1.06729	1.15994	1.7812	1.35354	1.47889	1.36114	1.13394	1.11556	1.39872	1.36351	1.10611
ENSG00000002933.7	ENSG00000002933.7	55365	TMEM176A	TMEM176A	-0.422227	-4	-4	-0.101414	0.952297	1.26503	-0.292127	0.255896	-0.349354	-0.455607	0.166041	0.0304952
ENSG00000003056.7	ENSG00000003056.7	4074	M6PR	M6PR	2.44582	2.36922	2.41351	1.62098	2.04133	2.03962	1.6181	1.59693	1.79309	1.93147	1.89948	1.80737
ENSG00000003096.13	ENSG00000003096.13	90293	KLHL13	KLHL13	-0.350447	-0.51044	-0.572414	-0.288989	-0.299254	-0.198192	-4	-4	0.10152	-0.82177	-0.446697	-4
ENSG00000003137.8	ENSG00000003137.8	56603	CYP26B1	CYP26B1	-4	-4	-4	-4	-1.88199	-0.244745	-4	-4	-0.123663	0.105301	0.258254	-4
ENSG00000003147.17	ENSG00000003147.17	3382	ICA1	ICA1	0.785947	0.667476	0.933662	0.608326	0.23019	0.147322	0.806711	0.608359	0.830884	0.879024	0.76397	0.595281
ENSG00000003249.13	ENSG00000003249.13	79007	DBNDD1	DBNDD1	-4	-4	-4	-0.578427	-0.0749334	-0.204965	-4	-4	-4	-0.468323	-0.277052	-1.19197
ENSG00000003393.14	ENSG00000003393.14	57679	ALS2	ALS2	1.23564	1.23042	1.26696	0.517775	0.882301	0.860869	0.25732	0.528868	0.606035	0.577929	0.514037	0.184057
ENSG00000003400.14	ENSG00000003400.14	843	CASP10	CASP10	0.591875	0.574613	0.535914	0.884246	0.98639	0.962703	0.637564	0.916407	0.707864	0.58336	0.45573	0.711481
ENSG00000003402.19	ENSG00000003402.19	8837	CFLAR	CFLAR	1.42076	1.50169	1.4521	2.68591	2.18422	2.36476	2.77455	2.71772	2.51109	2.57824	2.6112	2.655
ENSG00000003436.14	ENSG00000003436.14	7035	TFPI	TFPI	-4	-4	-4	-0.776427	-0.818894	-0.763724	-0.778542	-1.46234	-0.712009	-1.73437	-2.45654	-1.74415
ENSG00000003509.15	ENSG00000003509.15	55471	NDUFAF7	NDUFAF7	1.3093	1.32835	1.19311	1.07318	1.10824	1.07589	1.14741	0.889712	0.842676	0.929346	0.956997	0.994129
ENSG00000003756.16	ENSG00000003756.16	10181	RBM5	RBM5	1.7899	1.64311	1.58849	2.35541	2.22118	2.23569	2.43201	2.45219	2.46457	2.36612	2.35073	2.34712
ENSG00000003987.13	ENSG00000003987.13	9108	MTMR7	MTMR7	-0.155255	-0.256403	-0.125581	-0.23996	-0.277555	-0.410614	0.0578719	0.121928	0.0502519	-0.0161129	-0.440715	-0.202796
ENSG00000003989.16	ENSG00000003989.16	6542	SLC7A2	SLC7A2	-0.745897	-1.21375	-1.20926	-4	-4	-4	-4	-4	-1.48953	-4	-4	-4
ENSG00000004059.10	ENSG00000004059.10	381	ARF5	ARF5	1.79833	1.72612	1.74991	2.30581	2.02767	2.11126	2.01839	2.02771	2.08522	2.03898	2.271	2.02983
ENSG00000004139.13	ENSG00000004139.13	23098	SARM1	SARM1	-0.387673	-1.33101	-1.12746	0.100513	0.757696	0.420131	-0.561495	-0.350883	-0.0545297	-0.439351	-0.387891	-0.0579659
ENSG00000004142.11	ENSG00000004142.11	26073	POLDIP2	POLDIP2	1.63406	1.61591	1.65562	1.1401	1.17126	1.15559	0.906454	0.830731	0.922026	0.873804	1.08023	0.813704
ENSG00000004399.12	ENSG00000004399.12	23129	PLXND1	PLXND1	1.94211	1.93578	1.99265	0.883145	1.33498	1.12801	0.141229	0.335234	-0.0886313	0.362312	0.401735	0.905398
ENSG00000004455.16	ENSG00000004455.16	204	AK2	AK2	2.27863	2.25572	2.31933	1.25582	1.59536	1.42802	1.39754	1.50009	1.23771	1.36113	1.44506	1.39997
ENSG00000004468.12	ENSG00000004468.12	952	CD38	CD38	-0.117258	0.635215	0.299867	0.25466	0.551407	0.542893	-0.00556326	-0.247464	0.395324	0.312427	0.0663342	-0.0391916
ENSG00000004478.7	ENSG00000004478.7	2288	FKBP4	FKBP4	1.83749	1.7857	1.78972	0.239906	0.968871	0.92034	1.15786	0.00441881	0.00982801	0.827908	0.405426	0.24981
ENSG00000004487.15	ENSG00000004487.15	23028	KDM1A	KDM1A	1.6231	1.70026	1.63033	0.464949	1.13478	1.06762	-0.367413	0.238225	0.489339	0.603408	0.40363	0.396078
ENSG00000004534.14	ENSG00000004534.14	10180	RBM6	RBM6	1.57552	1.54924	1.61776	1.55026	1.80637	1.75377	1.64186	1.40187	1.49074	1.60718	1.59163	1.32058
ENSG00000004660.14	ENSG00000004660.14	84254	CAMKK1	CAMKK1	0.0444899	0.012212	0.0734959	1.36758	0.948879	0.880098	1.09788	1.04231	0.964675	0.771023	0.901646	1.23314
ENSG00000004700.15	ENSG00000004700.15	5965	RECQL	RECQL	1.189	1.1655	1.12862	1.09682	1.33937	1.20884	0.749847	0.584887	0.742637	0.754993	0.585366	0.612468
ENSG00000004766.15	ENSG00000004766.15	55610	VPS50	VPS50	0.810016	0.720602	0.58101	0.37869	0.738871	0.53439	0.279442	0.157266	0.086229	0.441861	0.129823	0.121972
ENSG00000004776.11	ENSG00000004776.11	126393	HSPB6	HSPB6	-4	-4	-0.513694	-4	-4	-4	-4	-4	-4	-0.91469	-4	-4
ENSG00000004777.18	ENSG00000004777.18	115703	ARHGAP33	ARHGAP33	1.21989	0.851626	0.806986	0.637964	1.05682	0.908199	0.2433	-0.125786	0.342247	0.339766	0.167586	0.430705
ENSG00000004779.9	ENSG00000004779.9	4706	NDUFAB1	NDUFAB1	2.01102	1.98705	1.98306	0.737072	1.32982	1.17762	-0.106735	0.3838	0.661755	0.459285	0.572143	0.363966
ENSG00000004799.7	ENSG00000004799.7	5166	PDK4	PDK4	-4	-0.460845	-0.877665	0.740108	1.12355	1.08121	-0.135718	-0.274056	0.516237	0.557708	0.157904	0.0349282
ENSG00000004809.13	ENSG00000004809.13	85413	SLC22A16	SLC22A16	1.20163	1.15892	1.22228	-0.623829	-0.030829	-0.37967	-0.491806	-4	0.0780254	-0.0681124	-0.758881	-4
ENSG00000004838.13	ENSG00000004838.13	51364	ZMYND10	ZMYND10	-0.367558	-0.0558396	-1.32236	0.255697	0.175559	0.318354	0.0419461	-0.168012	-0.0844993	-0.0167974	-0.0389786	0.227463
ENSG00000004846.16	ENSG00000004846.16	340273	ABCB5	ABCB5	-4	-4	-4	-4	-1.60605	-4	-1.66283	-4	-2.21737	-2.48015	-2.26423	-4
ENSG00000004848.6	ENSG00000004848.6	170302	ARX	ARX	-4	-4	-4	-4	-4	-4	-4	-2.21232	-4	-4	-4	-4
ENSG00000004864.13	ENSG00000004864.13	10165	SLC25A13	SLC25A13	0.671182	1.01749	1.04359	0.774797	0.743915	0.624803	0.640924	0.804953	0.327342	0.412804	0.621806	0.29747
ENSG00000004866.18	ENSG00000004866.18	7982	ST7	ST7	1.01378	0.881299	1.21346	0.203002	0.123319	0.306108	0.0905452	-0.122142	0.0618808	-0.10912	-0.212072	-0.0744844
ENSG00000004897.11	ENSG00000004897.11	996	CDC27	CDC27	1.42849	1.41469	1.3677	1.06983	1.14097	1.10815	1.27892	1.16194	1.07041	1.23085	1.32208	1.26766
ENSG00000004939.13	ENSG00000004939.13	6521	SLC4A1	SLC4A1	-4	-4	-4	-4	-1.39826	-1.10664	-1.14053	-0.948841	-1.26373	-1.31874	-2.27835	-0.620365
ENSG00000004948.13	ENSG00000004948.13	799	CALCR	CALCR	-4	-4	-4	-4	-4	-4	-4	-4	-4	-4	-4	-4
ENSG00000004961.14	ENSG00000004961.14	3052	HCCS	HCCS	1.04417	1.04702	1.08983	0.699291	0.929816	0.828866	0.510021	0.624698	0.502004	0.429807	0.579798	0.529201
ENSG00000004975.11	ENSG00000004975.11	1856	DVL2	DVL2	0.928347	0.758532	0.961634	0.83217	1.04942	1.06096	0.790359	0.640455	0.619002	0.65552	0.589012	0.73737
ENSG00000005001.9	ENSG00000005001.9	64063	PRSS22	PRSS22	-4	-4	-4	-4	-0.545676	-0.371118	-4	-4	-4	-4	-4	-0.528598
ENSG00000005007.12	ENSG00000005007.12	5976	UPF1	UPF1	1.45204	1.49399	1.64094	1.88389	1.62082	1.66098	1.77565	1.62584	1.61105	1.77508	1.82409	1.63682
ENSG00000005020.12	ENSG00000005020.12	8935	SKAP2	SKAP2	1.31947	1.28671	1.28621	2.19601	1.58208	1.66875	2.15178	2.29305	2.4397	2.43897	2.41809	2.29412
ENSG00000005022.5	ENSG00000005022.5	292	SLC25A5	SLC25A5	2.5536	2.5834	2.52815	1.41386	1.8275	1.74242	1.34154	1.2558	1.34591	1.48374	1.65767	1.54795
ENSG00000005059.15	ENSG00000005059.15	55013	CCDC109B	CCDC109B	-0.524829	-0.865214	-0.32055	0.618656	1.33351	1.08606	-0.731507	-0.390666	-0.155632	-0.00636472	0.030099	0.12579
ENSG00000005073.5	ENSG00000005073.5	3207	HOXA11	HOXA11	-1.19266	-1.21766	-0.877913	-4	-4	-4	-4	-4	-4	-4	-4	-4
ENSG00000005075.15	ENSG00000005075.15	5439	POLR2J	POLR2J	1.50294	1.47889	1.53517	1.74222	1.60473	1.71615	1.66562	1.64304	1.6494	1.63154	1.76838	1.76365
ENSG00000005100.12	ENSG00000005100.12	56919	DHX33	DHX33	0.931852	0.940424	0.946181	0.27566	0.567942	0.380636	-0.0997038	-0.484572	-0.183938	-0.0582191	-0.158132	-0.201233
ENSG00000005102.12	ENSG00000005102.12	4222	MEOX1	MEOX1	-4	-4	-4	-1.12988	-0.354908	-0.113479	-1.22418	-4	-4	-4	-1.70115	-1.61714
ENSG00000005108.15	ENSG00000005108.15	221981	THSD7A	THSD7A	-4	-1.91183	-4	-4	-2.30846	-0.944243	-4	-2.1049	-4	-1.37934	-1.58751	-1.08934
ENSG00000005156.11	ENSG00000005156.11	3980	LIG3	LIG3	1.7848	1.72244	1.90098	0.691881	1.04949	0.920482	1.04545	0.985535	0.774691	0.839118	1.08252	0.752073
ENSG00000005175.9	ENSG00000005175.9	79657	RPAP3	RPAP3	1.19153	1.23536	1.29781	1.29991	1.22955	1.27478	1.24216	1.32591	1.4542	1.5705	1.1012	1.30825
ENSG00000005187.11	ENSG00000005187.11	6296	ACSM3	ACSM3	1.26679	1.31147	1.3087	0.33639	1.00436	1.23356	-0.229827	0.107594	0.605012	1.04934	0.872645	0.603668
ENSG00000005189.19	ENSG00000005189.19	81691	AC004381.6	LOC81691	1.06842	0.80753	1.00256	-0.409002	0.0327663	0.121923	-0.56787	-0.144149	0.158118	0.0193512	-0.275571	-0.277434
ENSG00000005194.14	ENSG00000005194.14	57019	CIAPIN1	CIAPIN1	1.6416	1.66212	1.63345	0.912585	1.13551	1.08858	0.789186	0.391589	0.679622	0.733301	0.615293	0.362325
ENSG00000005206.16	ENSG00000005206.16	56928	SPPL2B	SPPL2B	1.59303	1.47554	1.61049	1.27735	1.45156	1.41963	0.694215	0.782565	0.943169	0.917291	0.961625	0.829944
ENSG00000005238.19	ENSG00000005238.19	80256	FAM214B	FAM214B	0.500929	0.414247	0.472711	2.0247	1.51981	1.72629	2.04424	2.06492	1.94344	1.7431	1.98963	1.9795
ENSG00000005243.9	ENSG00000005243.9	51226	COPZ2	COPZ2	-4	-4	-4	-0.282884	-0.296336	-0.404909	-4	-4	-4	-4	-0.929646	-4
ENSG00000005249.12	ENSG00000005249.12	5577	PRKAR2B	PRKAR2B	-1.45528	-1.14577	-0.197358	-0.0111568	0.16903	0.385537	-0.849094	-0.701361	-0.18164	0.0266706	-0.222457	-1.0701
ENSG00000005302.17	ENSG00000005302.17	10943	MSL3	MSL3	1.09835	1.05133	0.902218	2.07391	1.80479	1.93817	2.15384	2.22475	1.82952	1.80123	1.54919	1.84479
ENSG00000005339.13	ENSG00000005339.13	1387	CREBBP	CREBBP	0.904185	1.04582	0.920922	1.94712	1.63016	1.62186	2.39244	2.4843	2.15741	2.24691	2.24355	2.39773
ENSG00000005379.15	ENSG00000005379.15	9256	BZRAP1	BZRAP1	1.69483	1.67051	1.66834	0.731075	1.28667	1.24046	0.72108	1.04143	0.0777479	0.518687	0.261655	1.00814
ENSG00000005381.7	ENSG00000005381.7	4353	MPO	MPO	3.95345	3.95372	3.9713	-0.0946522	0.201658	0.145327	0.497187	-0.969888	1.47932	0.440712	0.744459	-1.39707
ENSG00000005421.8	ENSG00000005421.8	5444	PON1	PON1	-4	-4	-4	-4	-4	-4	-4	-4	-4	-4	-4	-4
ENSG00000005436.13	ENSG00000005436.13	6936	GCFC2	GCFC2	1.16005	1.07535	1.09514	0.0107682	0.717196	0.373877	-0.810305	-0.47391	-0.310188	-0.380243	-0.871067	-0.396031
ENSG00000005448.16	ENSG00000005448.16	84058	WDR54	WDR54	-0.0572669	-0.520749	-0.22743	0.158229	0.825244	0.563179	-4	-4	-4	-1.42816	-0.153309	-0.221166
ENSG00000005469.11	ENSG00000005469.11	54677	CROT	CROT	0.00669196	0.214685	0.307381	0.292936	0.639514	0.570478	-0.44615	-0.319365	-0.397238	-0.126204	-0.529371	-0.414421
ENSG00000005471.15	ENSG00000005471.15	5244	ABCB4	ABCB4	-4	-4	-4	-0.407123	-0.197776	-0.332165	-4	-0.416799	-0.799997	-4	-4	-0.367548
ENSG00000005483.19	ENSG00000005483.19	55904	KMT2E	KMT2E	1.21074	1.18366	1.20857	1.75174	1.61786	1.50399	2.0852	2.10768	1.97418	1.99908	1.93845	1.96858
ENSG00000005486.16	ENSG00000005486.16	57414	RHBDD2	RHBDD2	0.834077	0.886313	0.831449	1.49786	1.35938	1.4464	1.74251	1.61901	1.52482	1.70183	1.87215	1.86961
ENSG00000005513.9	ENSG00000005513.9	30812	SOX8	SOX8	-4	-4	-4	-0.90254	-0.416158	-0.620355	-4	-4	-4	-4	-1.39474	-0.975177
ENSG00000005700.14	ENSG00000005700.14	25998	IBTK	IBTK	1.03637	1.08931	1.06062	0.212789	0.82077	0.705698	-0.652028	-0.332639	-0.0733512	0.117554	0.0793791	-0.121109
ENSG00000005801.16	ENSG00000005801.16	7748	ZNF195	ZNF195	1.24014	1.23118	1.3677	0.365036	0.895511	0.870785	-0.194502	-0.112714	0.208648	0.424152	0.118389	0.151568
ENSG00000005810.17	ENSG00000005810.17	23077	MYCBP2	MYCBP2	1.53023	1.54624	1.5116	1.35693	1.55366	1.529	1.19008	1.37265	1.22816	1.42726	1.35127	1.4619
ENSG00000005812.10	ENSG00000005812.10	26224	FBXL3	FBXL3	1.09906	1.01226	1.02927	1.581	1.40825	1.53648	1.50245	1.66872	1.66873	1.62572	1.48563	1.50763
ENSG00000005844.17	ENSG00000005844.17	3683	ITGAL	ITGAL	1.49331	1.57807	1.68617	2.16833	2.3054	2.21745	2.32311	2.31225	2.45194	2.49462	2.57828	2.42303
ENSG00000005882.11	ENSG00000005882.11	5164	PDK2	PDK2	-0.44675	-4	-1.40219	0.41765	1.00954	0.784898	-0.721884	-0.583301	-0.721614	0.00529541	0.432389	-0.0175171
ENSG00000005884.17	ENSG00000005884.17	3675	ITGA3	ITGA3	-4	-4	-4	-0.406345	0.00363282	0.173311	-1.69432	-0.768877	-1.79749	-2.2607	-1.14211	-0.547179
ENSG00000005889.15	ENSG00000005889.15	7543	ZFX	ZFX	0.670796	0.780202	0.702365	0.967134	0.936304	0.921754	1.48749	1.45763	1.3061	1.25696	1.17758	1.32131
ENSG00000005893.15	ENSG00000005893.15	3920	LAMP2	LAMP2	1.87993	1.87808	1.85767	2.36867	1.89444	2.03973	2.43949	2.56138	2.43851	2.40737	2.55352	2.50478
ENSG00000005961.17	ENSG00000005961.17	3674	ITGA2B	ITGA2B	0.18325	-0.217461	0.618892	0.27261	0.499938	0.874862	-0.264089	0.0301968	-0.208042	0.312981	0.377387	0.185342
ENSG00000005981.12	ENSG00000005981.12	51666	ASB4	ASB4	-4	-4	-4	-4	-4	-4	-4	-4	-4	-4	-4	-4
ENSG00000006007.11	ENSG00000006007.11	51573	GDE1	GDE1	1.34144	1.38863	1.33298	1.75686	1.28881	1.43734	1.6572	1.60962	1.5778	1.63375	1.61453	1.47277
ENSG00000006015.17	ENSG00000006015.17	55049	C19orf60	C19orf60	1.47413	1.54083	1.43794	1.41122	1.61701	1.43821	1.13145	0.895243	0.910366	1.15738	1.27342	0.800258
ENSG00000006016.10	ENSG00000006016.10	9244	CRLF1	CRLF1	0.794928	0.759461	0.951679	0.560773	0.326834	0.583393	0.670976	0.677524	0.274995	0.446658	0.66707	0.656524
ENSG00000006025.11	ENSG00000006025.11	114881	OSBPL7	OSBPL7	1.04397	1.10903	1.1572	0.357423	1.14785	0.990342	-0.758661	-0.451964	-0.186914	0.30853	-0.427045	0.195681
ENSG00000006042.11	ENSG00000006042.11	26022	TMEM98	TMEM98	-4	-4	-4	-4	-0.950858	-0.656756	-2.01813	-4	-4	-4	-4	-2.14176
ENSG00000006047.12	ENSG00000006047.12	51087	YBX2	YBX2	-4	-4	-4	-4	-4	-4	-4	-4	-4	-4	-4	-0.872818
ENSG00000006059.3	ENSG00000006059.3	3883	KRT33A	KRT33A	-4	-4	-4	-4	-4	-4	-4	-4	-4	-4	-4	-4
ENSG00000006062.13	ENSG00000006062.13	9020	MAP3K14	MAP3K14	-0.0760078	0.0605771	-0.00124624	1.03588	1.08405	1.04914	0.892117	0.570315	0.458108	0.633252	0.685825	0.690347
ENSG00000006071.11	ENSG00000006071.11	6833	ABCC8	ABCC8	-4	-4	-4	-4	-4	-4	-4	-4	-4	-4	-4	-4
ENSG00000006116.3	ENSG00000006116.3	10368	CACNG3	CACNG3	-4	-4	-4	-4	-4	-4	-4	-4	-4	-4	-4	-4
ENSG00000006118.14	ENSG00000006118.14	54972	TMEM132A	TMEM132A	-4	-4	-4	-0.828331	-0.703312	-0.563396	0.336978	0.427214	-0.645571	-0.0931771	-0.18668	0.253484
ENSG00000006125.16	ENSG00000006125.16	163	AP2B1	AP2B1	1.5008	1.52804	1.56179	1.32955	1.48355	1.38008	1.61161	1.57923	1.38769	1.34065	1.37065	1.4394
ENSG00000006128.11	ENSG00000006128.11	6863	TAC1	TAC1	-4	-4	-4	-4	-4	-4	-4	-4	-4	-4	-4	-4
ENSG00000006194.9	ENSG00000006194.9	10127	ZNF263	ZNF263	1.34873	1.38485	1.4705	1.00525	1.2199	1.13595	0.918859	0.716801	0.875299	0.852747	0.852788	0.878338
ENSG00000006210.6	ENSG00000006210.6	6376	CX3CL1	CX3CL1	-4	-4	-4	-4	-4	-4	-1.98478	-1.96212	-2.07214	-2.07692	-4	-2.43318
ENSG00000006282.20	ENSG00000006282.20	64847	SPATA20	SPATA20	0.330702	0.525253	0.563489	-0.0258731	1.11294	0.962268	-0.646923	-0.712564	-0.2836	-0.741447	-0.297828	-0.0896057
ENSG00000006283.17	ENSG00000006283.17	8913	CACNA1G	CACNA1G	-4	-4	-4	-4	-4	-4	-1.29062	-4	-4	-4	-4	-4
ENSG00000006327.13	ENSG00000006327.13	51330	TNFRSF12A	TNFRSF12A	0.59751	0.699872	0.581362	1.03984	1.00349	1.02463	1.06483	1.18562	1.15125	0.637492	1.29098	1.10948
ENSG00000006377.10	ENSG00000006377.10	1750	DLX6	DLX6	-4	-4	-4	-4	-4	-4	-4	-1.41476	-2.33277	-4	-1.70414	-1.47448
ENSG00000006432.15	ENSG00000006432.15	4293	MAP3K9	MAP3K9	-1.35007	-4	-0.997968	-1.66891	-0.131824	-0.388873	-1.30281	-0.93538	-1.27906	-0.55417	-0.446535	-0.540182
ENSG00000006451.7	ENSG00000006451.7	5898	RALA	RALA	1.21711	1.16711	1.35427	0.726024	0.9084	0.929764	0.909539	0.804941	1.01252	1.19641	0.65212	0.832879
ENSG00000006453.13	ENSG00000006453.13	55971	BAIAP2L1	BAIAP2L1	-0.59066	-4	-1.42592	0.186731	0.0320577	-0.310053	0.757017	0.899828	0.288834	0.44755	0.0635061	0.584781
ENSG00000006459.10	ENSG00000006459.10	80853	KDM7A	KDM7A	-0.89285	-0.814335	-0.225734	1.50498	1.19619	1.15705	1.69918	1.60088	1.62277	1.81212	1.49391	1.60704
ENSG00000006468.13	ENSG00000006468.13	2115	ETV1	ETV1	-0.673681	-0.698863	-0.474766	-1.64545	-1.50134	-0.862071	-4	-4	-1.37262	-1.50682	-4	-4
ENSG00000006530.15	ENSG00000006530.15	55750	AGK	AGK	1.23963	1.23912	1.31978	0.222704	0.978613	0.792433	-0.768352	-0.335703	-0.439469	0.144353	-0.180892	0.21938
ENSG00000006534.15	ENSG00000006534.15	221	ALDH3B1	ALDH3B1	1.27904	1.30771	1.31927	1.40037	1.54585	1.59301	0.982657	0.736534	1.02733	1.10373	1.32869	0.874175
ENSG00000006555.10	ENSG00000006555.10	55001	TTC22	TTC22	-1.10283	-1.22894	-1.08877	0.543822	0.763192	0.749685	0.00907201	-0.123715	-0.119463	-0.150965	0.101247	0.00212857
ENSG00000006576.16	ENSG00000006576.16	57157	PHTF2	PHTF2	0.641066	0.678633	0.861908	0.647167	0.893498	0.98747	0.545602	0.562047	0.702794	0.948259	0.545865	0.620151
ENSG00000006606.8	ENSG00000006606.8	10344	CCL26	CCL26	-4	-4	-4	-4	-4	-4	-4	-4	-4	-4	-4	-4
ENSG00000006607.13	ENSG00000006607.13	9855	FARP2	FARP2	0.902509	0.910456	0.933368	0.157484	0.763806	0.610971	0.223229	0.393004	0.666385	0.707413	0.579343	0.510351
ENSG00000006611.15	ENSG00000006611.15	10083	USH1C	USH1C	-4	-4	-4	-4	-4	-4	-4	-4	-4	-4	-4	-4
ENSG00000006625.17	ENSG00000006625.17	79017	GGCT	GGCT	1.77153	1.80668	1.81041	0.385464	0.823618	0.703438	-0.112051	-0.393408	0.147155	-0.0289237	-0.507441	-0.294242
ENSG00000006634.7	ENSG00000006634.7	10926	DBF4	DBF4	1.20086	1.41848	1.3214	-0.169735	0.746282	0.572926	0.0900038	0.371864	0.742457	0.905993	0.340516	0.473752
ENSG00000006638.11	ENSG00000006638.11	6915	TBXA2R	TBXA2R	-4	-4	-1.00283	-0.702068	-0.067808	-0.0576945	-1.14855	-0.969138	-0.904289	-0.842819	-1.79708	-1.12575
ENSG00000006652.13	ENSG00000006652.13	3475	IFRD1	IFRD1	1.28809	1.20001	1.28144	2.19324	1.80747	2.07722	2.72304	2.87786	2.61694	2.66438	2.71221	2.75508
ENSG00000006659.12	ENSG00000006659.12	56891	LGALS14	LGALS14	-4	-4	-4	-4	-4	-1.02447	-4	-4	-4	-4	-4	-4
ENSG00000006695.10	ENSG00000006695.10	1352	COX10	COX10	0.45915	0.598446	0.589477	-0.00485505	0.512792	0.328218	-1.06794	-0.920268	-0.370514	-0.489762	-0.452858	-0.549606
ENSG00000006704.10	ENSG00000006704.10	9569	GTF2IRD1	GTF2IRD1	1.06817	0.98636	0.753234	-4	-1.62067	-0.682436	-2.28709	-1.92226	-4	-4	-2.74893	-1.83455
ENSG00000006712.14	ENSG00000006712.14	54623	PAF1	PAF1	1.20518	1.06796	1.09231	1.47529	1.3509	1.51192	2.01127	1.79477	1.56535	1.78997	1.82171	1.92678
ENSG00000006715.15	ENSG00000006715.15	27072	VPS41	VPS41	1.28305	1.23342	1.39017	1.47624	1.3366	1.21316	1.61427	1.62756	1.66319	1.76704	1.68751	1.46413
ENSG00000006740.16	ENSG00000006740.16	9912	ARHGAP44	ARHGAP44	-4	-1.19211	-0.440139	-1.19113	-0.954137	-1.55152	-2.16184	-2.18969	-4	-2.51973	-1.493	-4
ENSG00000006744.18	ENSG00000006744.18	60528	ELAC2	ELAC2	1.55177	1.46607	1.594	0.71511	1.13589	1.01756	0.331757	0.481516	0.562826	0.739925	0.623912	0.680057
ENSG00000006747.14	ENSG00000006747.14	85477	SCIN	SCIN	-4	-0.550763	-0.545984	-2.11639	-1.79891	-4	-1.07375	-4	-0.831778	-0.607761	-1.28307	-2.01791
ENSG00000006756.15	ENSG00000006756.15	414	ARSD	ARSD	0.558263	0.456945	0.480863	0.569694	0.649876	0.63259	0.522464	0.626236	0.605355	0.532793	0.493562	0.663233
ENSG00000006757.11	ENSG00000006757.11	8228	PNPLA4	PNPLA4	0.886526	0.909481	0.952962	-0.675019	0.0526233	0.311673	-0.412469	-0.743864	-0.124097	-1.4083	-0.213381	-0.395929
ENSG00000006788.12	ENSG00000006788.12	8735	MYH13	MYH13	-4	-4	-4	-4	-4	-1.99525	-4	-4	-4	-2.0865	-4	-2.27081
ENSG00000006831.9	ENSG00000006831.9	79602	ADIPOR2	ADIPOR2	1.31809	1.30566	1.37613	1.19404	1.25074	1.21801	1.14273	1.25547	1.40141	1.33737	1.25208	1.40137
ENSG00000006837.11	ENSG00000006837.11	51265	CDKL3	CDKL3	-4	-0.325881	0.102003	-4	-0.57659	-0.0836556	-1.37996	-4	-0.947275	-1.34824	-0.969478	-4
ENSG00000007001.12	ENSG00000007001.12	151531	UPP2	UPP2	-4	-4	-4	-4	-4	-4	-1.5883	-4	-4	-4	-4	-4
ENSG00000007038.10	ENSG00000007038.10	10942	PRSS21	PRSS21	-4	-4	-4	-0.371587	0.552034	0.73635	-4	-4	-0.622574	0.0385064	0.248711	-4
ENSG00000007047.14	ENSG00000007047.14	57787	MARK4	MARK4	0.582469	0.427958	0.416549	0.803295	0.891614	0.930467	1.54856	1.5607	1.09846	1.18054	1.24045	1.118
ENSG00000007062.11	ENSG00000007062.11	8842	PROM1	PROM1	-4	0.151933	-4	-4	-1.86648	-0.848349	-1.20344	-4	-0.269181	-0.120325	-4	-1.13604
ENSG00000007080.10	ENSG00000007080.10	115098	CCDC124	CCDC124	1.72131	1.7799	1.741	0.912399	1.30811	1.26624	0.49905	0.633444	0.711213	0.855883	0.929438	0.833385
ENSG00000007129.17	ENSG00000007129.17	90273	CEACAM21	CEACAM21	0.251017	-0.0339129	0.296293	1.05199	0.882503	1.16523	0.977581	0.996468	0.98401	0.860401	0.975613	1.27453
ENSG00000007168.12	ENSG00000007168.12	5048	PAFAH1B1	PAFAH1B1	1.3447	1.28591	1.29304	1.85777	1.62021	1.73283	2.1272	2.25624	2.19678	2.04173	2.10018	2.24249
ENSG00000007171.16	ENSG00000007171.16	4843	NOS2	NOS2	-4	-4	-4	-1.64244	-1.7983	-4	-2.13551	-4	-1.19413	-1.50623	-4	-4
ENSG00000007174.17	ENSG00000007174.17	1770	DNAH9	DNAH9	-4	-4	-4	-1.61445	-4	-4	-0.972772	-4	-4	-4	-1.88416	-1.687
ENSG00000007202.14	ENSG00000007202.14	9703	KIAA0100	KIAA0100	1.88509	1.70072	1.80978	1.37089	1.51235	1.48228	1.5609	1.51927	1.47062	1.52086	1.35429	1.46175
ENSG00000007216.14	ENSG00000007216.14	9058	SLC13A2	SLC13A2	-4	-4	-4	-4	-4	-4	-4	-4	-4	-4	-4	-4
ENSG00000007237.18	ENSG00000007237.18	8522	GAS7	GAS7	0.804409	0.754387	0.571621	1.62863	1.34661	1.48998	1.73956	1.79831	1.5581	1.60706	1.69743	1.54027
ENSG00000007255.10	ENSG00000007255.10	79090	TRAPPC6A	TRAPPC6A	1.12661	1.30399	1.32477	0.476768	1.29146	1.14919	-0.365153	-0.784877	0.28576	-0.254475	0.129967	0.0428698
ENSG00000007264.13	ENSG00000007264.13	4145	MATK	MATK	1.7042	1.64285	1.67804	0.611225	1.45236	1.05534	-0.830491	-0.824955	-0.893042	-0.0574919	-0.0323258	0.46061
ENSG00000007306.14	ENSG00000007306.14	1087	CEACAM7	CEACAM7	-4	-4	-4	-4	-4	-4	-0.448057	-1.10691	-4	-0.715297	-4	-0.249799
ENSG00000007312.12	ENSG00000007312.12	974	CD79B	CD79B	-4	-4	-4	0.716139	1.32011	1.36393	-0.490574	-0.77254	-0.419035	-0.452721	-1.13871	-0.165229
ENSG00000007314.11	ENSG00000007314.11	6329	SCN4A	SCN4A	-1.7858	-4	-1.77181	-2.02067	-1.48163	-1.21871	-4	-1.97039	-4	-4	-4	-4
ENSG00000007341.18	ENSG00000007341.18	54879	ST7L	ST7L	0.913669	1.02668	1.16319	0.206381	0.458238	0.523838	1.37152	1.61026	0.925706	1.1253	1.19786	1.137
ENSG00000007350.16	ENSG00000007350.16	8277	TKTL1	TKTL1	-4	-4	-4	-0.214218	0.53344	0.777615	0.59093	0.994811	0.623907	1.1551	0.839077	1.12925
ENSG00000007372.20	ENSG00000007372.20	5080	PAX6	PAX6	-0.952316	-0.818345	-1.1226	-1.36493	-0.619241	-0.786206	-1.586	-4	-4	-1.72972	-1.93747	-1.74046
ENSG00000007376.7	ENSG00000007376.7	113000	RPUSD1	RPUSD1	1.32533	1.44863	1.38523	0.863628	1.06941	0.963667	0.55737	0.398459	0.290151	0.538837	0.584404	0.453006
ENSG00000007384.15	ENSG00000007384.15	64285	RHBDF1	RHBDF1	-0.748893	-4	-1.06956	-4	-0.862706	-1.10705	-4	-0.944907	-4	-4	-4	-4
ENSG00000007392.16	ENSG00000007392.16	55692	LUC7L	LUC7L	1.42991	1.52825	1.34103	1.1759	1.64461	1.6021	0.972016	0.95085	1.27509	1.2314	0.879815	1.24807
ENSG00000007402.11	ENSG00000007402.11	9254	CACNA2D2	CACNA2D2	-4	-1.26315	-4	-0.263746	0.530197	0.15208	-0.761999	-0.575763	-4	-0.762417	-0.654408	0.0442002
ENSG00000007516.13	ENSG00000007516.13	8938	BAIAP3	BAIAP3	-0.563217	-0.51273	-0.0621967	1.48134	0.95657	1.48256	1.24641	1.09229	1.34783	1.27937	1.46774	1.44926
ENSG00000007520.3	ENSG00000007520.3	115939	TSR3	TSR3	1.40655	1.35363	1.40048	1.34573	1.3666	1.34606	1.11191	0.848647	0.998714	1.14297	1.19346	0.972293
ENSG00000007541.15	ENSG00000007541.15	9091	PIGQ	PIGQ	1.17656	1.31135	1.30142	0.845174	1.10961	1.13457	1.07669	0.7995	0.535892	0.786983	0.959298	0.991044
ENSG00000007545.15	ENSG00000007545.15	57585	CRAMP1	CRAMP1	1.04863	0.938488	1.10436	0.616242	0.921797	0.729495	0.305188	0.601393	0.439322	0.355666	0.610669	0.68984
ENSG00000007866.18	ENSG00000007866.18	7005	TEAD3	TEAD3	-0.0884077	0.222849	0.225692	-0.509192	-1.00802	-0.803254	-0.89411	-0.454066	-0.530207	-0.871264	-1.07717	-0.878975
ENSG00000007908.15	ENSG00000007908.15	6401	SELE	SELE	-4	-4	-4	-4	-4	-4	-0.788304	-4	-4	-4	-1.53605	-4
ENSG00000007923.15	ENSG00000007923.15	55735	DNAJC11	DNAJC11	1.41182	1.46291	1.39443	0.510464	0.964374	0.864538	-0.429371	0.198693	0.478556	0.236834	0.0499787	0.151593
ENSG00000007933.12	ENSG00000007933.12	2328	FMO3	FMO3	-4	-4	-4	-4	-4	-4	-1.73358	-4	-4	-4	-4	-4
ENSG00000007944.14	ENSG00000007944.14	29116	MYLIP	MYLIP	0.408211	0.478719	0.522488	1.6827	1.50659	1.59699	2.14952	2.29492	1.98937	2.28825	2.09879	2.10649
ENSG00000007952.17	ENSG00000007952.17	27035	NOX1	NOX1	-0.564682	-1.24256	-0.249657	-4	-4	-4	-4	-4	-4	-4	-4	-4
ENSG00000007968.6	ENSG00000007968.6	1870	E2F2	E2F2	0.629074	0.585636	0.636635	-0.135653	0.399065	0.437688	-0.056602	-0.984852	0.013976	-0.339158	-0.358874	-1.31532
ENSG00000008018.8	ENSG00000008018.8	5689	PSMB1	PSMB1	2.15462	2.13424	2.1577	1.7915	1.80055	1.86465	1.53808	1.61282	1.61083	1.48644	1.65893	1.56131
ENSG00000008056.12	ENSG00000008056.12	6853	SYN1	SYN1	-0.679582	-1.36878	-1.06316	-1.31722	-1.47352	-1.23899	-0.390589	0.0720222	0.0753972	-0.726662	-0.346133	-0.279762
ENSG00000008083.13	ENSG00000008083.13	3720	JARID2	JARID2	0.984167	1.02783	1.03613	1.61843	1.23785	1.18401	1.66302	1.93914	1.9161	1.79163	1.64173	1.87194
ENSG00000008086.10	ENSG00000008086.10	6792	CDKL5	CDKL5	-1.69539	-1.28282	-1.68138	0.779637	0.48825	0.19756	0.812048	0.890515	0.639034	0.744515	0.590479	0.748507
ENSG00000008118.9	ENSG00000008118.9	57172	CAMK1G	CAMK1G	-4	-4	-4	-4	-4	-4	-4	-0.965636	-1.04677	-0.569905	-0.986865	-1.26816
ENSG00000008128.22	ENSG00000008128.22	728642	CDK11A	CDK11A	1.42248	1.46465	1.40998	1.97686	1.88459	1.95153	1.97301	1.91309	2.07215	1.91387	1.85971	1.97802
ENSG00000008130.15	ENSG00000008130.15	65220	NADK	NADK	1.95425	1.72614	1.89035	2.91014	2.52012	2.63019	2.91004	2.98803	2.77087	2.78135	2.80264	2.9027
ENSG00000008196.12	ENSG00000008196.12	7021	TFAP2B	TFAP2B	-4	-4	-4	-4	-4	-4	-4	-4	-4	-4	-4	-4
ENSG00000008197.4	ENSG00000008197.4	83741	TFAP2D	TFAP2D	-4	-4	-4	-4	-4	-4	-4	-4	-4	-4	-4	-4
ENSG00000008226.19	ENSG00000008226.19	9940	DLEC1	DLEC1	0.396235	0.451593	0.401707	1.20699	0.965484	1.06246	1.15054	1.11317	0.88249	0.951789	1.11762	0.975165
ENSG00000008256.15	ENSG00000008256.15	9265	CYTH3	CYTH3	0.726991	0.753319	0.819603	0.437739	0.611096	0.52243	0.473908	0.916831	0.828255	0.656244	0.581545	0.823464
ENSG00000008277.14	ENSG00000008277.14	53616	ADAM22	ADAM22	-0.625718	-0.817582	-1.24211	-0.864653	-0.131322	-0.530487	-0.576311	-0.789401	-0.8727	-0.956455	-1.09086	-0.940832
ENSG00000008282.8	ENSG00000008282.8	6856	SYPL1	SYPL1	1.60499	1.53844	1.55491	0.927297	1.11617	1.08324	0.878739	0.911886	0.968642	0.915586	1.03897	0.948823
ENSG00000008283.15	ENSG00000008283.15	1534	CYB561	CYB561	-0.560468	-1.34439	-0.674668	1.24917	1.10162	0.899309	0.48137	0.589234	0.567246	0.426415	0.748529	1.00469
ENSG00000008294.20	ENSG00000008294.20	9043	SPAG9	SPAG9	1.17404	1.29271	1.09603	1.9722	1.46652	1.57748	2.40867	2.65914	2.54874	2.47082	2.20346	2.5819
ENSG00000008300.14	ENSG00000008300.14	1951	CELSR3	CELSR3	-1.14036	-0.734768	-0.826504	-0.402789	0.267317	-0.0841027	-4	-1.15107	-1.01061	-1.44259	-4	-1.4422
ENSG00000008311.14	ENSG00000008311.14	10157	AASS	AASS	-4	-4	-0.605339	-0.754525	-0.359294	-0.712233	-1.44768	-4	-0.904826	-4	-1.32458	-0.728696
ENSG00000008323.15	ENSG00000008323.15	55200	PLEKHG6	PLEKHG6	-0.691815	-4	-4	-0.338092	-0.200416	-0.739127	0.654118	0.771217	0.138164	0.299006	0.32818	0.395998
ENSG00000008324.10	ENSG00000008324.10	51188	SS18L2	SS18L2	1.34566	1.29511	1.30826	1.10379	1.17559	1.22033	0.83508	0.611394	0.908037	0.890494	0.901642	0.733566
ENSG00000008382.15	ENSG00000008382.15	84954	MPND	MPND	0.893964	0.988382	0.715157	0.580836	0.814939	0.851887	0.843299	0.722187	0.345675	0.19559	0.885178	0.739861
ENSG00000008394.12	ENSG00000008394.12	4257	MGST1	MGST1	2.61946	2.64685	2.60714	0.582121	0.761462	0.845252	0.458891	0.295843	1.19242	0.784931	0.388343	-4
ENSG00000008405.11	ENSG00000008405.11	1407	CRY1	CRY1	0.674181	0.647401	0.613299	0.223601	0.784421	0.571136	0.668096	0.867577	0.790291	0.664889	0.1958	0.7639
ENSG00000008438.4	ENSG00000008438.4	8993	PGLYRP1	PGLYRP1	0.813472	0.752952	0.887545	2.24196	1.48273	1.7453	2.16445	1.96567	2.3058	2.12886	2.39292	1.80132
ENSG00000008441.16	ENSG00000008441.16	4784	NFIX	NFIX	0.585413	0.809465	0.705108	-0.472386	-0.0972087	0.145074	-0.812321	-0.753224	-0.55332	-0.699541	-0.218492	-0.322535
ENSG00000008513.14	ENSG00000008513.14	6482	ST3GAL1	ST3GAL1	0.717341	1.06001	0.94545	1.35668	1.47416	1.39518	1.7866	1.98157	1.62642	1.43933	1.44721	1.73108
ENSG00000008516.16	ENSG00000008516.16	64386	MMP25	MMP25	0.331681	0.346736	0.425297	3.58868	2.59491	2.76618	3.03128	3.00076	2.71447	2.66628	2.92704	2.89227
ENSG00000008517.16	ENSG00000008517.16	9235	IL32	IL32	-0.805122	-4	-4	1.77719	2.46429	2.1966	1.33217	1.29622	0.947886	1.22363	1.0748	1.64013
ENSG00000008710.17	ENSG00000008710.17	5310	PKD1	PKD1	1.3893	1.27467	1.2389	0.67446	1.12744	0.892416	0.068107	0.269478	0.255784	0.44355	0.12707	0.429104
ENSG00000008735.13	ENSG00000008735.13	23542	MAPK8IP2	MAPK8IP2	-4	-4	-4	-0.949869	-1.10557	-0.792425	-4	-4	-1.19926	-1.1837	-1.44254	-1.02306
ENSG00000008838.17	ENSG00000008838.17	9862	MED24	MED24	1.8633	1.86504	1.8086	0.80809	1.30891	1.22621	0.289493	0.300979	0.752903	0.993754	0.610317	0.579027
ENSG00000008853.16	ENSG00000008853.16	23221	RHOBTB2	RHOBTB2	0.448492	0.521896	0.44575	0.449965	0.751591	0.400222	0.16568	-0.0504911	-0.071145	-0.253244	0.00700131	0.241988
ENSG00000008869.11	ENSG00000008869.11	54497	HEATR5B	HEATR5B	0.796652	0.966413	0.783125	0.937628	1.12918	1.00755	0.567934	0.604474	0.668368	0.744906	0.630474	0.570997
ENSG00000008952.16	ENSG00000008952.16	7095	SEC62	SEC62	1.8287	1.73366	1.83667	1.66173	1.5059	1.55827	2.13106	2.20951	2.39116	2.24591	2.02077	2.18234
ENSG00000008988.9	ENSG00000008988.9	6224	RPS20	RPS20	3.1509	3.17485	3.13398	2.31127	2.90455	2.81057	1.44047	1.48022	1.95486	2.02656	1.58241	1.8242
ENSG00000009307.15	ENSG00000009307.15	7812	CSDE1	CSDE1	2.36545	2.42104	2.39126	2.12426	2.11214	2.02657	2.206	2.36169	2.31436	2.31556	2.48849	2.37987
ENSG00000009335.17	ENSG00000009335.17	9690	UBE3C	UBE3C	1.38026	1.31279	1.33664	0.977286	1.11723	1.08973	0.833256	0.787232	1.21756	1.06555	0.885141	0.975036
ENSG00000009413.15	ENSG00000009413.15	5980	REV3L	REV3L	0.918709	1.02753	0.712725	0.574036	0.730714	0.73182	1.21494	1.23668	1.00648	1.06353	1.08286	0.982518
ENSG00000009694.13	ENSG00000009694.13	10178	TENM1	TENM1	-2.00616	-1.52291	-1.39338	0.572966	0.135615	-0.019194	0.131959	0.0903022	0.427456	0.120568	-0.0597075	-0.547628
ENSG00000009709.11	ENSG00000009709.11	5081	PAX7	PAX7	-4	-4	-4	-4	-4	-4	-4	-4	-4	-4	-4	-4
ENSG00000009724.16	ENSG00000009724.16	10747	MASP2	MASP2	-0.478176	-0.13334	-0.464103	0.1917	0.29418	0.174334	0.142665	0.20177	0.288767	0.131257	-0.202496	-0.122557
ENSG00000009765.14	ENSG00000009765.14	389434	IYD	IYD	-4	-4	-4	-4	-4	-4	-4	-1.68322	-4	-2.06839	-4	-4
ENSG00000009780.15	ENSG00000009780.15	199870	FAM76A	FAM76A	0.459038	0.383585	0.529188	0.353782	0.667783	0.566901	0.383055	0.410157	0.804457	0.568357	0.283552	0.600793
ENSG00000009790.14	ENSG00000009790.14	80342	TRAF3IP3	TRAF3IP3	1.30475	1.2755	1.1067	2.13044	2.34576	2.25444	2.56169	2.76895	2.53021	2.47205	2.2005	2.47555
ENSG00000009830.11	ENSG00000009830.11	29954	POMT2	POMT2	0.939115	0.892635	0.641996	0.654811	0.686221	0.548883	0.242507	0.739049	0.400784	0.460564	0.624129	0.636043
ENSG00000009844.15	ENSG00000009844.15	51534	VTA1	VTA1	1.39646	1.38228	1.39688	1.194	1.21023	1.23549	1.11489	0.979026	1.0136	1.08671	1.05283	0.892657
ENSG00000009950.15	ENSG00000009950.15	51085	MLXIPL	MLXIPL	-1.36506	-4	-4	-4	-4	-4	-1.40823	-4	-2.00731	-1.34662	-4	-2.05243
ENSG00000009954.10	ENSG00000009954.10	9031	BAZ1B	BAZ1B	1.38582	1.35467	1.39491	0.796044	1.14858	1.0629	0.397196	0.344757	0.668061	0.772236	0.563284	0.583623
ENSG00000010017.12	ENSG00000010017.12	10048	RANBP9	RANBP9	1.23755	1.13563	1.13769	1.07869	1.1491	1.16286	1.3304	1.32729	1.33456	1.50387	1.33012	1.33033
ENSG00000010030.13	ENSG00000010030.13	51513	ETV7	ETV7	-4	-4	-4	0.831553	0.295425	0.671878	0.454724	0.592259	0.519436	0.425707	0.453966	0.75755
ENSG00000010072.15	ENSG00000010072.15	83932	SPRTN	SPRTN	0.534778	0.468156	0.630223	0.906652	0.767275	0.676707	0.949665	0.952586	0.668748	0.867362	0.819906	0.853297
ENSG00000010165.19	ENSG00000010165.19	51603	METTL13	METTL13	1.4668	1.46291	1.38285	0.61449	0.96047	0.90872	0.329762	0.152945	0.00482745	0.345056	0.305299	-0.00141716
ENSG00000010219.13	ENSG00000010219.13	8798	DYRK4	DYRK4	1.37601	1.45637	1.4338	0.344252	1.1051	0.588471	-0.793203	-0.588158	0.502755	0.548417	0.0510017	0.152499
ENSG00000010244.16	ENSG00000010244.16	7756	ZNF207	ZNF207	1.82918	1.89076	1.83282	1.63625	1.76836	1.77653	1.8258	1.84944	1.80009	1.83462	1.83084	2.00779
ENSG00000010256.10	ENSG00000010256.10	7384	UQCRC1	UQCRC1	2.30828	2.30515	2.30056	1.56403	1.67829	1.6968	1.06884	1.24876	1.43122	1.31882	1.60913	1.26453
ENSG00000010270.13	ENSG00000010270.13	83930	STARD3NL	STARD3NL	1.37061	1.42658	1.40636	1.24378	1.18957	1.24188	1.00152	1.08085	0.674971	0.866277	0.896161	1.06043
ENSG00000010278.11	ENSG00000010278.11	928	CD9	CD9	-0.179672	0.157807	-0.232893	0.741727	2.12013	2.00812	-0.107321	0.245905	0.62902	1.54521	1.63865	1.09182
ENSG00000010282.14	ENSG00000010282.14	57467	HHATL	HHATL	-4	-4	-4	-0.308122	-0.572491	-0.56898	-0.249737	-0.371351	-0.873886	-4	-4	-0.462376
ENSG00000010292.12	ENSG00000010292.12	9918	NCAPD2	NCAPD2	1.92917	1.8723	1.92163	0.989311	1.21792	1.13791	1.11231	1.34507	1.34798	1.23583	1.14382	1.15382
ENSG00000010295.19	ENSG00000010295.19	25900	IFFO1	IFFO1	1.02797	0.998344	0.94708	1.58529	1.56126	1.56589	1.10405	0.917614	0.912612	1.0072	1.05094	1.02717
ENSG00000010310.8	ENSG00000010310.8	2696	GIPR	GIPR	-0.608311	-4	1.16501	-0.225417	0.984957	0.984674	-1.26612	-1.4057	-4	0.334939	0.260974	0.215676
ENSG00000010318.19	ENSG00000010318.19	51533	PHF7	PHF7	1.11332	1.20873	1.31963	0.294379	0.363202	0.38343	0.197264	0.3106	0.485133	0.243242	0.229502	0.500631
ENSG00000010319.6	ENSG00000010319.6	56920	SEMA3G	SEMA3G	-0.114901	-0.0371802	-0.236367	-1.3392	-0.902218	-0.835261	-4	-4	-4	-4	-4	-4
ENSG00000010322.15	ENSG00000010322.15	11188	NISCH	NISCH	1.2335	1.31988	1.20617	1.47871	1.68782	1.61391	1.20825	1.28032	1.33204	1.34996	1.36453	1.37266
ENSG00000010327.10	ENSG00000010327.10	23166	STAB1	STAB1	-4	-4	-4	0.749729	1.29241	1.20874	-4	-0.127306	-4	-0.369859	-0.149563	-0.216619
ENSG00000010361.13	ENSG00000010361.13	80199	FUZ	FUZ	1.00354	0.852705	0.875242	1.50407	1.04817	1.24977	1.55057	1.4456	1.16625	1.22748	1.61481	1.44962
ENSG00000010379.15	ENSG00000010379.15	6540	SLC6A13	SLC6A13	-4	-4	-0.49564	-0.419068	-1.54842	-0.212152	-0.707496	-0.195448	-0.40195	-0.737662	-0.342919	-0.160131
ENSG00000010404.17	ENSG00000010404.17	3423	IDS	IDS	0.418078	0.279239	0.588581	2.41422	2.0019	2.09852	2.43496	2.56573	2.41765	2.31568	2.46303	2.46997
ENSG00000010438.16	ENSG00000010438.16	5646	PRSS3	PRSS3	-4	-4	-4	-4	-4	-0.636439	-0.863834	-4	-0.192902	-4	-0.401072	-0.363411
ENSG00000010539.11	ENSG00000010539.11	7752	ZNF200	ZNF200	0.797902	0.644992	0.753908	1.46859	1.1435	1.26184	1.40869	1.48148	1.49434	1.48697	1.60972	1.68815
ENSG00000010610.9	ENSG00000010610.9	920	CD4	CD4	1.91204	1.90065	1.88695	1.38643	1.72952	1.64708	0.543399	0.792679	1.23606	1.22068	1.2684	1.39169
ENSG00000010626.14	ENSG00000010626.14	10233	LRRC23	LRRC23	0.219899	0.251159	0.314005	0.171943	0.242121	0.323758	0.311872	0.350992	0.0397902	0.50671	0.316704	0.105023
ENSG00000010671.15	ENSG00000010671.15	695	BTK	BTK	1.71022	1.6715	1.63324	1.63919	1.82821	2.04714	1.45644	1.35565	1.26287	1.6191	1.50624	1.27815
ENSG00000010704.18	ENSG00000010704.18	3077	HFE	HFE	-1.61176	-4	-4	0.36841	0.346241	0.331642	1.20759	0.969509	0.376959	0.699854	0.526177	0.651512
ENSG00000010803.16	ENSG00000010803.16	22955	SCMH1	SCMH1	1.30305	1.3317	1.33784	-0.0417506	0.86352	0.834872	0.0512877	0.0291927	0.148173	0.313599	0.532663	0.0988848
ENSG00000010810.17	ENSG00000010810.17	2534	FYN	FYN	-4	-0.218334	-0.172985	1.56227	2.13711	1.85301	-0.0179352	0.812253	0.446388	1.16424	0.717734	1.59832
ENSG00000010818.8	ENSG00000010818.8	3097	HIVEP2	HIVEP2	0.0260906	0.0026804	-0.0892411	1.17506	1.10659	0.823106	1.1078	1.52247	1.24738	1.04161	0.954393	1.09323
ENSG00000010932.15	ENSG00000010932.15	2326	FMO1	FMO1	-4	-4	-0.854831	-4	-0.657846	-4	-2.39577	-2.15572	-0.713204	-0.730641	-0.886703	-1.53911
ENSG00000011007.12	ENSG00000011007.12	6924	TCEB3	TCEB3	1.09927	1.14699	1.16458	0.638934	0.997592	0.853991	0.27821	0.311704	0.657699	0.698786	0.550209	0.510066
ENSG00000011009.10	ENSG00000011009.10	11313	LYPLA2	LYPLA2	1.59043	1.63225	1.52259	1.61962	1.53807	1.59548	1.4262	1.41298	1.42781	1.36691	1.48464	1.33205
ENSG00000011021.21	ENSG00000011021.21	1185	CLCN6	CLCN6	0.628775	0.348329	0.536695	0.217646	0.755062	0.584764	0.302452	-0.0608324	0.0331533	0.163476	0.0108518	0.315188
ENSG00000011028.13	ENSG00000011028.13	9902	MRC2	MRC2	1.22637	1.2392	1.26091	-1.10949	-0.181145	-0.13449	-1.29491	-0.664169	0.298614	-1.68463	-1.67714	-1.37952
ENSG00000011052.21	ENSG00000011052.21	654364	NME1-NME2	NME1-NME2	1.82102	1.91019	1.9166	-0.445597	0.429786	0.160148	-4	-1.30543	-0.656217	-4	-4	-0.238524
ENSG00000011083.8	ENSG00000011083.8	6534	SLC6A7	SLC6A7	-4	-4	-4	-4	-4	-4	-4	-4	-4	-4	-4	-4
ENSG00000011105.11	ENSG00000011105.11	10867	TSPAN9	TSPAN9	-4	-4	-4	-0.625715	-0.41591	-0.33082	-1.54977	-1.70261	-4	-4	-0.66838	-1.09942
ENSG00000011114.14	ENSG00000011114.14	55727	BTBD7	BTBD7	0.731852	0.782148	0.592733	0.744118	0.879471	0.812839	1.03882	0.991292	1.05564	1.0675	1.12901	1.12611
ENSG00000011132.11	ENSG00000011132.11	9546	APBA3	APBA3	0.84896	0.765572	0.632736	1.15998	1.30998	1.26139	1.19968	1.06782	0.984183	1.01156	1.18901	1.27781
ENSG00000011143.16	ENSG00000011143.16	54903	MKS1	MKS1	1.00721	1.01709	1.05124	-0.0237098	0.612243	0.403036	-4	-4	-0.736112	-0.769864	-0.5917	-0.541074
ENSG00000011198.7	ENSG00000011198.7	51099	ABHD5	ABHD5	0.820895	0.722181	0.933302	1.97621	1.38507	1.72618	2.2754	2.4327	2.2565	2.10179	2.4333	2.3347
ENSG00000011201.10	ENSG00000011201.10	3730	ANOS1	ANOS1	-4	-4	-4	-1.1473	-0.991499	-0.847751	-0.841083	-1.57697	-1.47247	-1.20683	-4	-1.51722
ENSG00000011243.17	ENSG00000011243.17	26993	AKAP8L	AKAP8L	1.44767	1.44508	1.45538	1.77678	1.81335	1.79291	1.7333	1.70287	1.66462	1.6805	1.68662	1.72971
ENSG00000011258.15	ENSG00000011258.15	54799	MBTD1	MBTD1	1.05896	1.0225	1.01135	0.853744	0.887882	0.86752	0.782093	0.75343	0.832632	0.876168	0.70654	0.625288
ENSG00000011260.13	ENSG00000011260.13	51096	UTP18	UTP18	1.53817	1.53947	1.53937	0.55899	1.05763	1.00937	0.506173	0.403838	0.801171	0.811071	0.612449	0.466412
ENSG00000011275.18	ENSG00000011275.18	54476	RNF216	RNF216	0.974534	0.948167	1.01893	1.31188	1.48192	1.45792	1.0169	1.09438	1.27495	1.34372	1.26749	1.12004
ENSG00000011295.15	ENSG00000011295.15	54902	TTC19	TTC19	1.09446	1.08461	1.07272	0.578876	0.960721	0.732928	0.742202	0.989889	1.00502	0.987886	0.549504	0.828081
ENSG00000011304.17	ENSG00000011304.17	5725	PTBP1	PTBP1	2.55068	2.65845	2.58926	1.5477	1.89315	1.78058	1.80717	2.0071	1.9046	2.05106	2.15541	2.07449
ENSG00000011332.19	ENSG00000011332.19	8193	DPF1	DPF1	-4	-0.782657	-4	-4	-4	-1.26715	-1.48218	-4	-1.96914	-4	-4	-0.66192
ENSG00000011347.9	ENSG00000011347.9	9066	SYT7	SYT7	-4	-4	-4	-4	-1.96577	-4	-4	-4	-4	-4	-4	-4
ENSG00000011376.9	ENSG00000011376.9	23395	LARS2	LARS2	0.956524	1.0763	1.01051	0.12745	0.382145	0.280248	-0.26671	0.239214	0.0233985	-0.120714	-0.0826665	-0.0962926
ENSG00000011405.13	ENSG00000011405.13	5286	PIK3C2A	PIK3C2A	0.514518	0.376616	0.309374	0.686966	0.826127	0.686768	0.873435	0.959041	0.823102	0.831575	0.598416	0.875253
ENSG00000011422.11	ENSG00000011422.11	5329	PLAUR	PLAUR	1.39463	1.48642	1.44329	2.20213	1.71938	1.87542	3.04237	3.36003	3.02931	3.2965	3.31324	3.43763
ENSG00000011426.10	ENSG00000011426.10	54443	ANLN	ANLN	1.31281	1.36493	1.40958	-0.475694	-0.194117	-0.493933	-0.322423	-0.514903	0.480077	0.216605	-0.263201	-0.250955
ENSG00000011451.17	ENSG00000011451.17	58525	WIZ	WIZ	1.02882	1.01231	1.02123	0.93419	0.913812	0.76773	0.689838	0.588387	0.544428	0.293001	0.643257	0.775679
ENSG00000011454.16	ENSG00000011454.16	23637	RABGAP1	RABGAP1	0.743973	0.85613	0.691633	0.997978	0.963846	0.864583	1.23888	1.29702	1.08968	1.21266	0.741912	1.14849
ENSG00000011465.16	ENSG00000011465.16	1634	DCN	DCN	-4	-4	-4	-4	-4	-0.872908	-4	-4	-4	-4	-4	-4
ENSG00000011478.11	ENSG00000011478.11	54814	QPCTL	QPCTL	1.00212	0.999577	1.0279	-0.0680742	0.458426	0.310435	0.105575	0.736888	0.214061	0.814472	0.431935	0.56606
ENSG00000011485.14	ENSG00000011485.14	5536	PPP5C	PPP5C	1.76085	1.68159	1.74428	0.376568	1.28465	1.15342	-0.356566	-0.0417562	0.517699	0.545803	0.335081	0.316811
ENSG00000011523.13	ENSG00000011523.13	23177	CEP68	CEP68	0.590952	0.600835	0.642894	0.439758	0.605208	0.481514	1.02794	1.18631	0.618693	0.958822	0.476157	0.87178
ENSG00000011566.14	ENSG00000011566.14	8491	MAP4K3	MAP4K3	0.305779	0.990177	0.276479	-0.41567	0.123458	0.1495	-0.5951	-0.372106	0.378135	-0.348737	-0.141075	-0.000518392
ENSG00000011590.13	ENSG00000011590.13	27033	ZBTB32	ZBTB32	-0.328285	-1.08171	-4	-0.73452	-0.379492	-0.393814	-0.714984	-4	-1.05783	0.0118107	-0.131974	-0.289211
ENSG00000011600.11	ENSG00000011600.11	7305	TYROBP	TYROBP	2.24158	2.23843	2.18735	3.34523	2.951	3.10285	3.46179	3.57518	3.40817	3.42471	3.58515	3.57257
ENSG00000011638.10	ENSG00000011638.10	57146	TMEM159	TMEM159	0.835377	0.60051	0.677429	0.603262	0.691679	0.692436	-0.0846983	-0.0690314	-0.412543	0.198203	0.20525	-0.0278618
ENSG00000011677.12	ENSG00000011677.12	2556	GABRA3	GABRA3	-4	-4	-4	-4	-4	-4	-4	-4	-4	-4	-4	-4
ENSG00000012048.20	ENSG00000012048.20	672	BRCA1	BRCA1	1.52448	1.45317	1.45737	0.807165	0.280108	0.254641	1.12264	0.864131	0.787376	1.03634	0.945489	0.919827
ENSG00000012061.15	ENSG00000012061.15	2067	ERCC1	ERCC1	1.8976	1.99124	1.89303	1.24718	1.27834	1.23446	1.44709	1.54515	1.20772	1.01532	1.02071	1.43639
ENSG00000012124.14	ENSG00000012124.14	933	CD22	CD22	-4	-4	-4	0.535348	1.21846	1.02545	-0.274766	-0.320432	-0.0474393	-0.0504885	-0.19215	0.316526
ENSG00000012171.17	ENSG00000012171.17	7869	SEMA3B	SEMA3B	-0.852439	-0.843334	-0.323648	0.398154	0.109648	0.172706	0.56312	0.802323	0.0747451	0.0443964	0.0135065	0.775589
ENSG00000012174.11	ENSG00000012174.11	51360	MBTPS2	MBTPS2	0.610711	0.644508	0.687213	-0.56209	0.0708642	-0.106534	-1.36571	-1.31131	-0.527508	-0.793707	-1.07805	-0.555285
ENSG00000012211.12	ENSG00000012211.12	4007	PRICKLE3	PRICKLE3	0.640849	0.447916	0.499532	0.799895	0.806556	0.797004	0.522693	0.450259	0.370973	0.269467	0.316701	0.284605
ENSG00000012223.12	ENSG00000012223.12	4057	LTF	LTF	0.959204	1.01601	1.08921	0.80931	0.99378	1.03265	1.10277	0.271542	2.80058	2.22457	2.04784	0.203807
ENSG00000012232.8	ENSG00000012232.8	2137	EXTL3	EXTL3	0.696032	0.356658	0.599443	1.56362	1.09385	1.1924	1.76265	2.03925	1.72418	1.66258	1.93384	1.71369
ENSG00000012504.13	ENSG00000012504.13	9971	NR1H4	NR1H4	-4	-4	-4	-4	-4	-4	-4	-4	-4	-4	-4	-4
ENSG00000012660.13	ENSG00000012660.13	60481	ELOVL5	ELOVL5	1.67709	1.641	1.64799	2.2846	2.00104	2.04649	2.3115	2.46545	2.34991	2.23018	2.22941	2.34034
ENSG00000012779.10	ENSG00000012779.10	240	ALOX5	ALOX5	1.34133	1.24624	1.36976	2.87811	2.41759	2.67343	2.74852	2.64395	2.59138	2.43319	2.51504	2.50976
ENSG00000012817.15	ENSG00000012817.15	8284	KDM5D	KDM5D	-4	-4	-4	1.13283	1.73318	1.48175	-1.35603	-4	0.658252	0.72471	0.291406	0.51225
ENSG00000012822.15	ENSG00000012822.15	57658	CALCOCO1	CALCOCO1	1.05822	0.902229	0.814401	2.19392	2.03573	2.10959	2.07452	2.09552	1.96488	1.8983	2.0437	2.0822
ENSG00000012963.13	ENSG00000012963.13	55148	UBR7	UBR7	1.37242	1.37517	1.30877	0.733662	0.919839	0.834263	0.65358	0.59604	0.937331	0.559623	0.743417	0.549546
ENSG00000012983.11	ENSG00000012983.11	11183	MAP4K5	MAP4K5	0.854324	1.05211	0.862121	0.402685	1.19258	1.16886	-0.824493	-0.0795687	0.535034	0.673864	0.655888	0.506796
ENSG00000013016.14	ENSG00000013016.14	30845	EHD3	EHD3	-4	-4	-4	-0.145323	0.16234	0.242026	-1.34301	-1.40736	-0.261987	-0.23725	-0.289407	-0.693511
ENSG00000013275.7	ENSG00000013275.7	5704	PSMC4	PSMC4	1.54561	1.48733	1.53824	1.25654	1.40162	1.40311	1.23503	1.26848	1.39276	1.33931	1.42926	1.42206
ENSG00000013288.8	ENSG00000013288.8	23324	MAN2B2	MAN2B2	1.16997	1.11358	1.13913	1.39195	1.37247	1.29079	1.33983	1.25602	1.2072	1.55638	1.48535	1.3893
ENSG00000013293.5	ENSG00000013293.5	57709	SLC7A14	SLC7A14	-4	-4	-4	-4	-4	-4	-2.01686	-1.12564	-4	-2.49252	-2.97354	-4
ENSG00000013297.10	ENSG00000013297.10	5010	CLDN11	CLDN11	-1.57452	-4	-4	-1.36816	-0.935413	-1.4663	-0.310831	0.160189	0.0183896	0.26452	-0.709545	-0.153278
ENSG00000013306.15	ENSG00000013306.15	51629	SLC25A39	SLC25A39	1.97055	2.00961	1.9895	0.721613	1.43015	1.30571	0.00406004	0.123964	0.495234	0.389651	0.428865	0.765356
ENSG00000013364.18	ENSG00000013364.18	9961	MVP	MVP	0.000454096	-0.0318203	0.184737	2.6023	2.18635	2.35189	2.5839	2.5677	2.34825	2.24073	2.45649	2.482
ENSG00000013374.15	ENSG00000013374.15	51667	NUB1	NUB1	1.45779	1.4261	1.42227	1.83957	1.65281	1.65046	1.92648	1.902	1.9995	2.0414	1.72738	2.03282
ENSG00000013375.15	ENSG00000013375.15	5238	PGM3	PGM3	1.11675	1.00478	1.5489	0.213923	0.725324	0.695464	0.654345	0.995465	0.986943	0.101085	0.0105195	1.21161
ENSG00000013392.7	ENSG00000013392.7	112611	RWDD2A	RWDD2A	-0.310179	-0.54404	-0.487943	-0.792355	-0.208882	-0.202216	-1.48809	-2.40949	-2.55315	-4	-1.96383	-1.06998
ENSG00000013441.15	ENSG00000013441.15	1195	CLK1	CLK1	1.37044	1.3128	1.36713	2.41046	2.23065	2.37255	2.37389	2.58005	2.55805	2.53269	2.46309	2.47313
ENSG00000013503.9	ENSG00000013503.9	55703	POLR3B	POLR3B	0.51344	0.583297	0.667394	-0.158751	0.239997	0.0500414	-0.268085	0.0535766	0.2909	0.212339	-0.0620297	-0.0325629
ENSG00000013523.9	ENSG00000013523.9	23357	ANGEL1	ANGEL1	0.435988	0.400438	0.309571	0.0769537	0.614052	0.511615	-0.786881	-0.880671	-0.089355	-0.783134	-0.478527	-0.68164
ENSG00000013561.17	ENSG00000013561.17	9604	RNF14	RNF14	1.24448	1.17128	1.07957	0.858191	1.03604	0.932078	0.594644	0.532791	0.546941	0.464752	0.669375	0.447745
ENSG00000013563.13	ENSG00000013563.13	1774	DNASE1L1	DNASE1L1	0.93008	1.16638	1.0948	1.27646	1.3271	1.37739	1.11108	1.25103	1.12155	1.08824	1.25745	0.934028
ENSG00000013573.16	ENSG00000013573.16	1663	DDX11	DDX11	1.62263	1.70161	1.5853	0.0385008	0.965967	0.533975	-0.455796	-0.017101	0.518251	0.134206	-0.387527	-0.271323
ENSG00000013583.8	ENSG00000013583.8	50865	HEBP1	HEBP1	1.10726	1.0675	1.1099	1.01622	0.745108	0.889103	0.8616	0.745959	0.859849	0.626513	0.544066	0.684068
ENSG00000013588.5	ENSG00000013588.5	9052	GPRC5A	GPRC5A	-4	-4	-4	-4	-4	-4	-1.03969	-2.11874	-1.42639	-4	-2.18768	-1.77161
ENSG00000013619.13	ENSG00000013619.13	10046	MAMLD1	MAMLD1	-4	-4	-4	-1.62564	-0.655346	-0.977545	-1.4193	-1.09612	-4	-1.68756	-1.75176	-1.07253
ENSG00000013725.14	ENSG00000013725.14	923	CD6	CD6	-0.20702	-1.34722	-4	1.04175	1.74498	1.44564	-4	0.742186	-0.926501	0.796078	0.247589	1.24473
ENSG00000013810.18	ENSG00000013810.18	10460	TACC3	TACC3	1.87908	1.83996	1.81061	2.18247	1.80599	1.97634	2.0862	2.12548	2.24526	2.18968	2.13908	1.95922
ENSG00000014123.9	ENSG00000014123.9	23376	UFL1	UFL1	0.986652	1.02637	0.963316	0.487603	0.901787	0.788009	-0.105253	-0.0745492	0.373235	0.261696	-0.0885093	0.148483
ENSG00000014138.8	ENSG00000014138.8	23649	POLA2	POLA2	1.57661	1.46581	1.60159	0.799069	0.598093	0.771638	1.23023	1.48455	1.12159	1.28008	1.33965	1.21205
ENSG00000014164.6	ENSG00000014164.6	23144	ZC3H3	ZC3H3	0.983611	1.08066	1.01145	1.30234	1.16773	1.02003	1.25291	1.22212	1.0202	0.916471	1.19112	1.23437
ENSG00000014216.15	ENSG00000014216.15	823	CAPN1	CAPN1	1.52436	1.54079	1.55406	1.83916	1.87001	1.89375	1.89844	1.92825	1.91999	1.99169	1.91769	1.9171
ENSG00000014257.15	ENSG00000014257.15	55	ACPP	ACPP	0.919147	0.898834	0.976764	1.45714	1.18839	1.09641	1.22381	1.32434	1.53872	1.61455	1.5861	1.15477
ENSG00000014641.17	ENSG00000014641.17	4190	MDH1	MDH1	2.42996	2.40692	2.46121	0.942366	1.48329	1.40765	0.310283	0.407762	0.758478	0.865196	0.905156	0.763833
ENSG00000014824.13	ENSG00000014824.13	10463	SLC30A9	SLC30A9	1.29383	1.39199	1.23523	0.853021	0.894645	0.805234	0.762845	0.796638	0.726855	0.781882	0.752106	0.877476
ENSG00000014914.19	ENSG00000014914.19	10903	MTMR11	MTMR11	-0.768459	-4	-0.75439	0.523708	0.840002	0.804862	-0.80312	-0.957884	-1.41036	-1.07328	-0.607025	-0.571199
ENSG00000014919.12	ENSG00000014919.12	1355	COX15	COX15	1.19957	1.24802	1.30691	1.14656	1.06232	1.03884	0.930952	0.902515	0.797146	0.800508	0.716048	0.706798
ENSG00000015133.18	ENSG00000015133.18	440193	CCDC88C	CCDC88C	1.20357	1.10691	1.04113	1.23316	1.66923	1.43219	0.631877	0.861934	0.939238	1.09906	0.883257	0.90834
ENSG00000015153.14	ENSG00000015153.14	10138	YAF2	YAF2	1.19512	1.10226	1.25672	1.17217	1.2368	1.06283	1.07924	1.12742	1.13013	1.2963	1.21417	1.17746
ENSG00000015171.18	ENSG00000015171.18	10771	ZMYND11	ZMYND11	0.681132	0.85475	0.874122	0.432162	1.31372	1.19212	-0.928581	-0.219354	-0.171354	0.742884	0.593716	0.421089
ENSG00000015285.10	ENSG00000015285.10	7454	WAS	WAS	1.58484	1.59983	1.56293	2.64506	2.28405	2.44431	2.68043	2.77267	2.65208	2.53522	2.73202	2.80134
ENSG00000015413.9	ENSG00000015413.9	1800	DPEP1	DPEP1	-4	-4	-4	-4	-4	-4	-4	-4	-4	-4	-4	-4
ENSG00000015475.18	ENSG00000015475.18	637	BID	BID	2.04756	2.01733	1.91163	2.18502	1.81983	1.99255	2.5568	2.72804	2.63505	2.58542	2.84435	2.68737
ENSG00000015479.17	ENSG00000015479.17	9782	MATR3	MATR3	2.08215	2.16664	2.10456	1.5791	1.89609	1.7518	1.84233	1.89354	2.12632	2.21971	1.89923	1.86569
ENSG00000015520.14	ENSG00000015520.14	29881	NPC1L1	NPC1L1	-4	-4	-4	-4	-1.89473	-4	-1.42801	-4	-4	-4	-2.07851	-1.81281
ENSG00000015532.9	ENSG00000015532.9	64132	XYLT2	XYLT2	0.660008	0.511161	0.58191	0.435175	0.794221	0.645567	0.0742641	-0.0680619	-0.319416	0.188925	0.199588	0.110086
ENSG00000015568.12	ENSG00000015568.12	84220	RGPD5	RGPD5	0.664653	-0.247472	0.0894065	0.0976007	0.290131	0.221092	1.39536	1.47309	1.38913	1.35894	1.08069	1.37032
ENSG00000015592.16	ENSG00000015592.16	81551	STMN4	STMN4	-4	-4	-4	-4	-1.33233	-4	-4	-4	-4	-4	-4	-4
ENSG00000015676.17	ENSG00000015676.17	23386	NUDCD3	NUDCD3	1.43314	1.4492	1.49191	0.977886	1.33464	1.16075	0.570381	0.592483	0.856335	0.82137	0.850563	0.616455
ENSG00000016082.14	ENSG00000016082.14	3670	ISL1	ISL1	-4	-4	-4	-4	-4	-4	-4	-4	-4	-4	-4	-4
ENSG00000016391.10	ENSG00000016391.10	55349	CHDH	CHDH	-1.30239	-1.46896	-1.76378	-1.23831	-0.811879	-0.667135	-1.33512	-1.42118	-1.13058	-2.0772	-1.33642	-1.78951
ENSG00000016402.13	ENSG00000016402.13	53832	IL20RA	IL20RA	-4	-4	-4	-4	-4	-4	-4	-4	-4	-4	-4	-4
ENSG00000016490.15	ENSG00000016490.15	1179	CLCA1	CLCA1	-4	-4	-4	-4	-4	-4	-4	-4	-4	-4	-4	-4
ENSG00000016602.9	ENSG00000016602.9	22802	CLCA4	CLCA4	-4	-4	-4	-4	-1.77969	-4	-4	-4	-4	-4	-4	-4
ENSG00000016864.16	ENSG00000016864.16	55830	GLT8D1	GLT8D1	1.28213	1.32642	1.40519	1.12496	1.31054	1.32665	0.8995	0.628849	0.848077	0.843325	0.798163	0.831395
ENSG00000017260.19	ENSG00000017260.19	27032	ATP2C1	ATP2C1	1.61951	1.55	1.53613	1.14185	1.26655	1.28917	1.1017	1.15139	1.21151	1.25343	1.26992	1.0017
ENSG00000017427.15	ENSG00000017427.15	3479	IGF1	IGF1	-4	-1.75092	-4	-4	-2.14993	-4	-1.99514	-2.24192	-4	-0.820789	-4	-4
ENSG00000017483.14	ENSG00000017483.14	92745	SLC38A5	SLC38A5	2.01478	1.96501	1.93424	-0.143851	0.739127	0.667687	-4	-0.565826	0.165719	-0.599404	-0.721735	-0.00412857
ENSG00000017797.11	ENSG00000017797.11	10928	RALBP1	RALBP1	1.55022	1.53395	1.54423	1.7831	1.41623	1.62455	1.95854	1.96045	1.89176	2.08151	1.77906	1.98477
ENSG00000018189.12	ENSG00000018189.12	22902	RUFY3	RUFY3	0.515129	0.552208	0.0730348	0.424009	0.861375	0.877096	-0.0896623	-0.139671	-0.0379435	0.578655	-0.0293712	0.133591
ENSG00000018236.14	ENSG00000018236.14	1272	CNTN1	CNTN1	-4	-4	-4	-4	-4	-4	-4	-4	-4	-0.755383	-4	-4
ENSG00000018280.16	ENSG00000018280.16	6556	SLC11A1	SLC11A1	0.708469	0.626347	0.480335	3.13677	2.29359	2.69458	3.23126	3.24543	3.07476	2.71915	2.87145	2.9948
ENSG00000018408.14	ENSG00000018408.14	25937	WWTR1	WWTR1	-0.717322	-1.18489	-0.703251	-0.507256	-0.444851	-0.466547	-0.0496144	-0.150751	-0.808991	-0.301274	-0.463309	-0.174863
ENSG00000018510.12	ENSG00000018510.12	8540	AGPS	AGPS	1.17969	1.23859	1.19042	0.217958	0.721808	0.632935	0.0117833	0.0210735	0.526049	0.334274	0.456298	0.285207
ENSG00000018607.6	ENSG00000018607.6	646915	ZNF806	ZNF806	-4	-4	-4	-4	-4	-4	-1.911	-4	-4	-4	-4	-4
ENSG00000018610.13	ENSG00000018610.13	63932	CXorf56	CXorf56	1.1607	1.0859	1.03949	0.342932	0.832399	0.864692	0.551181	0.563813	0.980258	0.925304	0.661193	0.79293
ENSG00000018625.14	ENSG00000018625.14	477	ATP1A2	ATP1A2	-4	-4	-4	-4	-0.967078	-4	-4	-4	-4	-4	-2.33458	-0.854076
ENSG00000018699.11	ENSG00000018699.11	55622	TTC27	TTC27	1.15582	1.16313	1.27813	-0.0533393	0.567105	0.22497	-4	-0.918068	-0.663853	-0.686898	-0.776108	-0.134142
ENSG00000018869.16	ENSG00000018869.16	147948	ZNF582	ZNF582	0.566568	-0.0804343	0.596269	-0.0543188	0.287859	0.27492	-0.726947	-0.256985	-0.104415	-0.372072	-0.261791	-0.149949
ENSG00000019102.11	ENSG00000019102.11	23584	VSIG2	VSIG2	-4	-4	-4	-0.832175	-0.697215	-0.345094	-4	-1.06837	-0.867984	-4	-0.935829	-0.737581
ENSG00000019144.16	ENSG00000019144.16	23187	PHLDB1	PHLDB1	-4	-4	-1.8566	-0.201557	-0.578414	-0.802388	-0.797195	-0.132327	-1.63905	-0.943236	-0.923784	-0.419006
ENSG00000019169.10	ENSG00000019169.10	8685	MARCO	MARCO	-0.450495	-1.11054	-4	-0.130691	0.291199	0.694972	-4	-4	-4	-0.288908	-1.63031	-4
ENSG00000019186.9	ENSG00000019186.9	1591	CYP24A1	CYP24A1	-4	-4	-4	-1.15431	-1.40168	-0.964341	-4	-4	-4	-4	-4	-0.502697
ENSG00000019485.12	ENSG00000019485.12	56981	PRDM11	PRDM11	-0.0191885	0.0401726	-0.0260938	-0.492497	0.243492	0.220544	-1.3468	-0.842628	-0.553975	0.0797459	-0.460281	-0.387884
ENSG00000019505.7	ENSG00000019505.7	57586	SYT13	SYT13	-4	-4	-4	-4	-4	-4	-2.03516	-2.32219	-1.99336	-1.8999	-2.46759	-2.59567
ENSG00000019549.8	ENSG00000019549.8	6591	SNAI2	SNAI2	-4	-4	-4	-4	-4	-4	-4	-4	-4	-4	-4	-4
ENSG00000019582.14	ENSG00000019582.14	972	CD74	CD74	0.890903	0.827823	0.987982	2.66983	2.98526	2.99445	2.29801	2.49772	2.44385	2.58267	2.75864	2.86342
ENSG00000019991.15	ENSG00000019991.15	3082	HGF	HGF	-0.502222	-0.015826	0.0519777	0.274991	0.459774	0.483337	0.253626	0.188698	-0.307174	0.057841	0.0636095	-0.107046
ENSG00000019995.6	ENSG00000019995.6	54764	ZRANB1	ZRANB1	0.80687	0.81587	0.861894	1.17617	0.981255	1.11065	1.51006	1.60499	1.63205	1.54753	1.3168	1.38773
ENSG00000020129.15	ENSG00000020129.15	23154	NCDN	NCDN	0.956097	0.996536	1.13364	0.325607	0.777088	0.517874	-0.325639	0.0682311	-0.736737	-0.405687	-0.123182	-0.056843
ENSG00000020181.17	ENSG00000020181.17	25960	ADGRA2	ADGRA2	-0.170324	-0.162756	-0.210376	-0.106019	-0.019601	-0.0175379	-0.341733	-0.0821707	-0.452455	-0.26006	-0.422582	-0.445293
ENSG00000020219.9	ENSG00000020219.9	155100	CCT8L1P	CCT8L1P	-4	-4	-4	-4	-4	-1.41754	-1.40775	-4	-4	-4	-4	-4
ENSG00000020256.19	ENSG00000020256.19	55734	ZFP64	ZFP64	0.554679	0.567596	0.628615	-0.262742	0.855948	0.556647	-1.19054	-0.976029	-0.563212	0.114385	0.146785	-0.610834
ENSG00000020426.10	ENSG00000020426.10	4331	MNAT1	MNAT1	1.28998	1.4288	1.41155	0.0520427	0.863913	0.771583	-4	0.00096749	0.272968	0.142777	0.0153192	0.00189394
ENSG00000020577.13	ENSG00000020577.13	23034	SAMD4A	SAMD4A	-4	-4	-4	-0.558756	0.261345	-0.0475126	-0.565254	-1.89396	-0.94133	-1.53462	-2.21539	-0.445168
ENSG00000020633.18	ENSG00000020633.18	864	RUNX3	RUNX3	1.53367	1.65469	1.58334	1.21724	1.85724	1.65304	0.787652	0.826137	1.17281	1.26901	1.3542	1.40253
ENSG00000020922.12	ENSG00000020922.12	4361	MRE11A	MRE11A	1.19344	1.13728	1.03682	0.903968	0.939275	0.752156	0.386014	0.441838	0.656432	0.744206	0.448534	0.695786
ENSG00000021300.13	ENSG00000021300.13	58473	PLEKHB1	PLEKHB1	-4	-4	-4	-0.178491	0.574201	0.573952	-0.760336	0.249469	-1.13199	-0.241615	-0.178622	0.268187
ENSG00000021355.12	ENSG00000021355.12	1992	SERPINB1	SERPINB1	2.28461	2.28325	2.1912	2.26539	1.92568	2.06083	2.72409	2.79248	2.86436	2.55864	2.47573	2.66067
ENSG00000021461.16	ENSG00000021461.16	64816	CYP3A43	CYP3A43	-4	-4	-4	-4	-4	-4	-4	-4	-1.16097	-1.15506	-1.78705	-1.80291
ENSG00000021488.12	ENSG00000021488.12	11136	SLC7A9	SLC7A9	-4	-4	-4	-0.595809	-0.591107	-0.687926	-0.442103	-0.626479	-1.36476	-0.555667	-1.10215	-0.836641
ENSG00000021574.11	ENSG00000021574.11	6683	SPAST	SPAST	0.82924	0.830504	0.817929	1.04153	0.920029	0.893825	1.27475	1.28496	1.12082	1.28515	1.11846	1.17257
ENSG00000021645.18	ENSG00000021645.18	9369	NRXN3	NRXN3	-4	-4	-4	-4	-4	-4	-1.65629	-1.68321	-2.38427	-1.91426	-2.78753	-1.02122
ENSG00000021762.19	ENSG00000021762.19	114879	OSBPL5	OSBPL5	1.65498	1.66759	1.75268	0.783232	1.01931	0.893834	0.0138424	0.250121	0.360996	0.313929	0.1663	0.728915
ENSG00000021776.10	ENSG00000021776.10	9716	AQR	AQR	1.06042	0.952235	1.12201	0.873412	1.00229	0.880922	1.03471	1.03139	1.09177	1.20364	0.918981	1.06832
ENSG00000021826.14	ENSG00000021826.14	1373	CPS1	CPS1	0.49789	0.496029	0.44709	-1.60778	-1.65895	-1.6	-1.88725	-4	-0.347177	-0.0551509	-2.15517	-2.44372
ENSG00000021852.12	ENSG00000021852.12	732	C8B	C8B	-4	-1.16047	-4	-4	-4	-4	-4	-4	-0.124216	-0.431449	-0.505834	-4
ENSG00000022267.16	ENSG00000022267.16	2273	FHL1	FHL1	-0.0524187	-0.71601	0.060867	0.0373191	0.452492	0.108627	-1.53542	-0.516422	0.0548084	-0.659888	-0.623033	-0.396261
ENSG00000022277.12	ENSG00000022277.12	51507	RTFDC1	RTFDC1	1.8873	1.82994	1.83082	2.26971	1.90943	2.0797	2.39257	2.40208	2.48029	2.40632	2.40975	2.43875
ENSG00000022355.15	ENSG00000022355.15	2554	GABRA1	GABRA1	-4	-4	-4	-4	-4	-4	-4	-4	-4	-4	-4	-4
ENSG00000022556.15	ENSG00000022556.15	55655	NLRP2	NLRP2	-0.301801	-0.791866	-0.254004	0.128416	-0.472548	-0.240727	0.0979746	0.555055	-0.180611	-0.24543	-0.603131	0.131022
ENSG00000022567.9	ENSG00000022567.9	57210	SLC45A4	SLC45A4	0.88636	0.929052	0.909121	2.00381	1.69845	1.70303	1.94175	2.08514	1.90927	1.88705	1.90777	2.10571
ENSG00000022840.15	ENSG00000022840.15	9921	RNF10	RNF10	2.26187	2.25453	2.25823	2.2143	1.95141	2.09875	2.9306	2.91326	2.68289	2.69835	2.83768	2.74719
ENSG00000022976.15	ENSG00000022976.15	55778	ZNF839	ZNF839	0.8882	0.737879	0.826061	1.25002	0.889161	1.06031	1.1299	0.960176	0.998044	0.882419	0.737306	0.934606
ENSG00000023041.11	ENSG00000023041.11	64429	ZDHHC6	ZDHHC6	1.56966	1.51156	1.29217	1.4416	1.45926	1.45852	1.44867	1.23359	1.21315	1.36646	1.18738	1.16454
ENSG00000023171.14	ENSG00000023171.14	57476	GRAMD1B	GRAMD1B	1.07544	0.866486	1.00616	0.79507	0.893128	0.696035	0.40003	0.578117	0.386406	0.550618	0.390974	0.62036
ENSG00000023191.16	ENSG00000023191.16	6050	RNH1	RNH1	1.95703	1.93403	1.95003	1.25756	1.68608	1.62043	0.732492	0.831336	1.00374	1.07823	1.04533	0.995811
ENSG00000023228.13	ENSG00000023228.13	4719	NDUFS1	NDUFS1	1.38113	1.40795	1.43206	1.05031	1.09342	1.03617	0.931241	0.737423	0.816202	0.834526	0.897824	0.86565
ENSG00000023287.12	ENSG00000023287.12	9821	RB1CC1	RB1CC1	0.838466	1.00609	0.908752	1.45335	1.18809	1.29255	1.71485	1.74657	1.75716	1.81376	1.40474	1.63362
ENSG00000023318.7	ENSG00000023318.7	23071	ERP44	ERP44	1.12143	1.13919	1.10473	1.22748	1.08404	1.17255	1.27764	1.34512	1.3865	1.3573	1.28993	1.34089
ENSG00000023330.14	ENSG00000023330.14	211	ALAS1	ALAS1	1.86385	1.81517	1.80077	1.40878	1.36373	1.43672	1.15149	1.0924	1.42209	1.31847	1.29764	0.95224
ENSG00000023445.13	ENSG00000023445.13	330	BIRC3	BIRC3	-0.154984	0.0130274	0.142282	0.846408	1.26227	1.15484	0.688791	1.06033	1.05115	1.35883	1.24095	1.22287
ENSG00000023516.8	ENSG00000023516.8	11215	AKAP11	AKAP11	0.77514	0.69721	0.711149	0.266544	0.710175	0.542238	-0.0725013	-0.08539	0.0252609	0.211164	-0.0237768	0.0401079
ENSG00000023572.8	ENSG00000023572.8	51022	GLRX2	GLRX2	1.14668	1.16348	1.02536	0.687358	0.655444	0.777771	0.384039	0.531855	0.791165	0.661809	0.556521	0.562282
ENSG00000023608.4	ENSG00000023608.4	6617	SNAPC1	SNAPC1	0.356048	0.386175	0.284275	0.144365	0.0610492	0.0715171	0.742755	0.689012	0.977078	0.506061	0.234192	0.606863
ENSG00000023697.12	ENSG00000023697.12	51071	DERA	DERA	1.28132	1.34466	1.38474	0.912309	0.912798	1.00284	0.489214	0.570624	0.620404	0.432166	0.71525	0.46762
ENSG00000023734.10	ENSG00000023734.10	11171	STRAP	STRAP	1.85057	1.85411	1.86068	1.06688	1.37575	1.34432	1.72257	1.64554	1.71784	1.65819	1.55439	1.65471
ENSG00000023839.10	ENSG00000023839.10	1244	ABCC2	ABCC2	-0.7704	-1.07625	-0.902362	0.20331	0.0109271	0.012778	0.0384531	0.137688	-0.158746	-0.132499	-0.16774	0.0841853
ENSG00000023892.10	ENSG00000023892.10	50619	DEF6	DEF6	1.48092	1.54876	1.45413	2.25129	2.12516	2.16733	1.90699	1.7364	1.82748	1.86426	1.91057	1.81437
ENSG00000023902.13	ENSG00000023902.13	51177	PLEKHO1	PLEKHO1	1.36933	1.32766	1.3402	2.02668	1.74862	1.97242	1.99764	1.99028	1.84533	1.91076	2.02521	2.02885
ENSG00000023909.9	ENSG00000023909.9	2730	GCLM	GCLM	0.793521	0.621436	0.864683	0.640079	0.614586	0.482013	0.592153	0.557964	0.616898	0.659824	0.38929	0.353471
ENSG00000024048.10	ENSG00000024048.10	23304	UBR2	UBR2	0.739427	0.679351	0.662787	1.83092	1.45152	1.52948	1.76435	1.81522	1.66152	1.79203	1.72065	1.78484
ENSG00000024422.11	ENSG00000024422.11	30846	EHD2	EHD2	-4	-4	-0.896818	-1.67391	-1.50122	-1.2607	-1.1678	-0.797242	-0.879382	-4	-4	-1.22465
ENSG00000024526.16	ENSG00000024526.16	55635	DEPDC1	DEPDC1	0.874429	0.801304	0.830117	-0.692215	-1.08362	-4	-1.6295	-4	-0.19448	-1.35811	-1.88111	-4
ENSG00000024862.16	ENSG00000024862.16	25901	CCDC28A	CCDC28A	1.13542	1.07003	1.09032	1.68323	1.34589	1.46068	1.49395	1.46878	1.41675	1.40417	1.48507	1.42701
ENSG00000025039.14	ENSG00000025039.14	58528	RRAGD	RRAGD	1.17228	1.20721	1.26161	1.25019	0.768268	0.992878	1.36322	1.39333	1.29057	1.38682	1.40924	1.2345
ENSG00000025156.12	ENSG00000025156.12	3298	HSF2	HSF2	0.945672	0.649694	0.98481	-0.247175	0.675713	0.540346	0.263379	0.0792195	-0.0233594	0.384236	0.242223	0.177291
ENSG00000025293.15	ENSG00000025293.15	51230	PHF20	PHF20	1.40895	1.31639	1.41015	1.44442	1.49028	1.46375	1.64066	1.74115	1.60806	1.68796	1.76021	1.75037
ENSG00000025423.11	ENSG00000025423.11	8630	HSD17B6	HSD17B6	0.273371	0.236731	0.328837	-4	-0.730294	-1.07206	-4	-4	-4	-1.32974	-1.53414	-4
ENSG00000025434.18	ENSG00000025434.18	10062	NR1H3	NR1H3	0.716431	0.445838	0.739615	0.679628	0.582672	0.721321	0.300633	0.0333579	0.453666	0.266664	0.402283	0.35325
ENSG00000025708.13	ENSG00000025708.13	1890	TYMP	TYMP	0.283616	0.379451	0.422016	2.6269	2.18812	2.3275	2.41193	2.31755	2.34518	2.22588	2.3849	2.39549
ENSG00000025770.18	ENSG00000025770.18	29781	NCAPH2	NCAPH2	1.59309	1.52494	1.58419	1.13711	1.17917	1.28407	1.0444	1.1402	1.41011	1.07794	1.31781	1.35722
ENSG00000025772.7	ENSG00000025772.7	10953	TOMM34	TOMM34	1.16035	1.12304	1.13464	0.425432	0.405891	0.643462	0.170715	0.270757	0.209282	0.407748	0.294347	0.27389
ENSG00000025796.13	ENSG00000025796.13	11231	SEC63	SEC63	1.86067	1.87349	1.87452	0.811287	1.21621	1.05797	1.26465	1.32076	1.64042	1.60483	1.3897	1.37663
ENSG00000025800.13	ENSG00000025800.13	23633	KPNA6	KPNA6	1.04514	0.921253	1.02371	0.82647	0.900076	0.876846	0.700468	0.71126	0.827751	0.726063	0.657337	0.839486
ENSG00000026025.13	ENSG00000026025.13	7431	VIM	VIM	1.32541	1.37357	1.37029	2.94834	2.55734	2.66898	2.90064	2.80139	2.80182	2.62899	2.80475	2.54024
ENSG00000026036.21	ENSG00000026036.21	100533107	RTEL1-TNFRSF6B	RTEL1-TNFRSF6B	0.155888	0.132264	-0.0554938	-0.221787	0.332732	0.0442245	-1.02785	-1.00204	-0.70833	-1.38187	-0.857548	-1.17208
ENSG00000026103.19	ENSG00000026103.19	355	FAS	FAS	0.614682	0.579799	0.720235	1.99276	1.57732	1.80071	1.70138	1.727	1.76909	1.77965	1.94212	1.77491
ENSG00000026297.15	ENSG00000026297.15	8635	RNASET2	RNASET2	2.17641	2.15755	2.19083	2.73938	2.53532	2.7792	2.75082	2.79453	2.96582	2.98593	2.99561	2.69155
ENSG00000026508.16	ENSG00000026508.16	960	CD44	CD44	1.6381	1.73769	1.74811	2.15248	2.04939	1.94882	2.66712	2.82495	2.48683	2.35298	2.44107	2.70384
ENSG00000026559.13	ENSG00000026559.13	3755	KCNG1	KCNG1	-4	-4	-4	-0.549329	0.0398238	-0.0795386	-1.78509	-1.46257	-1.71887	-1.27801	-2.25823	-1.76422
ENSG00000026652.13	ENSG00000026652.13	56895	AGPAT4	AGPAT4	-4	-4	-4	0.227894	0.660499	0.212549	-0.0395005	0.315603	-0.0969473	-0.463009	-0.325985	0.075207
ENSG00000026751.16	ENSG00000026751.16	57823	SLAMF7	SLAMF7	-4	-4	-4	0.870472	1.6138	1.25327	0.581069	0.160761	0.102889	0.257231	0.218771	0.252795
ENSG00000026950.16	ENSG00000026950.16	11119	BTN3A1	BTN3A1	0.784354	0.68726	0.881421	2.39384	2.28179	2.09904	2.02015	2.07197	2.06217	2.06273	2.0345	2.0588
ENSG00000027001.9	ENSG00000027001.9	4285	MIPEP	MIPEP	0.918647	0.941436	0.84083	-0.696299	0.084726	-0.129564	-4	-4	-4	-0.948881	-0.582553	-0.979978
ENSG00000027075.13	ENSG00000027075.13	5583	PRKCH	PRKCH	-4	-4	-4	1.16241	1.69294	1.44781	1.47184	2.00658	1.43175	1.59863	1.64897	1.93971
ENSG00000027644.4	ENSG00000027644.4	3645	INSRR	INSRR	-4	-4	-4	-4	-4	-1.92918	-1.92767	-4	-4	-4	-4	-4
ENSG00000027697.12	ENSG00000027697.12	3459	IFNGR1	IFNGR1	1.49797	1.49592	1.53084	2.35952	1.9804	2.11967	2.5391	2.72036	2.79002	2.57359	2.55558	2.59077
ENSG00000027847.13	ENSG00000027847.13	11285	B4GALT7	B4GALT7	0.974015	0.995839	0.975265	0.415436	0.881894	0.663474	-0.50979	-0.560052	-0.347637	0.316007	-0.0847765	0.143545
ENSG00000027869.11	ENSG00000027869.11	9047	SH2D2A	SH2D2A	-0.599576	-4	-4	0.593472	1.33245	0.876903	-0.937464	0.305313	-0.541238	0.250067	0.280304	1.03283
ENSG00000028116.16	ENSG00000028116.16	7444	VRK2	VRK2	1.04772	1.03387	0.96762	0.725035	0.929121	0.982244	0.568947	0.479225	0.658691	0.848602	0.593882	0.755881
ENSG00000028137.16	ENSG00000028137.16	7133	TNFRSF1B	TNFRSF1B	1.1341	1.15111	1.19079	2.5482	2.17343	2.17664	2.61677	2.91043	2.62355	2.50188	2.84858	2.9493
ENSG00000028203.17	ENSG00000028203.17	55591	VEZT	VEZT	1.15809	1.22154	1.2343	0.387031	0.964088	0.834911	-0.494907	0.0636591	0.359277	0.578932	0.299881	0.445744
ENSG00000028277.20	ENSG00000028277.20	5452	POU2F2	POU2F2	-0.125521	-0.986372	-0.261597	1.04724	1.27849	1.22954	1.32656	1.4365	1.19978	0.950362	0.958633	1.31438
ENSG00000028310.17	ENSG00000028310.17	65980	BRD9	BRD9	1.38327	1.37613	1.36285	1.01117	1.29055	1.20442	0.735564	0.670839	0.924072	0.88111	0.742398	0.733376
ENSG00000028528.14	ENSG00000028528.14	6642	SNX1	SNX1	1.62866	1.65593	1.68416	1.90782	1.77036	1.8062	1.7753	1.67439	1.53431	1.5646	1.82568	1.4695
ENSG00000028839.9	ENSG00000028839.9	9519	TBPL1	TBPL1	1.21373	1.13674	1.18833	1.27035	1.3027	1.36838	1.50273	1.23125	1.25548	1.37685	1.16106	1.35884
ENSG00000029153.14	ENSG00000029153.14	56938	ARNTL2	ARNTL2	0.800395	0.904719	0.688736	-0.854203	-0.732556	-0.916913	-1.47484	-1.27733	-1.20236	-4	-1.59827	-1.4002
ENSG00000029363.15	ENSG00000029363.15	9774	BCLAF1	BCLAF1	1.61579	1.6309	1.69218	1.68757	1.66135	1.58475	2.12379	2.08963	2.20614	2.18983	1.85083	2.14893
ENSG00000029364.11	ENSG00000029364.11	55334	SLC39A9	SLC39A9	1.12244	1.03572	1.07497	0.992205	0.967236	0.884217	0.823608	1.03685	0.925351	1.03202	1.09574	1.01774
ENSG00000029534.19	ENSG00000029534.19	286	ANK1	ANK1	-0.743225	-4	-4	-0.796702	-0.415045	-0.21414	-4	-0.182649	-0.547616	-1.41452	-1.49655	-1.42529
ENSG00000029559.6	ENSG00000029559.6	3381	IBSP	IBSP	-4	-4	-4	-4	-4	-4	-4	-4	-4	-4	-4	-4
ENSG00000029639.10	ENSG00000029639.10	51106	TFB1M	TFB1M	1.20038	1.13534	1.25891	0.291275	0.67946	0.486939	0.380553	0.446478	0.253782	0.226147	0.136203	0.304806
ENSG00000029725.16	ENSG00000029725.16	9135	RABEP1	RABEP1	1.08433	1.05806	1.07552	1.10508	1.20761	1.01675	1.20631	1.44945	1.39697	1.33917	1.05604	1.20271
ENSG00000029993.14	ENSG00000029993.14	3149	HMGB3	HMGB3	1.68306	1.62179	1.65328	-0.0983199	0.146265	0.48856	-0.358117	-0.319295	0.232052	-0.915531	-0.204591	-0.432067
ENSG00000030066.13	ENSG00000030066.13	23279	NUP160	NUP160	1.4415	1.38838	1.47402	0.595982	1.04507	0.863613	0.603581	0.536047	0.764433	0.717525	0.674448	0.65444
ENSG00000030110.12	ENSG00000030110.12	578	BAK1	BAK1	1.05143	1.09509	1.08343	1.24897	1.46058	1.30387	0.814414	0.74089	0.4536	0.595963	0.759991	0.972599
ENSG00000030304.13	ENSG00000030304.13	4593	MUSK	MUSK	-4	-4	-4	-4	-4	-1.58893	-4	-4	-4	-4	-1.75962	-4
ENSG00000030419.16	ENSG00000030419.16	22807	IKZF2	IKZF2	0.61171	0.537289	0.498741	-0.0959754	0.977201	0.819828	-1.89802	-0.86682	-1.23207	0.463338	0.277161	-0.0915817
ENSG00000030582.16	ENSG00000030582.16	2896	GRN	GRN	2.25838	2.27011	2.26218	2.67373	2.17189	2.40947	2.83995	2.77572	2.81358	2.56373	2.93407	2.82651
ENSG00000031003.10	ENSG00000031003.10	51306	FAM13B	FAM13B	0.822114	0.836325	0.732291	1.21019	1.25357	1.16932	1.37536	1.51945	1.37552	1.39553	1.0814	1.31664
ENSG00000031081.10	ENSG00000031081.10	57514	ARHGAP31	ARHGAP31	-1.86409	-1.85504	-4	-0.248619	0.285131	0.0218339	-2.19423	-1.44997	-0.763877	-0.32708	-1.12262	-0.90098
ENSG00000031691.6	ENSG00000031691.6	55166	CENPQ	CENPQ	1.02596	0.963122	0.994642	0.154581	0.332557	0.187966	-0.346666	-0.578987	-0.280082	-0.439787	-0.60316	-0.450583
ENSG00000031698.12	ENSG00000031698.12	6301	SARS	SARS	1.43131	1.41856	1.38948	1.41956	1.66462	1.63042	1.17355	1.24877	1.24702	1.21703	1.26421	1.08189
ENSG00000031823.14	ENSG00000031823.14	8498	RANBP3	RANBP3	1.5749	1.66404	1.62251	1.47758	1.43349	1.372	1.42473	1.58602	1.6151	1.79357	1.61631	1.66947
ENSG00000032219.18	ENSG00000032219.18	5926	ARID4A	ARID4A	0.909733	1.08831	0.838232	1.46957	1.26769	1.20097	2.13979	2.02659	2.15328	2.21292	1.74407	2.11918
ENSG00000032389.12	ENSG00000032389.12	7260	TSSC1	TSSC1	1.36976	1.39664	1.27229	0.607533	0.931863	0.862788	0.264131	0.34104	0.301289	0.322458	0.520673	0.584411
ENSG00000032444.15	ENSG00000032444.15	10908	PNPLA6	PNPLA6	1.33939	1.42736	1.40847	1.63892	1.95103	2.13334	1.95239	1.96844	1.8601	2.00503	2.12262	2.12831
ENSG00000032742.17	ENSG00000032742.17	8100	IFT88	IFT88	0.406202	0.585445	0.501977	0.632205	0.556412	0.460615	0.758207	0.92545	0.570295	0.534715	0.349867	0.636582
ENSG00000033011.11	ENSG00000033011.11	56052	ALG1	ALG1	1.34096	1.19538	1.25496	0.177944	0.836926	0.58422	-1.21577	-0.201023	-0.194621	-0.414481	-0.288415	-0.138305
ENSG00000033030.13	ENSG00000033030.13	55596	ZCCHC8	ZCCHC8	0.974969	0.981529	0.960213	1.11072	1.18194	1.21832	0.994121	0.839949	0.897916	0.866963	0.750097	0.819898
ENSG00000033050.7	ENSG00000033050.7	10061	ABCF2	ABCF2	1.44371	1.53994	1.42643	0.283124	0.924388	0.856408	-0.439884	-0.348699	-0.218119	0.35129	0.0837216	0.419695
ENSG00000033100.14	ENSG00000033100.14	54480	CHPF2	CHPF2	1.12377	1.16612	1.17971	1.53831	1.4122	1.47676	1.37842	1.41864	1.12757	1.08605	1.37286	1.34481
ENSG00000033122.18	ENSG00000033122.18	57554	LRRC7	LRRC7	-0.522065	-4	-1.0356	-1.82356	-0.6116	-0.648869	-4	-0.997306	-1.5448	-1.48617	-0.370408	-0.989756
ENSG00000033170.16	ENSG00000033170.16	2530	FUT8	FUT8	0.361877	0.256576	0.227156	-0.0610017	0.882866	0.426983	-0.785888	-0.639635	-0.349803	-0.12896	-0.223437	-0.116858
ENSG00000033178.12	ENSG00000033178.12	55236	UBA6	UBA6	1.52587	1.42036	1.43857	0.946908	0.900507	0.772185	1.21894	1.45456	1.31765	1.32534	1.03747	1.19871
ENSG00000033327.12	ENSG00000033327.12	9846	GAB2	GAB2	0.580195	0.410342	0.67293	2.00555	1.40179	1.54135	2.10846	2.21446	1.91714	1.86991	2.02536	2.07261
ENSG00000033627.14	ENSG00000033627.14	535	ATP6V0A1	ATP6V0A1	0.790012	0.660883	0.564275	1.54706	1.21639	1.30344	1.82699	1.83262	1.7849	1.74112	1.79458	1.62911
ENSG00000033800.13	ENSG00000033800.13	8554	PIAS1	PIAS1	1.22364	1.14246	1.09722	1.81959	1.55954	1.57518	2.12806	2.17328	1.96164	1.98168	1.90576	2.0173
ENSG00000033867.16	ENSG00000033867.16	9497	SLC4A7	SLC4A7	0.893959	0.887887	0.90736	0.216643	0.894735	0.476968	-0.372302	-0.122967	0.267828	0.183415	-0.20354	0.216111
ENSG00000034053.14	ENSG00000034053.14	321	APBA2	APBA2	-4	-1.26856	-4	0.0780129	1.03123	0.792766	-4	-0.102708	-4	-0.206833	-0.429232	0.220693
ENSG00000034152.18	ENSG00000034152.18	5606	MAP2K3	MAP2K3	1.4407	1.51347	1.50344	2.27866	1.90636	2.04221	2.3402	2.4394	2.34717	2.19246	2.33336	2.32282
ENSG00000034239.10	ENSG00000034239.10	79645	EFCAB1	EFCAB1	-4	-0.467949	-4	-0.10363	-0.582201	-0.867151	0.14064	0.223969	-0.748605	-0.482669	-0.690793	0.146695
ENSG00000034510.5	ENSG00000034510.5	9168	TMSB10	TMSB10	2.57849	2.56856	2.58063	2.78426	3.1308	3.16967	2.3438	2.33653	2.38231	2.61938	2.49861	2.60204
ENSG00000034533.11	ENSG00000034533.11	28990	ASTE1	ASTE1	0.501532	0.301601	0.290269	0.664333	0.838649	0.791941	0.456669	0.274219	0.923124	0.28219	0.542399	0.49737
ENSG00000034677.11	ENSG00000034677.11	25897	RNF19A	RNF19A	1.00306	0.742106	1.14162	1.51678	1.47629	1.38707	2.0729	1.91693	1.93814	1.87992	1.83142	1.7855
ENSG00000034693.14	ENSG00000034693.14	8504	PEX3	PEX3	1.19053	1.10837	1.2944	0.0043941	0.611622	0.529307	-0.0692877	-0.863001	-0.108874	-0.127904	-0.363782	-0.0433858
ENSG00000034713.7	ENSG00000034713.7	11345	GABARAPL2	GABARAPL2	1.49385	1.48277	1.48487	2.25448	1.89618	2.0755	2.12005	2.10419	2.20319	2.16043	2.2225	2.01395
ENSG00000034971.14	ENSG00000034971.14	4653	MYOC	MYOC	-4	-4	-4	-4	-4	-4	-4	-4	-4	-4	-4	-4
ENSG00000035115.21	ENSG00000035115.21	26751	SH3YL1	SH3YL1	0.693797	0.642895	0.464856	0.109838	0.95844	0.982853	-0.0697804	0.502967	0.305631	0.383288	0.389898	0.280287
ENSG00000035141.7	ENSG00000035141.7	84908	FAM136A	FAM136A	1.60763	1.6521	1.63968	0.507471	1.11342	1.05816	-0.2657	-0.152878	0.277243	0.186361	0.175656	0.355318
ENSG00000035403.16	ENSG00000035403.16	7414	VCL	VCL	1.28334	1.21072	1.32526	1.60531	1.71261	1.72834	1.37337	1.34265	1.50058	1.65626	1.64755	1.35316
ENSG00000035499.12	ENSG00000035499.12	55789	DEPDC1B	DEPDC1B	0.605328	0.690968	0.788749	-4	-0.369605	-0.649555	-4	-4	-0.0574736	-0.869681	-1.07867	-1.35493
ENSG00000035664.11	ENSG00000035664.11	23604	DAPK2	DAPK2	0.241215	-0.0906855	0.475383	1.96653	1.80196	1.89203	1.91911	1.77918	1.77007	1.85665	1.98226	1.91087
ENSG00000035681.7	ENSG00000035681.7	8439	NSMAF	NSMAF	1.5594	1.52555	1.52212	1.79375	1.45006	1.43607	2.53332	2.71959	2.2562	2.68492	2.37931	2.57601
ENSG00000035687.9	ENSG00000035687.9	159	ADSS	ADSS	1.50347	1.45096	1.44767	1.08975	1.28237	1.27017	1.17449	1.08133	1.49666	1.35083	1.19596	1.01031
ENSG00000035720.7	ENSG00000035720.7	26228	STAP1	STAP1	0.153094	0.24256	0.283166	-0.792887	0.609883	0.643284	-1.05631	-0.908629	-0.444728	0.477655	0.158372	-0.350147
ENSG00000035862.12	ENSG00000035862.12	7077	TIMP2	TIMP2	0.728488	0.769044	0.78088	1.93811	1.65109	1.77461	2.05748	2.06027	1.93448	1.9619	2.03743	1.86489
ENSG00000035928.14	ENSG00000035928.14	5981	RFC1	RFC1	1.62043	1.4908	1.65778	0.702736	0.95179	1.02419	1.09464	1.02018	1.44234	1.38344	1.07335	1.27568
ENSG00000036054.12	ENSG00000036054.12	55773	TBC1D23	TBC1D23	1.01921	0.898531	1.00911	1.17333	0.993672	1.02806	1.33542	1.45527	1.46748	1.47888	1.3423	1.35056
ENSG00000036257.12	ENSG00000036257.12	8452	CUL3	CUL3	1.37518	1.37574	1.30621	1.76071	1.51489	1.63809	2.23115	2.27262	2.25833	2.30224	1.90131	2.00331
ENSG00000036448.9	ENSG00000036448.9	9172	MYOM2	MYOM2	-4	-0.508136	-0.503178	0.28722	1.19045	0.0416823	-0.854469	0.37283	0.26003	-0.854242	-0.182925	-0.224567
ENSG00000036473.6	ENSG00000036473.6	5009	OTC	OTC	-4	-4	-4	-4	-4	-4	-4	-4	-4	-4	-4	-4
ENSG00000036530.8	ENSG00000036530.8	10858	CYP46A1	CYP46A1	-4	-4	-4	-1.94741	-1.1831	-2.04378	-2.10453	-4	-4	-1.71287	-4	-2.31883
ENSG00000036549.12	ENSG00000036549.12	26009	ZZZ3	ZZZ3	1.26587	1.14823	1.17831	0.231502	0.844757	0.55538	-0.0896037	0.00280675	0.250977	-0.0107413	-0.131292	-0.0255363
ENSG00000036565.14	ENSG00000036565.14	6570	SLC18A1	SLC18A1	-4	-4	-4	-0.938648	-0.616824	-4	-4	-1.34219	-0.831442	-4	-0.828753	-0.456883
ENSG00000036672.15	ENSG00000036672.15	9099	USP2	USP2	-1.03684	-0.231035	-0.963301	-0.848634	-1.48409	-4	-4	-4	-1.04952	-4	-1.84701	-1.39556
ENSG00000036828.13	ENSG00000036828.13	846	CASR	CASR	-4	-4	-4	-1.69826	-1.85401	-1.79535	-4	-0.64798	-1.42643	-0.50887	-1.66955	-4
ENSG00000037042.8	ENSG00000037042.8	27175	TUBG2	TUBG2	0.223006	0.333148	0.354196	-0.0906362	0.536955	0.421549	-1.25727	-1.10968	-1.19079	-0.670568	-0.640986	-0.372156
ENSG00000037241.7	ENSG00000037241.7	51121	RPL26L1	RPL26L1	1.65685	1.45919	1.48077	0.710882	0.807299	0.996322	0.883191	0.738243	0.552344	0.428616	0.329132	0.812581
ENSG00000037280.15	ENSG00000037280.15	2324	FLT4	FLT4	0.259326	-0.185439	0.0405994	-0.52263	0.160945	-0.0475735	-4	-4	-2.08214	-0.689358	-1.86686	-0.759422
ENSG00000037474.14	ENSG00000037474.14	54888	NSUN2	NSUN2	1.69771	1.6809	1.70656	1.03397	1.52912	1.41677	0.740183	0.631511	0.994675	0.903519	0.71846	0.714349
ENSG00000037637.10	ENSG00000037637.10	54455	FBXO42	FBXO42	0.824134	0.920805	0.917454	0.907554	1.01647	0.920618	0.937865	0.875003	0.705247	0.835182	0.996669	1.04064
ENSG00000037749.11	ENSG00000037749.11	4238	MFAP3	MFAP3	0.943853	0.990377	0.99583	1.01145	0.969129	0.897236	0.829066	0.920733	1.02763	0.80531	0.86151	0.824908
ENSG00000037757.13	ENSG00000037757.13	84245	MRI1	MRI1	1.34129	1.35448	1.39629	0.829643	1.4376	1.21833	-0.255176	-0.159755	0.111971	-0.101324	0.149429	0.0686492
ENSG00000037897.16	ENSG00000037897.16	4234	METTL1	METTL1	1.39186	1.53845	1.50271	-0.138154	0.200483	0.450525	-4	-4	-0.0500542	-4	-0.397277	-0.637278
ENSG00000037965.5	ENSG00000037965.5	3224	HOXC8	HOXC8	-4	-4	-4	-4	-4	-4	-4	-4	-4	-4	-4	-4
ENSG00000038002.8	ENSG00000038002.8	175	AGA	AGA	1.34182	1.10459	1.11983	0.551582	1.07201	0.789549	0.367367	0.310376	0.755818	0.956883	0.73973	0.582418
ENSG00000038210.12	ENSG00000038210.12	55300	PI4K2B	PI4K2B	1.07263	0.995569	1.08443	0.0909601	0.645871	0.636694	-0.196425	-0.346851	-0.0450511	0.0142418	-0.572455	-0.136509
ENSG00000038219.12	ENSG00000038219.12	259282	BOD1L1	BOD1L1	1.33294	1.11437	1.26948	2.18355	1.6965	1.76486	2.4411	2.60818	2.64359	2.63607	2.29266	2.47175
ENSG00000038274.16	ENSG00000038274.16	27430	MAT2B	MAT2B	1.55869	1.48964	1.47031	1.89393	1.84687	1.89007	1.50323	1.58677	1.66637	1.60196	1.82409	1.72362
ENSG00000038295.7	ENSG00000038295.7	7092	TLL1	TLL1	-4	-4	-4	-4	-4	-4	-4	-4	-4	-4	-4	-4
ENSG00000038358.14	ENSG00000038358.14	23644	EDC4	EDC4	1.87638	1.88063	1.68747	1.40312	1.479	1.41518	1.37245	1.36036	1.32248	1.24764	1.36072	1.3272
ENSG00000038382.17	ENSG00000038382.17	7204	TRIO	TRIO	0.957486	0.967131	0.983025	0.0847365	0.743929	0.729049	0.547942	0.166855	0.496709	0.648941	0.280234	0.456066
ENSG00000038427.15	ENSG00000038427.15	1462	VCAN	VCAN	-4	-4	-0.434764	1.58171	1.82482	1.84375	-0.992339	0.595631	-0.213068	0.548001	0.72251	0.246067
ENSG00000038532.14	ENSG00000038532.14	23274	CLEC16A	CLEC16A	0.854796	0.796474	0.835221	0.810204	0.783834	0.855205	0.633289	0.933351	0.767841	0.770112	0.849207	0.775192
ENSG00000038945.14	ENSG00000038945.14	4481	MSR1	MSR1	-4	-4	-4	0.0997455	-0.178608	0.00139395	-0.723097	-2.28204	0.0145957	-0.92897	-1.05822	-0.327629
ENSG00000039068.18	ENSG00000039068.18	999	CDH1	CDH1	-4	-4	-4	-4	-0.891957	-1.83571	-1.98487	-0.761824	-0.967832	-1.17848	-1.68723	-0.798104
ENSG00000039123.15	ENSG00000039123.15	23517	SKIV2L2	SKIV2L2	1.46992	1.26748	1.34995	0.793808	1.21286	0.996458	0.789416	0.894896	1.03272	0.985615	0.91525	1.11273
ENSG00000039139.9	ENSG00000039139.9	1767	DNAH5	DNAH5	-4	-4	-4	-4	-4	-4	-4	-4	-4	-4	-4	-4
ENSG00000039319.16	ENSG00000039319.16	9765	ZFYVE16	ZFYVE16	0.614958	0.545253	0.398939	1.67086	1.20888	1.2378	1.93341	2.11122	1.70102	1.92982	1.8081	1.80837
ENSG00000039523.17	ENSG00000039523.17	79567	FAM65A	FAM65A	0.891311	0.716012	0.95483	1.48	1.41179	1.40735	1.52357	1.55549	1.46023	1.51625	1.46498	1.34943
ENSG00000039537.13	ENSG00000039537.13	729	C6	C6	-4	-4	-4	-4	-4	-4	-4	-4	-4	-4	-4	-4
ENSG00000039560.13	ENSG00000039560.13	26064	RAI14	RAI14	-4	-4	-4	-4	-1.73965	-4	-4	-4	-4	-4	-4	-4
ENSG00000039600.10	ENSG00000039600.10	11063	SOX30	SOX30	-4	-4	-4	-1.24672	-0.704531	-1.04388	-1.40539	-4	-4	-1.69338	-1.20505	-1.40418
ENSG00000039650.9	ENSG00000039650.9	11284	PNKP	PNKP	1.35222	1.18935	1.30731	1.67413	1.67681	1.62264	1.72385	1.54361	1.68683	1.65414	1.6303	1.50704
ENSG00000039987.6	ENSG00000039987.6	54831	BEST2	BEST2	-4	-4	-4	-4	-4	-1.47995	-1.53645	-1.02372	-4	-4	-1.64852	-4
ENSG00000040199.18	ENSG00000040199.18	23035	PHLPP2	PHLPP2	-0.861603	-0.13059	-0.688548	-0.451283	0.236566	-0.115129	-0.533995	-0.558942	-0.71524	-0.641498	-0.724862	-0.561245
ENSG00000040275.16	ENSG00000040275.16	54908	SPDL1	SPDL1	1.32553	1.32267	1.27155	0.149391	0.591371	0.463238	-1.63126	-0.933702	0.416493	0.257157	-0.59173	0.0396205
ENSG00000040341.17	ENSG00000040341.17	27067	STAU2	STAU2	1.34366	1.39334	1.4031	1.12901	1.10572	1.04351	1.39502	1.34184	1.3464	1.29131	1.21058	1.18207
ENSG00000040487.12	ENSG00000040487.12	54896	PQLC2	PQLC2	0.462127	0.361006	0.338232	0.910125	0.744033	0.790926	0.669046	0.654004	0.425116	0.558096	0.659419	0.703433
ENSG00000040531.14	ENSG00000040531.14	1497	CTNS	CTNS	0.327604	0.479509	0.55384	0.562546	0.942435	1.01196	0.12496	0.241043	0.190121	0.948954	0.642732	0.484736
ENSG00000040608.13	ENSG00000040608.13	65078	RTN4R	RTN4R	0.119601	-0.053401	-0.135291	-1.04736	-0.107388	-0.190835	-4	-4	-0.769355	-4	-4	-4
ENSG00000040633.12	ENSG00000040633.12	79142	PHF23	PHF23	1.06445	1.00988	1.0287	1.60341	1.44567	1.48178	1.5321	1.5417	1.09968	1.46414	1.54675	1.70599
ENSG00000040731.10	ENSG00000040731.10	1008	CDH10	CDH10	-4	-4	-4	-4	-4	-4	-4	-4	-4	-4	-4	-4
ENSG00000040933.15	ENSG00000040933.15	3631	INPP4A	INPP4A	1.02749	1.00988	0.878464	1.59772	1.60486	1.3991	1.28409	1.42609	1.26073	1.2076	1.28336	1.34807
ENSG00000041353.9	ENSG00000041353.9	5874	RAB27B	RAB27B	-0.259921	-4	-4	-0.277717	0.268655	0.0256752	-0.600421	-0.688564	-1.72135	-0.000455916	-1.78886	-1.29128
ENSG00000041357.15	ENSG00000041357.15	5685	PSMA4	PSMA4	2.1733	2.20071	2.21452	1.82915	1.8412	1.94238	1.58798	1.69013	1.69052	1.72868	1.65112	1.67066
ENSG00000041515.15	ENSG00000041515.15	23026	MYO16	MYO16	-4	-4	-4	-1.48424	-4	-1.75655	-1.15564	-1.90828	-1.6376	-1.72434	-0.854049	-0.656371
ENSG00000041802.10	ENSG00000041802.10	55341	LSG1	LSG1	1.34711	1.33902	1.30509	0.715677	1.20116	1.14099	0.662163	0.785442	1.16509	0.965971	0.825307	0.801105
ENSG00000041880.14	ENSG00000041880.14	10039	PARP3	PARP3	-0.130347	0.132715	-0.0113474	0.383187	0.764824	0.43037	-1.56909	-0.47506	-0.354238	0.0265547	-0.353183	0.044398
ENSG00000041982.15	ENSG00000041982.15	3371	TNC	TNC	-4	-4	-4	-1.51912	-1.97417	-1.91548	-0.51058	-1.29162	-4	-1.58292	-1.97719	-1.89303
ENSG00000041988.15	ENSG00000041988.15	90326	THAP3	THAP3	1.24132	1.22276	1.15676	0.858929	1.14636	1.07991	0.533942	0.616092	0.322884	0.260968	0.194696	0.419701
ENSG00000042062.11	ENSG00000042062.11	140876	FAM65C	FAM65C	-4	-4	-4	0.0193714	0.199875	0.30912	0.261627	0.422395	0.150736	0.0765561	0.120607	0.274715
ENSG00000042088.13	ENSG00000042088.13	55775	TDP1	TDP1	1.35588	1.18424	1.29899	0.403514	0.904403	0.705307	0.119974	0.0881772	0.492601	0.427206	0.29764	0.481405
ENSG00000042286.14	ENSG00000042286.14	84883	AIFM2	AIFM2	-1.38927	-1.2713	-1.37524	-0.193766	0.179795	-0.0682159	-0.74135	-0.220034	-1.09058	-0.946407	-0.990804	-0.486019
ENSG00000042304.10	ENSG00000042304.10	56918	C2orf83	C2orf83	-4	-4	-4	-4	-4	-4	-0.996412	-1.10519	-2.22767	-1.66565	-1.49188	-0.979763
ENSG00000042317.16	ENSG00000042317.16	55812	SPATA7	SPATA7	0.38484	0.153792	0.233399	-1.37366	-0.13173	-0.455376	-0.537003	-4	-0.411457	-0.265811	-0.951009	-0.755174
ENSG00000042429.10	ENSG00000042429.10	9440	MED17	MED17	1.40964	1.30187	1.34426	1.29633	1.30377	1.33924	1.24244	1.05315	1.03409	1.21285	1.17338	1.10722
ENSG00000042445.13	ENSG00000042445.13	54884	RETSAT	RETSAT	0.869731	0.733815	0.896001	1.03609	1.07243	0.974047	0.797024	0.927754	0.792821	0.572699	0.903389	0.908152
ENSG00000042493.15	ENSG00000042493.15	822	CAPG	CAPG	1.91221	1.87879	1.65335	1.77113	1.72087	1.94574	1.54059	1.40794	1.66335	1.62906	1.78652	1.41734
ENSG00000042753.11	ENSG00000042753.11	1175	AP2S1	AP2S1	2.07733	2.05771	2.04106	1.32803	1.44776	1.62576	0.942893	0.923299	1.33864	1.2397	1.45866	1.20214
ENSG00000042781.12	ENSG00000042781.12	7399	USH2A	USH2A	-4	-4	-4	-4	-2.5553	-4	-4	-2.35498	-4	-4	-4	-4
ENSG00000042813.7	ENSG00000042813.7	11055	ZPBP	ZPBP	-4	-4	-4	-4	-4	-4	-4	-4	-4	-4	-4	-4
ENSG00000042832.11	ENSG00000042832.11	7038	TG	TG	-4	-1.36379	-4	0.390736	-0.235272	-0.135464	1.34794	1.36457	0.476652	0.63983	0.337747	0.782928
ENSG00000042980.12	ENSG00000042980.12	10863	ADAM28	ADAM28	-0.0197979	-0.661165	-0.187427	1.16814	1.29294	1.15154	0.985655	1.0323	1.39797	1.43244	1.25958	1.11463
ENSG00000043039.6	ENSG00000043039.6	8538	BARX2	BARX2	-4	-4	-4	-4	-4	-4	-1.26616	-1.70241	-1.54127	-1.97144	-1.85934	-4
ENSG00000043093.13	ENSG00000043093.13	54165	DCUN1D1	DCUN1D1	1.01831	1.26124	1.27541	1.05677	1.02067	1.03052	1.08387	1.13572	1.19699	1.39036	0.970265	1.22863
ENSG00000043143.20	ENSG00000043143.20	23338	JADE2	JADE2	0.634825	0.890918	0.629836	0.940314	1.4124	1.27135	0.796918	0.659902	0.661536	0.946197	1.09064	0.828553
ENSG00000043355.10	ENSG00000043355.10	7546	ZIC2	ZIC2	-4	-4	-4	-4	-4	-4	-4	-4	-4	-4	-4	-4
ENSG00000043462.11	ENSG00000043462.11	3937	LCP2	LCP2	1.5135	1.5339	1.47196	2.42522	2.27659	2.40242	2.70898	3.008	2.7709	2.86141	2.70893	2.99707
ENSG00000043514.15	ENSG00000043514.15	54802	TRIT1	TRIT1	1.15206	1.02251	1.12887	-0.0224977	0.703288	0.628834	-1.45701	-0.340704	-0.158536	-0.150955	-0.320179	-0.339195
ENSG00000043591.5	ENSG00000043591.5	153	ADRB1	ADRB1	-4	-0.843813	-1.0148	-4	-1.25006	-4	-4	-4	-4	-4	-4	-4
ENSG00000044012.3	ENSG00000044012.3	2981	GUCA2B	GUCA2B	-4	-4	-4	-4	-4	-4	-4	-4	-4	-4	-4	-4
ENSG00000044090.8	ENSG00000044090.8	9820	CUL7	CUL7	0.578136	0.601111	0.592635	0.547497	0.714734	0.616747	0.185041	0.104744	0.107555	0.00349143	0.0380288	0.017615
ENSG00000044115.20	ENSG00000044115.20	1495	CTNNA1	CTNNA1	0.300772	-0.0410309	-0.279203	1.47144	1.19864	1.3527	1.99593	2.038	1.96726	1.95678	2.03072	1.7699
ENSG00000044446.11	ENSG00000044446.11	5256	PHKA2	PHKA2	1.3653	1.30845	1.29706	1.52859	1.47031	1.51725	1.47886	1.6984	1.56216	1.63422	1.61662	1.49755
ENSG00000044459.14	ENSG00000044459.14	54875	CNTLN	CNTLN	0.185335	0.191638	0.17737	-0.247739	-0.447384	-0.387763	-0.434154	-0.479323	-0.469965	-0.442932	-1.12393	-0.683601
ENSG00000044524.10	ENSG00000044524.10	2042	EPHA3	EPHA3	-4	-4	-4	-4	-4	-4	-4	-4	-4	-4	-4	-4
ENSG00000044574.7	ENSG00000044574.7	3309	HSPA5	HSPA5	2.12266	2.16188	2.11261	1.76193	1.7286	1.7643	1.94235	1.96571	1.80121	2.03421	2.03595	1.87261
ENSG00000046604.12	ENSG00000046604.12	1829	DSG2	DSG2	-0.240906	-0.37558	-0.196407	-4	-1.26302	-1.6896	-2.21854	-2.60422	-1.02151	-4	-1.36126	-1.96667
ENSG00000046647.13	ENSG00000046647.13	54960	GEMIN8	GEMIN8	0.851433	0.869533	1.07864	0.0556754	0.713413	0.531135	-0.957449	-1.2626	0.00972519	-0.223296	-0.437184	-0.329885
ENSG00000046651.14	ENSG00000046651.14	8481	OFD1	OFD1	0.80387	0.843947	0.933469	0.954347	1.3795	1.32706	0.8839	0.778089	0.923508	1.04382	0.749601	1.00268
ENSG00000046653.14	ENSG00000046653.14	2824	GPM6B	GPM6B	-1.00416	-0.470257	-1.16605	-0.606717	-0.125365	-0.393707	-0.00912878	0.179563	-0.23889	-0.203186	-0.510395	-0.0081239
ENSG00000046774.9	ENSG00000046774.9	51438	MAGEC2	MAGEC2	-4	-4	-4	-4	-4	-4	-4	-4	-4	-4	-4	-4
ENSG00000046889.18	ENSG00000046889.18	80243	PREX2	PREX2	-4	-4	-4	-4	-4	-1.69238	-2.3342	-4	-4	-4	-4	-2.52958
ENSG00000047056.14	ENSG00000047056.14	22884	WDR37	WDR37	0.638086	0.47099	0.462874	1.15065	1.20688	1.09882	1.14263	0.858091	1.03357	0.858112	0.821334	1.02315
ENSG00000047188.15	ENSG00000047188.15	64848	YTHDC2	YTHDC2	0.755523	0.544557	0.522718	0.742098	1.01176	0.928414	0.358514	0.62215	0.859172	0.748084	0.375262	0.622373
ENSG00000047230.14	ENSG00000047230.14	56474	CTPS2	CTPS2	0.814507	0.77243	0.599695	-0.644946	0.118248	-0.0753085	-1.76049	-4	-0.582266	-0.234881	-0.86108	-0.580502
ENSG00000047249.16	ENSG00000047249.16	51606	ATP6V1H	ATP6V1H	1.59003	1.67653	1.83231	1.14291	1.06074	1.05039	1.23301	1.3123	1.42467	1.59907	1.51026	1.2844
ENSG00000047315.14	ENSG00000047315.14	5431	POLR2B	POLR2B	1.77686	1.71659	1.74373	1.56687	1.63537	1.53861	1.70846	1.70103	1.65663	1.80001	1.556	1.61992
ENSG00000047346.12	ENSG00000047346.12	56204	FAM214A	FAM214A	0.683478	0.667991	0.708137	1.53796	1.41969	1.39171	1.45749	1.49671	1.51178	1.45409	1.28133	1.35509
ENSG00000047365.11	ENSG00000047365.11	116984	ARAP2	ARAP2	0.819188	0.305166	0.521853	1.07882	1.18285	0.844718	0.984356	0.898395	0.877831	0.838772	0.496712	0.572902
ENSG00000047410.13	ENSG00000047410.13	7175	TPR	TPR	1.5591	1.56503	1.59314	1.67921	1.55754	1.59184	2.05006	2.16646	2.21439	2.18327	1.96906	2.03092
ENSG00000047457.13	ENSG00000047457.13	1356	CP	CP	0.338664	-0.149925	0.215178	0.0913366	0.209897	0.237896	0.0741924	0.0574063	-0.17034	0.13955	-0.0399331	0.19408
ENSG00000047578.12	ENSG00000047578.12	23247	KIAA0556	KIAA0556	0.562729	0.644285	0.731108	1.34385	1.05168	1.06765	1.49827	1.5191	1.39304	1.41855	1.36664	1.46486
ENSG00000047579.19	ENSG00000047579.19	84062	DTNBP1	DTNBP1	0.905742	1.14934	1.04627	0.873404	1.00626	1.00151	0.907453	0.856709	0.969803	1.02021	0.917463	0.951759
ENSG00000047597.5	ENSG00000047597.5	7504	XK	XK	-1.00414	-0.898215	-0.551021	-0.941109	0.19189	0.0914405	-4	-1.79007	-1.39578	0.0206791	-0.272789	-1.31662
ENSG00000047617.14	ENSG00000047617.14	57101	ANO2	ANO2	-4	-4	-4	-0.693461	-4	-4	-4	-4	-4	-4	-1.36484	-4
ENSG00000047621.11	ENSG00000047621.11	57102	C12orf4	C12orf4	0.798604	0.764613	0.712174	0.347673	0.58834	0.471733	0.113018	0.0408274	0.449371	0.184499	0.0402741	0.203028
ENSG00000047634.14	ENSG00000047634.14	6322	SCML1	SCML1	-1.30043	-1.59204	-4	-0.220315	0.200399	0.292511	0.0139388	0.406316	0.185518	0.508936	0.148735	0.567095
ENSG00000047644.17	ENSG00000047644.17	55841	WWC3	WWC3	-0.0562056	-1.00811	-0.843622	1.69899	1.22713	1.32778	1.70555	1.72124	1.50583	1.52543	1.57729	1.75169
ENSG00000047648.21	ENSG00000047648.21	395	ARHGAP6	ARHGAP6	-4	-4	-4	-0.862179	-0.619742	-0.309557	-1.54774	-4	-1.48806	-1.17274	-1.59998	-1.02601
ENSG00000047662.4	ENSG00000047662.4	27146	FAM184B	FAM184B	0.00936199	0.0225534	-0.0380748	0.442315	0.372632	0.372136	0.597788	0.640214	0.488346	0.276432	0.220815	0.572247
ENSG00000047849.21	ENSG00000047849.21	4134	MAP4	MAP4	1.1386	1.25784	1.19523	0.760215	1.16526	1.02662	0.227622	0.507868	0.49447	0.652577	0.659512	0.578172
ENSG00000047932.13	ENSG00000047932.13	57120	GOPC	GOPC	1.05036	0.983628	0.884509	0.73052	1.00741	0.923953	0.274879	0.17772	0.226586	0.326195	0.176721	0.220987
ENSG00000047936.10	ENSG00000047936.10	6098	ROS1	ROS1	-4	-4	-4	-4	-4	-4	-4	-4	-4	-4	-4	-4
ENSG00000048028.11	ENSG00000048028.11	57646	USP28	USP28	1.04016	0.888443	0.939637	0.61534	1.30385	0.850303	0.300291	0.159204	-0.030281	0.326168	0.327719	0.394406
ENSG00000048052.21	ENSG00000048052.21	9734	HDAC9	HDAC9	-1.49702	-0.784897	-0.0944643	0.264077	0.568694	0.666724	-0.186675	0.218095	0.761177	0.529482	0.550188	0.476882
ENSG00000048140.17	ENSG00000048140.17	26262	TSPAN17	TSPAN17	0.172136	0.18602	-0.0191365	0.564417	1.05064	0.792838	-0.410092	-0.143756	-0.19651	-0.0274593	-0.229773	0.17599
ENSG00000048162.19	ENSG00000048162.19	51491	NOP16	NOP16	1.80321	1.92603	1.88238	0.640462	1.0588	1.00858	0.475031	0.343802	0.610664	0.494331	0.546926	0.619844
ENSG00000048342.15	ENSG00000048342.15	57545	CC2D2A	CC2D2A	-4	-4	-0.142104	-0.411588	-0.350764	-0.361986	1.02093	1.05028	0.727302	0.670096	0.574025	0.614757
ENSG00000048392.11	ENSG00000048392.11	50484	RRM2B	RRM2B	1.38858	1.15762	1.28804	1.625	1.12461	1.18393	2.04719	2.15199	2.57108	2.13251	1.45678	2.11991
ENSG00000048405.9	ENSG00000048405.9	168850	ZNF800	ZNF800	0.924363	0.914259	0.994155	0.932343	1.1211	1.08133	1.20061	1.18066	1.20481	1.17776	1.06058	1.1888
ENSG00000048462.10	ENSG00000048462.10	608	TNFRSF17	TNFRSF17	-4	-4	-4	-1.05875	-0.215959	-0.0451268	-0.607189	-0.581274	-0.841497	-0.098392	-0.784476	-4
ENSG00000048471.13	ENSG00000048471.13	92017	SNX29	SNX29	0.300522	0.235349	0.643011	0.530128	0.817628	0.594719	0.502183	0.277362	0.503656	0.372627	0.456397	0.36587
ENSG00000048540.14	ENSG00000048540.14	55885	LMO3	LMO3	-4	-0.433854	-4	-4	-4	-4	-4	-4	-4	-4	-4	-1.91947
ENSG00000048544.5	ENSG00000048544.5	55173	MRPS10	MRPS10	1.35996	1.38002	1.40551	0.8162	0.899641	0.724107	0.542217	0.549965	0.523847	0.545275	0.456077	0.472506
ENSG00000048545.13	ENSG00000048545.13	2978	GUCA1A	GUCA1A	-4	-4	-4	-4	-4	-4	-1.01729	-4	-1.31112	-4	-4	-4
ENSG00000048649.13	ENSG00000048649.13	51773	RSF1	RSF1	1.10733	1.16816	1.21891	1.3425	1.18324	1.19246	1.99225	1.94203	1.93859	2.06237	1.63594	2.00536
ENSG00000048707.13	ENSG00000048707.13	55187	VPS13D	VPS13D	0.751466	0.46544	0.510971	0.95158	1.05789	0.892244	1.25706	1.34453	1.15565	1.08859	1.18528	1.17886
ENSG00000048740.17	ENSG00000048740.17	10659	CELF2	CELF2	1.23114	1.30231	1.27933	2.29484	1.9933	2.04935	2.22594	2.31935	2.22491	2.06884	2.16817	2.21208
ENSG00000048828.16	ENSG00000048828.16	23196	FAM120A	FAM120A	1.5258	1.58941	1.59504	1.86271	1.57348	1.58903	1.92404	1.92627	1.73843	1.81754	1.91346	1.93741
ENSG00000048991.16	ENSG00000048991.16	23518	R3HDM1	R3HDM1	1.52166	1.44706	1.48942	0.240041	0.824711	0.614274	0.441071	0.155415	1.00218	1.07465	0.685771	0.785751
ENSG00000049089.13	ENSG00000049089.13	1298	COL9A2	COL9A2	0.433574	0.542718	0.28525	1.23678	1.4933	1.4435	0.938597	0.847654	0.653865	0.779922	0.909836	1.40007
ENSG00000049130.13	ENSG00000049130.13	4254	KITLG	KITLG	-4	-0.145276	1.36492	-1.84027	-4	-4	-1.63636	-4	-1.57003	-4	-2.11102	-4
ENSG00000049167.13	ENSG00000049167.13	1161	ERCC8	ERCC8	0.629459	0.248428	0.210387	-0.275133	0.282034	0.158833	-0.0683968	0.0805652	0.0622895	-0.221907	-0.159491	-0.23982
ENSG00000049192.14	ENSG00000049192.14	11174	ADAMTS6	ADAMTS6	-4	-4	-4	-4	-0.403675	-1.26466	-4	-4	-4	-4	-2.2407	-1.59328
ENSG00000049239.12	ENSG00000049239.12	9563	H6PD	H6PD	0.323338	0.285235	0.240451	1.14379	0.944206	0.929486	0.931515	0.770784	0.823468	0.698772	0.62575	0.529587
ENSG00000049245.12	ENSG00000049245.12	9341	VAMP3	VAMP3	1.34834	1.58911	1.65203	1.81169	1.56089	1.68	2.07098	2.07982	1.98922	1.97693	1.96523	2.08454
ENSG00000049246.14	ENSG00000049246.14	8863	PER3	PER3	-0.0904146	-0.718137	0.12442	-0.366559	0.29895	0.00105209	-0.35901	-0.340341	-0.371174	-0.220212	-0.666915	-0.523265
ENSG00000049247.13	ENSG00000049247.13	10911	UTS2	UTS2	-4	-4	-0.736685	-0.539628	0.175299	0.118298	-4	-0.460649	-1.01866	-1.05343	-0.961679	-0.888295
ENSG00000049249.8	ENSG00000049249.8	3604	TNFRSF9	TNFRSF9	-0.840952	-1.05667	-4	0.867681	0.426693	0.233341	1.33622	1.4088	1.04704	1.28984	0.849401	1.00546
ENSG00000049283.17	ENSG00000049283.17	55040	EPN3	EPN3	-4	-4	-4	-4	-4	-4	-4	-4	-4	-4	-4	-4
ENSG00000049323.15	ENSG00000049323.15	4052	LTBP1	LTBP1	-4	-0.670781	-1.09194	-0.366004	-0.316997	-0.0285709	-1.02377	-4	-0.769179	-0.605555	-0.902274	-0.810642
ENSG00000049449.8	ENSG00000049449.8	5954	RCN1	RCN1	0.691691	0.663547	0.525394	0.182281	0.876965	0.429808	0.359301	0.114294	0.380289	0.16418	-0.159631	0.0812616
ENSG00000049540.16	ENSG00000049540.16	2006	ELN	ELN	-4	-4	-4	-4	-4	-1.22097	-1.63739	-0.481442	-4	-4	-1.7514	-4
ENSG00000049541.10	ENSG00000049541.10	5982	RFC2	RFC2	1.64146	1.72562	1.78973	1.25835	0.96642	1.04059	1.20596	1.00588	1.12569	1.1322	1.18897	1.0401
ENSG00000049618.21	ENSG00000049618.21	57492	ARID1B	ARID1B	0.958729	0.891682	0.874571	0.93225	1.04402	0.881059	0.797673	0.996755	0.916997	0.938785	1.03613	1.0812
ENSG00000049656.13	ENSG00000049656.13	81037	CLPTM1L	CLPTM1L	1.96663	2.02562	1.93742	1.34693	1.60882	1.5915	1.3171	1.25477	1.52316	1.41522	1.47634	1.39663
ENSG00000049759.16	ENSG00000049759.16	23327	NEDD4L	NEDD4L	-4	-4	-0.246872	-0.229788	0.06555	-0.186591	-2.43644	-4	-1.42419	-0.665112	-0.492485	0.0591023
ENSG00000049768.14	ENSG00000049768.14	50943	FOXP3	FOXP3	-4	-1.21331	-0.754426	-0.545845	0.084344	0.217851	-4	-1.09714	-1.18921	-0.912787	-1.12172	-0.213424
ENSG00000049769.12	ENSG00000049769.12	89801	PPP1R3F	PPP1R3F	-4	-1.40459	-0.106224	0.00880221	0.258	0.0996495	-0.470233	-0.364094	-0.378714	-0.433432	-0.252424	-0.543054
ENSG00000049860.13	ENSG00000049860.13	3074	HEXB	HEXB	1.08523	1.14453	1.07805	1.57396	1.56272	1.63703	1.89416	1.87265	1.85562	1.90796	1.73203	1.62691
ENSG00000049883.14	ENSG00000049883.14	79810	PTCD2	PTCD2	0.309394	0.401049	0.229074	-0.242293	0.0877408	-0.0660878	-1.35141	-1.82891	-1.07766	-1.04204	-0.607341	-1.0113
ENSG00000050030.13	ENSG00000050030.13	340533	KIAA2022	KIAA2022	-4	-4	-4	-2.15547	-1.41415	-4	-4	-4	-4	-4	-4	-1.93353
ENSG00000050130.17	ENSG00000050130.17	51528	JKAMP	JKAMP	1.37331	1.32677	1.38598	1.58332	1.4459	1.42362	1.39883	1.2965	1.29351	1.26623	1.34181	1.27376
ENSG00000050165.17	ENSG00000050165.17	27122	DKK3	DKK3	-4	-4	-4	-4	-0.984945	-0.0404336	-1.05946	-4	-4	-4	-1.56992	-0.375057
ENSG00000050327.14	ENSG00000050327.14	7984	ARHGEF5	ARHGEF5	-0.525388	-0.912257	-0.518136	-0.385869	0.00934684	-0.420811	-0.499786	-0.249772	-0.191123	-0.336952	-0.702543	-0.442378
ENSG00000050344.8	ENSG00000050344.8	9603	NFE2L3	NFE2L3	0.625273	0.523212	0.987142	0.639079	0.640883	0.702295	0.74246	0.810677	1.0367	1.06323	0.489996	0.536945
ENSG00000050393.11	ENSG00000050393.11	63933	MCUR1	MCUR1	1.15023	1.31103	1.22622	-0.30182	0.255808	0.202986	-0.283271	-0.716145	0.102182	-0.377136	-0.221109	-0.697355
ENSG00000050405.13	ENSG00000050405.13	51474	LIMA1	LIMA1	0.92798	0.878015	0.89322	-0.112256	0.646881	0.310105	-0.824886	-1.4764	-0.656576	-0.280453	-0.483445	-0.169152
ENSG00000050426.15	ENSG00000050426.15	25875	LETMD1	LETMD1	1.65733	1.67808	1.66728	1.0743	1.52331	1.37354	0.740411	0.626141	0.865755	0.942399	0.888223	0.730529
ENSG00000050438.16	ENSG00000050438.16	9498	SLC4A8	SLC4A8	0.125113	-4	-0.47119	-0.452249	0.745836	0.455517	-0.312745	0.0561227	-0.595018	-0.104148	-0.000873422	-0.0633606
ENSG00000050555.17	ENSG00000050555.17	10319	LAMC3	LAMC3	-4	-1.12749	-4	-4	-1.10086	-0.741347	-4	-4	-4	-1.37951	-4	-1.43081
ENSG00000050628.20	ENSG00000050628.20	5733	PTGER3	PTGER3	-4	-4	-4	-1.97164	-1.28734	-0.694892	-4	-1.10158	-4	-0.728789	-0.760249	-2.04667
ENSG00000050730.15	ENSG00000050730.15	79931	TNIP3	TNIP3	-4	-4	-4	-0.489243	0.195074	-0.749389	-4	-0.995185	-4	-1.11072	-1.3196	-0.720993
ENSG00000050748.17	ENSG00000050748.17	5601	MAPK9	MAPK9	1.19318	1.269	1.28382	0.881495	1.07878	1.06875	0.650078	0.64933	0.922636	0.996983	0.771321	0.67495
ENSG00000050767.15	ENSG00000050767.15	91522	COL23A1	COL23A1	1.51418	1.50818	1.53761	-0.774877	-1.33171	-1.57342	-4	-0.943534	-0.501772	-0.83779	-0.791734	-0.945419
ENSG00000050820.16	ENSG00000050820.16	9564	BCAR1	BCAR1	-4	-4	-0.425235	-4	-1.39901	-4	-4	-4	-1.56516	-4	-4	-4
ENSG00000051009.10	ENSG00000051009.10	84067	FAM160A2	FAM160A2	1.17392	0.989748	1.03369	1.78572	1.58643	1.59577	1.72716	1.56692	1.39856	1.34174	1.25026	1.4455
ENSG00000051108.14	ENSG00000051108.14	9709	HERPUD1	HERPUD1	1.68367	1.57632	1.54967	1.84716	1.70002	1.77893	2.351	2.59934	2.45529	2.41356	2.45871	2.47978
ENSG00000051128.18	ENSG00000051128.18	9454	HOMER3	HOMER3	1.12348	0.933926	0.951174	1.05869	0.817759	0.81659	0.810187	0.65481	0.674651	0.548468	0.797802	0.893029
ENSG00000051180.16	ENSG00000051180.16	5888	RAD51	RAD51	1.54633	1.59041	1.62587	-0.629602	-0.430406	-0.798448	-0.592161	-0.750876	0.341625	-0.416674	-0.768278	-0.636088
ENSG00000051341.13	ENSG00000051341.13	10721	POLQ	POLQ	0.895605	1.02651	0.924227	-1.59837	-0.655718	-1.13245	-1.19873	-1.7394	-0.163071	-1.04893	-2.04602	-2.14744
ENSG00000051382.8	ENSG00000051382.8	5291	PIK3CB	PIK3CB	1.39623	1.3599	1.40924	1.22306	1.12077	1.17118	1.31489	1.2926	1.37135	1.50982	1.41696	1.33789
ENSG00000051523.10	ENSG00000051523.10	1535	CYBA	CYBA	2.32104	2.32645	2.32072	2.86983	2.82047	2.93213	2.7798	2.75858	2.56733	2.55771	2.88645	2.82875
ENSG00000051596.9	ENSG00000051596.9	84321	THOC3	THOC3	1.85239	1.85971	1.84569	0.403542	0.992865	0.913072	-0.0787238	-0.189714	0.107172	0.39628	0.493667	0.154978
ENSG00000051620.10	ENSG00000051620.10	23593	HEBP2	HEBP2	1.39754	1.34997	1.36656	1.81289	1.45593	1.59199	1.80019	1.68111	1.75204	1.69301	1.9516	1.72687
ENSG00000051825.14	ENSG00000051825.14	10198	MPHOSPH9	MPHOSPH9	1.42035	1.36132	1.46147	0.409261	1.15017	0.740243	0.24429	0.118683	0.839773	0.943735	0.376626	0.540322
ENSG00000052126.14	ENSG00000052126.14	54477	PLEKHA5	PLEKHA5	-4	-1.16869	-4	-0.529954	-0.195219	-0.217099	-1.07707	-0.969144	-0.46917	-0.404592	-0.940756	-0.391315
ENSG00000052344.15	ENSG00000052344.15	5652	PRSS8	PRSS8	-1.12859	-4	-4	-0.577831	-0.494442	-0.471537	-0.127626	-0.396239	-0.413497	-0.993253	-0.399772	-0.355224
ENSG00000052723.11	ENSG00000052723.11	80143	SIKE1	SIKE1	1.38692	1.3671	1.48338	1.07537	1.22825	0.964945	0.917057	0.707238	0.949205	0.809228	0.968337	0.86188
ENSG00000052749.13	ENSG00000052749.13	23223	RRP12	RRP12	1.31932	1.30216	1.41126	1.5733	1.23131	1.49025	2.19114	2.13944	2.15558	1.86255	1.8916	1.8947
ENSG00000052795.12	ENSG00000052795.12	57600	FNIP2	FNIP2	0.410607	0.39477	0.500366	-0.124376	0.226272	0.23932	0.0144429	0.0567587	-0.00780428	0.240235	-0.199111	-0.323557
ENSG00000052802.12	ENSG00000052802.12	6307	MSMO1	MSMO1	1.2708	1.04243	1.06081	0.372313	0.727922	0.413022	0.0638311	-0.277732	0.0751965	0.200602	-0.460931	-0.0120615
ENSG00000052841.14	ENSG00000052841.14	55761	TTC17	TTC17	1.68404	1.51594	1.59741	1.35852	1.45768	1.36221	1.46368	1.50421	1.45737	1.62577	1.41841	1.40749
ENSG00000052850.5	ENSG00000052850.5	60529	ALX4	ALX4	-4	-4	-4	-4	-4	-4	-4	-4	-4	-1.94973	-4	-4
ENSG00000053108.16	ENSG00000053108.16	23105	FSTL4	FSTL4	-4	-4	-4	-4	-1.64075	-0.942195	-0.68422	-0.578489	-0.739832	-1.24438	-4	-4
ENSG00000053254.15	ENSG00000053254.15	1112	FOXN3	FOXN3	0.925278	0.785594	0.853932	1.68959	1.64348	1.43478	1.84264	1.96062	1.79063	1.82517	1.80559	1.99082
ENSG00000053328.8	ENSG00000053328.8	728464	METTL24	METTL24	-4	-4	-4	-4	-4	-4	-4	-4	-4	-0.569037	-1.37941	-4
ENSG00000053371.12	ENSG00000053371.12	8574	AKR7A2	AKR7A2	1.32237	1.31622	1.42143	0.546768	1.01325	0.908388	-0.63605	0.0265012	-0.0280758	0.182446	0.302672	0.122934
ENSG00000053372.4	ENSG00000053372.4	51154	MRTO4	MRTO4	1.71638	1.77972	1.75963	-0.269938	0.553127	0.419022	-0.110409	-0.605074	-0.42009	0.126958	-0.269443	-0.503456
ENSG00000053438.8	ENSG00000053438.8	4826	NNAT	NNAT	-0.431399	-0.899179	-4	-0.25656	-0.11201	-0.217538	-0.0975963	-0.354145	-0.177114	-0.549297	-0.466802	-0.319605
ENSG00000053501.12	ENSG00000053501.12	55850	USE1	USE1	1.38926	1.33146	1.29117	0.726243	1.06712	0.97928	0.692453	0.627663	0.22709	0.715358	0.484999	0.807851
ENSG00000053524.11	ENSG00000053524.11	23101	MCF2L2	MCF2L2	0.5552	0.501635	0.506722	0.697235	0.166731	0.451349	1.21192	1.29798	1.59935	1.24873	1.0324	1.289
ENSG00000053702.14	ENSG00000053702.14	83714	NRIP2	NRIP2	-0.198413	-0.147493	-0.0941748	-0.323052	0.140994	0.0889084	-0.947298	-0.672116	-0.977581	-0.836407	-0.647749	-0.847201
ENSG00000053747.15	ENSG00000053747.15	3909	LAMA3	LAMA3	-4	-4	-4	-4	-1.97168	-1.02305	-4	-4	-4	-4	-4	-4
ENSG00000053770.11	ENSG00000053770.11	55745	AP5M1	AP5M1	1.4394	1.50619	1.42271	1.20348	1.15192	1.16311	1.18718	1.12584	0.848003	1.03962	0.93176	0.742687
ENSG00000053900.10	ENSG00000053900.10	29945	ANAPC4	ANAPC4	1.14139	1.20159	1.17	1.11939	1.35153	1.33579	0.946805	0.896115	0.93711	1.11543	0.790219	0.816717
ENSG00000053918.15	ENSG00000053918.15	3784	KCNQ1	KCNQ1	-4	-0.822135	-0.66212	1.33413	1.1302	1.24903	1.07795	1.12702	1.14789	1.06101	1.23303	1.28889
ENSG00000054116.11	ENSG00000054116.11	27095	TRAPPC3	TRAPPC3	1.581	1.50313	1.48339	1.50701	1.52567	1.49894	1.24671	1.21627	1.12582	1.33292	1.44351	1.13734
ENSG00000054118.13	ENSG00000054118.13	9967	THRAP3	THRAP3	1.64917	1.5708	1.69311	1.83517	1.63714	1.67102	1.94869	2.07365	1.98392	1.88366	1.78986	2.01872
ENSG00000054148.17	ENSG00000054148.17	29085	PHPT1	PHPT1	1.76172	1.79376	1.7702	0.673514	1.20785	1.08576	-0.859227	-0.410452	0.466858	0.133855	0.24303	0.087366
ENSG00000054179.11	ENSG00000054179.11	954	ENTPD2	ENTPD2	-4	-4	-4	0.801977	0.276641	0.700007	0.8786	0.783614	0.162253	0.400574	0.472595	0.650215
ENSG00000054219.10	ENSG00000054219.10	4065	LY75	LY75	0.845729	0.960281	1.02335	1.3271	1.29825	1.17647	1.16708	1.32542	1.41718	1.37106	0.977337	1.20523
ENSG00000054267.20	ENSG00000054267.20	51742	ARID4B	ARID4B	0.916318	0.686927	0.904051	1.73307	1.50902	1.49607	1.97655	2.06377	2.01655	2.03052	1.82184	1.95888
ENSG00000054277.12	ENSG00000054277.12	23596	OPN3	OPN3	0.536994	0.399973	0.505324	0.27101	0.673977	0.69574	-0.169583	-0.300948	0.000757049	0.271906	0.027401	-0.148993
ENSG00000054282.15	ENSG00000054282.15	10806	SDCCAG8	SDCCAG8	1.02291	1.18647	1.33193	0.872874	0.959861	1.13049	1.31971	1.26661	1.38103	1.48292	1.46479	1.16069
ENSG00000054356.13	ENSG00000054356.13	5798	PTPRN	PTPRN	-4	-4	-4	-4	-4	-4	-4	-4	-4	-4	-1.90799	-4
[truncated: 59,981 more rows]

## Sheet: Mouse - FPKM
Collated mouse datasets from previously published studies for primary neutrophils - FPKM values generated using Cufflinks
[truncated: 46,786 more rows]

[truncated: 1 more sheets: Mouse - log10 normalized]
