# Supplementary material for: A map of gene expression in neutrophil-like cell lines
Source: BMC Genomics. 2018 Aug 1;19:573. doi: 10.1186/s12864-018-4957-6 (PMC6090850; doi:10.1186/s12864-018-4957-6)
Supplement: Supplementary file 10 — Summary of enriched gene annotations for the set of genes upregulated in the presence of Nutridoma. This Excel file contains two sheets. The first contains a set of genes determined to be upregulated in differentiation with Nutridoma relative to differentiation with DMSO alone. This gene set was selected based on a mean log10 normalized expression value of at least − 1 across our differentiation samples, and a minimum 3-fold upregulation in each Nutridoma differentiation sample compared to its corresponding DMSO differentiation sample (for both PLB-985 and HL-60 cells). The table contains NCBI GeneIDs, Ensembl GeneIDs, gene names, and the mean log10 normalized expression values in Nutridoma and DMSO differentiation samples. Sheet 2 contains a summary of annotations enriched in for this set of upregulated genes. Annotation enrichment was calculated using the DAVID online gene annotation analysis tool [41]. (XLSX 34 kb) [file 12864_2018_4957_MOESM10_ESM.xlsx]

## Sheet: Upregulated Genes
GeneID	EnsID	GeneShort	Mean Expression - Nutridoma	Mean Expression - DMSO
57514	ENSG00000031081.10	ARHGAP31	0.4	-1.1
10863	ENSG00000042980.12	ADAM28	0.32	-0.45
1495	ENSG00000044115.20	CTNNA1	1.7	1.06
8832	ENSG00000066294.14	CD84	0.75	-0.14
3566	ENSG00000077238.13	IL4R	2.04	1.41
6507	ENSG00000079215.13	SLC1A3	0.86	-0.58
5829	ENSG00000089159.15	PXN	1.2	-0.3
2289	ENSG00000096060.14	FKBP5	1.57	0.73
80270	ENSG00000099377.13	HSD3B7	0.69	-0.21
958	ENSG00000101017.13	CD40	0.35	-0.71
366	ENSG00000103569.9	AQP9	1.34	0.17
1512	ENSG00000103811.15	CTSH	0.43	-0.39
6713	ENSG00000104549.11	SQLE	1.42	0.72
10148	ENSG00000105246.5	EBI3	0.79	-1.14
10135	ENSG00000105835.11	NAMPT	3.04	2.2
22797	ENSG00000105967.15	TFEC	0.04	-1.62
23413	ENSG00000107130.9	NCS1	-0.21	-1.55
6347	ENSG00000108691.9	CCL2	2.78	2.14
230	ENSG00000109107.13	ALDOC	0.65	-0.06
4013	ENSG00000110002.15	VWA5A	0.47	-0.25
64231	ENSG00000110077.14	MS4A6A	0.59	-0.73
55240	ENSG00000115107.19	STEAP3	0.54	-0.28
1889	ENSG00000117298.14	ECE1	0.98	0.22
1843	ENSG00000120129.5	DUSP1	0.77	-0.32
25902	ENSG00000120254.15	MTHFD1L	0.68	0.11
4327	ENSG00000123342.15	MMP19	-0.05	-1
2162	ENSG00000124491.15	F13A1	1.82	-0.29
84063	ENSG00000126259.19	KIRREL2	-0.3	-1.34
79689	ENSG00000127954.12	STEAP4	1.9	0.83
8854	ENSG00000128918.14	ALDH1A2	0.51	-0.35
445	ENSG00000130707.17	ASS1	1	-0.32
9645	ENSG00000133816.13	MICAL2	0.97	0.27
84868	ENSG00000135077.8	HAVCR2	0.72	-0.44
26056	ENSG00000135631.15	RAB11FIP5	0.14	-0.52
64855	ENSG00000136830.11	FAM129B	1.7	1.06
838	ENSG00000137757.10	CASP5	0.19	-1.15
26509	ENSG00000138119.16	MYOF	0.76	-0.33
306	ENSG00000138772.12	ANXA3	0.86	-0.18
10161	ENSG00000139679.15	LPAR6	1.16	0.11
6252	ENSG00000139970.16	RTN1	0.8	-0.34
55784	ENSG00000140563.14	MCTP2	1.59	0.6
10261	ENSG00000140749.8	IGSF6	1.76	1.01
6398	ENSG00000141574.7	SECTM1	0.14	-1.55
55917	ENSG00000143079.14	CTTNBP2NL	0.2	-0.52
23179	ENSG00000143344.15	RGL1	0.41	-0.83
10184	ENSG00000145685.13	LHFPL2	-0.35	-1.16
2209	ENSG00000150337.13	FCGR1A	1.68	0.75
1601	ENSG00000153071.14	DAB2	0.75	-1.24
911	ENSG00000158481.12	CD1C	0.39	-0.31
5739	ENSG00000160013.8	PTGIR	-0.42	-1.55
875	ENSG00000160200.17	CBS	-0.49	-1.24
10603	ENSG00000160999.10	SH2B2	0.6	-0.1
4356	ENSG00000161647.18	MPP3	0.17	-0.95
433	ENSG00000161944.16	ASGR2	0.17	-0.59
2634	ENSG00000162645.12	GBP2	1.07	0.13
25903	ENSG00000162745.10	OLFML2B	-0.2	-1.43
824	ENSG00000162909.17	CAPN2	-0.08	-1.04
5806	ENSG00000163661.3	PTX3	0.59	-0.25
166929	ENSG00000164023.14	SGMS2	0.72	-0.04
51313	ENSG00000164125.15	FAM198B	0.29	-2.12
167838	ENSG00000164440.14	TXLNB	0.26	-0.65
54329	ENSG00000164604.12	GPR85	0.64	-0.53
79789	ENSG00000165959.11	CLMN	0.36	-0.64
338339	ENSG00000166527.7	CLEC4D	0.82	0.12
1524	ENSG00000168329.13	CX3CR1	-0.39	-1.22
6383	ENSG00000169439.11	SDC2	0.65	-0.32
1880	ENSG00000169508.6	GPR183	1.08	0.29
929	ENSG00000170458.13	CD14	1.98	0.67
9788	ENSG00000170873.18	MTSS1	-0.08	-0.73
2015	ENSG00000174837.14	ADGRE1	1.41	0.67
9332	ENSG00000177575.12	CD163	0.98	-0.58
143458	ENSG00000179241.12	LDLRAD3	0.71	-0.08
221416	ENSG00000181577.15	C6orf223	0.03	-0.68
6546	ENSG00000183023.18	SLC8A1	0.76	-0.61
388121	ENSG00000183578.5	TNFAIP8L3	0.21	-0.86
5627	ENSG00000184500.14	PROS1	0.77	-0.39
9021	ENSG00000184557.4	SOCS3	0.94	-0.97
10581	ENSG00000185201.16	IFITM2	2.95	2.2
10634	ENSG00000185340.15	GAS2L1	0.42	-0.31
8519	ENSG00000185885.15	IFITM1	1.91	0.55
342510	ENSG00000186407.6	CD300E	1.46	-0.04
5359	ENSG00000188313.12	PLSCR1	1.74	1.2
5265	ENSG00000197249.12	SERPINA1	2.74	1.91
6281	ENSG00000197747.8	S100A10	0.96	-1.69
2210	ENSG00000198019.12	FCGR1B	1.55	0.69
444	ENSG00000198363.15	ASPH	1.17	0.5
2710	ENSG00000198814.12	GK	1.58	0.82
1066	ENSG00000198848.12	CES1	1.49	0.72
4671	ENSG00000249437.7	NAIP	1.2	0.05

## Sheet: Functional Annotations
Category	Term	Count	%	PValue	Genes	List Total	Pop Hits	Pop Total	Fold Enrichment	Bonferroni	Benjamini	FDR
GOTERM_CC_DIRECT	GO:0005886~plasma membrane	41	46.0674	1.21912e-06	1601, 824, 2210, 8519, 1889, 166929, 10581, 79689, 143458, 5739, 342510, 366, 1524, 2209, 5829, 6398, 10161, 958, 6546, 306, 388121, 5627, 10863, 6507, 26509, 8832, 911, 444, 338339, 10603, 1880, 929, 5359, 84063, 6383, 23413, 10148, 9332, 54329, 64855, 1495	88	4121	18224	2.06036	0.000156035	0.000156035	0.00141579
GOTERM_BP_DIRECT	GO:0002250~adaptive immune response	8	8.98876	7.84178e-06	338339, 2210, 1880, 1512, 2015, 84868, 8832, 911	83	148	16792	10.9359	0.00554441	0.00554441	0.0118454
GOTERM_CC_DIRECT	GO:0016021~integral component of membrane	42	47.191	0.000147089	2210, 8519, 1889, 55784, 166929, 10581, 79689, 6281, 5739, 143458, 342510, 366, 433, 1524, 2209, 10261, 84868, 64231, 79789, 6398, 10161, 958, 6546, 6713, 2015, 10184, 5627, 10863, 6507, 26509, 80270, 6252, 51313, 444, 338339, 1880, 55240, 84063, 6383, 9332, 54329, 3566	88	5163	18224	1.68464	0.0186526	0.0093702	0.170686
UCSC_TFBS	STAT5B	42	47.191	5.8685e-05	824, 1601, 1889, 6347, 6281, 2289, 5739, 143458, 57514, 366, 23179, 1843, 433, 25903, 25902, 10261, 9021, 5829, 10161, 2634, 6546, 2710, 6713, 2015, 10184, 55917, 230, 1066, 6507, 26509, 80270, 51313, 338339, 10603, 1880, 55240, 84063, 6383, 9788, 2162, 9645, 1495	89	5579	20726	1.75315	0.0102176	0.0102176	0.0719212
GOTERM_BP_DIRECT	GO:0006955~immune response	11	12.3596	3.76908e-05	366, 2210, 1880, 958, 2634, 2209, 10261, 10581, 3566, 6347, 6398	83	421	16792	5.28609	0.0263694	0.0132728	0.0569221
GOTERM_CC_DIRECT	GO:0005887~integral component of plasma membrane	18	20.2247	0.000330117	10161, 958, 6546, 2015, 166929, 79689, 8832, 911, 5739, 366, 1880, 55240, 5359, 1524, 4356, 10261, 9332, 3566	88	1415	18224	2.63437	0.0413814	0.0139886	0.382705
UCSC_TFBS	FREAC4	51	57.3034	0.000224789	55784, 79689, 2289, 5739, 143458, 23179, 10135, 84868, 79789, 10161, 6546, 2710, 230, 55917, 306, 388121, 838, 6507, 6252, 80270, 444, 338339, 445, 1512, 5359, 23413, 9788, 2162, 9645, 167838, 22797, 1601, 1889, 166929, 57514, 366, 25903, 25902, 4327, 5806, 5829, 8854, 2634, 4671, 10184, 5627, 26509, 51313, 84063, 6383, 64855	89	7840	20726	1.51488	0.0385786	0.019479	0.275231
GOTERM_BP_DIRECT	GO:0006898~receptor-mediated endocytosis	7	7.86517	0.000296964	1601, 929, 2210, 433, 2209, 9332, 143458	83	186	16792	7.61394	0.189884	0.0512829	0.447667
GOTERM_BP_DIRECT	GO:0071222~cellular response to lipopolysaccharide	6	6.74157	0.00022808	929, 445, 958, 1524, 84868, 6347	83	113	16792	10.7423	0.149327	0.0524818	0.343994
GOTERM_CC_DIRECT	GO:0070062~extracellular exosome	25	28.0899	0.00257451	1601, 824, 958, 2710, 1889, 4671, 230, 306, 5627, 26509, 79689, 6281, 8832, 2289, 342510, 929, 445, 1512, 5359, 23413, 10135, 84868, 64855, 5265, 6398	88	2811	18224	1.84179	0.281049	0.0791798	2.94935
GOTERM_BP_DIRECT	GO:0006953~acute-phase response	4	4.49438	0.000903586	445, 5359, 9332, 5265	83	39	16792	20.7501	0.473199	0.101314	1.35633
GOTERM_BP_DIRECT	GO:0035456~response to interferon-beta	3	3.37079	0.000829393	5359, 8519, 10581	83	9	16792	67.4378	0.444721	0.110999	1.24561
UCSC_TFBS	CEBPB	55	61.7978	0.00344956	55784, 79689, 143458, 5739, 342510, 23179, 433, 1524, 10135, 84868, 79789, 221416, 5265, 6546, 2710, 230, 838, 388121, 10863, 6507, 8832, 80270, 444, 445, 929, 23413, 9788, 54329, 2162, 9645, 22797, 1601, 166929, 57514, 366, 1843, 25903, 25902, 10634, 4327, 9021, 5806, 5829, 8854, 958, 26056, 4013, 4671, 10184, 5627, 26509, 51313, 1880, 6383, 64855	89	9630	20726	1.33003	0.453771	0.113916	4.14783
UCSC_TFBS	STAT	39	43.8202	0.00241951	824, 1601, 2210, 1889, 55784, 6347, 79689, 2289, 143458, 1843, 23179, 1524, 25902, 2209, 10135, 9021, 4327, 5829, 221416, 8854, 958, 2634, 6546, 2710, 4671, 10184, 55917, 388121, 5627, 80270, 444, 445, 5359, 55240, 9788, 2162, 64855, 9645, 1495	89	5930	20726	1.53156	0.345528	0.131779	2.92613
UCSC_TFBS	LHX3	40	44.9438	0.0032488	22797, 824, 1601, 55784, 166929, 79689, 2289, 143458, 57514, 366, 23179, 25902, 10634, 10135, 5806, 79789, 8854, 26056, 4013, 6546, 2710, 4671, 10184, 10863, 6507, 26509, 8832, 80270, 6252, 444, 445, 55240, 6383, 9788, 54329, 2162, 3566, 9645, 167838, 1495	89	6235	20726	1.49399	0.434172	0.132696	3.91082
UCSC_TFBS	NFE2	38	42.6966	0.00572366	824, 22797, 1889, 55784, 6281, 2289, 143458, 57514, 23179, 1524, 25902, 2209, 221416, 5829, 79789, 26056, 6546, 2710, 10184, 55917, 306, 10863, 6507, 26509, 80270, 6252, 444, 51313, 1880, 445, 1512, 4356, 9788, 2162, 64855, 9645, 167838, 1495	89	5995	20726	1.47611	0.633779	0.154155	6.79519
UCSC_TFBS	FREAC7	48	53.9326	0.00876127	22797, 1601, 55784, 166929, 2289, 143458, 57514, 1843, 23179, 1524, 25903, 25902, 10135, 9021, 4327, 5806, 221416, 10161, 8854, 4013, 6546, 2710, 4671, 2015, 10184, 55917, 388121, 306, 5627, 10863, 6507, 26509, 8832, 80270, 6252, 51313, 444, 338339, 929, 1880, 5359, 6383, 2162, 9788, 54329, 64855, 9645, 1495	89	8359	20726	1.33725	0.785614	0.15727	10.2267
UCSC_TFBS	HNF3B	42	47.191	0.00811096	1601, 22797, 55784, 166929, 79689, 2289, 143458, 57514, 366, 23179, 1843, 25903, 2209, 10634, 10135, 9021, 79789, 8854, 6546, 2710, 4671, 10184, 1066, 5627, 26509, 8832, 80270, 6252, 444, 51313, 1880, 1512, 5359, 6383, 23413, 9788, 54329, 2162, 64855, 9645, 167838, 1495	89	6985	20726	1.40026	0.759541	0.163184	9.50196
UCSC_TFBS	TBP	37	41.573	0.010821	22797, 1601, 55784, 166929, 6281, 2289, 143458, 1843, 23179, 10634, 84868, 9021, 4327, 5806, 79789, 5829, 8854, 26056, 6546, 2710, 2015, 55917, 388121, 306, 10863, 6507, 26509, 6252, 444, 5359, 6383, 9788, 54329, 2162, 9645, 167838, 1495	89	6005	20726	1.43488	0.851027	0.173371	12.487
UCSC_TFBS	HFH1	45	50.5618	0.00781827	22797, 1601, 1889, 55784, 166929, 6281, 2289, 143458, 57514, 1843, 23179, 1524, 25903, 25902, 10634, 10135, 84868, 9021, 4327, 5806, 221416, 10161, 8854, 958, 6546, 2710, 4671, 2015, 10184, 55917, 306, 5627, 6507, 6252, 51313, 444, 10603, 1512, 6383, 23413, 9788, 54329, 2162, 9645, 167838	89	7637	20726	1.37219	0.746799	0.178173	9.17402
UCSC_TFBS	POU3F2	55	61.7978	0.0197758	55784, 79689, 2289, 143458, 5739, 23179, 10135, 79789, 10161, 2710, 6546, 230, 55917, 306, 388121, 10863, 6507, 8832, 80270, 6252, 444, 445, 929, 9788, 54329, 2162, 9645, 1495, 167838, 22797, 1601, 824, 166929, 57514, 366, 1843, 25903, 25902, 10261, 5829, 8854, 958, 26056, 4013, 2634, 6713, 4671, 10184, 5627, 26509, 51313, 55240, 6383, 9332, 64855	89	10338	20726	1.23894	0.969665	0.272228	21.7194
UCSC_TFBS	NFKAPPAB50	24	26.9663	0.0346966	824, 8854, 6546, 1889, 10184, 55784, 26509, 6281, 2289, 5739, 143458, 57514, 6252, 80270, 366, 445, 10603, 1512, 84063, 10634, 23413, 4327, 221416, 5829	89	3713	20726	1.50526	0.997929	0.290588	35.1387
GOTERM_BP_DIRECT	GO:0046597~negative regulation of viral entry into host cell	3	3.37079	0.00342581	8519, 10581, 5806	83	18	16792	33.7189	0.912233	0.293605	5.05197
UCSC_TFBS	GR	48	53.9326	0.0375703	1601, 824, 1889, 55784, 166929, 10581, 6281, 2289, 143458, 5739, 57514, 342510, 366, 23179, 25903, 25902, 10634, 5829, 10161, 8854, 958, 6546, 2710, 4671, 55917, 230, 388121, 306, 10863, 6507, 26509, 8832, 80270, 6252, 444, 338339, 445, 1512, 84063, 4356, 23413, 875, 9788, 54329, 2162, 64855, 9645, 1495	89	9000	20726	1.24201	0.998771	0.297219	37.4666
UCSC_TFBS	TATA	50	56.1798	0.0340989	55784, 6347, 79689, 2289, 143458, 342510, 23179, 10135, 79789, 6546, 2710, 55917, 306, 388121, 838, 10863, 6507, 6252, 80270, 444, 4356, 23413, 9788, 54329, 2162, 9645, 1495, 167838, 22797, 1601, 824, 1889, 57514, 1843, 25902, 10261, 4327, 5829, 8854, 26056, 4013, 4671, 10184, 1066, 26509, 51313, 1880, 55240, 6383, 64855	89	9417	20726	1.23647	0.997692	0.300327	34.6446
UCSC_TFBS	IK1	35	39.3258	0.0301777	824, 22797, 1889, 6347, 2289, 5739, 143458, 57514, 23179, 1843, 25903, 9021, 4327, 221416, 5829, 79789, 8854, 26056, 6546, 2710, 55917, 10863, 6507, 26509, 8832, 80270, 6252, 51313, 445, 875, 9788, 2162, 64855, 9645, 1495	89	5978	20726	1.36344	0.995311	0.300574	31.3165
UCSC_TFBS	MEF2	65	73.0337	0.0408028	55784, 79689, 2289, 143458, 5739, 23179, 433, 1524, 10135, 79789, 221416, 10161, 2710, 6546, 55917, 230, 306, 388121, 10863, 6507, 8832, 80270, 6252, 444, 445, 929, 338339, 5359, 1512, 23413, 2162, 9788, 54329, 9645, 1495, 167838, 22797, 1601, 824, 1889, 166929, 6281, 57514, 366, 1843, 25903, 25902, 10634, 10261, 4327, 9021, 5806, 8854, 958, 26056, 10184, 1066, 5627, 26509, 51313, 1880, 10603, 84…	89	13131	20726	1.15277	0.999318	0.305465	39.9933
UCSC_TFBS	CART1	45	50.5618	0.026765	22797, 1601, 824, 8519, 1889, 55784, 166929, 10581, 79689, 6281, 2289, 143458, 57514, 366, 23179, 433, 25902, 10261, 10634, 4327, 79789, 10161, 8854, 958, 4013, 6546, 2710, 10184, 55917, 6507, 26509, 6252, 51313, 444, 338339, 445, 1880, 5359, 6383, 2162, 9788, 54329, 9645, 1495, 167838	89	8149	20726	1.28598	0.991328	0.305948	28.2941
UCSC_TFBS	NCX	43	48.3146	0.0248749	824, 2210, 8519, 55784, 10581, 2289, 143458, 366, 1843, 1524, 25902, 2209, 10261, 4327, 5806, 79789, 5829, 221416, 958, 6546, 2710, 4671, 6713, 10184, 230, 6507, 26509, 338339, 10603, 929, 1880, 445, 5359, 84063, 6383, 23413, 10148, 9788, 54329, 2162, 64855, 9645, 1495	89	7663	20726	1.30676	0.987822	0.30743	26.568
UCSC_TFBS	SOX9	42	47.191	0.0335719	22797, 1601, 1889, 55784, 166929, 6281, 2289, 143458, 57514, 23179, 1843, 25903, 10634, 84868, 5806, 79789, 5829, 10161, 8854, 958, 6546, 10184, 388121, 10863, 6507, 26509, 80270, 6252, 51313, 444, 1880, 445, 1512, 5359, 84063, 6383, 23413, 9332, 2162, 64855, 167838, 1495	89	7575	20726	1.2912	0.997461	0.311678	34.2061
UCSC_TFBS	NFKAPPAB65	24	26.9663	0.0299922	22797, 958, 1889, 10184, 55917, 6347, 6507, 26509, 79689, 6281, 143458, 6252, 23179, 51313, 1512, 1524, 10634, 54329, 9788, 2162, 3566, 167838, 1495, 5829	89	3661	20726	1.52664	0.995151	0.316575	31.1552
UCSC_TFBS	AP1	53	59.5506	0.053576	2210, 55784, 2289, 143458, 5739, 23179, 1524, 2209, 79789, 221416, 5265, 2710, 6546, 230, 55917, 306, 10863, 80270, 6252, 444, 445, 1512, 875, 23413, 9788, 2162, 9645, 1495, 167838, 1601, 824, 1889, 166929, 6281, 57514, 366, 1843, 25902, 4327, 5829, 8854, 958, 26056, 4671, 10184, 26509, 911, 51313, 1880, 55240, 6383, 9332, 64855	89	10356	20726	1.19182	0.999935	0.330693	49.0877
UCSC_TFBS	HFH3	38	42.6966	0.0570152	22797, 55784, 166929, 10581, 79689, 2289, 143458, 57514, 23179, 1524, 25902, 10135, 4327, 5806, 79789, 10161, 8854, 958, 4013, 6546, 2710, 10184, 55917, 230, 306, 5627, 10863, 80270, 6252, 444, 5359, 84063, 9332, 9788, 2162, 64855, 9645, 1495	89	6936	20726	1.27585	0.999965	0.336971	51.31
UCSC_TFBS	FOXJ2	58	65.1685	0.0531213	2210, 55784, 79689, 2289, 143458, 5739, 23179, 1524, 2209, 10135, 84868, 79789, 2710, 6546, 2015, 55917, 306, 388121, 10863, 6507, 8832, 80270, 6252, 444, 929, 338339, 875, 9788, 54329, 2162, 9645, 1495, 167838, 22797, 824, 1889, 166929, 57514, 1843, 25903, 25902, 10634, 10261, 9021, 5806, 5829, 8854, 958, 2634, 10184, 1066, 5627, 26509, 51313, 10603, 1880, 84063, 6383	89	11548	20726	1.16963	0.999929	0.339868	48.787
UCSC_TFBS	HLF	38	42.6966	0.0509896	1601, 1889, 55784, 166929, 79689, 5739, 143458, 366, 23179, 1843, 433, 25903, 25902, 10261, 10634, 10135, 5806, 6546, 2710, 2015, 10184, 55917, 10863, 6507, 26509, 80270, 6252, 444, 10603, 929, 6383, 23413, 9788, 54329, 2162, 9645, 167838, 1495	89	6880	20726	1.28624	0.999895	0.340521	47.3555
UCSC_TFBS	SRF	62	69.6629	0.0492169	55784, 10581, 6347, 143458, 5739, 342510, 23179, 1524, 10135, 79789, 221416, 5265, 2710, 6546, 55917, 230, 838, 306, 388121, 10863, 6507, 8832, 80270, 6252, 444, 445, 929, 1512, 23413, 9788, 54329, 2162, 9645, 1495, 22797, 1601, 824, 166929, 6281, 57514, 366, 25903, 25902, 4327, 5806, 5829, 8854, 958, 26056, 2634, 4671, 10184, 1066, 5627, 26509, 51313, 1880, 10603, 55240, 6383, 3566, 64855	89	12483	20726	1.15664	0.999854	0.343333	46.1372
UCSC_TFBS	FREAC2	31	34.8315	0.0697308	22797, 1889, 55784, 6281, 143458, 57514, 23179, 1524, 25903, 10135, 5829, 10161, 8854, 6546, 55917, 230, 306, 26509, 80270, 6252, 1880, 445, 5359, 6383, 9332, 54329, 9788, 3566, 9645, 167838, 1495	89	5491	20726	1.31473	0.999997	0.34403	58.7753
UCSC_TFBS	BACH2	39	43.8202	0.07646	824, 1601, 2210, 1889, 166929, 10581, 6281, 2289, 143458, 57514, 23179, 1843, 25902, 2209, 221416, 5829, 8854, 26056, 6546, 2710, 10184, 55917, 230, 306, 10863, 6507, 26509, 80270, 6252, 444, 445, 55240, 6383, 9332, 9788, 2162, 64855, 9645, 1495	89	7316	20726	1.24141	0.999999	0.344141	62.2859
UCSC_TFBS	RORA1	41	46.0674	0.0612009	22797, 1889, 55784, 166929, 10581, 79689, 143458, 57514, 342510, 23179, 1843, 25903, 25902, 10261, 9021, 79789, 5829, 8854, 26056, 2634, 6546, 2710, 6713, 10184, 55917, 306, 5627, 10863, 6507, 26509, 6252, 10603, 1880, 445, 84063, 4356, 9788, 2162, 64855, 9645, 1495	89	7648	20726	1.24842	0.999984	0.346278	53.8943
UCSC_TFBS	CDC5	41	46.0674	0.0686852	22797, 1601, 2210, 55784, 166929, 79689, 2289, 143458, 23179, 1843, 25902, 2209, 10135, 64231, 9021, 4327, 5806, 79789, 5829, 8854, 2634, 6546, 2710, 10184, 55917, 230, 388121, 306, 10863, 80270, 6252, 51313, 444, 445, 6383, 23413, 9332, 9788, 54329, 2162, 1495	89	7710	20726	1.23838	0.999996	0.349101	58.2037
UCSC_TFBS	CHX10	38	42.6966	0.0734826	22797, 1601, 1889, 55784, 166929, 79689, 6281, 5739, 143458, 57514, 366, 23179, 25902, 10135, 79789, 221416, 5829, 8854, 958, 6546, 2710, 10184, 55917, 230, 388121, 10863, 6507, 26509, 6252, 444, 1880, 445, 4356, 9788, 54329, 2162, 9645, 1495	89	7069	20726	1.25185	0.999998	0.350045	60.768
UCSC_TFBS	FAC1	43	48.3146	0.0643526	1601, 824, 1889, 55784, 10581, 2289, 143458, 57514, 23179, 25902, 10634, 10135, 9021, 5806, 5829, 10161, 8854, 26056, 6546, 4671, 6713, 10184, 55917, 230, 388121, 306, 26509, 80270, 6252, 444, 338339, 929, 445, 1512, 84063, 6383, 4356, 23413, 9788, 54329, 64855, 9645, 1495	89	8130	20726	1.2317	0.999991	0.350223	55.7565
UCSC_TFBS	S8	41	46.0674	0.0758816	22797, 1601, 55784, 6347, 2289, 5739, 143458, 366, 23179, 10135, 5806, 79789, 221416, 8854, 958, 2634, 6546, 2710, 4671, 10184, 55917, 388121, 1066, 306, 5627, 6507, 26509, 80270, 6252, 51313, 444, 1880, 445, 6383, 4356, 9788, 54329, 2162, 9645, 167838, 1495	89	7765	20726	1.22961	0.999999	0.350509	61.9953
UCSC_TFBS	TST1	40	44.9438	0.0681273	1601, 22797, 2210, 55784, 2289, 143458, 57514, 366, 23179, 25903, 2209, 10634, 10135, 5806, 5829, 10161, 8854, 6546, 2710, 4671, 6713, 10184, 55917, 230, 1066, 6507, 26509, 80270, 6252, 444, 445, 55240, 5359, 84063, 6383, 9332, 9788, 2162, 9645, 167838	89	7479	20726	1.24549	0.999996	0.356603	57.8957
GOTERM_CC_DIRECT	GO:0043231~intracellular membrane-bounded organelle	8	8.98876	0.0172714	366, 1601, 26056, 958, 6713, 23413, 26509, 1495	88	558	18224	2.96905	0.892477	0.359823	18.3175
GOTERM_MF_DIRECT	GO:0005509~calcium ion binding	11	12.3596	0.00221308	824, 444, 5359, 6546, 2015, 55784, 306, 23413, 5627, 4327, 6281	82	717	16881	3.15833	0.36644	0.36644	2.75181
GOTERM_CC_DIRECT	GO:0031093~platelet alpha granule lumen	3	3.37079	0.0284086	5627, 2162, 5265	88	55	18224	11.2959	0.975002	0.369423	28.4444
GOTERM_CC_DIRECT	GO:0005794~Golgi apparatus	10	11.236	0.0217962	824, 51313, 929, 26056, 5359, 166929, 23413, 1495, 6398, 5265	88	863	18224	2.39966	0.94044	0.375078	22.5801
UCSC_TFBS	LUN1	44	49.4382	0.0875685	22797, 1601, 824, 2210, 1889, 55784, 166929, 6347, 79689, 2289, 143458, 57514, 342510, 23179, 1843, 1524, 25903, 25902, 2209, 9021, 79789, 221416, 8854, 6546, 2015, 10184, 230, 306, 5627, 26509, 80270, 6252, 51313, 444, 929, 445, 1512, 55240, 84063, 9788, 2162, 64855, 9645, 1495	89	8534	20726	1.20068	1	0.376052	67.4857
UCSC_TFBS	RORA2	42	47.191	0.0935555	22797, 1601, 1889, 55784, 6347, 79689, 6281, 2289, 143458, 57514, 23179, 433, 25902, 10261, 9021, 4327, 5806, 79789, 221416, 8854, 26056, 6546, 2710, 4671, 6713, 10184, 55917, 230, 306, 6507, 26509, 6252, 51313, 929, 1880, 1512, 6383, 9788, 54329, 2162, 9645, 1495	89	8114	20726	1.20542	1	0.388064	70.0067
UCSC_TFBS	HTF	47	52.809	0.0975739	22797, 1601, 166929, 10581, 2289, 5739, 143458, 57514, 342510, 23179, 25903, 25902, 2209, 10634, 10135, 84868, 9021, 4327, 221416, 6398, 26056, 4013, 2634, 6546, 2710, 4671, 10184, 838, 388121, 5627, 10863, 26509, 8832, 80270, 6252, 10603, 445, 84063, 4356, 23413, 10148, 875, 9788, 2162, 64855, 9645, 1495	89	9294	20726	1.17766	1	0.392913	71.5967
GOTERM_CC_DIRECT	GO:0001725~stress fiber	3	3.37079	0.0274594	10603, 10634, 5829	88	54	18224	11.5051	0.971674	0.398986	27.6283
GOTERM_BP_DIRECT	GO:0050776~regulation of immune response	5	5.61798	0.0112435	958, 8519, 2209, 911, 342510	83	178	16792	5.68296	0.99967	0.517513	15.7019
GOTERM_BP_DIRECT	GO:0055114~oxidation-reduction process	9	10.1124	0.00822579	444, 8854, 55240, 6713, 25902, 875, 79689, 9645, 80270	83	592	16792	3.07571	0.997138	0.519066	11.7305
GOTERM_BP_DIRECT	GO:0007166~cell surface receptor signaling pathway	6	6.74157	0.0109703	929, 433, 8519, 2015, 10261, 6347	83	274	16792	4.43022	0.999599	0.542551	15.3493
GOTERM_CC_DIRECT	GO:0005615~extracellular space	12	13.4831	0.0553167	929, 958, 1512, 10148, 10135, 1066, 5627, 3566, 6347, 5806, 6398, 5265	88	1347	18224	1.84491	0.999314	0.554841	48.3594
GOTERM_BP_DIRECT	GO:0006954~inflammatory response	7	7.86517	0.0105522	929, 958, 4671, 84868, 6347, 5806, 5739	83	379	16792	3.73666	0.999459	0.566427	14.8071
GOTERM_BP_DIRECT	GO:0045071~negative regulation of viral genome replication	3	3.37079	0.0162951	5359, 8519, 10581	83	40	16792	15.1735	0.999991	0.591813	21.9787
GOTERM_CC_DIRECT	GO:0005764~lysosome	4	4.49438	0.0937881	824, 445, 1512, 911	88	226	18224	3.66533	0.999997	0.593596	68.1364
GOTERM_BP_DIRECT	GO:0006936~muscle contraction	4	4.49438	0.015482	444, 6546, 26509, 5829	83	107	16792	7.56311	0.999984	0.602231	20.9988
GOTERM_CC_DIRECT	GO:0043204~perikaryon	3	3.37079	0.0912324	445, 4671, 6347	88	106	18224	5.86106	0.999995	0.61013	67.077
GOTERM_BP_DIRECT	GO:0045087~innate immune response	7	7.86517	0.018614	338339, 929, 4671, 84868, 8832, 5806, 342510	83	430	16792	3.29347	0.999998	0.613857	24.7113
GOTERM_CC_DIRECT	GO:0030176~integral component of endoplasmic reticulum membrane	3	3.37079	0.0883341	444, 166929, 6252	88	104	18224	5.97378	0.999993	0.62711	65.8368
GOTERM_MF_DIRECT	GO:0052851~ferric-chelate reductase (NADPH) activity	2	2.24719	0.0237651	55240, 79689	82	5	16881	82.3463	0.99295	0.628774	26.1347
GOTERM_MF_DIRECT	GO:0008823~cupric reductase activity	2	2.24719	0.0237651	55240, 79689	82	5	16881	82.3463	0.99295	0.628774	26.1347
GOTERM_CC_DIRECT	GO:0045121~membrane raft	4	4.49438	0.0757859	824, 929, 5359, 6281	88	206	18224	4.02118	0.999958	0.635339	59.9589
INTERPRO	IPR013783:Immunoglobulin-like fold	12	13.4831	0.00438368	2210, 84063, 2209, 10261, 10148, 2162, 84868, 3566, 8832, 911, 342510, 6398	87	951	18559	2.69176	0.640716	0.640716	5.48775
GOTERM_CC_DIRECT	GO:0015629~actin cytoskeleton	4	4.49438	0.0863879	55917, 9788, 64855, 1495	88	218	18224	3.79983	0.999991	0.650529	64.9802
GOTERM_BP_DIRECT	GO:0071320~cellular response to cAMP	3	3.37079	0.02668	366, 445, 6546	83	52	16792	11.6719	1	0.65533	33.5362
GOTERM_MF_DIRECT	GO:0005057~receptor signaling protein activity	3	3.37079	0.0157638	8519, 2209, 3566	82	40	16881	15.4399	0.962115	0.664142	18.1367
GOTERM_BP_DIRECT	GO:0010649~regulation of cell communication by electrical coupling	2	2.24719	0.0289485	444, 6546	83	6	16792	67.4378	1	0.665856	35.8383
GOTERM_BP_DIRECT	GO:0007155~cell adhesion	7	7.86517	0.0247134	84063, 1524, 2015, 9788, 6347, 5829, 1495	83	459	16792	3.08539	1	0.670069	31.4784
GOTERM_BP_DIRECT	GO:0019221~cytokine-mediated signaling pathway	4	4.49438	0.0262885	10603, 10148, 9021, 6347	83	131	16792	6.1775	1	0.670789	33.1313
GOTERM_BP_DIRECT	GO:0006959~humoral immune response	3	3.37079	0.0316152	1880, 10148, 6347	83	57	16792	10.6481	1	0.679816	38.4491
GOTERM_BP_DIRECT	GO:0010815~bradykinin catabolic process	2	2.24719	0.0241819	1512, 1889	83	5	16792	80.9253	1	0.685587	30.9122
GOTERM_BP_DIRECT	GO:0097461~ferric iron import into cell	2	2.24719	0.0241819	55240, 79689	83	5	16792	80.9253	1	0.685587	30.9122
GOTERM_BP_DIRECT	GO:0015677~copper ion import	2	2.24719	0.0336922	55240, 79689	83	7	16792	57.8038	1	0.685608	40.4134
GOTERM_MF_DIRECT	GO:0008092~cytoskeletal protein binding	3	3.37079	0.0222421	824, 6546, 230	82	48	16881	12.8666	0.99028	0.686012	24.6701
GOTERM_BP_DIRECT	GO:0060337~type I interferon signaling pathway	3	3.37079	0.0390738	2634, 8519, 10581	83	64	16792	9.48343	1	0.707315	45.2343
GOTERM_BP_DIRECT	GO:0009611~response to wounding	3	3.37079	0.0379707	1524, 6507, 6347	83	63	16792	9.63396	1	0.712787	44.2769
GOTERM_BP_DIRECT	GO:0035455~response to interferon-alpha	2	2.24719	0.0477861	8519, 10581	83	10	16792	40.4627	1	0.72357	52.274
GOTERM_BP_DIRECT	GO:0007494~midgut development	2	2.24719	0.0431108	8854, 445	83	9	16792	44.9585	1	0.727967	48.6089
GOTERM_BP_DIRECT	GO:0060333~interferon-gamma-mediated signaling pathway	3	3.37079	0.047128	2210, 2634, 2209	83	71	16792	8.54845	1	0.731905	51.7733
GOTERM_BP_DIRECT	GO:0051607~defense response to virus	4	4.49438	0.046971	958, 5359, 8519, 10581	83	165	16792	4.90456	1	0.744466	51.6531
KEGG_PATHWAY	hsa04640:Hematopoietic cell lineage	4	4.49438	0.0136792	929, 2209, 3566, 911	42	85	6910	7.7423	0.747757	0.747757	14.1766
GOTERM_BP_DIRECT	GO:0050806~positive regulation of synaptic transmission	2	2.24719	0.0616769	6507, 6347	83	13	16792	31.1251	1	0.755976	61.7753
GOTERM_BP_DIRECT	GO:0048246~macrophage chemotaxis	2	2.24719	0.0616769	1524, 6347	83	13	16792	31.1251	1	0.755976	61.7753
GOTERM_BP_DIRECT	GO:0051770~positive regulation of nitric-oxide synthase biosynthetic process	2	2.24719	0.0616769	10135, 6347	83	13	16792	31.1251	1	0.755976	61.7753
GOTERM_BP_DIRECT	GO:0070374~positive regulation of ERK1 and ERK2 cascade	4	4.49438	0.0542161	1880, 388121, 84868, 6347	83	175	16792	4.6243	1	0.75621	56.9173
KEGG_PATHWAY	hsa04621:NOD-like receptor signaling pathway	3	3.37079	0.0418529	4671, 838, 6347	42	55	6910	8.97403	0.986093	0.759523	37.783
GOTERM_BP_DIRECT	GO:0006915~apoptotic process	7	7.86517	0.0587065	1601, 929, 1512, 5359, 55240, 4671, 838	83	567	16792	2.49769	1	0.760649	59.9059
GOTERM_BP_DIRECT	GO:0097067~cellular response to thyroid hormone stimulus	2	2.24719	0.057069	1512, 10634	83	12	16792	33.7189	1	0.762273	58.8393
GOTERM_BP_DIRECT	GO:0043032~positive regulation of macrophage activation	2	2.24719	0.057069	84868, 3566	83	12	16792	33.7189	1	0.762273	58.8393
GOTERM_BP_DIRECT	GO:0007596~blood coagulation	4	4.49438	0.0611685	10603, 5627, 2162, 5265	83	184	16792	4.39811	1	0.763923	61.4612
KEGG_PATHWAY	hsa01230:Biosynthesis of amino acids	3	3.37079	0.0709816	445, 230, 875	42	74	6910	6.66988	0.999365	0.770656	55.8337
GOTERM_BP_DIRECT	GO:0009607~response to biotic stimulus	2	2.24719	0.0662625	8519, 10581	83	14	16792	28.9019	1	0.770763	64.502
GOTERM_MF_DIRECT	GO:0008234~cysteine-type peptidase activity	3	3.37079	0.0142955	824, 1512, 838	82	38	16881	16.2526	0.948498	0.773059	16.5853
GOTERM_BP_DIRECT	GO:0032355~response to estradiol	3	3.37079	0.0730077	1843, 8854, 445	83	91	16792	6.66967	1	0.784694	68.1845
GOTERM_BP_DIRECT	GO:0043066~negative regulation of apoptotic process	6	6.74157	0.0717092	1843, 1601, 1512, 4671, 9021, 64855	83	455	16792	2.66787	1	0.788106	67.5046
GOTERM_MF_DIRECT	GO:0019864~IgG binding	2	2.24719	0.0515479	2210, 2209	82	11	16881	37.4302	0.999982	0.789333	48.6527
KEGG_PATHWAY	hsa04610:Complement and coagulation cascades	3	3.37079	0.0627943	5627, 2162, 5265	42	69	6910	7.15321	0.998474	0.802361	51.316
GOTERM_BP_DIRECT	GO:0009416~response to light stimulus	2	2.24719	0.0798871	1843, 6507	83	17	16792	23.8016	1	0.805969	71.5705
GOTERM_MF_DIRECT	GO:0017166~vinculin binding	2	2.24719	0.0469723	5829, 1495	82	10	16881	41.1732	0.99995	0.808299	45.444
GOTERM_BP_DIRECT	GO:0045807~positive regulation of endocytosis	2	2.24719	0.0843848	1601, 929	83	18	16792	22.4793	1	0.815355	73.599
GOTERM_BP_DIRECT	GO:0002576~platelet degranulation	3	3.37079	0.0902652	5627, 2162, 5265	83	103	16792	5.89262	1	0.820901	76.0475
KEGG_PATHWAY	hsa05144:Malaria	3	3.37079	0.0338882	958, 6383, 6347	42	49	6910	10.0729	0.968177	0.821611	31.7954
GOTERM_BP_DIRECT	GO:0042832~defense response to protozoan	2	2.24719	0.0888608	958, 3566	83	19	16792	21.2961	1	0.823828	75.4828
GOTERM_BP_DIRECT	GO:0010881~regulation of cardiac muscle contraction by regulation of the release of sequestered calcium ion	2	2.24719	0.0888608	444, 6546	83	19	16792	21.2961	1	0.823828	75.4828
GOTERM_BP_DIRECT	GO:0034614~cellular response to reactive oxygen species	2	2.24719	0.0933152	6546, 5829	83	20	16792	20.2313	1	0.823837	77.2323
INTERPRO	IPR007593:Interferon-induced transmembrane protein	2	2.24719	0.058612	8519, 10581	87	13	18559	32.8187	0.999999	0.827808	53.9735
GOTERM_BP_DIRECT	GO:0033198~response to ATP	2	2.24719	0.097748	444, 6546	83	21	16792	19.2679	1	0.831151	78.8571
INTERPRO	IPR024079:Metallopeptidase, catalytic domain	3	3.37079	0.0543355	1889, 10863, 4327	87	81	18559	7.90081	0.999998	0.844263	51.2139
INTERPRO	IPR002938:Monooxygenase, FAD-binding	2	2.24719	0.0274868	6713, 9645	87	6	18559	71.1073	0.998488	0.885215	30.0972
INTERPRO	IPR013130:Ferric reductase transmembrane component-like domain	2	2.24719	0.0542266	55240, 79689	87	12	18559	35.5536	0.999998	0.885255	51.1417
INTERPRO	IPR003599:Immunoglobulin subtype	6	6.74157	0.0809324	2210, 84063, 2209, 84868, 8832, 342510	87	497	18559	2.57531	1	0.887512	66.1836
INTERPRO	IPR000169:Cysteine peptidase, cysteine active site	2	2.24719	0.0929794	824, 1512	87	21	18559	20.3164	1	0.897085	71.4563
INTERPRO	IPR016040:NAD(P)-binding domain	4	4.49438	0.0504905	55240, 25902, 79689, 80270	87	179	18559	4.76697	0.999994	0.910573	48.6033
INTERPRO	IPR001715:Calponin homology domain	3	3.37079	0.0485034	10634, 9645, 79789	87	76	18559	8.4206	0.999991	0.944764	47.2042
SMART	SM00033:CH	3	3.37079	0.044015	10634, 9645, 79789	52	66	10057	8.79108	0.953154	0.953154	37.0659
INTERPRO	IPR007110:Immunoglobulin-like domain	9	10.1124	0.0263779	2210, 84063, 2209, 10261, 84868, 8832, 911, 342510, 6398	87	771	18559	2.49014	0.998028	0.95559	29.0663
