# Supplementary material for: A map of gene expression in neutrophil-like cell lines
Source: BMC Genomics. 2018 Aug 1;19:573. doi: 10.1186/s12864-018-4957-6 (PMC6090850; doi:10.1186/s12864-018-4957-6)
Supplement: Supplementary file 12 — Table of cell line and primary neutrophil gene expression data. This comma separated value file contains the final averaged log10 normalized gene expression values for undifferentiated and differentiated cell lines, as well as primary human and mouse neutrophils. This file contains all of the data included in our online searchable neutrophil gene expression database. (CSV 2970 kb) [file 12864_2018_4957_MOESM12_ESM.csv]

Symbol	GeneID	Prot-Domains	Primary-Neutrophil-Avg	PLB-Undiff	PLB-DMSO	PLB-Nutri	HL60-Undiff	HL60-DMSO	HL60-Nutri	Mouse	MouseSymb	DictySymb
TSPAN6	7105	4HB_MCP_1|Tetraspannin	-2.18	-4.00	-4.00	-4.00	-4.00	-4.00	-4.00	-0.91	Tspan6	-
TNMD	64102	BRICHOS	-4.00	-4.00	-4.00	-4.00	-4.00	-4.00	-4.00	-4.00	Tnmd	-
DPM1	8813	Glyco_tranf_2_2|Glyco_tranf_2_3|Glyco_transf_21|Glycos_transf_2	1.41	1.72	1.58	1.57	1.75	1.55	1.60	0.75	Dpm1	dgtB
SCYL3	57147	Pkinase|Pkinase_Tyr	0.76	0.34	0.54	0.55	0.25	0.45	0.40	1.02	Scyl3	-
C1orf112	55732	DUF4487|Sec23_helical	0.40	0.97	0.18	0.26	0.77	0.03	0.20	0.28	BC055324	-
FGR	2268	Pkinase|Pkinase_Tyr|SH2|SH3_1|SH3_2|SH3_9	2.73	0.02	0.51	0.89	0.79	1.44	1.34	2.31	Fgr	-
CFH	3075	Sushi	-1.09	-4.00	-4.00	-4.00	-4.00	-4.00	-2.20	0.07	Cfh	-
FUCA2	2519	Alpha_L_fucos|Fucosidase_C	0.49	-2.54	-4.00	-2.74	0.57	0.52	0.85	1.71	Fuca2	-
GCLC	2729	GCS	0.61	1.51	1.63	1.49	1.46	1.64	1.70	0.25	Gclc	gcsA
NFYA	4800	CBFB_NFYA	1.50	1.05	1.09	1.16	0.93	0.98	1.14	1.23	Nfya	-
STPG1	90529	SHIPPO-rpt	-0.36	0.46	-0.43	-0.35	0.39	-0.34	-0.57	-0.70	Stpg1	-
NIPAL3	57185	Mg_trans_NIPA	0.36	0.79	0.75	0.64	0.76	0.82	0.58	0.96	Nipal3	-
LAS1L	81887	BUD22|Las1|NOA36	0.33	1.53	0.93	0.98	1.57	1.08	1.10	0.40	Las1l	DDB_G0272176
ENPP4	22875	Metalloenzyme|Phosphodiest|Sulfatase	0.18	-4.00	-4.00	-4.00	-4.00	-4.00	-4.00	0.02	Enpp4	-
SEMA3F	6405	I-set|Ig_3|PSI|Sema|V-set|ig	-2.21	0.14	-0.51	-0.57	-0.40	-1.40	-1.04	-2.61	Sema3f	-
CFTR	1080	AAA_16|AAA_21|AAA_22|AAA_23|AAA_25|AAA_29|AAA_30|ABC_membrane|ABC_tran|ArgK|CFTR_R|DUF258|DUF87|MMR_HSR1|NACHT|NTPase_1|Roc|SMC_N|T2SSE|Zeta_toxin	-3.64	-4.00	-4.00	-4.00	-4.00	-4.00	-4.00	-4.00	Cftr	-
ANKIB1	54467	Ank|Ank_2|Ank_3|Ank_4|Ank_5|IBR|zf-C3HC4|zf-C3HC4_2|zf-C3HC4_4|zf-RING_2|zf-RING_UBOX	0.82	1.02	1.13	1.12	0.81	1.04	1.03	0.32	Ankib1	-
CYP51A1	1595	p450	0.33	-1.83	-2.65	-1.61	1.02	0.36	0.91	0.15	Cyp51	cyp51
KRIT1	889	Ank|Ank_2|Ank_3|Ank_4|Ank_5|FERM_M|NUDIX_5	0.89	1.25	1.24	1.12	1.18	1.16	1.11	0.87	Krit1	-
RAD52	5893	Rad52_Rad22|SR-25	0.65	0.95	0.87	0.85	0.88	0.95	0.89	0.93	Rad52	rad52
MYH16	84176		-4.00	-3.25	-4.00	-4.00	-2.55	-4.00	-4.00	-2.53	-	-
BAD	572	Bcl-2_BAD|Bclx_interact	1.23	0.91	1.06	0.97	1.02	1.00	0.92	1.16	Bad	-
LAP3	51056	Peptidase_M17|Peptidase_M17_N	1.19	1.63	1.26	1.24	1.65	1.36	1.44	0.31	Lap3	-
CD99	4267	CD99L2	0.87	1.52	1.54	1.72	1.31	1.39	1.60	NaN	-	-
HS3ST1	9957	Sulfotransfer_1|Sulfotransfer_2|Sulfotransfer_3	-1.86	-4.00	-4.00	-4.00	-4.00	-4.00	-4.00	-2.75	Hs3st1	-
AOC1	26	Cu_amine_oxid|Cu_amine_oxidN2|Cu_amine_oxidN3|DUF1965	0.43	-0.61	-0.29	0.36	0.16	1.01	1.35	-4.00	Aoc1	-
WNT16	51384	wnt	-2.42	-4.00	-4.00	-4.00	-4.00	-4.00	-4.00	-4.00	Wnt16	-
HECW1	23072	C2|HECT|HECW_N|WW	-3.50	-4.00	-4.00	-4.00	-4.00	-4.00	-4.00	-3.63	Hecw1	-
MAD1L1	8379	DUF4200|MAD|PilO|TSC22	1.09	1.62	1.22	1.23	1.56	1.36	1.26	0.63	Mad1l1	mad1
LASP1	3927	LIM|Nebulin|SH3_1|SH3_2|SH3_9	2.32	1.62	1.91	1.92	1.68	1.97	2.10	2.13	Lasp1	limE
SNX11	29916	PX	1.39	0.84	1.17	1.21	0.89	1.26	1.23	1.15	Snx11	-
TMEM176A	55365	CD20	0.30	-4.00	-4.00	-4.00	-4.00	-4.00	-2.51	0.49	Tmem176a	-
M6PR	4074	ATG27|CIMR|Man-6-P_recep	1.84	2.41	2.43	2.41	2.45	2.42	2.65	1.26	M6pr	-
KLHL13	90293	BACK|BTB|Kelch_1|Kelch_2|Kelch_3|Kelch_4|Kelch_5|Kelch_6	-1.23	0.08	-0.55	-0.57	-0.74	-1.34	-1.71	-2.02	Klhl13	-
CYP26B1	56603	p450	-2.00	-4.00	-4.00	-3.16	-4.00	-4.00	-3.13	-2.96	Cyp26b1	cyp524A1
ICA1	3382	Arfaptin|ICA69	0.54	0.31	0.04	0.20	-0.33	-0.29	0.01	0.58	Ica1	-
DBNDD1	79007	Dysbindin	-1.30	-0.86	-0.58	-0.72	-0.76	-0.87	-1.35	NaN	-	-
ALS2	57679	MORN|RCC1|RCC1_2|RhoGEF|VPS9	0.60	1.35	0.98	0.89	1.30	0.83	0.97	0.07	Als2	-
CASP10	843	DED|Imm30|Peptidase_C14	0.81	0.57	0.51	0.47	0.55	0.53	0.50	NaN	-	-
CFLAR	8837	DED|Peptidase_C14	2.53	1.10	1.68	1.72	1.24	1.67	2.08	1.52	Cflar	-
TFPI	7035	Kunitz_BPTI	-1.13	-4.00	-4.00	-4.00	-2.64	-4.00	-4.00	-0.27	Tfpi	-
NDUFAF7	55471	Methyltransf_28	1.02	1.15	0.93	0.89	1.13	1.00	1.03	0.30	Ndufaf7	midA
RBM5	10181	G-patch|G-patch_2|GSIII_N|RRM_1|zf-RanBP	2.34	1.83	2.09	2.04	1.73	2.02	1.95	1.77	Rbm5	-
MTMR7	9108	DSPc|GRAM|Myotub-related|Y_phosphatase	-0.19	-0.95	-2.60	-3.02	-4.00	-3.01	-4.00	NaN	-	-
SLC7A2	6542	AA_permease|AA_permease_2|AA_permease_C	-3.79	0.53	-2.04	-0.71	-4.00	-4.00	-4.00	-1.34	Slc7a2	-
ARF5	381	6PF2K|Arf|G-alpha|Gtr1_RagA|MMR_HSR1|Ras|Roc|SRPRB	2.11	1.74	2.01	2.05	1.79	2.07	2.08	1.73	Arf5	-
SARM1	23098	SAM_1|SAM_2|TIR_2	0.06	-0.63	0.06	0.03	-1.26	-0.04	-0.48	-1.91	Sarm1	-
POLDIP2	26073	DUF525|YccV-like	1.03	1.70	1.32	1.37	1.74	1.37	1.41	0.51	Poldip2	-
PLXND1	23129	PSI|Plexin_cytopl|Sema|TIG	0.73	2.07	1.63	1.96	1.61	1.28	2.18	0.94	Plxnd1	-
AK2	204	AAA_17|AAA_18|AAA_33|ADK|ADK_lid|Cytidylate_kin	1.41	2.40	1.81	1.79	2.43	1.90	1.91	1.35	Ak2	adkA
CD38	952	Rib_hydrolayse	0.26	-0.88	-0.56	-0.77	-0.88	-0.92	-1.57	0.21	Cd38	-
FKBP4	2288	FKBP_C|OmpH|PknG_TPR|TPR_1|TPR_11|TPR_12|TPR_14|TPR_16|TPR_17|TPR_19|TPR_2|TPR_6|TPR_7|TPR_8|TPR_9	0.58	1.86	1.07	1.21	1.82	1.07	1.19	0.90	Fkbp4	DDB_G0283815
KDM1A	23028	AlaDh_PNT_C|Amino_oxidase|DAO|FAD_binding_2|FAD_binding_3|FAD_oxidored|GIDA|HI0933_like|NAD_binding_8|Pyr_redox|Pyr_redox_2|SWIRM|Thi4	0.59	1.86	1.58	1.50	1.76	1.50	1.44	0.95	Kdm1a	-
RBM6	10180	G-patch|Pentapeptide_4|RRM_1	1.61	1.58	1.54	1.56	1.60	1.54	1.54	1.06	Rbm6	-
CAMKK1	84254	Kinase-like|Pkinase|Pkinase_Tyr	1.03	0.24	-0.32	-0.33	0.17	0.15	-0.15	0.48	Camkk1	-
RECQL	5965	DEAD|Helicase_C|Lipoprotein_3|RQC|RecQ_Zn_bind|ResIII	0.94	1.14	0.98	1.09	1.08	1.16	1.20	0.75	Recql	-
VPS50	55610	DUF2451|Vps54_N	0.38	0.77	0.94	0.92	0.80	0.99	1.05	-0.04	Vps50	DDB_G0284973
HSPB6	126393	Crystallin|HSP20	-3.74	-0.98	-1.51	-1.39	-0.75	-1.56	-2.74	0.20	Hspb6	-
ARHGAP33	115703	PX|RhoGAP|SH3_1|SH3_2|SH3_9	0.55	0.43	0.69	0.82	0.68	0.76	0.36	-0.32	Arhgap33	-
NDUFAB1	4706	PP-binding	0.74	1.86	1.51	1.52	2.03	1.56	1.73	NaN	-	-
PDK4	5166	BCDHK_Adom3|HATPase_c	0.56	-4.00	-4.00	-4.00	-4.00	-4.00	-4.00	-3.17	Pdk4	-
SLC22A16	85413	MFS_1|Sugar_tr	-0.94	1.19	0.19	0.17	0.55	-0.68	-0.89	-4.00	Slc22a16	-
ZMYND10	51364	zf-MYND	0.12	-0.91	-0.63	-0.77	-1.04	-0.48	-0.92	-1.20	Zmynd10	-
ABCB5	340273	AAA|AAA_15|AAA_16|AAA_18|AAA_21|AAA_22|AAA_25|AAA_28|AAA_29|AAA_30|AAA_33|AAA_5|ABC_ATPase|ABC_membrane|ABC_tran|DUF258|G-alpha|SMC_N|SbcCD_C|Zeta_toxin	-2.99	-4.00	-3.30	-4.00	-4.00	-4.00	-4.00	-3.43	Abcb5	-
ARX	170302	Homeobox|OAR	-3.85	-2.00	-2.99	-1.70	-3.09	-1.89	-1.68	-4.00	Arx	-
SLC25A13	10165	EF-hand_1|EF-hand_5|EF-hand_6|EF-hand_7|EF-hand_8|Mito_carr	0.62	1.18	0.87	0.77	1.03	1.02	1.12	-0.26	Slc25a13	-
ST7	7982	ST7|TPR_2|TPR_6	0.07	1.00	0.69	0.61	0.91	0.38	0.51	-0.35	St7	-
CDC27	996	ANAPC3|ChAPs|TPR_1|TPR_10|TPR_11|TPR_12|TPR_14|TPR_15|TPR_16|TPR_17|TPR_19|TPR_2|TPR_6|TPR_7|TPR_8|TPR_9	1.16	1.60	1.37	1.44	1.54	1.16	1.40	0.63	Cdc27	anapc3
SLC4A1	6521	Band_3_cyto|HCO3_cotransp	-1.72	-4.00	-4.00	-4.00	-4.00	-3.16	-2.96	-1.73	Slc4a1	-
CALCR	799	7tm_2|HRM	-4.00	-4.00	-4.00	-4.00	-4.00	-4.00	-4.00	-4.00	Calcr	-
HCCS	3052	Cyto_heme_lyase	0.67	1.16	0.92	0.95	1.25	1.04	1.14	0.56	Hccs	cchl
DVL2	1856	DEP|DIX|Dishevelled|Dsh_C|PDZ|PDZ_2	0.83	1.10	1.09	1.07	0.93	0.96	0.80	0.73	Dvl2	-
PRSS22	64063	DUF1986|Trypsin|Trypsin_2	-2.53	-4.00	-4.00	-4.00	-4.00	-4.00	-4.00	-1.91	Prss22	-
UPF1	5976	AAA_11|AAA_12|AAA_19|AAA_30|ATPase|DUF2075|Helicase_RecD|ResIII|SRP54|UPF1_Zn_bind	1.71	1.52	1.31	1.33	1.45	1.33	1.25	1.05	Upf1	upf1
SKAP2	8935	PH|PH_11|PH_9|SH3_1|SH3_2|SH3_9	2.08	1.30	1.87	2.00	1.27	1.88	1.88	2.43	Skap2	-
SLC25A5	292	Mito_carr	1.55	2.58	2.28	2.16	2.65	2.44	2.49	1.84	Slc25a5	-
CCDC109B	55013	MCU	0.41	-2.84	-3.09	-4.00	-2.78	-0.56	-1.33	0.54	Ccdc109b	-
HOXA11	3207	DTHCT|DUF3528|Homeobox	-4.00	0.37	0.16	0.16	-0.49	-1.00	-0.76	-4.00	Hoxa11	-
POLR2J	5439	RNA_pol_L|RNA_pol_L_2	1.69	1.63	1.63	1.65	1.66	1.64	1.71	1.56	Polr2j	-
DHX33	56919	AAA_22|DEAD|HA2|Helicase_C|OB_NTP_bind	0.11	1.11	0.41	0.50	1.12	0.41	0.46	-0.07	Dhx33	dhx33
MEOX1	4222	Homeobox	-1.64	-4.00	-4.00	-4.00	-4.00	-2.87	-4.00	-3.66	Meox1	-
THSD7A	221981	TSP_1	-2.39	-0.60	-1.74	-1.88	-1.06	-4.00	-4.00	-3.52	Thsd7a	-
LIG3	3980	BRCT_2|DNA_ligase_A_C|DNA_ligase_A_M|DNA_ligase_A_N|LIG3_BRCT|RNA_ligase|zf-PARP	0.90	1.68	1.17	1.07	1.71	1.23	1.17	1.09	Lig3	lig3
RPAP3	79657	Fis1_TPR_C|MIT|NRBF2_MIT|RPAP3_C|TPR_1|TPR_10|TPR_11|TPR_12|TPR_14|TPR_16|TPR_17|TPR_19|TPR_2|TPR_6|TPR_7|TPR_8|TPR_9	1.30	1.51	1.44	1.39	1.41	1.25	1.30	-0.33	Rpap3	DDB_G0282885
ACSM3	6296	AMP-binding|AMP-binding_C	0.68	0.89	-0.15	-0.16	0.65	-0.56	-0.51	-0.88	Acsm3	DDB_G0276321
LOC81691	81691	RNase_T|RRM_1	-0.13	1.00	0.03	0.24	0.74	-0.04	-0.13	0.48	2610020H08Rik	-
CIAPIN1	57019	CIAPIN1|Methyltransf_11|Methyltransf_25|Methyltransf_31	0.82	1.70	1.31	1.30	1.65	1.31	1.34	1.42	Ciapin1	-
SPPL2B	56928	DUF3353|PA|Peptidase_A22B	1.12	1.26	1.17	1.17	1.24	1.16	1.05	0.41	Sppl2b	-
FAM214B	80256	Chromosome_seg|DUF4210	1.86	0.15	1.19	1.18	0.13	1.26	1.07	1.30	Fam214b	-
COPZ2	51226	Clat_adaptor_s|MAPKK1_Int	-1.91	-2.72	-1.19	-2.39	-1.51	-0.93	-2.61	-0.92	Copz2	-
PRKAR2B	5577	RIIa|cNMP_binding	-0.16	-0.95	-1.60	-1.61	-1.90	-1.12	-2.73	1.37	Prkar2b	-
MSL3	10943	MRG|Tudor-knot	1.92	0.92	1.02	1.17	0.98	1.21	1.14	NaN	-	-
CREBBP	1387	Bromodomain|Creb_binding|DUF902|HAT_KAT11|KIX|KIX_2|Npa1|ZZ|zf-TAZ	2.03	1.09	1.53	1.50	1.15	1.55	1.48	1.04	Crebbp	DDB_G0280777
BZRAP1	9256	SH3_1|SH3_2|SH3_9|fn3	0.85	1.25	0.77	0.59	0.94	0.75	0.31	0.17	Bzrap1	-
MPO	4353	An_peroxidase	0.11	3.47	2.02	2.56	3.58	2.01	1.74	0.83	Mpo	-
PON1	5444	Arylesterase|SGL|Str_synth	-4.00	-4.00	-4.00	-4.00	-4.00	-4.00	-4.00	-4.00	Pon1	-
GCFC2	6936	GCFC	-0.09	1.05	0.64	0.66	0.87	0.34	0.60	-0.68	Gcfc2	-
WDR54	84058	ANAPC4_WD40	-0.89	0.61	-0.08	0.05	0.43	0.15	0.13	NaN	-	-
CROT	54677	Carn_acyltransf	0.06	-4.00	-4.00	-4.00	-1.38	-0.88	-0.95	0.88	Crot	-
ABCB4	5244	AAA|AAA_14|AAA_15|AAA_16|AAA_18|AAA_21|AAA_22|AAA_24|AAA_25|AAA_28|AAA_29|AAA_30|AAA_33|AAA_5|ABC_ATPase|ABC_membrane|ABC_tran|APS_kinase|ATP-synt_ab|DUF2207|DUF258|DUF815|DUF87|G-alpha|NACHT|NB-ARC|PRK|RNA_helicase|Rad17|SMC_N|SbcCD_C|Zeta_toxin	-1.29	-3.13	-4.00	-4.00	-2.98	-4.00	-4.00	-0.90	Abcb4	-
KMT2E	55904	PHD|PHD_2|SET	1.82	1.22	1.46	1.37	1.26	1.47	1.39	1.49	Kmt2e	DDB_G0270410
RHBDD2	57414	Rhomboid	1.58	1.06	1.31	1.36	1.00	1.26	1.45	0.08	Rhbdd2	-
SOX8	30812	HMG_box|HMG_box_2|Sox_N	-1.85	-4.00	-4.00	-4.00	-4.00	-4.00	-4.00	-3.60	Sox8	-
IBTK	25998	Ank|Ank_2|Ank_3|Ank_4|Ank_5|BTB|RCC1|RCC1_2	0.21	1.20	0.98	1.01	1.02	1.04	1.18	0.97	Ibtk	-
ZNF195	7748	ADK_lid|C1_4|KRAB|XPA_N|Zn-ribbon_8|zf-C2H2|zf-C2H2_11|zf-C2H2_4|zf-C2H2_6|zf-H2C2_2|zf-H2C2_5|zf-RING_7	0.40	1.38	1.07	1.06	1.36	1.02	1.08	NaN	-	-
MYCBP2	23077	ANAPC10|Filamin|PHR|RCC1|RCC1_2|SH3_3|zf-RING_11|zf-RING_2	1.41	1.47	1.31	1.27	1.64	1.50	1.48	1.10	Mycbp2	-
FBXL3	26224	DUF4116|F-box|F-box-like	1.54	0.99	1.33	1.32	0.99	1.38	1.39	1.42	Fbxl3	-
ITGAL	3683	FG-GAP|FG-GAP_2|Integrin_alpha|Integrin_alpha2|VCBS|VWA|VWA_2	2.33	1.26	1.48	1.47	1.33	1.70	1.59	2.24	Itgal	-
PDK2	5164	BCDHK_Adom3|HATPase_c|HATPase_c_3	0.23	-4.00	-4.00	-4.00	0.93	0.74	0.51	0.13	Pdk2	-
ITGA3	3675	FG-GAP|FG-GAP_2|Integrin_alpha2|MTABC_N|VCBS	-0.72	-4.00	-4.00	-4.00	-1.07	-0.89	-0.05	-2.26	Itga3	-
ZFX	7543	Zfx_Zfy_act|zf-BED|zf-C2H2|zf-C2H2_11|zf-C2H2_4|zf-C2H2_6|zf-C2H2_jaz|zf-H2C2_2|zf-H2C2_5|zf-met|zinc_ribbon_15	1.14	0.81	0.61	0.68	0.71	0.67	0.64	0.59	Zfx	-
LAMP2	3920	ATP-synt_S1|Lamp	2.29	1.69	2.00	1.97	1.69	1.98	2.04	1.92	Lamp2	-
ITGA2B	3674	FG-GAP|Integrin_alpha|Integrin_alpha2|VCBS	0.31	-0.29	-0.56	-0.65	-0.46	-0.70	-0.77	1.23	Itga2b	-
ASB4	51666	Ank|Ank_2|Ank_3|Ank_4|Ank_5|SOCS_box	-4.00	-4.00	-4.00	-4.00	-4.00	-4.00	-4.00	-2.67	Asb4	-
GDE1	51573	GDPD	1.54	1.12	1.45	1.42	1.39	1.53	1.50	0.98	Gde1	-
C19orf60	55049	DNA_repr_REX1B	1.26	1.14	1.17	1.20	1.16	1.26	1.29	0.70	2810428I15Rik	-
CRLF1	9244	EpoR_lig-bind|IL6Ra-bind|Lep_receptor_Ig|Pur_ac_phosph_N|fn3	0.53	-0.74	-2.54	-2.83	-2.82	-4.00	-4.00	-4.00	Crlf1	-
OSBPL7	114881	Oxysterol_BP|PH|PH_8	0.31	0.81	1.09	1.06	0.95	1.22	0.91	0.82	Osbpl7	-
TMEM98	26022	GCIP	-2.61	-4.00	-4.00	-4.00	-4.00	-4.00	-4.00	-1.37	Tmem98	-
YBX2	51087	CSD	-3.74	0.61	-0.50	-0.27	-0.58	-1.16	-2.64	-2.71	Ybx2	-
KRT33A	3883	Filament|Herpes_IE2_3	-4.00	-4.00	-4.00	-4.00	-4.00	-4.00	-4.00	NaN	-	-
MAP3K14	9020	APH|Pkinase|Pkinase_Tyr	0.86	0.15	0.64	0.44	0.25	0.89	0.82	1.02	Map3k14	-
ABCC8	6833	AAA_21|AAA_25|AAA_29|ABC_ATPase|ABC_membrane|ABC_tran|ATPase|DUF258|MMR_HSR1|MTABC_N|SMC_N	-4.00	-4.00	-4.00	-4.00	-4.00	-4.00	-4.00	-1.63	Abcc8	-
CACNG3	10368	Claudin_2|PMP22_Claudin	-4.00	-4.00	-4.00	-4.00	-4.00	-4.00	-4.00	NaN	-	-
TMEM132A	54972	TMEM132|TMEM132D_C|TMEM132D_N	-0.34	-4.00	-3.06	-1.30	-2.62	-2.77	-1.44	0.53	Tmem132a	-
AP2B1	163	Adaptin_N|Alpha_adaptinC2|Arm|Arm_2|B2-adapt-app_C|CLASP_N|Cnd1|Cnd3|HEAT|HEAT_2|HEAT_EZ|RTP1_C1|TIP120|UNC45-central	1.43	1.55	1.42	1.41	1.51	1.44	1.48	NaN	-	-
TAC1	6863	Tachykinin	-4.00	-4.00	-4.00	-4.00	-4.00	-4.00	-2.60	-4.00	Tac1	-
ZNF263	10127	DZR|KRAB|SCAN|Zn-ribbon_8|zf-C2H2|zf-C2H2_11|zf-C2H2_4|zf-C2H2_6|zf-C2H2_jaz|zf-H2C2_2|zinc_ribbon_15	0.98	1.36	1.28	1.21	1.34	1.29	1.20	1.12	Zfp263	-
CX3CL1	6376	IL8	-3.21	-4.00	-4.00	-4.00	-4.00	-4.00	-2.94	-2.96	Cx3cl1	-
SPATA20	64847	GlcNAc_2-epim|Thioredox_DsbH|Thioredoxin_7	0.11	0.73	1.03	1.07	0.12	0.81	0.87	-4.00	Spata20	DDB_G0270776
CACNA1G	8913	Ion_trans|PKD_channel	-3.77	-4.00	-3.33	-4.00	-4.00	-3.28	-2.86	-3.17	Cacna1g	-
TNFRSF12A	51330	stn_TNFRSF12A	1.05	0.59	1.50	1.46	0.67	1.46	1.53	0.17	Tnfrsf12a	-
DLX6	1750	Homeobox|Homeobox_KN|RskA	-3.24	-4.00	-4.00	-4.00	-4.00	-3.04	-4.00	-2.94	Dlx6	-
MAP3K9	4293	Pkinase|Pkinase_Tyr|SH3_1|SH3_2|SH3_9	-0.79	-1.26	-0.90	-1.11	-1.09	-0.74	-0.62	0.89	Map3k9	-
RALA	5898	AAA_25|Arf|DUF258|GTP_EFTU|MMR_HSR1|Ras|Roc	0.88	1.33	1.21	1.19	1.46	1.22	1.41	0.91	Rala	-
BAIAP2L1	55971	BAR_3|IMD|Prominin|SH3_1|SH3_2|SH3_9	0.24	-4.00	-4.00	-4.00	-1.03	-2.64	-1.81	-1.49	Baiap2l1	-
KDM7A	80853	Cupin_8|JmjC|PHD	1.46	-0.61	0.60	0.67	-0.66	0.77	0.76	1.49	Kdm7a	-
ETV1	2115	ETS_PEA3_N|Ets	-2.24	-0.34	-0.67	-0.79	-0.67	-0.33	-0.39	-1.15	Etv1	-
AGK	55750	DAGK_cat|NAD_kinase|Tim54	0.22	1.23	0.51	0.65	0.82	0.28	0.49	-0.32	Agk	-
ALDH3B1	221	Aldedh	1.26	1.08	1.46	1.35	0.95	1.45	1.13	1.87	Aldh3b1	-
TTC22	55001	TPR_1|TPR_11|TPR_12|TPR_14|TPR_17|TPR_19|TPR_2|TPR_7|TPR_8	0.32	-2.83	-1.03	-1.13	-2.74	-0.46	-1.36	-4.00	Ttc22	-
PHTF2	57157	Phtf-FEM1B_bdg	0.75	0.74	0.65	0.64	0.74	0.68	0.86	0.01	Phtf2	-
CCL26	10344	IL8	-4.00	-4.00	-4.00	-4.00	-4.00	-4.00	-4.00	NaN	-	-
FARP2	9855	FA|FERM_C|FERM_M|FERM_N|IQ_SEC7_PH|PH|PH_11|PH_13|RhoGEF	0.51	1.20	0.76	0.87	0.95	0.60	0.81	-1.07	Farp2	xacC
USH1C	10083	PDZ|PDZ_2	-4.00	-4.00	-4.00	-4.00	-4.00	-4.00	-4.00	-1.78	Ush1c	-
GGCT	79017	AIG2_2|GGACT	0.22	1.85	0.91	0.96	1.93	1.08	1.31	NaN	-	-
DBF4	10926	BRCT|BRCT_2|PTCB-BRCT|zf-DBF	0.44	1.48	0.96	1.03	1.49	0.94	1.13	0.28	Dbf4	-
TBXA2R	6915	7tm_1	-0.70	0.74	-1.44	-0.86	-1.14	-4.00	-2.89	-0.79	Tbxa2r	-
IFRD1	3475	HEAT|IFRD|IFRD_C	2.38	1.31	1.59	1.39	1.20	1.46	1.22	NaN	-	-
LGALS14	56891	Gal-bind_lectin	-3.50	-2.74	-4.00	-4.00	-2.59	-4.00	-4.00	NaN	-	-
COX10	1352	UbiA	-0.18	0.70	0.22	0.24	0.74	0.37	0.52	-0.32	Cox10	cox10
GTF2IRD1	9569	GTF2I	-2.45	0.93	0.10	0.24	1.15	0.19	0.46	0.46	Gtf2ird1	-
PAF1	54623	Paf1	1.63	1.30	1.24	1.28	1.29	1.17	1.22	1.62	Paf1	paf1
VPS41	27072	ANAPC4_WD40|Clathrin|Vps39_1|Vps39_2	1.49	1.29	1.54	1.51	1.23	1.53	1.56	0.56	Vps41	vps41
ARHGAP44	9912	BAR|RhoGAP	-1.98	-0.19	-0.51	-0.64	-0.37	-0.45	-0.61	-3.52	Arhgap44	mgp4 gacJ
ELAC2	60528	Lactamase_B|Lactamase_B_2|Lactamase_B_4	0.76	1.66	1.17	1.21	1.64	1.23	1.26	0.14	Elac2	DDB_G0290623
SCIN	85477	Gelsolin|Lipoprotein_Ltp	-2.14	-4.00	-4.00	-4.00	-4.00	-4.00	-3.03	-2.40	Scin	-
ARSD	414	Phosphodiest|Sulfatase|Sulfatase_C	0.60	-1.10	-0.79	-0.17	-0.34	0.37	0.24	NaN	-	-
PNPLA4	8228	Patatin	-0.33	0.86	0.74	0.78	0.92	0.71	0.88	NaN	-	-
MYH13	8735	DUF1664|IQ|Myosin_N|Myosin_head|Myosin_tail_1|Reo_sigmaC	-3.36	-2.70	-4.00	-3.39	-4.00	-4.00	-4.00	-4.00	Myh13	-
ADIPOR2	79602	HlyIII	1.26	1.51	1.43	1.42	1.45	1.39	1.39	1.56	Adipor2	-
CDKL3	51265	FTA2|Kdo|Kinase-like|MdcG|Pkinase|Pkinase_Tyr|RIO1	-1.83	-1.02	-0.27	-0.60	-0.49	-0.56	-0.32	0.45	Cdkl3	-
UPP2	151531	PNP_UDP_1	-3.80	-4.00	-4.00	-4.00	-4.00	-4.00	-4.00	-3.58	Upp2	-
PRSS21	10942	DUF1986|Trypsin|Trypsin_2	-0.88	-4.00	-4.00	-4.00	-4.00	-4.00	-4.00	-4.00	Prss21	-
MARK4	57787	KA1|Kdo|Kinase-like|Pkinase|Pkinase_Tyr|RIO1|UBA|UBA_2	1.08	0.84	1.22	1.23	0.74	1.20	1.11	0.83	Mark4	mrkA
PROM1	8842	Baculo_PEP_C|DUF1218|DUF2207|HemX|Prominin|RasGAP_C|Tweety	-2.01	-4.00	-4.00	-4.00	-1.77	-4.00	-3.12	0.83	Prom1	-
CCDC124	115098	DUF1014|HMG_box	0.95	1.95	1.42	1.45	1.90	1.42	1.51	1.25	Ccdc124	-
CEACAM21	90273	I-set|Ig_2|Ig_3|Ig_4|Ig_5|Izumo-Ig|V-set|ig	1.02	-0.45	-0.27	0.26	-0.25	-0.18	0.27	NaN	-	-
PAFAH1B1	5048	ANAPC4_WD40|Ge1_WD40|LisH|Nucleoporin_N|Nup160|Pox_A_type_inc|WD40|eIF2A	1.95	1.37	1.63	1.66	1.33	1.58	1.62	1.53	Pafah1b1	-
NOS2	4843	FAD_binding_1|Flavodoxin_1|NAD_binding_1|NO_synthase	-2.64	-2.27	-1.37	-1.26	-4.00	-3.07	-3.09	-2.92	Nos2	-
DNAH9	1770	AAA|AAA_16|AAA_19|AAA_22|AAA_29|AAA_30|AAA_5|AAA_6|AAA_7|AAA_8|AAA_9|DHC_N1|DHC_N2|DUF815|Dynein_heavy|MT|Sigma54_activat	-2.98	-4.00	-4.00	-4.00	-4.00	-4.00	-4.00	-1.81	Dnah9	-
KIAA0100	9703	Apt1|DUF2405|Fmp27|Fmp27_GFWDK	1.47	1.69	1.63	1.67	1.77	1.72	1.74	1.20	2610507B11Rik	-
SLC13A2	9058	CitMHS|MadM|Na_sulph_symp	-4.00	-4.00	-4.00	-4.00	-4.00	-4.00	-4.00	-2.54	Slc13a2	-
GAS7	8522	DUF1664|FCH|SH3_1|SH3_2|SH3_9|WW|WW_FCH_linker	1.57	0.88	1.70	1.82	1.07	1.71	1.87	0.83	Gas7	-
TRAPPC6A	79090	TRAPP	0.41	1.19	1.36	1.25	0.96	1.26	1.15	0.91	Trappc6a	-
MATK	4145	Kinase-like|Pkinase|Pkinase_Tyr|SH2|SH3_1|SH3_2|SH3_3|SH3_9	0.34	1.94	0.45	0.58	1.86	0.19	1.05	0.18	Matk	-
CEACAM7	1087	I-set|Ig_2|Ig_3|Receptor_2B4|V-set|ig	-2.88	-4.00	-4.00	-4.00	-4.00	-4.00	-4.00	NaN	-	-
CD79B	974	I-set|ITAM|Ig_2|Ig_3|V-set|ig	0.28	0.21	-4.00	-2.26	-2.87	-4.00	-4.00	1.50	Cd79b	-
SCN4A	6329	GPHH|IQ|Ion_trans|Na_trans_assoc|PKD_channel	-2.62	-2.13	-3.22	-3.31	-2.61	-3.25	-4.00	-0.96	Scn4a	-
ST7L	54879	ST7|TPR_6	0.81	0.92	0.81	0.91	0.98	0.76	0.80	1.00	St7l	-
TKTL1	8277	E1_dh|Transket_pyr|Transketolase_C|Transketolase_N	0.63	-0.02	-0.39	-0.31	-1.23	-2.07	-2.61	-1.82	Tktl1	-
PAX6	5080	HTH_23|HTH_32|HTH_Tnp_IS1|Homeobox|PAX	-1.71	0.28	-0.26	0.13	-1.05	-1.13	-2.66	-1.88	Pax6	-
RPUSD1	113000	PseudoU_synth_2	0.72	1.24	0.91	0.93	1.44	0.92	0.83	0.07	Rpusd1	DDB_G0271796
RHBDF1	64285	Rhomboid|Rhomboid_SP	-2.74	-2.48	-0.90	-1.17	-1.30	-1.71	-1.14	-0.72	Rhbdf1	-
LUC7L	55692	LUC7	1.28	1.37	1.42	1.36	1.44	1.44	1.38	0.91	Luc7l	-
CACNA2D2	9254	VGCC_alpha2|VWA|VWA_2|VWA_3|VWA_N|dCache_1	-0.49	-4.00	-3.11	-4.00	-3.06	-4.00	-4.00	-1.56	Cacna2d2	-
BAIAP3	8938	C2|Membr_traf_MHD	1.31	-2.75	-1.83	-1.23	-3.13	-0.83	-0.93	-1.10	Baiap3	-
TSR3	115939	DUF367|RLI	1.20	1.31	1.16	1.21	1.38	1.23	1.20	0.38	Tsr3	DDB_G0267822
PIGQ	9091	Gpi1	0.94	1.03	0.91	0.96	1.04	0.98	0.90	0.87	Pigq	-
CRAMP1	57585	Myb_DNA-bind_7	0.63	0.98	0.94	0.84	0.97	0.95	0.88	0.62	Cramp1l	-
TEAD3	7005	TEA	-0.78	0.60	0.09	0.40	0.56	-0.84	-0.31	-3.66	Tead3	-
SELE	6401	EGF|EGF_2|Lectin_C|Sushi	-3.53	-4.00	-4.00	-4.00	-4.00	-4.00	-4.00	-0.51	Sele	-
DNAJC11	55735	DUF3395|DnaJ	0.45	1.69	1.24	1.29	1.74	1.26	1.45	0.66	Dnajc11	DDB_G0284263
FMO3	2328	DAO|FMO-like|IlvN|K_oxygenase|NAD_binding_8|NAD_binding_9|Pyr_redox|Pyr_redox_2|Pyr_redox_3|Shikimate_DH	-3.81	-4.00	-4.00	-4.00	-4.00	-4.00	-4.00	-4.00	Fmo3	-
MYLIP	29116	FERM_C|FERM_M|FERM_N|Prok-RING_4|zf-C3HC4_3	1.87	0.98	1.07	0.86	0.79	0.77	0.76	1.05	Mylip	DDB_G0268864
NOX1	27035	FAD_binding_6|FAD_binding_8|Ferric_reduct|NAD_binding_1|NAD_binding_6	-4.00	-4.00	-4.00	-4.00	-4.00	-4.00	-4.00	-0.70	Nox1	-
E2F2	1870	E2F_CC-MB|E2F_TDP	-0.14	0.97	0.01	0.47	0.61	-0.29	-0.51	1.36	E2f2	-
PSMB1	5689	Cytochrom_C1|Proteasome	1.70	2.16	1.92	1.91	2.17	1.94	2.00	1.54	Psmb1	psmB1
SYN1	6853	Synapsin|Synapsin_C|Synapsin_N	-0.80	-1.81	-1.39	-1.10	-1.50	-0.49	0.01	0.22	Syn1	-
JARID2	3720	ARID|JmjC|JmjN|zf-C5HC2	1.58	0.92	1.18	1.06	0.97	1.14	0.93	0.67	Jarid2	-
CDKL5	6792	FTA2|Pkinase|Pkinase_Tyr|RIO1	0.61	-1.03	-0.40	-0.43	-1.68	-0.76	-0.52	-0.85	Cdkl5	-
CAMK1G	57172	APH|FTA2|Kdo|Kinase-like|Pkinase|Pkinase_Tyr|RIO1	-2.74	-4.00	-4.00	-4.00	-4.00	-1.66	-0.60	-2.79	Camk1g	-
CDK11A	728642	Kinase-like|Pkinase|Pkinase_Tyr	1.94	1.30	1.42	1.40	1.35	1.50	1.39	1.59	Cdk11b	-
NADK	65220	NAD_kinase	2.77	1.56	2.02	1.82	1.61	1.98	1.72	2.50	Nadk	DDB_G0272224
TFAP2B	7021	TF_AP-2	-4.00	-4.00	-4.00	-4.00	-4.00	-4.00	-4.00	-3.75	Tfap2b	-
TFAP2D	83741	TF_AP-2	-4.00	-4.00	-4.00	-4.00	-4.00	-4.00	-4.00	-4.00	Tfap2d	-
DLEC1	9940	ASH|DUF1978|PapD-like|TMEM131_like	1.06	-1.61	-1.58	-1.59	-1.00	-1.50	-1.45	-2.29	Dlec1	-
CYTH3	9265	PH|PH_11|Sec7	0.62	0.82	0.69	0.69	0.74	0.75	0.72	0.03	Cyth3	-
ADAM22	53616	ADAM_CR|Disintegrin|EGF_2|Pep_M12B_propep|Reprolysin|Reprolysin_2|Reprolysin_3|Reprolysin_5	-0.69	0.28	-0.24	-0.23	0.01	-0.48	-0.60	-0.95	Adam22	-
SYPL1	6856	MARVEL	0.99	1.50	1.47	1.49	1.52	1.35	1.42	1.44	Sypl	-
CYB561	1534	Cytochrom_B561|Nitrate_red_gam	0.86	-4.00	-4.00	-2.80	-0.46	-1.43	-0.56	-2.66	Cyb561	-
SPAG9	9043	JIP_LZII|Jnk-SapK_ap_N	2.08	1.41	1.60	1.52	1.51	1.67	1.83	0.88	Spag9	-
CELSR3	1951	7tm_2|Cadherin|Cadherin_3|Dicty_CAR|EGF|EGF_3|GAIN|GPS|Laminin_EGF|Laminin_G_1|Laminin_G_2	-1.12	0.30	0.22	0.16	-0.44	-0.29	-0.74	0.73	Celsr3	-
AASS	10157	AlaDh_PNT_C|AlaDh_PNT_N|Sacchrp_dh_C|Sacchrp_dh_NADP	-1.34	-4.00	-4.00	-4.00	-4.00	-4.00	-4.00	-4.00	Aass	-
PLEKHG6	55200	PH|PH_5|RhoGEF	0.00	-4.00	-4.00	-4.00	-4.00	-4.00	-4.00	0.08	Plekhg6	-
SS18L2	51188	SSXT	0.99	1.25	1.08	1.09	1.30	1.11	1.10	0.93	Deb1	-
MPND	84954	JAB|Prok-JAB	0.69	0.21	0.42	0.55	0.92	0.91	1.07	1.40	Mpnd	-
MGST1	4257	MAPEG	0.29	2.39	2.07	2.23	2.28	1.97	2.14	2.59	Mgst1	-
CRY1	1407	DNA_photolyase|FAD_binding_7	0.59	0.80	0.51	0.41	0.74	0.49	0.61	0.87	Cry1	-
PGLYRP1	8993	Amidase_2	1.97	-1.02	0.30	0.64	-0.96	0.66	0.36	3.11	Pglyrp1	-
NFIX	4784	CTF_NFI|MH1|NfI_DNAbd_pre-N	-0.35	0.83	0.26	0.23	0.63	0.09	0.06	0.14	Nfix	-
ST3GAL1	6482	Glyco_transf_29	1.54	1.06	1.08	0.92	0.76	0.81	1.09	1.06	St3gal1	-
MMP25	64386	Hemopexin|PG_binding_1|Peptidase_M10	2.93	-0.25	0.89	1.28	0.34	1.30	1.30	1.65	Mmp25	-
IL32	9235	IL32	1.70	-0.11	0.55	0.60	0.08	0.03	1.12	NaN	-	-
PKD1	5310	LRRCT|LRRNT|LRR_8|Lectin_C|PKD|PKD_3|PKD_channel|PLAT|REJ|WSC|Y_Y_Y	0.58	1.30	1.21	1.19	1.38	1.27	1.18	0.06	Pkd1	-
MAPK8IP2	23542	PID|SH3_1|SH3_9	-1.55	-0.90	-0.18	-0.22	-2.00	-1.09	-1.46	NaN	-	-
MED24	9862	Med24_N	0.85	1.73	1.45	1.47	1.72	1.49	1.41	0.69	Med24	-
RHOBTB2	23221	BTB|Ras|Roc	0.27	0.44	0.71	0.63	0.15	0.46	0.16	0.33	Rhobtb2	racA
HEATR5B	54497	Cnd1|HEAT|HEAT_2|IFRD|MMS22L_C	0.83	0.60	0.83	0.82	0.59	0.90	0.87	0.36	Heatr5b	DDB_G0281353
SEC62	7095	DUF1510|Sec62	1.89	1.66	1.91	1.90	1.69	1.89	1.85	1.41	Sec62	-
RPS20	6224	Ribosomal_S10	2.20	3.27	3.06	2.97	2.92	2.73	2.77	NaN	-	rps20
CSDE1	7812	CSD|CusF_Ec|DUF3857|HasA|RsgA_N|S1-like|SUZ-C	2.22	2.39	2.29	2.28	2.36	2.25	2.29	1.56	Csde1	-
UBE3C	9690	HECT|IQ	1.01	1.48	1.33	1.43	1.44	1.39	1.45	0.44	Ube3c	-
REV3L	5980	DNA_pol_B|DNA_pol_B_exo1|DUF4683|zf-C4pol	0.89	0.96	0.92	0.82	0.88	0.77	0.77	0.76	Rev3l	-
TENM1	10178	EGF_2|NHL|RHS_repeat|SGL|Ten_N|Tox-GHH|hEGF	0.13	-3.26	-2.54	-2.82	-2.45	-1.67	-2.47	-3.26	Tenm1	-
PAX7	5081	HTH_23|HTH_32|Homeobox|Homeobox_KN|PAX|Pax7	-4.00	-4.00	-4.00	-4.00	-4.00	-4.00	-4.00	-4.00	Pax7	-
MASP2	10747	CUB|EGF|EGF_CA|FXa_inhibition|Sushi|Trypsin|cEGF	0.15	-4.00	-4.00	-3.05	-3.04	-4.00	-4.00	0.34	Masp2	-
IYD	389434	Nitroreductase|TM1586_NiRdase	-3.65	-4.00	-4.00	-4.00	-4.00	-2.96	-4.00	-4.00	Iyd	-
FAM76A	199870	FAM76|GHL13|zf-B_box|zf-CHY	0.52	0.53	0.73	0.73	0.49	0.78	0.64	1.02	Fam76a	-
TRAF3IP3	80342	FUSC|GAS|HALZ|PEARLI-4	2.37	0.74	1.42	1.27	0.95	1.68	1.00	1.83	Traf3ip3	-
POMT2	29954	MIR|PMT|PMT_4TMC	0.57	0.97	0.44	0.63	1.01	0.55	0.82	-0.38	Pomt2	-
VTA1	51534	Vta1	1.12	1.48	1.43	1.45	1.44	1.33	1.43	1.48	Vta1	vta1
MLXIPL	51085	Atg14|HLH	-3.23	-1.82	-4.00	-2.64	-2.34	-1.43	-2.60	-0.54	Mlxipl	-
BAZ1B	9031	Bromodomain|DDT|PHD|WAC_Acf1_DNA_bd|WHIM1|WSD	0.78	1.48	1.14	1.14	1.48	1.23	1.11	1.10	Baz1b	DDB_G0282237
RANBP9	10048	CLTH|LisH|SPRY	1.24	1.18	1.35	1.36	1.25	1.28	1.38	1.26	Ranbp9	-
ETV7	51513	Ets|SAM_PNT	0.57	-1.61	-1.39	-1.55	-1.03	-1.26	-1.27	NaN	-	-
SPRTN	83932	SprT-like	0.82	0.87	0.93	0.97	0.88	0.88	0.91	0.54	Sprtn	-
METTL13	51603	MTS|MetW|Methyltransf_11|Methyltransf_12|Methyltransf_23|Methyltransf_25|Methyltransf_31|Methyltransf_32|Spermine_synth|TPMT|Ubie_methyltran	0.51	1.29	0.92	1.01	1.27	1.06	1.04	NaN	-	-
DYRK4	8798	Kinase-like|Pkinase|Pkinase_Tyr	0.33	1.43	1.22	1.25	1.54	1.18	1.26	-1.89	Dyrk4	-
ZNF207	7756		1.79	1.95	1.90	1.91	1.99	1.85	1.95	1.50	Zfp207	-
UQCRC1	7384	Peptidase_M16|Peptidase_M16_C	1.48	2.23	1.92	1.97	2.31	1.98	2.11	1.63	Uqcrc1	-
STARD3NL	83930	MENTAL	1.08	1.41	1.29	1.35	1.47	1.42	1.59	1.12	Stard3nl	-
CD9	928	CD20|DUF4064|Tetraspannin	1.23	-0.57	-0.82	-0.35	-1.44	-1.51	-0.37	2.56	Cd9	-
HHATL	57467	MBOAT	-1.07	-4.00	-2.63	-2.62	-4.00	-4.00	-4.00	-3.67	Hhatl	-
NCAPD2	9918	Adaptin_N|Cnd1|Cnd1_N|HEAT	1.17	1.98	1.45	1.50	1.78	1.46	1.21	0.89	Ncapd2	ncapD2
IFFO1	25900	Filament|V_ATPase_I	1.29	0.68	1.26	1.25	0.75	1.37	1.27	0.94	Iffo1	-
GIPR	2696	7tm_2|HRM	-0.20	-0.54	0.29	-0.01	-0.47	0.32	-0.15	-2.83	Gipr	-
PHF7	51533	zf-HC5HC2H|zf-HC5HC2H_2	0.34	1.14	0.82	0.83	1.04	0.77	0.66	0.13	Phf7	-
SEMA3G	56920	Ig_3|PSI|Sema|ig	-2.51	0.46	-0.88	-0.75	0.16	-0.88	-1.04	-1.73	Sema3g	-
NISCH	11188	LRR_1|LRR_4|LRR_6|LRR_8|LRR_9|PX	1.46	1.18	1.49	1.49	1.32	1.56	1.53	NaN	-	DDB_G0279365
STAB1	23166	EGF_3|EGF_MSP1_1|FXa_inhibition|Fasciclin|Xlink|cEGF	-0.20	-1.70	-0.75	-0.37	-2.10	-0.60	1.24	0.73	Stab1	-
FUZ	80199		1.34	0.81	0.09	0.22	0.03	-0.30	-0.51	0.14	Fuz	-
SLC6A13	6540	SNF	-0.58	-2.81	-1.25	-0.91	-2.98	-1.55	-1.45	0.38	Slc6a13	-
IDS	3423	DUF229|Phosphodiest|Sulfatase	2.31	0.54	1.45	1.51	0.76	1.73	1.81	0.87	Ids	-
PRSS3	5646	Trypsin	-2.26	-4.00	-4.00	-4.00	-4.00	-4.00	-4.00	-3.49	Try5	-
ZNF200	7752	DUF2709|DZR|KRAB|Zn-ribbon_8|zf-C2H2|zf-C2H2_4|zf-C2H2_6|zf-C2H2_jaz|zf-C2HC_2|zf-Di19|zf-H2C2_2|zf-met|zinc_ribbon_15	1.41	0.93	1.21	1.12	0.82	1.25	1.03	NaN	-	-
CD4	920	C2-set|CD4-extracel|I-set|Ig_2|Ig_3|Ig_5|Izumo-Ig|Receptor_2B4|Tcell_CD4_C|V-set|ig	1.33	1.79	2.31	2.35	1.93	2.39	2.44	-0.41	Cd4	-
LRRC23	10233	LRR_1|LRR_4|LRR_6|LRR_8|LRR_9	0.26	0.41	0.55	0.55	0.37	0.41	0.43	-1.69	Lrrc23	-
BTK	695	BTK|Kinase-like|PH|Pkinase|Pkinase_Tyr|SH2|SH3_1|SH3_2|SH3_3|SH3_9	1.63	1.81	1.91	1.84	1.73	1.82	1.70	1.48	Btk	shkB
HFE	3077	C1-set|DUF912|Ig_2|Ig_3|MHC_I|MHC_I_3|ig	0.54	-4.00	-4.00	-4.00	-4.00	-4.00	-3.19	0.33	Hfe	-
SCMH1	22955	DUF3588|MBT|SAM_1|SAM_2|SAM_PNT	0.37	1.47	0.94	0.88	1.51	0.52	0.51	0.70	Scmh1	-
FYN	2534	Pkinase|Pkinase_Tyr|SH2|SH3_1|SH3_2|SH3_9	1.32	0.04	-0.28	-0.17	0.37	0.15	0.30	0.59	Fyn	-
HIVEP2	3097	NOA36|zf-C2H2|zf-C2H2_4|zf-C2H2_jaz|zf-H2C2_2|zf-H2C2_5|zf-met	1.10	0.32	0.00	0.52	-0.26	0.23	0.62	-0.46	Hivep2	-
FMO1	2326	AlaDh_PNT_C|DAO|FMO-like|K_oxygenase|NAD_binding_8|NAD_binding_9|Pyr_redox|Pyr_redox_2|Pyr_redox_3	-2.14	-4.00	-4.00	-4.00	-1.06	-4.00	-4.00	-2.59	Fmo1	-
TCEB3	6924	Elongin_A|Med26	0.67	1.20	1.20	1.27	1.22	1.23	1.40	1.32	Tceb3	-
LYPLA2	11313	Abhydrolase_1|Abhydrolase_2|Abhydrolase_3|Abhydrolase_6|Cutinase|DLH|FSH1|Hydrolase_4|Peptidase_S9	1.50	1.42	1.64	1.67	1.57	1.58	1.58	1.62	Lypla2	-
CLCN6	1185	CBS|Voltage_CLC	0.32	0.60	0.71	0.68	0.41	0.72	0.63	0.06	Clcn6	-
MRC2	9902	Chordopox_A33R|Lectin_C|UL45|Xlink|fn2	-0.77	1.41	1.23	0.93	1.34	0.88	0.70	-2.02	Mrc2	-
NME1-NME2	654364	NDK|PSI_PsaJ	-1.16	1.29	0.29	0.72	1.20	-0.25	0.65	NaN	-	-
SLC6A7	6534	SNF	-4.00	-4.00	-4.00	-4.00	-4.00	-2.94	-4.00	-4.00	Slc6a7	-
TSPAN9	10867	MARVEL|Tetraspannin	-1.31	-2.64	-4.00	-2.20	-2.11	-1.33	-1.23	-0.11	Tspan9	-
BTBD7	55727	BACK|BTB	0.94	1.02	1.07	1.13	0.84	0.95	1.06	0.54	Btbd7	-
APBA3	9546	NRho|PDZ|PDZ_2|PID	1.18	0.75	0.88	0.79	0.78	0.89	1.00	0.54	Apba3	-
MKS1	54903	B9-C2	-0.72	1.08	0.67	0.64	0.98	0.73	0.57	-0.19	Mks1	-
ABHD5	51099	Abhydrolase_1|Abhydrolase_6|Hydrolase_4|Ndr	2.00	0.75	0.80	0.91	0.72	0.82	0.87	1.50	Abhd5	-
ANOS1	3730	Pur_ac_phosph_N|WAP|fn3	-1.38	-4.00	-3.21	-3.26	-2.71	-1.65	-2.73	NaN	-	-
AKAP8L	26993	AKAP95	1.75	1.68	1.97	1.92	1.65	1.92	1.77	1.09	Akap8l	-
MBTD1	54799	MBT	0.82	1.01	0.84	0.71	0.95	0.78	0.62	0.49	Mbtd1	-
UTP18	51096	ANAPC4_WD40|Cytochrom_D1|WD40	0.74	1.63	1.21	1.22	1.49	1.13	1.32	0.19	Utp18	utp18
RNF216	54476	IBR	1.30	1.10	1.21	1.20	1.01	1.12	1.17	1.07	Rnf216	DDB_G0283425
TTC19	54902	ANAPC5|TPR_1|TPR_10|TPR_12|TPR_14|TPR_19|TPR_2|TPR_4|TPR_7|TPR_8	0.80	1.14	0.85	0.92	1.22	0.90	0.98	-0.63	Ttc19	-
PTBP1	5725	RRM_1|RRM_5|RRM_occluded	1.87	2.63	2.06	2.13	2.52	1.92	2.10	1.62	Ptbp1	DDB_G0284321
DPF1	8193	PHD|Requiem_N	-2.89	0.32	-1.42	-0.54	-0.32	-2.97	-2.79	-4.00	Dpf1	-
SYT7	9066	C2|CEP76-C2|DOCK-C2	-3.66	-1.23	-4.00	-4.00	-1.48	-4.00	-1.87	-2.74	Syt7	-
LARS2	23395	Anticodon_1|tRNA-synt_1|tRNA-synt_1_2|tRNA-synt_1e|tRNA-synt_1f|tRNA-synt_1g	0.11	1.10	0.59	0.66	1.04	0.68	0.73	1.83	Lars2	mleuS
PIK3C2A	5286	C2|DUF4135|PI3K_C2|PI3K_rbd|PI3Ka|PI3_PI4_kinase|PX	0.78	0.65	0.85	0.76	0.52	0.87	0.79	0.94	Pik3c2a	-
PLAUR	5329	Toxin_1|UPAR_LY6	2.59	1.33	1.74	1.65	1.32	1.64	1.95	2.05	Plaur	-
ANLN	54443	Anillin|Anillin_N|PH	-0.25	1.50	0.83	1.02	1.25	0.48	0.21	0.12	Anln	-
WIZ	58525	AnfO_nitrog|zf-BED|zf-C2H2|zf-C2H2_2|zf-C2H2_4|zf-FCS	0.73	1.08	0.91	0.90	1.06	0.89	0.89	0.18	Wiz	-
RABGAP1	23637	DUF3694|PID|PTB|RabGAP-TBC	1.03	0.64	1.07	0.99	0.72	1.09	1.10	0.68	Rabgap1	-
DCN	1634	LRRNT|LRR_1|LRR_4|LRR_5|LRR_6|LRR_8|LRR_9	-3.48	-4.00	-4.00	-4.00	-4.00	-2.87	-4.00	-1.76	Dcn	-
QPCTL	54814	Peptidase_M28	0.36	0.56	0.07	0.10	0.67	0.14	0.26	NaN	-	-
PPP5C	5536	Metallophos|PPP5|TPR_1|TPR_11|TPR_12|TPR_14|TPR_16|TPR_17|TPR_19|TPR_2|TPR_6|TPR_7|TPR_8|TPR_9	0.58	2.03	1.45	1.48	2.04	1.43	1.52	0.85	Ppp5c	ppp5C
CEP68	23177		0.68	0.66	0.74	0.62	0.36	0.74	0.34	0.02	Cep68	-
MAP4K3	8491	CNH|Kinase-like|Pkinase|Pkinase_Tyr	-0.11	0.58	0.86	0.80	0.34	0.58	0.76	-0.32	Map4k3	pakG
ZBTB32	27033	BTB|zf-C2H2|zf-C2H2_2|zf-C2H2_4|zf-C2H2_6|zf-C2H2_jaz|zf-C2HE|zf-H2C2_2|zf-met	-0.77	-4.00	-4.00	-4.00	-4.00	-4.00	-4.00	-0.34	Zbtb32	-
TYROBP	7305	DAP10|IncA	3.32	1.47	2.96	3.06	1.79	3.04	3.12	3.49	Tyrobp	-
TMEM159	57146	Promethin	0.32	0.79	0.79	0.85	0.61	0.43	0.30	0.67	Tmem159	-
GABRA3	2556	Neur_chan_LBD|Neur_chan_memb	-4.00	-4.00	-4.00	-4.00	-2.95	-4.00	-4.00	-4.00	Gabra3	-
BRCA1	672	BRCT|BRCT_2|BRCT_assoc|Prok-RING_4|zf-ANAPC11|zf-C3HC4|zf-C3HC4_2|zf-C3HC4_3|zf-C3HC4_4|zf-Nse|zf-RING_10|zf-RING_2|zf-RING_5|zf-RING_6|zf-RING_UBOX|zf-rbx1	0.70	1.41	0.53	0.55	1.17	0.29	0.08	-0.14	Brca1	DDB_G0293300
ERCC1	2067	HHH|HHH_2|HHH_5|Rad10	1.27	1.90	1.62	1.57	1.95	1.62	1.72	0.97	Ercc1	ercc1
CD22	933	C1-set|C2-set_2|Cu2_monoox_C|I-set|ICAM_N|Ig_2|Ig_3|Ig_4|Ig_5|Izumo-Ig|Lep_receptor_Ig|PKD_3|Peptidase_A4|V-set|ig	0.42	-3.00	-0.16	0.31	-0.88	0.20	-0.05	0.84	Cd22	-
SEMA3B	7869	I-set|Ig_3|PSI|Sema|V-set|ig	0.30	-0.79	-0.52	-0.52	-2.81	-0.73	-0.67	-1.27	Sema3b	-
MBTPS2	51360	DUF4667|PDZ_2|Peptidase_M50	-0.57	0.77	0.60	0.62	0.72	0.62	0.81	0.16	Mbtps2	mbtps2
PRICKLE3	4007	LIM|PET	0.59	0.65	0.90	0.80	0.60	0.95	0.82	1.55	Prickle3	-
LTF	4057	Phosphonate-bd|Transferrin	1.19	-2.44	-4.00	-4.00	-4.00	-2.91	-1.56	3.80	Ltf	-
EXTL3	2137	Exostosin|Glyco_transf_64|TPR_MLP1_2	1.54	0.42	0.67	0.73	0.24	0.64	0.56	0.26	Extl3	-
NR1H4	9971	Hormone_recep|zf-C4	-4.00	-4.00	-4.00	-4.00	-4.00	-4.00	-4.00	-4.00	Nr1h4	-
ELOVL5	60481	ELO	2.22	1.81	1.77	1.78	1.69	1.61	1.67	0.83	Elovl5	-
ALOX5	240	Lipoxygenase|PLAT	2.62	0.34	1.55	1.43	0.86	1.83	1.64	2.40	Alox5	lipA
KDM5D	8284	ARID|JmjC|JmjN|PHD|PLU-1|zf-C5HC2	0.46	-4.00	-4.00	-4.00	-4.00	-4.00	-4.00	NaN	-	rbbB
CALCOCO1	57658	CALCOCO1	2.07	0.84	1.65	1.45	0.69	1.57	1.32	1.01	Calcoco1	-
UBR7	55148	PHD|zf-UBR	0.75	1.35	0.86	0.92	1.34	0.89	1.01	0.52	Ubr7	ubr7
MAP4K5	11183	CNH|Kinase-like|Pkinase|Pkinase_Tyr	0.58	1.22	1.02	1.00	1.17	0.98	0.92	0.01	Map4k5	-
EHD3	30845	Dynamin_N|EF-hand_1|EF-hand_4|EHD_N|GTP_EFTU|MMR_HSR1	-0.31	-4.00	-4.00	-4.00	-1.91	-4.00	-3.16	-0.37	Ehd3	-
PSMC4	5704	AAA|AAA_14|AAA_16|AAA_18|AAA_19|AAA_2|AAA_22|AAA_28|AAA_3|AAA_33|AAA_5|ATPase_2|DUF815|IstB_IS21|Mg_chelatase|NACHT|NTPase_1|RNA_helicase|RuvB_N|Sigma54_activat|TIP49	1.35	1.63	1.54	1.45	1.73	1.69	1.68	1.26	Psmc4	psmC4
MAN2B2	23324	Alpha-mann_mid|Glyco_hydro_38|Glyco_hydro_38C	1.36	1.02	1.38	1.42	1.04	1.40	1.42	1.06	Man2b2	-
SLC7A14	57709	AA_permease|AA_permease_2|AA_permease_C	-3.38	-4.00	-4.00	-4.00	-4.00	-4.00	-4.00	-4.00	Slc7a14	-
CLDN11	5010	Claudin_2|PMP22_Claudin	-0.69	-4.00	-1.42	-1.75	-2.99	-1.59	-2.95	-3.45	Cldn11	-
SLC25A39	51629	Mito_carr	0.76	2.07	1.68	1.63	2.01	1.75	1.71	1.25	Slc25a39	-
MVP	9961	MVP_shoulder|Vault	2.41	0.35	1.61	2.06	0.54	1.75	2.08	1.43	Mvp	mvpA
NUB1	51667	UBA	1.83	1.62	1.67	1.63	1.52	1.64	1.59	1.27	Nub1	-
PGM3	5238	PGM_PMM_I|PGM_PMM_III|PGM_PMM_IV|Ribosomal_L22	0.60	0.79	0.77	0.55	0.80	0.72	0.87	NaN	-	-
RWDD2A	112611	DUF1115|RWD	-1.32	-0.48	-0.75	-0.63	-0.74	-0.64	-0.49	0.04	Rwdd2a	-
CLK1	1195	Pkinase|Pkinase_Tyr	2.42	1.17	1.62	1.42	1.06	1.55	1.43	2.31	Clk1	-
POLR3B	55703	RNA_pol_Rpb2_1|RNA_pol_Rpb2_2|RNA_pol_Rpb2_3|RNA_pol_Rpb2_4|RNA_pol_Rpb2_5|RNA_pol_Rpb2_6|RNA_pol_Rpb2_7	0.04	0.83	0.46	0.46	0.86	0.33	0.43	0.35	Polr3b	rpc2
ANGEL1	23357	Exo_endo_phos	-0.11	0.47	0.48	0.37	0.32	0.51	0.39	-0.55	Angel1	-
RNF14	9604	IBR|RWD|T5orf172|zf-RING_2|zf-RING_5	0.74	1.14	1.24	1.27	1.23	1.37	1.50	1.13	Rnf14	DDB_G0270130
DNASE1L1	1774	Exo_endo_phos	1.23	0.56	1.08	1.15	0.54	1.10	1.13	1.06	Dnase1l1	-
DDX11	1663	DEAD_2|HBB|Helicase_C_2|ResIII	0.22	1.52	0.76	0.86	1.46	0.81	0.60	-0.32	Ddx11	-
HEBP1	50865	SOUL	0.80	1.12	1.01	1.00	0.88	0.78	0.90	0.78	Hebp1	-
GPRC5A	9052	7tm_3	-3.05	-3.28	-3.25	-3.44	-2.78	-4.00	-4.00	-2.73	Gprc5a	-
MAMLD1	10046		-1.46	-2.20	-4.00	-4.00	-1.62	-1.19	0.10	NaN	-	-
CD6	923	SRCR|SRCR_2|TMEM154	0.55	-2.94	-4.00	-4.00	-1.10	-2.98	-4.00	0.47	Cd6	-
TACC3	10460	TACC	2.06	1.80	1.41	1.46	1.73	1.48	1.23	0.71	Tacc3	-
UFL1	23376	DUF2042	0.41	0.88	1.00	0.99	0.89	1.00	1.00	0.38	Ufl1	DDB_G0283667
POLA2	23649	DNA_pol_E_B|Pol_alpha_B_N	1.00	1.42	0.53	0.76	1.36	0.69	0.75	0.25	Pola2	polA2
ZC3H3	23144	Torus|zf-CCCH|zf-CCCH_3	1.15	0.98	0.90	0.87	0.58	0.56	0.35	0.59	Zc3h3	-
CAPN1	823	Calpain_III|EF-hand_1|EF-hand_6|EF-hand_7|EF-hand_8|Peptidase_C2	1.90	1.50	1.81	1.86	1.51	1.79	1.66	1.97	Capn1	-
ACPP	55	His_Phos_2	1.33	0.66	1.28	1.42	0.81	1.31	1.33	1.01	Acpp	cf60
MDH1	4190	Ldh_1_C|Ldh_1_N	0.97	2.33	2.09	2.07	2.31	2.05	2.16	1.20	Mdh1	mdhC
SLC30A9	10463	Cation_efflux|XPA_C	0.82	1.39	1.39	1.39	1.39	1.44	1.54	NaN	-	-
MTMR11	10903	3-PAP|Myotub-related	-0.09	-0.68	-0.31	-0.34	-1.00	-0.55	-0.66	0.28	Mtmr11	-
COX15	1355	COX15-CtaA	0.95	1.14	0.83	0.86	1.01	0.85	0.81	0.62	Cox15	coxA
CCDC88C	440193	HOOK	1.17	1.20	1.02	0.98	1.17	1.14	1.02	1.08	Ccdc88c	-
YAF2	10138	Actin_micro|WTX|zf-RanBP	1.16	0.97	0.91	0.80	0.84	0.87	0.88	NaN	-	-
ZMYND11	10771	Bromodomain|PHD|PWWP	0.53	0.92	1.10	1.06	0.86	1.05	0.99	1.56	Zmynd11	-
WAS	7454	PBD|WH1|WH2	2.58	1.51	1.98	2.09	1.66	2.00	1.95	1.80	Was	-
DPEP1	1800	Peptidase_M19	-4.00	-4.00	-4.00	-4.00	-4.00	-4.00	-4.00	NaN	-	-
BID	637	BID|Bcl-2	2.34	1.85	1.65	1.60	1.92	1.68	2.11	1.61	Bid	-
MATR3	9782	RRM_1|RRM_5	1.86	2.28	2.07	2.07	2.36	2.14	2.20	NaN	-	-
NPC1L1	29881	Folate_rec|MMPL|NPC1_N|Patched|Sterol-sensing	-3.09	-2.00	-2.09	-2.91	-2.91	-2.83	-3.17	-3.55	Npc1l1	-
XYLT2	64132	Branch|Xylo_C	0.33	0.68	0.66	0.69	0.65	0.58	0.35	-0.25	Xylt2	-
RGPD5	84220	GRIP|Rab_bind|Ran_BP1|TPR_1|TPR_11|TPR_12|TPR_14|TPR_16|TPR_19|TPR_2|TPR_6|TPR_7|TPR_8|TPR_9	0.77	-0.11	-0.05	-0.02	-0.12	-0.07	0.19	NaN	-	-
STMN4	81551	Stathmin	-3.56	-4.00	-4.00	-4.00	-4.00	-4.00	-2.85	-3.63	Stmn4	-
NUDCD3	23386	CS|Nudc_N	0.94	1.45	1.24	1.27	1.38	1.28	1.23	0.81	Nudcd3	-
ISL1	3670	Homeobox|Homeobox_KN|LIM	-4.00	-4.00	-4.00	-4.00	-4.00	-4.00	-4.00	-4.00	Isl1	-
CHDH	55349	DAO|FAD_binding_2|GMC_oxred_C|GMC_oxred_N|Lycopene_cycl|NAD_binding_8|Pyr_redox_3	-1.21	-3.29	-1.27	-1.17	-3.06	-1.26	-3.12	-0.29	Chdh	chdh
IL20RA	53832	Interfer-bind|Tissue_fac|fn3	-4.00	-4.00	-4.00	-4.00	-4.00	-4.00	-4.00	-3.46	Il20ra	-
CLCA1	1179	CLCA|VWA|VWA_2|VWA_CoxE	-4.00	-4.00	-4.00	-4.00	-4.00	-4.00	-4.00	-4.00	Clca1	-
CLCA4	22802	CLCA|VWA|VWA_2	-3.63	-4.00	-4.00	-4.00	-4.00	-4.00	-4.00	-4.00	Clca4b	-
GLT8D1	55830	Glyco_transf_8	1.03	1.24	1.23	1.29	1.18	1.29	1.15	0.54	Glt8d1	-
ATP2C1	27032	Cation_ATPase|Cation_ATPase_C|Cation_ATPase_N|E1-E2_ATPase|Hydrolase|Hydrolase_3	1.20	1.61	1.38	1.47	1.53	1.40	1.66	1.77	Atp2c1	-
IGF1	3479	Insulin	-3.11	-4.00	-4.00	-4.00	-4.00	-4.00	-4.00	-0.12	Igf1	-
SLC38A5	92745	Aa_trans	-0.27	2.08	0.12	0.42	2.06	-0.37	-0.26	-2.42	Slc38a5	-
RALBP1	10928	RhoGAP	1.78	1.57	1.48	1.45	1.45	1.38	1.33	1.35	Ralbp1	-
RUFY3	22902	FYVE|RUN|Reo_sigmaC|Trimer_CC	0.40	0.70	0.66	0.61	0.24	0.32	0.30	0.13	Rufy3	-
CNTN1	1272	Adeno_E3_CR1|C2-set_2|I-set|Ig_2|Ig_3|Ig_4|Ig_5|Izumo-Ig|Pur_ac_phosph_N|Receptor_2B4|Sp38|Tissue_fac|V-set|fn3|ig	-3.73	-4.00	-4.00	-4.00	-4.00	-4.00	-3.07	-2.66	Cntn1	-
SLC11A1	6556	Nramp	2.87	-0.72	0.30	1.19	-0.36	1.18	0.79	2.13	Slc11a1	-
WWTR1	25937	WW	-0.40	-3.01	-3.27	-1.88	-3.02	-1.46	-1.82	-1.34	Wwtr1	-
AGPS	8540	FAD-oxidase_C|FAD_binding_4	0.40	1.24	0.96	0.93	1.16	0.90	0.96	1.12	Agps	agps
ZNF806	646915	KRAB|zf-C2H2|zf-C2H2_4|zf-H2C2_2	-3.83	-3.11	-4.00	-4.00	-4.00	-4.00	-4.00	NaN	-	-
CXorf56	63932		0.71	1.23	1.11	1.10	1.23	1.12	1.14	0.73	C330007P06Rik	-
ATP1A2	477	Cation_ATPase|Cation_ATPase_C|Cation_ATPase_N|E1-E2_ATPase|Hydrolase|Hydrolase_3	-3.09	-4.00	-4.00	-4.00	-4.00	-3.11	-3.22	-3.08	Atp1a2	DDB_G0267924
TTC27	55622	ANAPC3|ChAPs|Fis1_TPR_C|TPR_1|TPR_11|TPR_12|TPR_14|TPR_15|TPR_16|TPR_17|TPR_19|TPR_2|TPR_6|TPR_7|TPR_8|TPR_9	-0.48	1.20	0.50	0.64	1.07	0.41	0.76	-0.41	Ttc27	ttc27
ZNF582	147948	DZR|KRAB|XPA_N|Zn-ribbon_8|Zn_Tnp_IS1595|zf-C2H2|zf-C2H2_4|zf-C2H2_6|zf-C2H2_jaz|zf-H2C2_2|zf-met|zf-trcl|zinc_ribbon_15	-0.07	0.17	0.05	0.16	0.10	0.16	0.16	NaN	-	-
VSIG2	23584	I-set|Ig_2|Ig_3|Izumo-Ig|V-set|ig	-1.28	-4.00	-4.00	-4.00	-4.00	-4.00	-4.00	-1.97	Vsig2	-
PHLDB1	23187	PH|PH_11|PH_3|PH_8|WD40_alt	-0.67	-0.30	-0.59	-0.41	-0.85	-1.01	0.60	-0.69	Phldb1	-
MARCO	8685	Collagen|SRCR|SRCR_2	-1.35	-2.97	-4.00	-4.00	-1.57	-4.00	-1.17	-1.64	Marco	-
CYP24A1	1591	p450	-2.30	-4.00	-4.00	-4.00	-4.00	-4.00	-4.00	-4.00	Cyp24a1	-
PRDM11	56981	Dimer_Tnp_hAT|Myb_DNA-bind_4|Myb_DNA-bind_5|SET	-0.30	-0.09	0.12	-0.04	-0.09	0.15	0.11	-0.48	Prdm11	-
SYT13	57586	C2|PI3K_C2	-3.11	-4.00	-4.00	-4.00	-4.00	-4.00	-4.00	-1.67	Syt13	-
SNAI2	6591	Elf1|zf-BED|zf-C2H2|zf-C2H2_2|zf-C2H2_4|zf-C2H2_6|zf-C2H2_jaz|zf-C2HC_2|zf-C2HE|zf-Di19|zf-H2C2_2|zf-met|zinc_ribbon_15	-4.00	-4.00	-4.00	-4.00	-4.00	-4.00	-4.00	-4.00	Snai2	-
CD74	972	MHC2-interact|MHCassoc_trimer|Thyroglobulin_1	2.73	-2.85	-4.00	-2.67	-1.23	-1.27	0.66	2.20	Cd74	-
HGF	3082	DUF1986|Ependymin|Kringle|PAN_1|Trypsin	0.22	-0.61	-2.70	-1.07	-1.59	-4.00	-4.00	0.53	Hgf	-
ZRANB1	54764	OTU|zf-RanBP	1.29	0.94	1.04	0.98	0.86	0.96	0.92	0.94	Zranb1	-
NCDN	23154	Neurochondrin	0.14	0.85	0.78	0.84	1.01	0.80	0.86	0.23	Ncdn	-
ADGRA2	25960	7tm_2|GPS|HRM|I-set|Ig_3|LRR_1|LRR_4|LRR_5|LRR_8|ig	-0.19	-1.34	-1.51	-2.03	-2.66	-3.09	-3.20	-1.57	Adgra2	-
CCT8L1P	155100		-3.35	-2.94	-3.01	-4.00	-4.00	-2.96	-4.00	NaN	-	-
ZFP64	55734	zf-C2H2|zf-C2H2_11|zf-C2H2_4|zf-C2H2_6|zf-C2H2_jaz|zf-H2C2_2|zf-H2C2_5|zf-met	-0.06	0.90	0.45	0.55	0.79	0.61	0.57	-0.41	Zfp64	-
MNAT1	4331	MAT1|zf-C3HC4|zf-C3HC4_2|zf-C3HC4_5|zf-RING_2|zf-RING_5|zf-RING_UBOX	-0.02	1.48	1.34	1.28	1.47	1.14	1.17	0.00	Mnat1	mnat1
SAMD4A	23034	PHAT|SAM_1|SAM_2	-0.69	-1.37	-4.00	-3.12	-2.44	-2.32	-2.53	-2.40	Samd4	-
RUNX3	864	Runt|RunxI	1.36	1.39	1.11	1.06	1.65	1.35	1.03	0.28	Runx3	-
MRE11A	4361	Metallophos|Metallophos_2|Mre11_DNA_bind	0.71	1.24	0.71	0.74	1.02	0.70	0.76	0.35	Mre11a	mre11
PLEKHB1	58473	PH|PH_11	0.01	-4.00	-4.00	-4.00	-1.44	-2.50	-1.64	-1.28	Plekhb1	-
SERPINB1	1992	Serpin	2.38	1.48	2.10	2.05	1.78	1.94	1.93	1.69	Serpinb1a	-
CYP3A43	64816	p450	-3.16	-4.00	-1.22	-1.59	-4.00	-2.84	-4.00	NaN	-	-
SLC7A9	11136	AA_permease|AA_permease_2	-0.72	-4.00	-1.48	-1.61	-4.00	-2.80	-4.00	-4.00	Slc7a9	-
SPAST	6683	AAA|AAA_14|AAA_16|AAA_19|AAA_2|AAA_22|AAA_5|DUF815|IstB_IS21|MIT|Mg_chelatase|RuvB_N|TIP49|TniB|Vps4_C	1.08	0.88	1.09	1.01	0.88	1.06	0.92	0.51	Spast	-
NRXN3	9369	CD34_antigen|DUF1080|EGF|Laminin_G_1|Laminin_G_2|Laminin_G_3|Syndecan	-2.95	-4.00	-4.00	-4.00	-3.47	-4.00	-3.57	NaN	-	-
OSBPL5	114879	Oxysterol_BP|PH	0.60	1.29	1.05	1.07	1.26	0.78	0.64	-0.02	Osbpl5	osbD
AQR	9716	AAA|AAA_11|AAA_12|AAA_16|AAA_19|AAA_30|Aquarius_N|DEAD|DUF2075|DnaB_C|Parvo_NS1|ResIII|UvrD-helicase|UvrD_C_2	0.99	1.11	0.99	1.02	1.27	1.21	1.29	0.43	Aqr	aqr
CPS1	1373	ATP-grasp|ATP-grasp_3|ATPgrasp_Ter|CPSase_L_D2|CPSase_L_D3|CPSase_sm_chain|Dala_Dala_lig_C|GATase|MGS	-1.72	0.58	-0.37	-0.39	0.50	-0.94	-0.64	-4.00	Cps1	-
C8B	732	Ldl_recept_a|MACPF|TSP_1	-3.09	-2.99	-4.00	-4.00	-4.00	-4.00	-4.00	-4.00	C8b	-
FHL1	2273	LIM|Ureidogly_lyase	-0.21	-0.51	-0.48	-0.48	-0.81	-0.55	-1.28	0.11	Fhl1	DDB_G0276563
RTFDC1	51507	Rtf2|zf-NOSIP	2.25	1.73	1.94	1.95	1.82	2.02	2.01	1.81	Rtfdc1	DDB_G0288549
GABRA1	2554	Neur_chan_LBD|Neur_chan_memb	-4.00	-4.00	-4.00	-4.00	-2.52	-4.00	-4.00	-4.00	Gabra1	-
NLRP2	55655	AAA|AAA_16|AAA_22|AAA_25|LRR_6|NACHT|PYRIN	-0.12	-4.00	-1.05	-0.71	-4.00	-4.00	-1.01	-4.00	Nlrp2	-
SLC45A4	57210	MFS_1|MFS_2|OATP	1.89	0.66	1.25	1.10	0.72	0.94	0.70	0.67	Slc45a4	DDB_G0276801
RNF10	9921	Prok-RING_4|zf-C3HC4|zf-C3HC4_2|zf-C3HC4_3|zf-RING_2|zf-RING_5|zf-RING_UBOX	2.44	2.05	2.19	2.23	2.07	2.21	2.14	2.04	Rnf10	rnf10
ZNF839	55778	DUF4764	1.00	0.77	0.75	0.67	0.59	0.59	0.44	0.01	Zfp839	-
ZDHHC6	64429	SH3_2|zf-DHHC	1.36	1.41	1.22	1.27	1.54	1.31	1.36	0.71	Zdhhc6	-
GRAMD1B	57476	DUF4782|GRAM	0.64	0.87	0.48	0.36	0.94	0.55	0.07	1.15	Gramd1b	-
RNH1	6050	LRR_1|LRR_4|LRR_6|LRR_8	1.23	1.71	1.68	1.68	1.75	1.64	1.68	1.53	Rnh1	-
NDUFS1	4719	Fer2|Fer2_4|Molybdopterin|NADH-G_4Fe-4S_3|NADH_dhqG_C	0.95	1.50	1.28	1.32	1.51	1.31	1.41	1.26	Ndufs1	nad11
RB1CC1	9821	ATG11	1.49	0.92	1.19	1.08	0.48	0.81	0.75	1.57	Rb1cc1	-
ERP44	23071	Calsequestrin|HyaE|OST3_OST6|Thioredoxin|Thioredoxin_2|Thioredoxin_6	1.25	1.06	1.07	1.06	1.07	1.04	1.10	1.26	Erp44	-
ALAS1	211	Aminotran_1_2|Aminotran_5|Cys_Met_Meta_PP|Preseq_ALAS	1.30	1.72	1.55	1.50	1.80	1.49	1.63	1.56	Alas1	hemA
BIRC3	330	BIR|CARD|Prok-RING_4|zf-C3HC4_3|zf-RING_5	1.10	0.04	-0.23	-0.18	-0.00	0.44	1.36	1.85	Birc3	-
AKAP11	11215		0.26	0.60	0.77	0.82	0.67	0.94	1.03	-0.07	Akap11	-
GLRX2	51022	DUF836|Glutaredoxin|Thioredoxin_3	0.64	1.01	0.79	0.79	1.15	0.83	1.07	1.22	Glrx2	grxA
SNAPC1	6617	SNAPc_SNAP43	0.36	0.37	-0.03	-0.10	0.14	0.03	-0.02	0.39	Snapc1	-
DERA	51071	DeoC	0.75	1.40	1.13	1.20	1.26	1.20	1.35	0.73	Dera	-
STRAP	11171	ANAPC4_WD40|Ge1_WD40|WD40	1.46	1.87	1.61	1.63	1.85	1.57	1.70	1.54	Strap	-
ABCC2	1244	AAA_16|AAA_21|AAA_22|AAA_29|AAA_30|ABC_membrane|ABC_tran|ArgK|DUF258|Dynamin_N|MMR_HSR1|SMC_N|T2SSE	0.02	-1.07	-0.52	-0.53	-0.94	-0.61	-0.91	NaN	-	-
DEF6	50619	PH|PH_11|PH_2|PH_8	2.01	1.35	1.51	1.44	1.38	1.62	1.29	1.39	Def6	-
PLEKHO1	51177	PH|PH_11|PH_9	1.94	0.60	1.06	1.20	0.95	1.63	1.70	1.03	Plekho1	-
GCLM	2730	Aldo_ket_red	0.55	0.70	0.67	0.75	0.74	0.82	1.01	NaN	-	-
UBR2	23304	ClpS|zf-UBR	1.68	0.59	0.94	0.88	0.59	0.90	0.80	0.92	Ubr2	-
EHD2	30846	Dynamin_N|EF-hand_1|EF-hand_4|EHD_N|MMR_HSR1	-1.75	-0.86	-1.30	-0.85	-0.76	-1.73	-0.82	-0.29	Ehd2	-
DEPDC1	55635	DEP|RhoGAP	-2.05	1.14	0.17	0.49	0.59	-0.09	-0.58	-1.30	Depdc1a	-
CCDC28A	25901	DUF4061	1.47	1.01	1.17	1.09	0.86	1.10	1.05	0.76	Ccdc28a	-
RRAGD	58528	Arf|GTP_EFTU|Gtr1_RagA|MMR_HSR1|Ras|Roc|SRPRB	1.18	1.33	1.47	1.23	1.22	1.37	1.18	0.20	Rragd	-
HSF2	3298	APG6|HAP1_N|HSF_DNA-bind|Vert_HS_TF	0.26	1.06	0.75	0.72	0.89	0.63	0.42	-0.24	Hsf2	-
PHF20	51230	DUF3776|DUF4537|LBR_tudor|PHD|Rad9_Rad53_bind	1.58	1.28	1.30	1.31	1.19	1.35	1.31	0.39	Phf20	-
HSD17B6	8630	KR|adh_short|adh_short_C2	-2.54	0.23	-0.53	-0.57	-0.39	-2.25	-1.80	-3.24	Hsd17b6	-
NR1H3	10062	Hormone_recep|zf-C4	0.48	0.37	0.08	0.20	0.11	0.03	0.27	-0.10	Nr1h3	-
TYMP	1890	Glycos_trans_3N|Glycos_transf_3|PYNP_C	2.36	-0.14	0.80	1.06	0.53	1.31	1.52	-3.59	Tymp	-
NCAPH2	29781	CNDH2_C|CNDH2_M|CNDH2_N	1.21	1.54	1.07	1.10	1.51	1.14	1.07	1.34	Ncaph2	-
TOMM34	10953	ANAPC3|Fis1_TPR_C|MIT|PknG_TPR|SHNi-TPR|TPR_1|TPR_10|TPR_11|TPR_12|TPR_14|TPR_16|TPR_17|TPR_19|TPR_2|TPR_8|TPR_9	0.38	1.16	0.70	0.69	1.22	0.73	0.87	1.31	Tomm34	-
SEC63	11231	DnaJ|Sec63	1.23	1.84	1.51	1.56	1.80	1.39	1.52	1.12	Sec63	sec63
KPNA6	23633	Arm|Arm_2|Arm_3|HEAT|HEAT_2|HEAT_EZ|HEAT_PBS|IBB|RICTOR_V|SEN1_N|V-ATPase_H_C	0.81	0.94	0.95	0.96	0.92	0.97	0.93	0.60	Kpna6	DDB_G0272318
VIM	7431	DUF1664|Filament|Filament_head|Reo_sigmaC	2.74	1.68	2.35	2.36	1.24	2.27	2.48	2.90	Vim	-
RTEL1-TNFRSF6B	100533107		-0.49	-0.12	-0.11	-0.29	-0.26	-0.14	-0.03	NaN	-	-
FAS	355	Death|TNFR_c6	1.79	0.42	0.77	0.99	0.22	0.75	0.69	1.54	Fas	-
RNASET2	8635	Ribonuclease_T2	2.77	1.83	1.92	1.94	1.80	1.94	1.77	NaN	-	-
CD44	960	Toxin_6|Xlink	2.31	-1.33	-3.03	-0.89	-1.12	-0.96	-0.15	2.36	Cd44	-
KCNG1	3755	BTB_2|Ion_trans|Ion_trans_2	-0.95	-4.00	-4.00	-4.00	-2.65	-4.00	-4.00	-1.12	Kcng1	-
AGPAT4	56895	Acyltransf_C|Acyltransferase	0.14	-1.42	-2.10	-1.97	-1.35	-2.05	-1.28	0.81	Agpat4	-
SLAMF7	57823	I-set|Ig_3|V-set|ig	0.75	-1.18	-0.44	-0.23	-1.19	-0.17	0.48	0.35	Slamf7	-
BTN3A1	11119	C2-set_2|I-set|Ig_3|Opiods_neuropep|PAP_PilO|PRY|SPRY|V-set|ig	2.15	0.68	0.87	0.85	0.71	0.94	0.62	NaN	-	-
MIPEP	4285	Peptidase_M3	-1.33	0.88	0.04	0.01	0.95	0.15	0.37	-0.01	Mipep	DDB_G0295743
PRKCH	5583	C1_1|C1_2|C2|FTA2|Kinase-like|Pkinase|Pkinase_C|Pkinase_Tyr	1.56	-1.71	-2.71	-4.00	-0.53	-4.00	-3.04	0.17	Prkch	-
INSRR	3645	Furin-like|Kinase-like|Pkinase|Pkinase_Tyr|Recep_L_domain|fn3	-3.48	-3.20	-4.00	-4.00	-4.00	-4.00	-4.00	-3.49	Insrr	-
IFNGR1	3459	IFNGR1|Interfer-bind|Tissue_fac	2.39	1.18	1.88	2.09	1.32	2.00	2.37	1.76	Ifngr1	-
B4GALT7	11285	Glyco_tranf_2_2|Glyco_transf_7C|Glyco_transf_7N	0.24	1.02	0.93	0.94	1.09	1.03	1.12	0.56	B4galt7	-
SH2D2A	9047	SH2	0.50	-0.28	-2.77	-1.21	-0.44	-2.73	-1.36	-0.47	Sh2d2a	-
VRK2	7444	Pkinase|Pkinase_Tyr	0.76	0.95	1.01	1.04	0.95	0.89	1.04	0.99	Vrk2	-
TNFRSF1B	7133	TNFR_c6	2.52	1.11	2.02	2.14	1.34	1.89	1.90	NaN	-	-
VEZT	55591	ATPase_2|Vezatin	0.47	1.44	1.36	1.36	1.29	1.24	1.35	-0.06	Vezt	-
POU2F2	5452	Homeobox|Pou	1.19	-0.62	-0.37	-0.46	-0.88	-0.23	0.03	NaN	-	-
BRD9	65980	Bromodomain|DUF3512|TFIIF_alpha	0.97	1.31	1.16	1.19	1.42	1.20	1.24	1.09	Brd9	-
SNX1	6642	BAR_3_WASP_bdg|PX|Sorting_nexin|Vps5	1.73	1.54	1.77	1.77	1.57	1.80	1.79	1.33	Snx1	-
TBPL1	9519	DUF3378|TBP	1.31	1.13	1.26	1.24	1.20	1.30	1.26	1.44	Tbpl1	-
ARNTL2	56938	ATPase|HLH|PAS|PAS_11|PAS_2|PAS_3|PAS_4|PAS_9	-1.33	1.00	0.22	0.64	0.25	-0.20	0.57	-0.88	Arntl2	-
BCLAF1	9774	Btz|GRP|THRAP3_BCLAF1	1.87	2.05	1.79	1.83	2.00	1.73	1.79	1.37	Bclaf1	-
SLC39A9	55334	Zip	0.97	0.92	0.88	0.91	0.95	0.91	0.95	0.45	Slc39a9	-
ANK1	286	Ank|Ank_2|Ank_3|Ank_4|Ank_5|Death|ZU5	-0.99	-0.89	-1.05	-1.80	-2.45	-4.00	-2.76	-0.90	Ank1	-
IBSP	3381	BSP_II	-4.00	-4.00	-4.00	-4.00	-4.00	-4.00	-4.00	-2.58	Ibsp	-
TFB1M	51106	RrnaAD	0.39	1.11	0.55	0.52	1.12	0.69	0.58	-0.17	Tfb1m	DDB_G0286199
RABEP1	9135	Cep57_MT_bd|Fez1|Rab5-bind|Rabaptin	1.19	1.36	1.00	0.96	1.31	0.95	1.11	0.25	Rabep1	-
HMGB3	3149	HMG_box|HMG_box_2|HMG_box_5	-0.08	1.89	1.28	1.36	1.91	1.19	1.21	NaN	-	-
NUP160	23279	Nup160	0.75	1.47	0.80	0.87	1.40	0.78	0.86	0.92	Nup160	nup160
BAK1	578	Bcl-2|Bcl-2_3	1.03	1.06	1.11	1.14	1.23	1.24	1.24	1.37	Bak1	-
MUSK	4593	C1-set|C2-set_2|CD34_antigen|Fz|I-set|Ig_2|Ig_3|Izumo-Ig|Kinase-like|Pkinase|Pkinase_Tyr|V-set|ig	-3.41	-4.00	-4.00	-4.00	-4.00	-4.00	-4.00	-3.68	Musk	-
IKZF2	22807	zf-C2H2|zf-C2H2_4|zf-H2C2_2|zf-H2C2_5|zf-MYND	0.00	0.32	-0.61	-0.66	0.01	-0.44	-0.87	-0.78	Ikzf2	-
GRN	2896	Granulin	2.61	2.08	2.49	2.34	2.03	2.62	2.60	2.02	Grn	-
FAM13B	51306	Drc1-Sld2|MazG|RhoGAP	1.28	0.80	0.94	0.95	1.03	1.07	1.21	1.09	Fam13b	gacU
ARHGAP31	57514	RhoGAP	-0.55	-2.37	-1.30	-0.30	-1.70	-0.90	1.10	0.05	Arhgap31	-
CENPQ	55166	CENP-Q|Rootletin	-0.11	1.03	0.61	0.65	0.80	0.63	0.61	NaN	-	-
SARS	6301	Seryl_tRNA_N|tRNA-synt_2b	1.39	1.59	1.60	1.61	1.77	1.68	1.70	1.08	Sars	serS
RANBP3	8498	DUF4696|Ran_BP1	1.52	1.68	1.62	1.67	1.73	1.62	1.62	1.04	Ranbp3	DDB_G0278271
ARID4A	5926	ARID|RBB1NT|Tudor-knot	1.69	1.13	1.33	1.25	0.97	1.24	1.24	1.33	Arid4a	-
TSSC1	7260	WD40	0.59	1.24	0.96	0.99	1.29	0.97	1.01	0.69	Tssc1	tssc1
PNPLA6	10908	Patatin|cNMP_binding	1.96	1.06	1.35	1.33	1.03	1.34	1.25	0.22	Pnpla6	-
IFT88	8100	ANAPC3|Coatomer_E|DUF3808|ELYS|Fis1_TPR_C|Foie-gras_1|RPN7|SNAP|Sel1|TPR_1|TPR_10|TPR_11|TPR_12|TPR_14|TPR_15|TPR_16|TPR_17|TPR_19|TPR_2|TPR_21|TPR_6|TPR_7|TPR_8|TPR_9|Wzy_C_2	0.59	0.52	0.31	0.37	0.31	0.40	0.56	-0.64	Ift88	-
ALG1	56052	Glyco_trans_1_4|Glyco_trans_4_4|Glyco_transf_4|Glycos_transf_1	0.06	1.15	0.79	0.93	1.21	0.85	0.90	0.62	Alg1	alg1
ZCCHC8	55596	PSP|zf-CCHC	1.02	1.13	1.13	1.10	1.07	1.02	0.99	1.69	Zcchc8	-
ABCF2	10061	AAA_14|AAA_15|AAA_16|AAA_18|AAA_21|AAA_22|AAA_24|AAA_27|AAA_28|AAA_29|AAA_33|ABC_tran|ABC_tran_Xtn|DUF258|MMR_HSR1|NACHT|SMC_N	0.33	1.67	1.13	1.33	1.67	1.21	1.31	0.60	Abcf2	abcF2
CHPF2	54480	CHGN|Fringe	1.38	1.04	1.40	1.44	1.03	1.43	1.35	0.88	Chpf2	-
LRRC7	57554	LRR_4|LRR_5|LRR_8|PDZ|PDZ_2	-1.30	-4.00	-4.00	-4.00	-3.02	-4.00	-4.00	-4.00	Lrrc7	-
FUT8	2530	SH3_1|SH3_9	0.02	0.25	0.10	0.24	0.27	0.31	0.28	0.50	Fut8	-
UBA6	55236	E1_4HB|E1_FCCH|E1_UFD|Shikimate_DH|ThiF|UBA_e1_thiolCys	1.07	1.40	1.26	1.33	1.26	1.18	1.29	NaN	-	DDB_G0277047
GAB2	9846	PH|PH_11	1.84	0.91	1.14	1.23	0.79	1.16	1.12	0.93	Gab2	-
ATP6V0A1	535	V_ATPase_I	1.56	1.01	1.76	1.62	0.93	1.72	1.64	1.64	Atp6v0a1	vatM
PIAS1	8554	PINIT|zf-MIZ|zf-Nse	1.84	1.30	1.50	1.47	1.24	1.40	1.38	1.06	Pias1	-
SLC4A7	9497	Band_3_cyto|HCO3_cotransp	0.26	0.99	0.47	0.75	0.97	0.66	0.98	0.03	Slc4a7	-
APBA2	321	PDZ|PDZ_2|PID	-0.39	-4.00	-4.00	-4.00	-3.05	-4.00	-4.00	-4.00	Apba2	-
MAP2K3	5606	APH|Kinase-like|Pkinase|Pkinase_Tyr|Seadorna_VP7	2.20	1.40	1.43	1.44	1.34	1.50	1.61	1.93	Map2k3	-
EFCAB1	79645	EF-hand_1|EF-hand_5|EF-hand_6|EF-hand_7|EF-hand_8|SPARC_Ca_bdg	-0.38	-4.00	-4.00	-4.00	-4.00	-4.00	-4.00	NaN	-	-
TMSB10	9168	DUF4522|Thymosin|WH2	2.75	2.61	2.68	2.82	2.47	2.65	3.10	NaN	-	-
ASTE1	28990	XPG_I_2|XPG_N	0.63	0.57	0.64	0.57	0.39	0.34	0.36	0.65	Aste1	-
RNF19A	25897	IBR|Phage_Coat_B|zf-C3HC4|zf-RING_2|zf-RING_5	1.68	1.24	1.48	1.43	0.79	1.11	1.21	0.89	Rnf19a	-
PEX3	8504	Peroxin-3	0.06	1.10	0.71	0.87	0.97	0.78	0.82	0.52	Pex3	pex3
GABARAPL2	11345	APG12|Atg8	2.11	1.46	1.84	1.81	1.47	1.79	1.80	NaN	-	-
MYOC	4653	APG6|IncA|OLF	-4.00	-4.00	-4.00	-4.00	-4.00	-4.00	-4.00	-2.73	Myoc	-
SH3YL1	26751	SH3_1|SH3_2|SH3_9|Ysc84	0.49	0.37	0.12	0.17	0.36	0.14	0.37	0.03	Sh3yl1	-
FAM136A	84908	DUF842|zf-Tim10_DDP	0.49	1.78	1.20	1.17	1.89	1.18	1.17	-0.02	Fam136a	-
VCL	7414	Vinculin	1.58	1.35	1.71	1.58	1.28	1.48	1.25	1.47	Vcl	vinA
DEPDC1B	55789	DEP|RhoGAP	-1.78	0.95	0.13	0.23	0.95	-0.11	-0.32	0.69	Depdc1b	-
DAPK2	23604	FTA2|Kdo|Pkinase|Pkinase_Tyr|RIO1	1.88	-1.37	0.12	0.02	-0.59	0.26	-0.42	0.42	Dapk2	-
NSMAF	8439	ANAPC4_WD40|Beach|GRAM|PH_BEACH|WD40	2.04	1.76	1.66	1.64	1.45	1.32	1.36	0.65	Nsmaf	lvsF
ADSS	159	Adenylsucc_synt	1.22	1.51	1.36	1.38	1.45	1.31	1.23	0.85	Adss	purA
STAP1	26228	PH|SH2	-0.10	0.52	0.36	0.16	0.10	-0.20	-0.57	NaN	-	-
TIMP2	7077	NTR|TIMP	1.89	0.84	1.75	1.81	0.93	1.83	1.85	2.00	Timp2	-
RFC1	5981	AAA|AAA_14|AAA_16|AAA_17|AAA_22|AAA_33|AAA_5|BRCT|PTCB-BRCT|RFC1|RuvB_N	1.05	1.87	1.53	1.49	1.78	1.37	1.40	0.92	Rfc1	rfc1
TBC1D23	55773	RabGAP-TBC|Rhodanese	1.24	1.03	1.12	1.08	0.96	1.07	1.18	1.23	Tbc1d23	DDB_G0278601
CUL3	8452	Cullin|Cullin_Nedd8	1.90	1.58	1.67	1.66	1.58	1.63	1.69	1.84	Cul3	culC
MYOM2	9172	C2-set_2|I-set|Ig_2|Ig_3|Pur_ac_phosph_N|Receptor_2B4|V-set|Y_Y_Y|fn3|ig	0.13	-0.90	-4.00	-2.53	-0.56	-1.07	-2.72	-3.31	Myom2	-
OTC	5009	OTCace|OTCace_N	-4.00	-2.93	-4.00	-4.00	-4.00	-4.00	-2.91	-4.00	Otc	-
CYP46A1	10858	p450	-2.37	-3.02	-3.22	-2.19	-4.00	-3.22	-2.09	-2.18	Cyp46a1	-
ZZZ3	26009	Myb_DNA-bind_6|Myb_DNA-binding|ZZ	0.27	1.16	1.02	0.99	1.17	0.91	0.93	0.88	Zzz3	-
SLC18A1	6570	MFS_1	-1.88	-3.06	-1.30	-1.52	-1.79	-0.34	-0.50	-1.77	Slc18a1	-
USP2	9099	UCH|UCH_1	-2.41	0.27	-0.77	-0.63	-0.25	-2.46	-1.73	0.20	Usp2	-
CASR	846	7tm_3|ANF_receptor|Ephrin_rec_like|NCD3G|Peripla_BP_6	-1.91	-4.00	-3.10	-4.00	-4.00	-2.69	-4.00	-4.00	Casr	-
TUBG2	27175	Misat_Tub_SegII|Tubulin|Tubulin_C	-0.29	0.31	0.35	0.39	0.18	-0.18	-0.16	-0.54	Tubg2	tubC
RPL26L1	51121	KOW|Ribosomal_L26	0.73	1.54	1.03	1.08	1.69	1.17	1.19	NaN	-	rpl26
FLT4	2324	C1-set|C2-set_2|I-set|Ig_2|Ig_3|Izumo-Ig|Pkinase|Pkinase_Tyr|V-set|ig	-1.18	1.14	0.25	0.26	1.08	-0.12	-0.81	-2.47	Flt4	-
NSUN2	54888	Methyltr_RsmB-F	1.06	1.74	1.38	1.39	1.84	1.55	1.67	0.60	Nsun2	DDB_G0295715
FBXO42	54455	F-box|F-box-like|Kelch_1|Kelch_2|Kelch_3|Kelch_4|Kelch_5|Kelch_6	0.92	0.71	0.95	0.94	0.73	0.96	0.93	0.61	Fbxo42	DDB_G0268110
MFAP3	4238	I-set|Ig_3|V-set|ig	0.92	1.01	1.08	1.08	1.18	1.24	1.30	0.71	Mfap3	-
MRI1	84245	IF-2B	0.57	1.30	1.14	1.12	1.32	1.23	1.02	NaN	-	DDB_G0283309
METTL1	4234	Methyltransf_25|Methyltransf_4	-1.00	1.58	0.46	0.86	1.40	0.40	1.19	-0.32	Mettl1	-
HOXC8	3224	Homeobox|Homeobox_KN	-4.00	-0.49	-1.40	-1.58	-0.91	-1.15	-1.91	NaN	-	-
AGA	175	Asparaginase_2	0.71	1.35	1.15	1.19	1.18	1.11	1.17	0.87	Aga	-
PI4K2B	55300	PI3_PI4_kinase	0.12	0.98	0.63	0.70	1.05	0.59	0.87	0.29	Pi4k2b	DDB_G0291370
BOD1L1	259282	COMPASS-Shg1	2.20	1.17	1.52	1.30	1.17	1.44	1.29	0.29	Bod1l	-
MAT2B	27430	3Beta_HSD|Epimerase|GDP_Man_Dehyd|NAD_binding_4|Polysacc_synt_2|RmlD_sub_bind	1.76	1.40	1.50	1.46	1.41	1.60	1.55	1.38	Mat2b	DDB_G0280135
TLL1	7092	Astacin|CUB|CUB_2|EGF|EGF_3|EGF_CA|FXa_inhibition|Peptidase_M10|Reprolysin_4|cEGF	-4.00	-4.00	-4.00	-4.00	-4.00	-4.00	-4.00	-3.46	Tll1	-
EDC4	23644	Ge1_WD40|WD40	1.38	1.84	1.70	1.68	1.81	1.72	1.70	0.86	Edc4	DDB_G0288241
TRIO	7204	CRAL_TRIO|CRAL_TRIO_2|I-set|IQ_SEC7_PH|Ig_2|Ig_3|PH|PH_10|PH_13|Pkinase|Pkinase_Tyr|RhoGEF|SH3-RhoG_link|SH3_1|SH3_2|SH3_9|Spectrin|V-set|ig	0.48	-0.23	-0.25	-0.02	-1.40	-0.98	-0.48	-0.35	Trio	-
VCAN	1462	EGF|EGF_CA|Lectin_C|Sushi|V-set|Xlink	0.95	-3.17	-3.38	-3.20	-4.00	-3.18	0.34	-0.18	Vcan	-
CLEC16A	23274	FPL	0.80	0.61	0.72	0.74	0.78	0.87	0.88	0.65	Clec16a	-
MSR1	4481	Collagen|Macscav_rec|Reo_sigmaC|SRCR|SRCR_2|Seryl_tRNA_N	-0.46	-4.00	-4.00	-4.00	-4.00	-4.00	-4.00	0.42	Msr1	-
CDH1	999	Cadherin|Cadherin_2|Cadherin_3|Cadherin_C|Cadherin_pro	-1.74	-4.00	-3.37	-3.01	-2.20	-4.00	-4.00	-1.14	Cdh1	-
SKIV2L2	23517	DEAD|DSHCT|Helicase_C|rRNA_proc-arch	0.98	1.51	1.19	1.17	1.70	1.34	1.46	0.56	Skiv2l2	DDB_G0275633
DNAH5	1767	AAA|AAA_16|AAA_18|AAA_22|AAA_29|AAA_5|AAA_6|AAA_7|AAA_8|AAA_9|ABC_tran|DHC_N1|DHC_N2|Dynein_heavy|MT	-4.00	-4.00	-4.00	-4.00	-4.00	-4.00	-4.00	-3.61	Dnah5	-
ZFYVE16	9765	DUF3480|FYVE	1.63	0.17	0.78	0.92	0.39	0.94	1.47	0.55	Zfyve16	-
FAM65A	79567	HEAT_2|HR1|PL48	1.46	0.88	0.93	0.92	0.95	1.08	0.99	0.53	Fam65a	-
C6	729	Kazal_2|Ldl_recept_a|MACPF|Sushi|TSP_1	-4.00	-4.00	-4.00	-4.00	-4.00	-4.00	-4.00	-2.44	C6	-
RAI14	26064	Ank|Ank_2|Ank_3|Ank_4|Ank_5|Fez1|FlxA	-3.62	-4.00	-4.00	-4.00	-4.00	-2.44	-1.43	-1.02	Rai14	-
SOX30	11063	HMG_box|HMG_box_2	-1.64	-4.00	-4.00	-4.00	-4.00	-4.00	-4.00	-4.00	Sox30	-
PNKP	11284	AAA_33|HAD|Hydrolase_6|PNK3P|Zeta_toxin	1.64	1.15	1.41	1.39	1.16	1.35	1.34	2.34	Pnkp	pnkp
BEST2	54831	Bestrophin	-2.93	-4.00	-4.00	-4.00	-2.99	-4.00	-4.00	-3.14	Best2	-
PHLPP2	23035	LRR_1|LRR_4|LRR_6|LRR_8|PP2C	-0.37	0.13	0.01	0.24	-0.55	-0.36	0.11	-0.46	Phlpp2	-
SPDL1	54908		-0.00	1.43	0.72	0.81	1.47	0.70	0.76	-0.24	Spdl1	-
STAU2	27067	DND1_DSRM|Staufen_C|dsrm	1.19	1.39	1.51	1.49	0.92	1.01	0.92	-0.40	Stau2	-
PQLC2	54896	PQ-loop|TauE	0.71	0.22	0.76	0.59	0.24	0.89	0.87	0.53	Pqlc2	-
CTNS	1497	PQ-loop	0.64	0.45	0.33	0.44	0.22	0.42	0.66	0.86	Ctns	ctns
RTN4R	65078	LRR_1|LRR_4|LRR_5|LRR_8|LRR_9	-1.96	0.08	-0.45	-0.34	-0.23	-1.18	-0.58	-2.58	Rtn4r	-
PHF23	79142	C1_1|PHD|PHD_2	1.50	1.13	1.26	1.27	1.15	1.29	1.20	1.50	Phf23	-
CDH10	1008	ASFV_J13L|Cadherin|Cadherin_2|Cadherin_3|Cadherin_C	-4.00	-4.00	-4.00	-4.00	-4.00	-4.00	-4.00	-3.46	Cdh10	-
INPP4A	3631	C2|NHR2	1.42	0.84	1.20	1.09	0.94	1.29	1.09	1.29	Inpp4a	-
RAB27B	5874	AAA_24|Arf|DUF258|GTP_EFTU|MMR_HSR1|Peptidase_S66|Ras|Roc	-0.50	-4.00	-4.00	-4.00	-4.00	-4.00	-4.00	-0.39	Rab27b	-
PSMA4	5685	Proteasome|Proteasome_A_N	1.77	2.25	1.92	1.94	2.24	1.85	1.94	1.30	Psma4	psmA4
MYO16	23026	Ank|Ank_2|Ank_3|Ank_4|Ank_5|IQ|Myosin_head|NYAP_C|NYAP_N	-1.87	-3.09	-3.33	-3.10	-4.00	-3.28	-3.09	NaN	-	-
LSG1	55341	AIG1|DUF258|FeoB_N|MMR_HSR1	0.94	1.36	1.23	1.17	1.32	1.20	1.26	NaN	-	-
PARP3	10039	PARP|PARP_reg|WGR	0.04	0.15	-0.03	0.01	0.21	0.13	0.01	0.70	Parp3	-
TNC	3371	DUF4945|DUF4998|EGF|EGF_2|Fibrinogen_C|Interfer-bind|Polyketide_cyc2|Pur_ac_phosph_N|fn3|fn3_2|hEGF	-1.84	-1.67	-1.97	-4.00	-1.22	-1.35	0.14	-2.65	Tnc	-
THAP3	90326	THAP	0.71	1.03	1.03	1.08	0.91	0.93	0.80	0.87	Thap3	-
FAM65C	140876	PL48	0.20	-2.48	-3.55	-4.00	-3.48	-4.00	-2.81	-1.72	Fam65c	-
TDP1	55775	Tyr-DNA_phospho	0.49	1.43	0.95	1.04	1.32	0.91	0.82	0.45	Tdp1	DDB_G0273125 DDB_G0273869
AIFM2	84883	AlaDh_PNT_C|DAO|FAD_binding_2|GIDA|HI0933_like|K_oxygenase|Lycopene_cycl|NAD_binding_8|NAD_binding_9|Pyr_redox|Pyr_redox_2|Pyr_redox_3|Thi4|TrkA_N|Trp_halogenase	-0.39	-1.54	-0.66	-0.61	-1.22	-0.47	-0.92	0.37	Aifm2	-
C2orf83	56918	Folate_carrier	-2.71	-4.00	-4.00	-4.00	-4.00	-4.00	-4.00	NaN	-	-
SPATA7	55812	HSD3	-0.90	0.27	0.10	0.06	0.27	0.15	0.15	-1.26	Spata7	-
MED17	9440	Med17	1.23	1.40	1.50	1.43	1.33	1.42	1.38	0.80	Med17	-
RETSAT	54884	AlaDh_PNT_C|Amino_oxidase|DAO|FAD_binding_2|FAD_binding_3|FAD_oxidored|GIDA|HI0933_like|NAD_binding_8|Pyr_redox|Pyr_redox_2|Thi4	0.92	0.82	1.17	1.13	0.77	1.05	0.98	0.23	Retsat	-
CAPG	822	Gelsolin	1.69	1.12	2.41	2.23	1.91	2.50	2.34	2.07	Capg	sevA
AP2S1	1175	Clat_adaptor_s|Roc	1.33	1.95	1.79	1.84	2.00	1.87	2.04	2.02	Ap2s1	ap2s1
USH2A	7399	ChitinaseA_N|Laminin_EGF|Laminin_G_1|Laminin_G_2|Laminin_G_3|Laminin_N|Pur_ac_phosph_N|SusE|fn3|fn3_2	-3.62	-4.00	-4.00	-4.00	-4.00	-4.00	-4.00	-4.00	Ush2a	-
ZPBP	11055	I-set|Ig_3|Sp38	-4.00	-4.00	-4.00	-4.00	-4.00	-4.00	-4.00	-2.14	Zpbp	-
TG	7038	COesterase|Ephrin_rec_like|NCD3G|Thyroglobulin_1	0.42	-1.43	-1.01	-0.87	-2.60	-2.49	-1.30	0.02	Tg	-
ADAM28	10863	ADAM_CR|Disintegrin|Pep_M12B_propep|Reprolysin|Reprolysin_2|Reprolysin_3|Reprolysin_4|Reprolysin_5	1.20	-1.50	-1.13	-0.28	-0.67	0.22	0.93	-2.90	Adam28	-
BARX2	8538	Homeobox	-3.03	-2.07	-1.96	-2.08	-4.00	-4.00	-2.26	-3.46	Barx2	-
DCUN1D1	54165	Cullin_binding|TAP_C|UBA_4	1.10	1.28	1.42	1.37	1.27	1.39	1.46	0.67	Dcun1d1	DDB_G0290025
JADE2	23338	C1_1|EPL1|PHD|PHD_2|zf-HC5HC2H|zf-HC5HC2H_2	1.02	0.80	1.00	0.95	1.00	1.26	1.09	0.67	Jade2	-
ZIC2	7546	zf-C2H2|zf-C2H2_4|zf-C2H2_6|zf-C2H2_jaz|zf-H2C2_2|zf-met	-4.00	-4.00	-2.20	-3.09	-3.08	-3.04	-2.47	-4.00	Zic2	-
LCP2	3937	SAM_2|SH2	2.61	1.47	1.71	1.66	1.76	1.76	1.98	2.42	Lcp2	-
TRIT1	54802	AAA_16|AAA_18|AAA_22|AAA_25|AAA_28|AAA_33|ABC_tran|IPPT|IPT|zf-C2H2_jaz	-0.01	1.33	0.93	0.85	1.18	1.00	0.95	-0.01	Trit1	iptB
ADRB1	153	7TM_GPCR_Srsx|7TM_GPCR_Srv|7TM_GPCR_Srx|7tm_1|7tm_4	-3.54	-0.67	0.19	0.08	-0.68	0.27	-0.60	-2.54	Adrb1	-
GUCA2B	2981	Guanylin	-4.00	-4.00	-4.00	-4.00	-4.00	-4.00	-4.00	-4.00	Guca2b	-
CUL7	9820	ANAPC10|Cul7|Cullin|Cullin_Nedd8	0.35	0.38	0.52	0.52	0.30	0.67	0.57	-0.27	Cul7	-
CTNNA1	1495	Vinculin	1.65	0.87	0.97	1.49	0.53	1.16	1.90	0.97	Ctnna1	-
PHKA2	5256	Glyco_hydro_15	1.54	1.18	1.15	1.04	1.08	1.20	1.00	0.71	Phka2	-
CNTLN	54875		-0.48	0.40	0.01	0.03	0.27	-0.22	0.01	-0.38	Cntln	-
EPHA3	2042	DUF2369|EphA2_TM|Ephrin_lbd|Ephrin_rec_like|Pkinase|Pkinase_Tyr|Pur_ac_phosph_N|SAM_1|SAM_2|TMEM154|fn3|fn3_2	-4.00	-4.00	-4.00	-4.00	-4.00	-4.00	-4.00	NaN	-	-
HSPA5	3309	DDR|DUF4624|FtsA|HSP70|Hydantoinase_A|MreB_Mbl	1.85	2.06	1.90	2.00	2.34	1.86	2.00	2.03	Hspa5	DDB_G0276445
DSG2	1829	Cadherin|Cadherin_3	-2.26	-4.00	-4.00	-4.00	-1.90	-4.00	-2.42	-3.10	Dsg2	-
GEMIN8	54960	GEMIN8	-0.05	0.82	0.42	0.39	0.84	0.53	0.49	-0.40	Gemin8	-
OFD1	8481	LisH|LisH_2	1.06	0.83	0.83	0.66	0.72	0.71	0.52	0.17	Ofd1	-
GPM6B	2824	Myelin_PLP	-0.25	-4.00	-4.00	-4.00	-4.00	-4.00	-4.00	-1.05	Gpm6b	-
MAGEC2	51438	MAGE	-4.00	-4.00	-4.00	-4.00	-4.00	-4.00	-4.00	NaN	-	-
PREX2	80243	DEP|PDZ|PDZ_2|PH|RhoGEF	-3.35	-4.00	-3.56	-4.00	-4.00	-4.00	-4.00	-2.81	Prex2	-
WDR37	22884	ANAPC4_WD40|Nup160|WD40	1.05	0.39	1.01	1.01	0.48	1.04	0.98	0.92	Wdr37	-
YTHDC2	64848	AAA_22|AAA_23|ATPase|Ank_2|DEAD|HA2|Helicase_C|OB_NTP_bind|PhoH|R3H|YTH	0.75	0.61	0.45	0.41	0.72	0.57	0.70	-0.18	Ythdc2	-
CTPS2	56474	CTP_synth_N|CbiA|GATase|Peptidase_C26	-0.77	0.66	0.37	0.25	0.56	0.39	0.26	1.88	Ctps2	-
ATP6V1H	51606	Adaptin_N|Arm|Arm_2|DUF2326|HEAT_2|V-ATPase_H_C|V-ATPase_H_N	1.24	1.20	1.46	1.38	0.96	1.10	1.34	0.84	Atp6v1h	vatH
POLR2B	5431	RNA_pol_Rpb2_1|RNA_pol_Rpb2_2|RNA_pol_Rpb2_3|RNA_pol_Rpb2_4|RNA_pol_Rpb2_5|RNA_pol_Rpb2_6|RNA_pol_Rpb2_7	1.63	1.92	1.86	1.86	1.85	1.86	1.85	1.00	Polr2b	-
FAM214A	56204	Chromosome_seg|DUF4210	1.44	0.32	0.98	0.75	0.27	1.18	0.92	-0.19	Fam214a	DDB_G0280593
ARAP2	116984	ArfGap|PH|PH_11|PH_2|PH_3|PH_6|PH_8|PH_9|RA|RhoGAP|SAM_1|SAM_2	0.91	0.22	1.06	1.02	0.31	0.60	0.75	0.10	Arap2	-
TPR	7175	CREPT|DUF1192|DUF5082|Seryl_tRNA_N|TPR_MLP1_2	1.86	1.64	1.49	1.49	1.53	1.37	1.44	1.76	Tpr	DDB_G0288073
CP	1356	Cu-oxidase|Cu-oxidase_2|Cu-oxidase_3	0.11	-4.00	-4.00	-3.03	-1.99	-4.00	-4.00	-0.04	Cp	-
KIAA0556	23247	DUF4457|Sad1_UNC	1.30	0.55	0.84	0.82	0.49	0.89	0.83	0.40	D430042O09Rik	-
DTNBP1	84062	Dysbindin|Exonuc_VII_L	0.95	1.04	1.08	1.17	0.98	0.96	1.11	1.01	Dtnbp1	-
XK	7504	XK-related	-0.84	-4.00	-4.00	-3.22	-4.00	-4.00	-4.00	-0.15	Xk	-
ANO2	57101	Anoct_dimer|Anoctamin	-3.23	-4.00	-2.50	-4.00	-4.00	-4.00	-4.00	-4.00	Ano2	-
C12orf4	57102	DUF2362|Prominin	0.32	0.81	0.56	0.65	0.80	0.58	0.83	0.68	D6Wsu163e	DDB_G0283403
SCML1	6322	SAM_1|SAM_2|SAM_PNT	0.20	-2.97	-4.00	-3.22	-3.08	-4.00	-4.00	NaN	-	-
WWC3	55841	PI3K_C2	1.52	-0.19	0.43	0.93	-0.35	0.31	0.74	NaN	-	-
ARHGAP6	395	RhoGAP	-1.20	-4.00	-4.00	-4.00	-4.00	-4.00	-3.12	-0.69	Arhgap6	-
FAM184B	27146	FAM184|IATP	0.43	-3.11	-2.40	-2.24	-3.13	-2.20	-3.24	NaN	-	-
MAP4	4134	Tubulin-binding	0.75	1.53	1.20	1.34	1.39	1.12	1.13	1.37	Map4	-
GOPC	57120	DUF4140|PDZ|PDZ_2|bZIP_2	0.56	1.10	0.98	0.95	1.06	0.99	0.97	0.36	Gopc	-
ROS1	6098	Pkinase|Pkinase_Tyr|Pur_ac_phosph_N|fn3	-4.00	-4.00	-4.00	-4.00	-4.00	-4.00	-4.00	-4.00	Ros1	-
USP28	57646	DUF4769|UCH|UCH_1	0.58	1.08	0.92	0.95	0.83	0.71	0.74	-0.04	Usp28	-
HDAC9	9734	HDAC4_Gln|Hist_deacetyl	0.45	-0.70	-2.80	-0.72	-3.01	-1.29	-4.00	-0.43	Hdac9	hdaD
TSPAN17	26262	Tetraspannin	0.33	0.80	1.05	1.25	0.81	1.20	1.37	0.81	Tspan17	-
NOP16	51491	Nop16	0.71	1.88	0.92	1.19	2.04	1.13	1.46	0.23	Nop16	-
CC2D2A	57545	C2|CC2D2AN-C2	0.20	-0.20	-4.00	-1.37	-0.62	-0.72	-0.93	-1.18	Cc2d2a	-
RRM2B	50484	Ribonuc_red_sm	1.70	0.96	1.50	1.45	0.82	1.34	1.24	0.81	Rrm2b	-
ZNF800	168850	zf-C2H2|zf-C2H2_11|zf-C2H2_2|zf-C2H2_4|zf-C2H2_8|zf-C2H2_9|zf-C2H2_assoc2|zf-C2H2_jaz|zf-Di19|zf-H2C2_2|zf-H2C2_5|zf-met	1.11	1.11	1.25	1.27	1.05	1.16	1.20	0.20	Zfp800	-
TNFRSF17	608	BCMA-Tall_bind|TACI-CRD2	-0.80	-4.00	-4.00	-4.00	-4.00	-4.00	-4.00	-2.49	Tnfrsf17	-
SNX29	92017	PX|RUN|TSC22	0.53	-0.08	0.31	0.37	0.07	0.49	0.54	0.20	Snx29	-
LMO3	55885	LIM	-3.83	-4.00	-4.00	-4.00	-4.00	-4.00	-4.00	NaN	-	-
MRPS10	55173	Ribosomal_S10	0.66	1.38	1.13	1.15	1.40	1.11	1.26	0.20	Mrps10	-
GUCA1A	2978	EF-hand_1|EF-hand_4|EF-hand_5|EF-hand_6|EF-hand_7|EF-hand_8|SPARC_Ca_bdg	-3.53	-4.00	-4.00	-4.00	-4.00	-4.00	-4.00	-0.01	Guca1a	-
RSF1	51773	PHD|WHIM1	1.58	1.33	1.27	1.28	1.28	1.33	1.36	0.83	Rsf1	-
VPS13D	55187	Chorein_N|SHR-BD|UBA|VPS13|VPS13_C|VPS13_mid_rpt	1.08	0.55	0.86	0.84	0.71	0.89	0.97	1.49	Vps13d	-
CELF2	10659	PHM7_cyt|RNA_bind|RRM_1|RRM_5|RRM_7	2.16	1.29	1.26	1.28	1.22	1.22	1.15	1.63	Celf2	DDB_G0291486
FAM120A	23196		1.78	1.74	1.55	1.60	1.71	1.66	1.77	0.92	Fam120a	-
R3HDM1	23518	R3H|SUZ	0.63	1.51	1.25	1.21	1.57	1.13	1.19	0.83	R3hdm1	-
COL9A2	1298	Collagen	1.16	0.74	1.50	0.93	0.48	1.02	0.30	-2.82	Col9a2	-
KITLG	4254	SCF	-3.08	-0.01	-0.45	-0.09	-1.29	-1.57	-0.18	-1.97	Kitl	-
ERCC8	1161	ANAPC4_WD40|Nup160|WD40	-0.02	0.51	0.19	0.17	0.67	0.36	0.55	-0.81	Ercc8	-
ADAMTS6	11174	ADAM_spacer1|PLAC|Pep_M12B_propep|Reprolysin|Reprolysin_2|Reprolysin_3|Reprolysin_4|Reprolysin_5|TSP_1	-2.60	-1.71	-1.48	-1.49	-1.71	-1.71	-2.86	-0.99	Adamts6	-
H6PD	9563	G6PD_C|G6PD_N|Glucosamine_iso	0.87	0.08	0.48	0.59	-0.17	0.47	0.70	1.00	H6pd	-
VAMP3	9341	Env-gp36|Synaptobrevin	1.86	1.45	1.67	1.75	1.40	1.72	1.85	1.46	Vamp3	sybB sybA
PER3	8863	PAS|PAS_11|PAS_3|Period_C	-0.22	-1.20	-1.15	-1.42	-0.22	-0.52	-0.50	-0.24	Per3	-
UTS2	10911	Urotensin_II	-0.74	-4.00	-4.00	-4.00	-4.00	-4.00	-1.48	-4.00	Uts2	-
TNFRSF9	3604	Ephrin_rec_like|TNFR_c6	0.83	-0.94	-0.50	-0.25	-0.97	-0.61	1.02	-2.45	Tnfrsf9	-
EPN3	55040	ANTH|ENTH|UIM|VHS	-4.00	-4.00	-4.00	-4.00	-4.00	-4.00	-4.00	-4.00	Epn3	-
LTBP1	4052	EGF|EGF_3|EGF_CA|EGF_MSP1_1|FXa_inhibition|Plasmod_Pvs28|TB|cEGF|hEGF	-0.79	-1.37	-4.00	-4.00	-1.35	-1.59	-4.00	-0.50	Ltbp1	-
RCN1	5954	EF-hand_1|EF-hand_5|EF-hand_6|EF-hand_7|EF-hand_8	0.33	-2.63	-2.39	-4.00	0.34	-0.51	0.00	-0.03	Rcn1	-
ELN	2006		-2.86	-4.00	-4.00	-4.00	-4.00	-3.02	-4.00	NaN	-	-
RFC2	5982	AAA|AAA_11|AAA_14|AAA_16|AAA_18|AAA_19|AAA_22|AAA_24|AAA_25|AAA_5|AAA_assoc_2|DEAD|DNA_pol3_delta2|Mg_chelatase|MipZ|Rad17|Rep_fac_C|RuvB_N|TniB|Viral_helicase1	1.10	1.75	1.16	1.31	1.75	1.18	1.28	NaN	-	rfc2
ARID1B	57492	ARID|DUF3518	0.96	1.00	0.98	0.91	0.98	1.00	0.84	0.71	Arid1b	-
CLPTM1L	81037	CLPTM1	1.46	1.88	1.77	1.79	2.08	1.88	1.96	1.27	Clptm1l	-
NEDD4L	23327	C2|HECT|WW	-0.81	-0.80	-1.04	-0.80	0.28	0.17	0.62	0.45	Nedd4l	-
FOXP3	50943	FOXP-CC|Forkhead	-0.75	-1.04	-1.58	-1.36	-1.15	-1.71	-1.61	-0.44	Foxp3	-
PPP1R3F	89801	CBM53|CBM_21	-0.14	-0.54	-0.01	-0.01	-0.49	-0.14	-0.28	-0.18	Ppp1r3f	-
HEXB	3074	Glyco_hydro_20|Glyco_hydro_20b|Glycohydro_20b2	1.70	0.92	1.69	1.68	1.33	1.88	2.02	1.13	Hexb	nagA
PTCD2	79810	MRP-S27|PPR|PPR_1|PPR_2|PPR_3	-0.61	0.41	-0.25	-0.21	0.44	0.08	0.05	0.40	Ptcd2	-
KIAA2022	340533	DUF4683	-3.09	-3.36	-3.33	-3.37	-4.00	-3.17	-4.00	-4.00	C77370	-
JKAMP	51528	DUF766	1.40	1.25	1.46	1.52	1.16	1.42	1.52	0.96	Jkamp	-
DKK3	27122	Dickkopf_N|UPF0506	-2.09	-4.00	-4.00	-4.00	-4.00	-4.00	-4.00	-2.81	Dkk3	-
ARHGEF5	7984	ARHGEF5_35|PH|RhoGEF|SH3_1|SH3_2|SH3_9	-0.33	-4.00	-4.00	-4.00	-1.90	-3.04	-1.77	-1.53	Arhgef5	-
NFE2L3	9603	bZIP_1|bZIP_2|bZIP_Maf	0.72	0.68	-0.18	-0.06	0.73	0.16	1.10	-0.86	Nfe2l3	-
MCUR1	63933	DUF1640	-0.16	1.39	0.94	0.99	1.39	0.82	1.09	0.80	Mcur1	-
LIMA1	51474	LIM	-0.18	0.95	0.36	0.56	0.79	0.05	1.08	0.28	Lima1	-
LETMD1	25875	LETM1	1.06	1.76	1.50	1.37	1.68	1.53	1.39	0.26	Letmd1	-
SLC4A8	9498	Band_3_cyto|HCO3_cotransp	0.04	-0.44	0.55	0.54	-0.38	0.59	0.96	-0.20	Slc4a8	-
LAMC3	10319	Laminin_B|Laminin_EGF|Laminin_N	-2.54	-4.00	-2.82	-4.00	-2.27	-2.71	-3.07	-4.00	Lamc3	-
PTGER3	5733	7TM_GPCR_Srbc|7TM_GPCR_Srx|7tm_1	-1.71	-4.00	-3.11	-2.88	-4.00	-4.00	-4.00	-0.67	Ptger3	-
TNIP3	79931	CC2-LZ|CK2S	-1.19	-4.00	-4.00	-4.00	-4.00	-4.00	-0.15	-2.26	Tnip3	-
MAPK9	5601	APH|Kdo|Kinase-like|Pkinase|Pkinase_Tyr|RIO1	0.89	1.25	1.36	1.36	1.41	1.37	1.44	0.73	Mapk9	-
COL23A1	91522	Collagen	-1.28	1.34	1.67	1.45	1.75	1.93	1.76	-1.84	Col23a1	-
BCAR1	9564	DUF3513|SH3_1|SH3_2|SH3_9|Serine_rich|Vinculin	-3.36	-4.00	-3.12	-4.00	-4.00	-4.00	-2.73	-2.87	Bcar1	-
FAM160A2	84067	RAI16-like	1.56	0.85	1.50	1.37	0.89	1.46	1.24	1.66	Fam160a2	-
HERPUD1	9709	ubiquitin	2.12	1.71	1.94	1.95	1.86	2.01	1.86	1.62	Herpud1	-
HOMER3	9454	WH1	0.81	1.90	1.71	1.64	1.09	1.05	1.05	0.60	Homer3	-
RAD51	5888	AAA_25|ATPase|HHH_5|Rad51|RecA	-0.54	1.50	0.25	0.47	1.51	0.25	0.06	NaN	-	rad51-1 rad51-2
POLQ	10721	DEAD|DNA_pol_A|DUF4332|Helicase_C	-1.26	0.94	-0.03	0.17	0.81	-0.29	-0.28	-0.92	Polq	-
PIK3CB	5291	PI3K_C2|PI3K_p85B|PI3K_rbd|PI3Ka|PI3_PI4_kinase|Tom37_C	1.27	1.25	1.40	1.41	1.39	1.39	1.30	NaN	-	pikA
CYBA	1535	Cg6151-P|Cytochrom_B558a	2.80	2.09	2.51	2.56	2.18	2.54	2.60	NaN	-	-
THOC3	84321	ANAPC4_WD40|Coatomer_WDAD|Ge1_WD40|Me-amine-dh_H|Nup160|PD40|WD40|eIF2A	0.46	1.94	1.32	1.38	2.05	1.42	1.49	0.38	Thoc3	DDB_G0276031
HEBP2	23593	PE-PPE|SOUL	1.69	1.27	1.27	1.35	1.18	1.24	1.05	-3.19	Hebp2	-
MPHOSPH9	10198	KASH_CCD|Laminin_I	0.64	1.44	1.11	1.14	1.38	1.06	1.02	-0.03	Mphosph9	-
PLEKHA5	54477	PH|PH_11|WW	-0.51	-4.00	-4.00	-4.00	-1.12	-0.91	-1.01	NaN	-	-
PRSS8	5652	DUF1986|Trypsin	-0.48	-1.26	-2.78	-2.83	-0.35	-1.41	-1.44	-3.63	Prss8	-
SIKE1	80143	DUF837	0.98	1.46	1.37	1.27	1.50	1.42	1.29	NaN	-	-
RRP12	23223	NUC173	1.73	1.43	1.33	1.38	1.38	1.24	1.17	-0.47	Rrp12	DDB_G0280797
FNIP2	57600	FNIP_C|FNIP_M|FNIP_N	0.04	0.29	0.68	0.25	0.41	0.68	0.69	0.75	Fnip2	-
MSMO1	6307	FA_hydroxylase	0.22	1.28	0.96	1.43	1.11	0.84	1.25	1.34	Msmo1	DDB_G0269788
TTC17	55761	ChAPs|TPR_1|TPR_10|TPR_11|TPR_12|TPR_14|TPR_16|TPR_19|TPR_2|TPR_7|TPR_8|TPR_9	1.44	1.52	1.56	1.57	1.46	1.44	1.48	0.87	Ttc17	-
ALX4	60529	Homeobox|Homeobox_KN|OAR	-3.83	-4.00	-4.00	-4.00	-4.00	-4.00	-4.00	-4.00	Alx4	-
FSTL4	23105	C1-set|C2-set_2|EF-hand_1|EF-hand_5|EF-hand_6|EF-hand_7|I-set|Ig_2|Ig_3|Kazal_1|Kazal_2|V-set|ig	-2.03	-2.88	-4.00	-4.00	-4.00	-4.00	-4.00	NaN	-	-
FOXN3	1112	Forkhead	1.73	0.99	1.09	0.90	1.08	1.29	1.19	NaN	-	-
METTL24	728464	Methyltransf_21|Methyltransf_22	-3.50	-4.00	-4.00	-4.00	-4.00	-4.00	-4.00	-4.00	Mettl24	-
AKR7A2	8574	Aldo_ket_red	0.41	1.32	1.23	1.24	1.31	1.38	1.38	NaN	-	-
MRTO4	51154	Ribosomal_L10	-0.03	1.74	0.76	0.96	1.75	0.84	1.21	NaN	-	mrt4
NNAT	4826		-0.26	-4.00	-2.83	-4.00	-4.00	-4.00	-4.00	-0.13	Nnat	-
USE1	55850	Peptidase_M56|Prominin|Use1	0.76	1.36	0.90	0.95	1.34	0.74	0.89	1.72	Use1	DDB_G0286811
MCF2L2	23101	CRAL_TRIO|CRAL_TRIO_2|PH|PH_10|RhoGEF|Spectrin	0.86	-0.81	-0.59	-0.64	-0.69	-0.88	-0.86	NaN	-	-
NRIP2	83714	Asp_protease|gag-asp_proteas	-0.43	-0.49	-3.13	-3.08	-0.93	-2.67	-3.04	-1.66	Nrip2	-
LAMA3	3909	Laminin_B|Laminin_EGF|Laminin_G_1|Laminin_G_2|Laminin_G_3|Laminin_I|Laminin_II|Laminin_N|Spc7	-3.17	-4.00	-4.00	-4.00	-4.00	-3.13	-3.33	-2.48	Lama3	-
AP5M1	55745	Adap_comp_sub	1.08	1.31	1.34	1.36	1.37	1.41	1.40	0.44	Ap5m1	DDB_G0285113
ANAPC4	29945	ANAPC4|ANAPC4_WD40	1.09	1.09	1.12	1.07	1.05	0.98	1.02	NaN	-	anapc4
KCNQ1	3784	DUF4613|Ion_trans|Ion_trans_2|KCNQ_channel	1.20	-2.57	-1.04	-0.44	-0.18	0.98	0.92	-2.92	Kcnq1	-
TRAPPC3	27095	TRAPP	1.38	1.52	1.58	1.54	1.57	1.53	1.58	1.05	Trappc3	trappc3
THRAP3	9967	Btz|THRAP3_BCLAF1	1.83	1.84	1.72	1.76	1.77	1.68	1.65	1.35	Thrap3	-
PHPT1	29085	Ocnus	0.47	1.78	1.22	1.38	1.77	1.21	1.56	NaN	-	-
ENTPD2	954	GDA1_CD39	0.58	-4.00	-4.00	-4.00	-4.00	-2.86	-2.89	-4.00	Entpd2	-
LY75	4065	Chordopox_A33R|Lectin_C|UL45|Xlink|fn2	1.26	0.69	0.27	0.18	-0.77	-2.34	-0.61	0.73	Ly75	-
ARID4B	51742	ARID|NOA36|PWWP|RBB1NT|Tudor-knot	1.78	0.95	1.32	1.25	0.84	1.31	1.25	1.15	Arid4b	-
OPN3	23596	7tm_1	0.25	0.42	1.14	1.22	0.64	1.22	1.40	-0.88	Opn3	-
SDCCAG8	10806	CCCAP|GlutR_N	1.17	1.04	1.33	1.38	0.89	1.32	1.47	0.64	Sdccag8	-
PTPRN	5798	RESP18|Receptor_IA-2|Y_phosphatase	-3.83	-4.00	-4.00	-4.00	-4.00	-4.00	-4.00	-1.51	Ptprn	-
HHAT	55733	MBOAT	-0.89	-0.90	-0.59	-0.43	-1.50	-0.80	-0.48	-1.39	Hhat	-
KIF1B	23095	DUF3694|FHA|KIF1B|Kinesin|Kinesin_assoc|Microtub_bd|PH|Yop-YscD_cpl	1.17	0.06	0.49	0.50	0.07	0.60	0.69	0.98	Kif1b	-
FOXC1	2296	Forkhead	-1.55	0.40	0.15	0.19	-0.61	-0.16	-0.13	-3.11	Foxc1	-
TBC1D22A	25771	RabGAP-TBC	1.25	1.00	0.97	1.00	1.02	0.99	0.99	0.83	Tbc1d22a	-
SYNE2	23224	Allexi_40kDa|CAMSAP_CH|CH|KASH|NPV_P10|Spectrin	1.76	-0.22	-0.13	-0.30	-0.77	-1.28	-0.99	-0.45	Syne2	-
PLEKHH1	57475	FERM_M|MyTH4|PH|PH_11|PH_3	-0.65	-3.35	-3.27	-3.25	-3.15	-2.06	-1.72	-0.93	Plekhh1	-
ATP9A	10079	Cation_ATPase|E1-E2_ATPase|Hydrolase|PhoLip_ATPase_C|PhoLip_ATPase_N	-0.11	-2.57	-3.35	-2.59	-4.00	-3.24	-2.53	-1.85	Atp9a	-
SPO11	23626	SPO11_like|TP6A_N	-4.00	-4.00	-4.00	-4.00	-4.00	-4.00	-4.00	-1.50	Spo11	-
CBLN4	140689	C1q	-4.00	-4.00	-4.00	-4.00	-4.00	-4.00	-4.00	-4.00	Cbln4	-
CHRDL2	25884	VWC	-3.50	-4.00	-4.00	-4.00	-4.00	-4.00	-4.00	-4.00	Chrdl2	-
FAM168A	23201	PT|TCRP1	1.21	0.57	0.91	0.90	0.58	0.81	0.69	0.71	Fam168a	-
RELT	84957	RELT|TNFR_c6	1.82	0.94	1.15	1.24	1.18	1.26	1.32	1.74	Relt	-
GALC	2581	Glyco_hydro_59	1.54	-2.64	-4.00	-4.00	-1.92	-4.00	-2.87	0.84	Galc	-
NOP58	51602	NOP5NT|Nop	0.88	2.10	1.42	1.51	2.06	1.40	1.57	0.83	Nop58	nop58
SZRD1	26099	SUZ|SUZ-C	1.71	1.82	1.67	1.75	1.74	1.65	1.74	1.20	Szrd1	-
KCNH2	3757	Ion_trans|Ion_trans_2|PAS|PAS_3|PAS_4|PAS_8|PAS_9|cNMP_binding	-0.13	-0.09	-1.48	-1.47	-0.14	-2.88	-2.90	-3.33	Kcnh2	-
CUL1	8454	Cullin|Cullin_Nedd8	0.73	1.54	1.22	1.22	1.46	1.11	1.21	1.65	Cul1	culA
FAM114A2	10827	DUF719	0.70	0.93	0.99	0.98	1.10	1.14	1.21	1.10	Fam114a2	-
CYFIP2	26999	DUF1394|FragX_IP	2.08	1.39	1.49	1.48	1.42	1.31	0.95	1.68	Cyfip2	-
TAB2	23118	CUE|zf-RanBP	1.76	1.17	1.44	1.43	1.05	1.44	1.45	1.58	Tab2	-
GINM1	116254		1.16	1.07	1.13	1.17	0.92	1.16	1.28	1.19	Ginm1	-
EIF2AK2	5610	Kinase-like|Pkinase|Pkinase_Tyr|dsrm	1.36	0.93	0.82	0.86	0.73	0.77	0.75	0.40	Eif2ak2	-
USP36	57602	UCH|UCH_1	1.08	1.52	1.05	1.04	1.47	1.14	1.15	-0.12	Usp36	-
KMT2C	58508	FYRC|FYRN|HMG_box|PHD|SET|zf-HC5HC2H|zf-HC5HC2H_2	1.56	0.99	1.14	1.14	1.06	1.20	1.09	1.08	Kmt2c	-
MCOLN3	55283	PKD_channel	-2.56	-4.00	-4.00	-4.00	-4.00	-4.00	-1.12	-1.30	Mcoln3	-
CCDC85A	114800	DUF2216	-4.00	-4.00	-4.00	-4.00	-4.00	-4.00	-4.00	-4.00	Ccdc85a	-
PUM2	23369	CPL|PUF|sCache_2	1.64	1.46	1.48	1.48	1.39	1.40	1.32	1.49	Pum2	pufA
MRPL43	84545	L51_S25_CI-B8	0.91	1.51	1.40	1.41	1.46	1.39	1.44	1.16	Mrpl43	-
ITIH4	3700	ITI_HC_C|VIT|VWA|VWA_2|VWA_3|VWA_CoxE|vWA-TerF-like	0.94	-0.15	0.49	0.63	-0.39	0.61	0.40	-2.25	Itih4	-
ITIH1	3697	ITI_HC_C|VIT|VWA|VWA_2|VWA_3|vWA-TerF-like	-1.99	-0.93	-0.01	-0.06	-0.74	-0.14	-0.48	-3.70	Itih1	-
C4orf27	54969	DUF2228	0.38	1.14	1.00	1.03	1.12	0.95	0.94	0.99	2700029M09Rik	-
ZFR	51663	DZF|zf-C2H2_2|zf-C2H2_jaz|zf-met	1.25	1.55	1.44	1.44	1.56	1.51	1.58	1.26	Zfr	-
ZNF280C	55609	DUF4195|zf-Di19	-0.50	0.68	0.26	0.29	0.53	0.20	0.19	-0.05	Zfp280c	-
NPFFR2	10886	7TM_GPCR_Srsx|7TM_GPCR_Srx|7tm_1|7tm_4	-4.00	-4.00	-4.00	-4.00	-4.00	-4.00	-4.00	-4.00	Npffr2	-
PHF21B	112885	PHD	-4.00	-4.00	-4.00	-4.00	-2.79	-1.52	-1.71	-2.79	Phf21b	-
TRAF1	7185	TRAF_BIRC3_bd	0.61	-0.17	0.08	0.23	-0.48	0.17	1.67	0.11	Traf1	-
RC3H2	54542	Prok-RING_4|zf-C3HC4|zf-C3HC4_3|zf-C3HC4_4|zf-CCCH|zf-RING_2|zf-RING_5|zf-RING_UBOX	1.02	0.96	1.10	1.01	0.85	1.08	1.09	0.82	Rc3h2	-
IL17RB	55540	IL17R_fnIII_D1|IL17R_fnIII_D2|SEFIR	-0.23	-4.00	-4.00	-3.00	-3.09	-4.00	-4.00	-1.72	Il17rb	-
TRAF3IP2	10758	SEFIR|TIR_2	0.66	0.92	1.02	0.80	0.82	0.79	0.40	0.34	Traf3ip2	-
GYG2	8908	Glyco_transf_8|Mannosyl_trans3	-3.72	-4.00	-4.00	-4.00	-4.00	-4.00	-4.00	NaN	-	-
DCBLD2	131566	CUB|F5_F8_type_C|LCCL|Syndecan|TMEM154	-0.14	0.37	-0.10	0.07	0.01	-0.42	-0.15	-1.00	Dcbld2	-
SERPINB3	6317	Serpin	-3.80	-2.85	-4.00	-2.87	-4.00	-4.00	-4.00	-4.00	Serpinb3d	-
SOAT1	6646	MBOAT	1.31	0.76	0.59	0.90	0.34	0.59	0.91	NaN	-	-
PKP2	5318	Arm|Arm_2	-0.19	-4.00	-4.00	-4.00	-4.00	-3.45	-3.18	-3.43	Pkp2	-
MSH4	4438	AAA_14|MutS_II|MutS_III|MutS_IV|MutS_V	-1.98	-2.95	-1.94	-1.84	-3.12	-1.80	-2.94	-4.00	Msh4	msh4
F7	2155	DUF1986|EGF|FXa_inhibition|Gla|Trypsin|cEGF|hEGF	-3.13	-4.00	-4.00	-4.00	-4.00	-4.00	-4.00	-0.57	F7	-
GDI2	2665	GDI	1.89	1.96	1.73	1.75	2.02	1.68	1.76	1.75	Gdi2	-
PRDM1	639	SET|zf-C2H2|zf-C2H2_4|zf-C2H2_6|zf-C2H2_jaz|zf-C2HE|zf-H2C2_2|zf-met	1.31	-0.12	0.06	0.23	-0.07	0.64	0.89	-0.72	Prdm1	-
ATG5	9474	APG5	0.95	1.27	1.24	1.26	1.33	1.24	1.27	1.01	Atg5	atg5
TMCC3	57458	DUF2407_C|Rootletin|Tmemb_cc2	1.81	-1.99	-0.75	-0.20	-2.04	-0.29	-0.06	-0.38	Tmcc3	-
PITHD1	57095	PITH	1.17	1.50	1.32	1.32	1.54	1.36	1.32	1.48	Pithd1	DDB_G0277951
MTA3	57504	BAH|ELM2|GATA|Myb_DNA-bind_7|Myb_DNA-binding	-0.28	1.11	1.12	1.05	0.25	0.36	0.28	0.92	Mta3	-
USP13	8975	UBA|UBA_4|UCH|UCH_1|zf-UBP	-0.89	0.98	0.65	0.59	0.66	0.56	0.68	-4.00	Usp13	-
ATP11B	23200	Cation_ATPase|E1-E2_ATPase|Hydrolase|Hydrolase_3|PhoLip_ATPase_C|PhoLip_ATPase_N	1.76	1.43	1.52	1.52	1.27	1.40	1.39	2.21	Atp11b	-
LAMC2	3918	Laminin_B|Laminin_EGF	-3.31	-4.00	-2.81	-2.24	-4.00	-3.03	-4.00	-3.66	Lamc2	-
CDK14	5218	Kinase-like|Pkinase|Pkinase_Tyr	1.16	0.87	0.52	0.48	0.86	0.58	0.48	-0.18	Cdk14	-
SEC61A1	29927	Plug_translocon|SecY	1.43	1.95	1.85	1.88	2.11	1.85	1.92	1.27	Sec61a1	-
PPP1R12A	4659	Ank|Ank_2|Ank_3|Ank_4|Ank_5|PRKG1_interact	2.14	1.61	1.95	1.97	1.58	1.89	1.88	1.47	Ppp1r12a	cnrM
RASGRF1	5923	GOLGA2L5|IQ|PH|PH_11|RasGEF|RasGEF_N|RhoGEF	-2.85	-0.52	-1.40	-1.64	-0.38	-0.77	0.17	-3.46	Rasgrf1	-
CAMK2B	816	APH|CaMKII_AD|DUF4440|Kdo|Pkinase|Pkinase_Tyr|SnoaL_2|SnoaL_3	-2.20	-0.94	-1.79	-1.86	-1.38	-1.52	-1.25	-2.21	Camk2b	-
CROCC	9696	Rootletin	0.65	0.14	0.49	0.44	0.09	0.46	0.35	-0.43	Crocc	-
POLR3E	55718	Sin_N	0.63	1.61	1.23	1.21	1.67	1.28	1.33	-0.23	Polr3e	rpc5
ATP2B4	493	ATP_Ca_trans_C|Cation_ATPase|Cation_ATPase_C|Cation_ATPase_N|E1-E2_ATPase|Hydrolase|Hydrolase_3	1.53	1.02	0.52	1.09	1.17	0.72	1.13	-0.57	Atp2b4	-
ZC3H11A	9877	zf-CCCH_3	1.86	1.54	1.58	1.51	1.54	1.58	1.54	1.44	Zc3h11a	-
RIOK2	55781	APH|Kdo|RIO1|Rio2_N	0.45	1.28	1.14	1.12	1.49	1.22	1.41	NaN	-	rio2
YIPF1	54432	Yip1	1.43	0.78	1.16	1.32	0.97	1.19	1.39	1.72	Yipf1	yipf1
NDC1	55706	Ndc1_Nup	-0.35	1.43	0.41	0.57	1.38	0.45	0.63	0.05	Ndc1	-
DGKG	1608	C1_1|DAGK_acc|DAGK_cat|DAG_kinase_N|EF-hand_1|EF-hand_5|EF-hand_6|EF-hand_7	0.62	0.70	0.68	0.61	0.58	0.31	-0.25	NaN	-	-
FLYWCH1	84256	FLYWCH|FLYWCH_N|FLYWCH_u|GspH|Zn_ribbon_recom	0.60	0.73	1.04	1.02	0.77	1.18	1.00	-0.26	Flywch1	-
UNKL	64718	Alanine_zipper|DUF3450|Filament|Mnd1|Prok-RING_4|zf-C3HC4_3|zf-CCCH|zf-RING_5	1.67	0.83	1.54	1.18	0.85	1.63	1.10	0.53	Unkl	-
TBXAS1	6916	p450	2.33	0.59	1.39	1.53	1.26	1.81	1.94	1.07	Tbxas1	-
PARP12	64761	PARP|Torus|WWE|zf-CCCH	1.56	0.52	0.53	0.69	0.17	0.47	0.64	0.69	Parp12	-
ALDH18A1	5832	AA_kinase|Aldedh	-0.02	1.73	0.88	0.96	1.65	0.79	0.84	0.22	Aldh18a1	-
TARBP1	6894	SpoU_methylase	0.39	1.39	1.18	1.11	1.23	1.10	1.03	-0.82	Gm17296	DDB_G0285499
GATB	5188	GatB_N|GatB_Yqey	-0.41	1.30	0.87	0.89	1.27	0.91	1.06	-0.10	Gatb	gatB
MXD1	4084	DUF904|HLH	2.61	0.74	1.24	1.53	0.65	1.24	1.35	2.54	Mxd1	-
CDK17	5128	Kdo|Kinase-like|Pkinase|Pkinase_Tyr	1.35	1.04	1.18	1.07	0.95	1.07	1.17	1.19	Cdk17	-
DNAJC25	548645	DnaJ	0.25	0.56	0.17	0.28	0.62	0.19	0.44	NaN	-	DDB_G0269782
SLC2A3	6515	MFS_1|Sugar_tr	2.47	0.54	1.96	2.21	0.74	1.85	2.18	2.27	Slc2a3	-
PSD	5662	PH|PH_9|Sec7	0.14	-0.70	-0.43	-0.55	-0.85	-0.65	-0.75	-0.18	Psd	-
CTDP1	9150	BRCT|FCP1_C|NIF|PTCB-BRCT|RTT107_BRCT_5	1.29	1.35	1.36	1.58	1.38	1.40	1.39	0.71	Ctdp1	DDB_G0271690
YBX3	8531	CSD|Herpes_LMP1|OB_RNB	1.91	2.58	2.04	2.13	2.56	2.03	2.32	0.87	Ybx3	-
STYK1	55359	Kinase-like|Pkinase|Pkinase_Tyr	-1.20	-1.87	-0.72	-0.83	-1.95	-0.81	-0.60	-0.50	Styk1	-
WNK1	65125	OSR1_C|Pkinase|Pkinase_Tyr	1.96	1.51	1.81	1.80	1.48	1.79	1.80	1.85	Wnk1	-
RPS17P5	442216		-1.95	-0.58	-0.93	-0.98	-0.40	-2.22	-2.30	NaN	-	-
CCAR1	55749	DBC1|S1-like|SAP	1.35	1.91	1.68	1.70	1.79	1.58	1.62	0.86	Ccar1	DG1124
OGFR	11054	OGFr_III|OGFr_N	1.75	1.12	1.14	1.12	1.17	1.25	1.11	1.22	Ogfr	-
GNA15	2769	Arf|G-alpha|Gtr1_RagA	0.89	1.61	0.97	1.28	1.45	1.06	1.52	0.87	Gna15	-
CREB3L3	84699	bZIP_1|bZIP_2|bZIP_Maf	-2.07	-4.00	-4.00	-4.00	-4.00	-4.00	-4.00	-0.41	Creb3l3	-
PIGV	55650	Mannosyl_trans2	0.60	0.46	0.54	0.55	0.29	0.54	0.38	NaN	-	pigV
PTPRU	10076	DSPc|MAM|PTPlike_phytase|Pur_ac_phosph_N|Y_phosphatase|Y_phosphatase3|fn3	-2.86	-0.25	-1.49	-0.73	0.41	-0.90	-1.08	-1.51	Ptpru	-
SNRNP40	9410	ANAPC4_WD40|Cytochrom_D1|Ge1_WD40|Nup160|WD40|WD40_like|eIF2A	0.79	1.58	1.16	1.18	1.62	1.26	1.17	0.73	Snrnp40	wdr57
RIMBP2	23504	SH3_1|SH3_2|SH3_9|fn3	-3.02	-4.00	-3.21	-3.11	-3.15	-4.00	-4.00	-4.00	Rimbp2	-
COL11A1	1301	COLFI|Collagen|Laminin_G_1|Laminin_G_2|Laminin_G_3	-4.00	-4.00	-4.00	-4.00	-4.00	-4.00	-4.00	-2.35	Col11a1	-
QSER1	79832	DUF4211	0.06	1.03	0.59	0.57	0.98	0.60	0.65	-0.55	Qser1	-
MPC1	51660	MPC	1.19	1.59	1.47	1.50	1.71	1.61	1.67	1.38	Mpc1	-
ACAA1	30	ACP_syn_III|ACP_syn_III_C|Thiolase_C|Thiolase_N|ketoacyl-synt	2.01	1.38	1.77	1.88	1.49	1.97	2.08	1.76	Acaa1a	DDB_G0274339
BCAT1	586	Aminotran_4	0.12	1.69	0.32	0.64	1.52	-0.17	0.65	-1.81	Bcat1	-
HDAC7	51564	Hist_deacetyl	1.85	0.85	1.25	1.40	0.76	1.32	1.20	0.70	Hdac7	-
LZTS1	11178	Fez1	-1.01	-4.00	-4.00	-4.00	-3.22	-4.00	-2.85	-2.58	Lzts1	-
PRDM6	93166	SET|zf-C2H2|zf-C2H2_11|zf-C2H2_4|zf-C2H2_jaz|zf-C2HE|zf-H2C2_2	-3.58	-4.00	-4.00	-4.00	-4.00	-3.29	-1.54	-3.42	Prdm6	-
WNT8A	7478	wnt	-3.55	-4.00	-4.00	-4.00	-4.00	-4.00	-4.00	-1.57	Wnt8a	-
SPAG4	6676	IncA|Sad1_UNC	-1.26	0.18	-0.41	-0.15	-0.13	-1.04	-0.56	-2.85	Spag4	-
NCKAP1	10787	Nckap1	-0.62	-4.00	-4.00	-4.00	-2.73	-4.00	-1.19	-0.41	Nckap1	napA
MRPS35	60488	MRP-S28	0.21	1.94	1.42	1.46	1.89	1.44	1.61	NaN	-	-
GUCY1B3	2983	Guanylate_cyc|HNOB|HNOBA	-0.87	-4.00	-4.00	-4.00	-4.00	-4.00	-4.00	-1.28	Gucy1b3	-
SFSWAP	6433	DRY_EERY|Surp	1.41	1.56	1.41	1.40	1.55	1.43	1.45	1.40	Sfswap	-
TNK2	10188	GTPase_binding|Inhibitor_Mig-6|Kinase-like|Pkinase|Pkinase_Tyr|SH3_1|SH3_2|SH3_9|UBA|UBA_4	1.86	1.01	1.51	1.45	0.95	1.55	1.30	0.96	Tnk2	-
MON2	23041	DCB|DUF1981|HEAT|Mon2_C|Sec7_N	1.29	0.71	0.98	0.93	0.64	0.96	0.98	0.71	Mon2	-
CDH3	1001	Cadherin|Cadherin_2|Cadherin_3|Cadherin_C|Cadherin_pro	-3.09	-1.29	-1.26	-1.27	-1.44	-2.80	-4.00	-4.00	Cdh3	-
ARSF	416	DUF229|Phosphodiest|Sulfatase|Sulfatase_C	-3.56	-4.00	-4.00	-4.00	-4.00	-4.00	-4.00	NaN	-	-
GPBP1	65056	ELL|Vasculin	1.80	1.25	1.30	1.25	1.42	1.40	1.40	1.51	Gpbp1	-
DGAT2	84649	DAGAT	2.15	0.82	0.67	1.14	0.57	0.37	0.66	1.67	Dgat2	dgat2
ZNF112	7771	KRAB|XPA_N|Zn-ribbon_8|zf-C2H2|zf-C2H2_4|zf-C2H2_6|zf-C2H2_jaz|zf-H2C2_2|zf-met	-2.30	-2.64	-1.97	-2.09	-4.00	-4.00	-3.08	-0.84	Zfp112	-
CS	1431	Citrate_synt	1.59	2.10	1.71	1.69	2.17	1.74	1.86	1.40	Cs	DDB_G0275311
LTK	4058	Gly_rich|Pkinase|Pkinase_Tyr	-0.79	-3.11	-2.93	-4.00	-4.00	-4.00	-4.00	-0.80	Ltk	-
MRPS24	64951	MRP-S24	0.63	1.81	1.37	1.36	1.85	1.37	1.51	1.10	Mrps24	-
ELMO2	63916	DUF3361|ELMO_CED12|PH_12|SIL1	1.38	0.77	1.20	1.21	0.80	1.12	1.25	1.05	Elmo2	-
WAPL	23063	WAPL	1.44	1.33	1.40	1.40	1.23	1.37	1.35	1.39	Wapl	-
VMP1	81671	SNARE_assoc	2.83	1.77	1.85	1.99	1.65	1.92	2.07	1.94	Vmp1	vmp1
APPBP2	10513	TPR_1|TPR_10|TPR_12|TPR_2|TPR_7|TPR_8	0.85	0.57	0.93	0.86	0.49	0.85	0.85	NaN	-	-
POLD1	5424	DNA_pol_B|DNA_pol_B_exo1|zf-C4pol	0.55	1.82	0.91	1.01	1.81	0.96	1.01	0.75	Pold1	-
SEZ6	124925	CUB|Sushi	-1.23	-4.00	-1.54	-3.13	-4.00	-4.00	-4.00	-2.92	Sez6	-
EIF4B	1975	RRM_1	1.61	2.63	2.28	2.16	2.64	2.28	2.19	1.28	Eif4b	-
SLC6A16	28968	SNF	0.04	-1.13	-0.46	-1.08	-1.66	-1.05	-1.73	NaN	-	-
GLTSCR1	29998	GLTSCR1	0.88	0.30	0.67	0.63	0.37	0.70	0.53	0.82	Gltscr1	-
SPHK2	56848	DAGK_cat	0.45	0.77	0.34	0.41	0.78	0.40	0.43	1.04	Sphk2	sgkB
RPL18	6141	Ribosomal_L18	2.18	3.25	2.97	2.82	3.21	2.90	2.82	2.39	Rpl18	-
CA11	770	Carb_anhydrase	-0.85	0.05	0.24	-0.03	-0.01	0.07	0.02	-3.66	Car11	-
ISOC2	79763	Isochorismatase	-0.70	1.60	0.95	1.02	1.49	0.88	1.18	0.41	Isoc2a	DDB_G0284901
U2AF2	11338	RRM_1|RRM_7|RRM_occluded|Transformer	2.01	2.05	1.89	1.87	2.05	1.84	1.83	1.52	U2af2	u2af2
EPN1	29924	ANTH|ENTH|UIM|VHS	1.60	1.36	1.35	1.34	1.50	1.42	1.39	1.79	Epn1	-
MED29	55588	Med29	1.16	1.02	1.19	1.22	1.00	1.21	1.19	NaN	-	-
AHRR	57491	HLH|PAS|PAS_4	-0.35	0.99	1.32	1.16	1.19	1.62	1.70	-2.03	Ahrr	-
GSC2	2928	Homeobox|Homeobox_KN	-4.00	-4.00	-4.00	-4.00	-4.00	-4.00	-4.00	NaN	-	-
ZNF275	10838	ADK_lid|CpXC|HypA|Zn-ribbon_8|zf-AN1|zf-C2H2|zf-C2H2_4|zf-C2H2_6|zf-C2H2_8|zf-C2H2_jaz|zf-H2C2_2|zf-LYAR|zf-met|zinc_ribbon_15	-0.16	0.59	0.23	0.26	0.60	0.28	0.24	-0.13	Zfp275	-
MTMR1	8776	3-PAP|DSPc|GRAM|Myb_CC_LHEQLE|Myotub-related|Y_phosphatase	1.33	1.07	1.10	1.09	0.97	1.03	0.93	0.47	Mtmr1	-
GPC1	2817	Glypican	-1.46	-4.00	-4.00	-4.00	-0.62	-0.35	-0.27	0.80	Gpc1	-
ADCK1	57143	ABC1|APH|Pkinase	-0.09	0.15	-0.18	-0.18	0.09	-0.04	0.07	-0.04	Adck1	-
HAGH	3029	HAGH_C|Lactamase_B|Lactamase_B_2	1.17	1.07	1.45	1.40	1.18	1.59	1.46	1.30	Hagh	gloB1
RNF4	6047	Prok-RING_4|Rtf2|Zn_ribbon_17|zf-C3HC4|zf-C3HC4_2|zf-C3HC4_3|zf-C3HC4_4|zf-RING_11|zf-RING_2|zf-RING_4|zf-RING_5|zf-RING_UBOX|zf-UDP|zf-rbx1	1.58	1.58	1.58	1.60	1.62	1.52	1.55	1.12	Rnf4	-
CASP8	841	DED|Peptidase_C14	2.55	1.38	1.94	1.89	1.40	2.01	1.73	1.09	Casp8	-
LIMCH1	22998	CH|DUF4757|LIM	-2.52	-2.14	-4.00	-4.00	-4.00	-2.74	-1.45	-2.77	Limch1	-
ASUN	55726	DUF2151	0.54	1.91	1.01	1.13	1.66	0.96	1.06	1.30	Asun	DDB_G0270446
TM7SF3	51768	DUF4203	1.16	1.98	1.66	1.63	1.89	1.69	1.66	0.63	Tm7sf3	-
DLX3	1747	DLL_N|Homeobox|Homeobox_KN	-4.00	-4.00	-4.00	-4.00	-4.00	-1.79	-2.73	-4.00	Dlx3	-
SPA17	53340	IQ|RIIa	-0.50	0.19	-0.29	-0.17	0.13	-0.44	-0.27	-0.37	Spa17	-
TSPAN32	10077	Tetraspannin	1.35	1.13	1.56	1.47	1.18	1.60	1.06	1.25	Tspan32	-
WISP2	8839	IGFBP|TSP_1|VWC	-2.66	-4.00	-4.00	-3.17	-2.91	-3.02	-2.83	-2.61	Wisp2	-
DMRT3	58524	DM|DMA	-4.00	-4.00	-4.00	-4.00	-4.00	-4.00	-4.00	-3.36	Dmrt3	-
ST3GAL6	10402	Glyco_transf_29	1.43	0.95	1.58	1.32	1.24	1.65	1.54	1.68	St3gal6	-
ATP2C2	9914	Cation_ATPase|Cation_ATPase_C|Cation_ATPase_N|E1-E2_ATPase|Hydrolase|Hydrolase_3	0.24	-2.99	-4.00	-4.00	-4.00	-4.00	-4.00	-3.02	Atp2c2	-
NGFR	4804	Death|TNFR_c6	-1.33	-3.11	-1.96	-1.29	-1.94	-1.28	-0.82	-1.11	Ngfr	-
CDON	50937	C2-set_2|I-set|Ig_2|Ig_3|Ig_5|Izumo-Ig|Pur_ac_phosph_N|V-set|fn3|ig	-1.94	-0.30	-0.77	-0.73	-0.31	-0.73	-0.64	-1.20	Cdon	-
TAF2	6873	HEAT|HEAT_2|Peptidase_M1	0.99	1.15	1.05	1.02	0.83	0.73	0.80	0.40	Taf2	-
HIPK2	28996	APH|Kdo|Pkinase|Pkinase_Tyr	0.68	0.36	0.55	0.63	0.34	0.66	0.82	0.47	Hipk2	-
TNPO3	23534	IFRD|Xpo1	1.27	1.39	1.31	1.27	1.39	1.19	1.16	1.03	Tnpo3	-
MEF2BNB-MEF2B	4207	SRF-TF	0.91	0.55	0.72	0.79	0.49	0.68	0.60	NaN	-	-
RFXANK	8625	Ank|Ank_2|Ank_3|Ank_4|Ank_5	1.55	1.79	1.69	1.66	1.77	1.66	1.59	0.30	Rfxank	-
TMEM161A	54929	Tmemb_161AB	0.09	1.43	0.77	0.82	1.38	0.58	0.65	0.52	Tmem161a	-
LPAR2	9170	7TM_GPCR_Srsx|7tm_1|7tm_4	2.47	1.01	1.84	1.79	1.01	1.87	1.63	0.38	Lpar2	-
CTSA	5476	Peptidase_S10	2.06	1.64	2.18	2.22	1.79	2.35	2.32	1.92	Ctsa	-
SUGP2	10147	G-patch|G-patch_2|Surp	1.26	1.46	1.38	1.39	1.51	1.36	1.35	0.74	Sugp2	-
SLC12A2	6558	AA_permease|AA_permease_2|AA_permease_N|SLC12	-0.07	-3.22	-4.00	-2.60	-0.33	-0.59	-0.23	-0.69	Slc12a2	-
SNX24	28966	PX	-0.52	-1.29	-1.73	-1.44	-1.09	-0.19	0.42	-0.74	Snx24	-
EYA2	2139	Hydrolase	-2.80	-4.00	-4.00	-4.00	-4.00	-4.00	-4.00	-1.18	Eya2	-
CNN2	1265	CAMSAP_CH|CH|Calponin	2.68	1.91	2.35	2.25	1.96	2.23	2.08	NaN	-	-
ABCA7	10347	AAA_15|AAA_21|AAA_23|AAA_29|ABC2_membrane_3|ABC_tran|DUF4162|SRP54	2.20	0.33	1.66	1.54	0.18	1.64	1.25	1.51	Abca7	-
SNCAIP	9627	Ank|Ank_2|Ank_3|Ank_4|Ank_5|SNCAIP_SNCA_bd	-3.29	-4.00	-4.00	-4.00	-4.00	-4.00	-2.91	-0.71	Sncaip	-
DDX20	11218	AAA_19|DEAD|Helicase_C|ResIII	0.46	0.95	0.79	0.84	0.88	0.78	0.74	0.35	Ddx20	-
BTBD1	53339	BACK|BTB|PHR	1.06	1.49	1.59	1.56	1.51	1.57	1.66	0.93	Btbd1	-
FAR2	55711	3Beta_HSD|Epimerase|GDP_Man_Dehyd|NAD_binding_4|Polysacc_synt_2|RmlD_sub_bind|Semialdhyde_dh|Sterile	1.62	1.25	0.74	0.95	1.49	0.86	1.24	0.64	Far2	-
BCAS1	8537		-0.28	-3.20	-4.00	-4.00	-4.00	-4.00	-4.00	-2.39	Bcas1	-
POU1F1	5449	Homeobox|Pou	-1.17	-4.00	-4.00	-4.00	-4.00	-4.00	-4.00	-2.60	Pou1f1	-
CHI3L2	1117	Glyco_hydro_18	0.22	-1.52	-0.87	-0.59	-1.46	-0.67	0.04	NaN	-	-
SBNO2	22904	AAA_34|Helicase_C_4|ResIII	2.18	1.16	1.22	1.71	1.15	1.23	1.71	1.85	Sbno2	-
PMS1	5378	DNA_mis_repair|HATPase_c|HATPase_c_3|HMG_box|HMG_box_2	0.31	1.22	0.54	0.70	0.97	0.54	0.57	-0.44	Pms1	-
HMG20B	10362	HMG_box|HMG_box_2	1.38	1.61	1.66	1.63	1.50	1.65	1.55	1.18	Hmg20b	-
CALCRL	10203	7tm_2|HRM	-1.16	-4.00	-2.94	-2.80	-2.99	-4.00	-4.00	0.63	Calcrl	-
TAF11	6882	CBFD_NFYB_HMF|TAFII28	1.01	1.36	1.21	1.19	1.40	1.27	1.28	0.83	Taf11	-
ANKS1A	23294	Ank|Ank_2|Ank_3|Ank_4|Ank_5|PID|PID_2|PTB|SAM_1|SAM_2	0.87	0.63	0.51	0.60	0.53	0.64	0.52	1.05	Anks1	-
AP3D1	8943	Adaptin_N|BLVR|Cnd1|HEAT|HEAT_2|RTP1_C1|RasGEF_N_2	1.39	1.60	1.57	1.60	1.64	1.55	1.65	1.40	Ap3d1	ap3d1
ZNF76	7629	CopK|zf-C2H2|zf-C2H2_4|zf-C2H2_8|zf-C2H2_aberr|zf-C2H2_jaz|zf-H2C2_2|zf-TRAF	0.99	0.80	1.03	1.03	0.63	0.99	0.84	0.67	Zfp523	-
SLC9A3R2	9351	EBP50_C|GRASP55_65|PDZ|PDZ_2	-1.84	-0.68	-0.76	-0.65	-0.36	-0.71	-0.43	0.91	Slc9a3r2	-
NTHL1	4913	HHH|HhH-GPD	-1.00	1.18	0.15	0.37	1.15	0.27	0.09	-0.64	Nthl1	apnB
UHRF1BP1	54887	Chorein_N	-0.00	0.68	0.36	0.34	0.67	0.41	0.57	-0.50	Uhrf1bp1	-
GNAI3	2773	Arf|G-alpha|Gtr1_RagA|Roc	0.98	0.44	0.55	0.60	0.43	0.42	0.56	1.79	Gnai3	-
IPO5	3843	Cnd1|DUF3385|HEAT|HEAT_2|HEAT_EZ|HEAT_PBS|IBN_N|RTP1_C1|Vac14_Fab1_bd	0.41	2.09	1.13	1.21	2.17	1.33	1.38	0.34	Ipo5	DDB_G0291650
OAT	4942	Aminotran_3	1.41	-1.47	-4.00	-4.00	0.03	-0.18	0.23	1.22	Oat	oatA
WDR3	10885	ANAPC4_WD40|Ge1_WD40|Nucleoporin_N|Utp12|WD40|WD40_like	0.06	1.61	0.91	1.06	1.53	1.00	1.11	0.91	Wdr3	wdr3
PKN2	5586	C2|HR1|Kinase-like|Pkinase|Pkinase_C|Pkinase_Tyr|Uds1	1.87	0.90	1.21	1.13	0.88	1.16	0.93	0.79	Pkn2	-
WDR18	57418	ANAPC4_WD40|Nup160|WD40|WD40_alt	0.22	1.48	0.81	0.89	1.53	0.84	0.81	0.00	Wdr18	-
TRAM2	9697	TRAM1|TRAM_LAG1_CLN8	0.31	0.42	0.14	0.15	0.34	0.12	0.17	NaN	-	-
NTN1	9423	Laminin_EGF|Laminin_N|NTR	-1.72	-0.20	-1.21	-1.20	-0.98	-1.98	-1.05	-3.01	Ntn1	-
GLP2R	9340	7tm_2|HRM|SUR7	-3.45	-4.00	-4.00	-4.00	-4.00	-4.00	-4.00	-1.74	Glp2r	-
MCM10	55388	Mcm10|zf-primase	-1.91	1.13	0.01	0.13	0.99	-0.21	-0.86	0.32	Mcm10	-
DGKA	1606	C1_1|C1_2|DAGK_acc|DAGK_cat|DAG_kinase_N|EF-hand_1|EF-hand_5|EF-hand_6|EF-hand_7|EF-hand_8	1.98	1.03	1.67	1.69	1.01	1.65	1.52	1.41	Dgka	-
ERBB3	2065	Furin-like|GF_recep_IV|Pkinase|Pkinase_Tyr|Recep_L_domain	-2.23	-1.18	-1.40	-1.38	-2.62	-2.01	-4.00	NaN	-	-
ROPN1	54763	RIIa	-3.18	-4.00	-4.00	-4.00	-4.00	-4.00	-4.00	-4.00	Ropn1	-
ANKRD44	91526	Ank|Ank_2|Ank_3|Ank_4|Ank_5|GATase_7	2.21	1.11	1.60	1.60	1.21	1.74	1.61	1.86	Ankrd44	DDB_G0284157 secG
KARS	3735	tRNA-synt_2|tRNA-synt_2d|tRNA_anti-codon	1.27	2.22	1.63	1.69	2.16	1.64	1.78	0.72	Kars	lysS
ADAT1	23536	A_deamin	1.42	1.26	1.20	1.24	1.16	1.31	1.37	-0.54	Adat1	DDB_G0278943
PDIA5	10954	AhpC-TSA|DUF2847|Glutaredoxin|HyaE|OST3_OST6|Redoxin|Thioredoxin|Thioredoxin_2|Thioredoxin_3|Thioredoxin_6|Thioredoxin_7|Thioredoxin_8|Thioredoxin_9|TraF	-0.43	1.46	0.26	0.71	1.49	0.34	0.77	-0.49	Pdia5	-
TBC1D22B	55633	RabGAP-TBC	0.33	0.63	0.58	0.59	0.65	0.64	0.75	0.25	Tbc1d22b	-
NDUFB4	4710	NDUF_B4	1.51	2.09	1.90	1.90	2.09	1.88	2.01	NaN	-	-
SPEN	23013	RRM_1|RRM_5|RRM_7|RRM_occluded|SPOC	1.63	1.41	1.37	1.35	1.43	1.47	1.41	1.26	Spen	-
MYLK	4638	23ISL|BiPBP_C|C2-set_2|Herpes_gE|I-set|Ig_2|Ig_3|Izumo-Ig|Kdo|Pkinase|Pkinase_Tyr|Receptor_2B4|V-set|V-set_CD47|fn3|ig	-0.78	-1.34	-3.24	-1.09	-1.13	-1.77	-1.64	-0.26	Mylk	-
ZC3H15	55854	DFRP_C|Torus|zf-CCCH	1.41	1.90	1.51	1.52	1.93	1.49	1.64	NaN	-	DDB_G0292410
MAP2K4	6416	Kinase-like|Pkinase|Pkinase_Tyr|Seadorna_VP7	1.48	0.53	0.82	0.80	0.46	0.70	0.76	1.29	Map2k4	-
TMEM206	55248	TMEM206	0.13	1.10	0.77	0.77	1.12	0.78	0.79	NaN	-	-
SNAP91	9892	ANTH|ENTH	-4.00	-4.00	-4.00	-4.00	-4.00	-4.00	-4.00	-3.54	Snap91	-
SLK	9748	PKK|Pkinase|Pkinase_Tyr	1.45	1.15	1.30	1.41	1.15	1.18	1.21	1.32	Slk	-
CYB5R4	51167	CS|Cyt-b5|FAD_binding_6|NAD_binding_1|NAD_binding_6	2.00	1.18	1.36	1.46	1.35	1.47	1.49	1.62	Cyb5r4	DDB_G0278567
COL17A1	1308	Collagen	-0.15	0.11	-0.73	0.65	0.48	0.19	0.27	NaN	-	-
GSTO2	119391	GST_C|GST_C_2|GST_C_3|GST_N|GST_N_2|GST_N_3|Glutaredoxin	-0.06	-0.60	-0.73	-0.71	-1.08	-1.06	-0.93	-1.68	Gsto2	-
SEC61A2	55176	Plug_translocon|SecY	1.06	-0.25	0.19	0.05	-0.18	-0.06	0.01	0.11	Sec61a2	sec61a
PRKCQ	5588	C1_1|C1_2|Kinase-like|Pkinase|Pkinase_C|Pkinase_Tyr|Zf_RING|zf-RING_9	0.23	-0.08	-1.11	-0.97	0.08	-0.85	-0.97	0.09	Prkcq	-
TLE2	7089	ANAPC4_WD40|TLE_N|WD40|WD40_like	-0.57	-4.00	-4.00	-4.00	-2.78	-4.00	-4.00	-0.71	Tle2	-
ASB1	51665	Ank|Ank_2|Ank_3|Ank_4|Ank_5|SOCS_box	0.42	1.17	0.98	1.10	1.05	1.05	1.12	NaN	-	-
FAM107B	83641	DUF1151	2.07	1.64	1.67	1.73	1.98	1.73	1.71	2.36	Fam107b	-
ME1	4199	Malic_M|malic	-2.23	0.44	0.12	0.42	0.27	0.27	0.87	-1.16	Me1	malA
TBC1D1	23216	Acetyltransf_11|CCD48|DUF3350|PID|RabGAP-TBC	2.04	1.81	1.70	1.67	1.85	1.71	1.58	1.15	Tbc1d1	-
CDK13	8621	Kinase-like|Pkinase|Pkinase_Tyr|THRAP3_BCLAF1	1.30	1.14	1.32	1.28	1.16	1.34	1.27	0.97	Cdk13	-
MTHFD2	10797	THF_DHG_CYH|THF_DHG_CYH_C	0.91	2.34	1.69	1.84	2.18	1.49	2.00	0.70	Mthfd2	DDB_G0283121
SLC9A7	84679	Na_H_Exchanger	0.16	-0.91	-2.60	-1.76	-1.01	-0.59	-0.26	-0.45	Slc9a7	-
FOXJ2	55810	Forkhead	1.13	0.54	0.93	0.90	0.61	0.93	0.84	1.03	Foxj2	-
YBX1	4904	CSD	1.84	3.12	2.62	2.65	3.10	2.56	2.75	1.89	Ybx1	-
PDE4A	5141	PDEase_I	0.36	0.60	-0.91	-0.42	0.50	-0.81	0.16	-0.40	Pde4a	-
PPP2R5A	5525	B56|Sec7_N	1.76	1.08	1.66	1.48	1.13	1.55	1.27	2.42	Ppp2r5a	-
CTNNA2	1496	I_LWEQ|Vinculin	-3.46	-4.00	-4.00	-4.00	-4.00	-4.00	-4.00	-3.45	Ctnna2	-
ELAVL1	1994	BRAP2|RRM_1|RRM_3|RRM_5|RRM_7|RRM_occluded	0.92	1.71	1.45	1.43	1.72	1.44	1.45	0.71	Elavl1	-
TIE1	7075	EGF_2|I-set|Ig_2|Ig_3|Pkinase|Pkinase_Tyr|Pur_ac_phosph_N|fn3|hEGF|ig	-1.12	-3.14	-4.00	-4.00	-2.50	-3.11	-1.12	-0.75	Tie1	-
DIP2B	57609	AMP-binding|DMAP_binding|GvpG	1.38	0.85	1.06	1.07	0.74	1.11	1.12	0.62	Dip2b	-
SMARCD1	6602	SWIB	1.37	1.77	1.54	1.50	1.86	1.50	1.49	0.34	Smarcd1	snf12-1 snf12-2
KDM4A	9682	53-BP1_Tudor|JmjC|JmjN|LBR_tudor|PHD|PHD_2|zf-HC5HC2H|zf-HC5HC2H_2	1.02	0.98	1.13	1.11	1.06	1.21	1.07	1.22	Kdm4a	-
NFYC	4802	CBFD_NFYB_HMF|Histone	1.90	1.62	1.61	1.56	1.66	1.63	1.68	1.13	Nfyc	-
ZMYND12	84217	TPR_1|TPR_12|TPR_17|TPR_2|TPR_8|zf-MYND	-2.20	0.02	-0.29	-0.31	-0.58	-0.54	-0.79	-3.58	Zmynd12	-
SLC9A3	6550	Na_H_Exchanger	-0.78	-4.00	-3.11	-4.00	-2.67	-4.00	-4.00	-3.13	Slc9a3	-
NGEF	25791	IQ_SEC7_PH|PH|RhoGEF|SH3_1|SH3_2|SH3_9	-2.97	-3.02	-4.00	-4.00	-4.00	-4.00	-4.00	-4.00	Ngef	-
ASPM	259266	ASH|CAMSAP_CH|CH|CH_2|IQ	-1.22	1.04	0.37	0.49	0.87	0.08	-0.24	-0.35	Aspm	-
CD84	8832	I-set|Ig_2|Ig_3|V-set|ig	0.69	0.06	-0.38	0.39	0.39	0.10	1.10	2.11	Cd84	-
ELOVL1	64834	ELO	1.61	1.79	1.67	1.78	1.75	1.63	1.79	1.80	Elovl1	-
SPI1	6688	Ets|p47_phox_C	2.96	2.06	2.30	2.36	2.14	2.27	2.43	NaN	-	-
ZNRD1	30834	DZR|Mu-like_Com|OrfB_Zn_ribbon|TFIIS_C|zf-MYND|zinc_ribbon_2	1.14	1.55	1.12	1.07	1.42	1.11	1.05	1.15	Znrd1	-
MPPED2	744	Metallophos|Metallophos_2	-2.68	-4.00	-4.00	-4.00	-4.00	-4.00	-4.00	-2.46	Mpped2	-
CLDN18	51208	Claudin_2|PMP22_Claudin	-3.01	-4.00	-2.96	-4.00	-4.00	-4.00	-4.00	NaN	-	-
ZBTB11	27107	BTB|HNH_5|Ta0938|zf-C2H2|zf-C2H2_2|zf-C2H2_4|zf-C2H2_6|zf-C2H2_jaz|zf-Di19|zf-H2C2_2	0.97	0.86	0.85	0.86	0.82	0.83	0.79	0.56	Zbtb11	-
ATXN3	4287	Josephin|SUIM_assoc|UIM	1.19	1.13	1.18	1.15	1.04	1.21	1.29	0.92	Atxn3	-
GOLGA5	9950	Golgin_A5|PKcGMP_CC|Spc7	0.94	0.98	1.19	1.21	1.01	1.19	1.25	0.95	Golga5	-
FGFR2	2263	C2-set_2|I-set|Ig_2|Ig_3|Ig_5|Izumo-Ig|Pkinase|Pkinase_Tyr|V-set|ig	-0.41	-4.00	-4.00	-4.00	-4.00	-4.00	-4.00	-2.59	Fgfr2	-
LRRC40	55631	LRR_1|LRR_4|LRR_5|LRR_8|LRR_9|Nup84_Nup100	-0.04	0.97	0.77	0.80	0.95	0.78	0.81	NaN	-	-
ISOC1	51015	Isochorismatase	0.54	0.67	0.37	0.43	0.73	0.60	0.88	0.25	Isoc1	-
EML1	2009	ANAPC4_WD40|HELP|WD40	-2.76	-4.00	-4.00	-4.00	-1.65	-4.00	-4.00	-0.52	Eml1	-
TRMT11	60487	Methyltransf_15|N6_Mtase|N6_N4_Mtase|PrmA|UPF0020	-0.00	1.32	0.68	0.74	1.22	0.85	0.92	-0.51	Trmt11	trmt11
THUMPD1	55623	THUMP	1.10	1.28	1.24	1.18	1.36	1.20	1.12	0.13	Thumpd1	DDB_G0291908
MSANTD3	91283	MADF_DNA_bdg|Myb_DNA-bind_5|PolC_DP2	-0.28	0.95	0.57	0.49	0.91	0.29	0.80	0.35	Msantd3	-
KIF26A	26153	Kinesin|Microtub_bd	-2.61	-3.26	-4.00	-4.00	-3.24	-4.00	-4.00	-1.44	Kif26a	-
ATG2B	55102	ATG2_CAD|ATG_C|Chorein_N|VPS13_C	0.98	0.53	0.86	0.78	0.51	0.83	0.69	0.02	Atg2b	DDB_G0277419
ARFGEF1	10565	DCB|DUF1981|Sec7|Sec7_N	1.37	1.07	1.24	1.21	0.74	0.84	0.88	1.52	Arfgef1	DDB_G0290369
ACSM2B	348158	AMP-binding|AMP-binding_C	-2.86	-4.00	-2.11	-4.00	-4.00	-4.00	-4.00	NaN	-	-
ZFAT	57623	zf-C2H2|zf-C2H2_4|zf-Di19|zf-H2C2_2|zf-H2C2_5|zf-met	0.68	0.39	0.38	0.43	0.15	0.15	0.15	0.26	Zfat	-
MTFR1	9650	Mito_fiss_reg	0.85	0.87	0.71	0.72	0.54	0.21	0.24	1.04	Mtfr1	-
STAG3	10734	Cnd1|STAG	0.89	-0.08	-0.93	-0.65	-0.45	-0.66	-0.93	0.27	Stag3	-
FECH	2235	Ferrochelatase	0.31	1.26	1.03	0.96	1.02	1.00	0.95	0.41	Fech	hemH
MYO9A	4649	C1_1|IQ|Myosin_head|RA|RhoGAP	0.24	0.48	0.54	0.60	0.39	0.45	0.47	0.18	Myo9a	-
DDX3Y	8653	DEAD|Helicase_C|ResIII	1.74	-4.00	-2.41	-3.33	-3.33	-3.33	-1.89	-0.41	Ddx3y	-
PFKP	5214	PFK	0.41	1.58	0.97	1.09	1.65	1.32	1.58	1.35	Pfkp	-
IDI1	3422	NUDIX	1.68	1.39	1.09	1.43	1.23	1.03	1.34	0.12	Idi1	ipi
SP100	6672	Bromodomain|HMG_box|HMG_box_2|PHD|SAND|Sp100	2.12	1.25	1.66	1.68	1.20	1.58	1.51	NaN	-	-
KLF6	1316	zf-C2H2|zf-C2H2_4|zf-H2C2_2	2.41	0.84	1.29	1.56	0.96	1.27	1.59	1.94	Klf6	-
PLPP1	8611	PAP2|PAP2_C	-0.03	0.30	0.39	0.36	0.68	0.06	0.29	NaN	-	-
NEO1	4756	C2-set_2|DUF2369|DUF4959|Herpes_gE|I-set|Ig_2|Ig_3|Ig_4|Ig_5|Interfer-bind|Izumo-Ig|Neogenin_C|Pur_ac_phosph_N|SusE|TMEM154|V-set|fn3|fn3_2|fn3_4|ig	-0.38	0.08	0.70	0.56	-0.47	0.27	0.24	-1.82	Neo1	-
TRAM1	23471	TRAM1|TRAM_LAG1_CLN8	1.50	1.96	1.94	2.00	1.71	1.55	1.74	1.29	Tram1	-
PHKA1	5255	Glyco_hydro_15	-2.66	-2.42	-1.99	-2.66	-2.07	-2.27	-2.22	-0.68	Phka1	-
TNFRSF1A	7132	Death|TNFR_c6	2.55	1.99	2.15	2.38	2.09	2.22	2.45	2.43	Tnfrsf1a	-
CACNB1	782	Guanylate_kin|SH3_1|VGCC_beta4Aa_N	-0.51	-0.84	-1.82	-1.05	-1.36	-1.83	-1.21	-0.74	Cacnb1	-
EVI5	7813	APG6|DUF1129|RabGAP-TBC	0.77	0.56	0.84	0.79	0.38	0.89	0.83	0.49	Evi5	-
STOML1	9399	Band_7|SCP2	-0.15	0.09	-0.08	-0.01	0.13	0.12	0.16	0.22	Stoml1	-
PKM	5315	HpcH_HpaI|PK|PK_C	1.91	2.50	2.66	2.83	2.76	2.84	3.09	2.70	Pkm	pyk
DHX29	54505	AAA_22|DEAD|HA2|Helicase_C|OB_NTP_bind|T2SSE	0.56	0.62	0.63	0.67	0.78	0.81	0.88	0.25	Dhx29	-
DNTTIP2	30836	Fcf2	1.54	1.59	1.42	1.47	1.60	1.36	1.55	1.14	Dnttip2	-
METTL22	79091	Methyltransf_16	1.37	1.01	1.16	1.12	1.18	1.26	1.20	NaN	-	-
TP53BP1	7158	53-BP1_Tudor|BRCT|BRCT_2|RTT107_BRCT_5	1.13	0.93	0.73	0.73	0.91	0.79	0.85	0.62	Trp53bp1	DDB_G0286539
TRO	7216	MAGE	-1.11	-4.00	-4.00	-4.00	-4.00	-3.29	-4.00	-3.49	Tro	-
RRP15	51018	Rrp15p	-0.53	1.36	0.72	0.83	1.33	0.81	1.13	-0.15	Rrp15	DDB_G0271724
RHOA	387	Arf|GTP_EFTU|Ras|Roc	2.66	2.52	2.48	2.48	2.53	2.48	2.48	2.28	Rhoa	-
DHX8	1659	AAA_19|AAA_22|DEAD|DUF1777|HA2|Helicase_C|MIP-T3|OB_NTP_bind|S1|T2SSE	1.39	1.35	1.44	1.42	1.27	1.44	1.32	0.95	Dhx8	dhx8
PMS2P4	5382		0.24	0.31	0.05	0.12	0.29	0.23	0.10	NaN	-	-
PRKCZ	5590	APH|C1_1|C1_2|Kinase-like|PB1|Pkinase|Pkinase_C|Pkinase_Tyr	1.21	-0.10	-0.10	-0.06	-0.08	-0.04	-0.83	-0.50	Prkcz	-
ZFY	7544	Zfx_Zfy_act|zf-C2H2|zf-C2H2_11|zf-C2H2_4|zf-C2H2_6|zf-C2H2_jaz|zf-H2C2_2|zf-H2C2_5|zf-met|zinc_ribbon_15	0.48	-2.67	-2.62	-2.61	-1.51	-2.53	-2.64	NaN	-	-
IARS2	55699	Anticodon_1|tRNA-synt_1|tRNA-synt_1_2|tRNA-synt_1e|tRNA-synt_1g|zf-FPG_IleRS	0.75	1.57	1.42	1.46	1.48	1.42	1.39	0.41	Iars2	-
SYT1	6857	C2|CEP76-C2|Comm|DOCK-C2|PI3K_C2	-3.61	-4.00	-4.00	-4.00	-4.00	-4.00	-4.00	-4.00	Syt1	-
NAV3	89795	AAA|AAA_14|AAA_16|AAA_18|AAA_19|AAA_22|ATG16|CAMSAP_CH|CH|IstB_IS21|PhoH|RNA_helicase|ResIII	-0.26	-1.34	-0.80	-0.58	-1.34	-0.76	-0.04	-3.59	Nav3	-
IDH3G	3421	Iso_dh	1.42	1.56	1.56	1.54	1.70	1.61	1.67	1.58	Idh3g	-
ROGDI	79641	Rogdi_lz	0.98	1.21	1.40	1.44	1.59	1.72	1.58	1.98	Rogdi	-
PDZD4	57595	PDZ|PDZ_2|Tricorn_PDZ	-0.07	-4.00	-4.00	-2.75	-4.00	-4.00	-4.00	-0.91	Pdzd4	-
ATP2B3	492	ATP_Ca_trans_C|Cation_ATPase|Cation_ATPase_C|Cation_ATPase_N|E1-E2_ATPase|Hydrolase|Hydrolase_3	-3.68	-1.93	-1.27	-1.34	-1.90	-1.34	-2.22	-4.00	Atp2b3	-
ROCK1	6093	APH|C1_1|HR1|PH|Pkinase|Pkinase_Tyr|Rho_Binding	1.77	1.40	1.74	1.71	1.40	1.68	1.67	1.19	Rock1	-
CBFB	865	CBF_beta	1.26	1.81	1.61	1.67	1.73	1.61	1.73	1.43	Cbfb	-
PDK3	5165	BCDHK_Adom3|HATPase_c	1.25	0.40	0.70	0.60	0.26	0.61	0.24	1.05	Pdk3	-
HYAL2	8692	EGF|Glyco_hydro_56	0.56	0.89	0.60	0.70	0.79	0.79	1.00	-0.20	Hyal2	-
HDAC4	9759	HDAC4_Gln|Hist_deacetyl	1.36	1.06	1.08	1.11	1.07	1.17	1.01	1.22	Hdac4	-
RASSF1	11186	C1_1|Nore1-SARAH|RA	1.57	1.32	1.39	1.25	1.23	1.27	0.97	1.17	Rassf1	-
FGFR3	2261	C2-set_2|I-set|Ig_2|Ig_3|Ig_5|Izumo-Ig|Pkinase|Pkinase_Tyr|V-set|V-set_CD47|ig	-3.58	-0.09	-0.67	-0.49	-1.34	-1.14	-1.14	-2.35	Fgfr3	-
IFI35	3430	IFP_35_N|NID	1.50	0.68	1.01	1.24	0.75	1.13	1.29	1.10	Ifi35	-
HEATR6	63897	Adaptin_N|Arm|Cnd1|DUF4042|HEAT|HEAT_2|HEAT_EZ|HEAT_PBS|PUL	0.20	0.85	0.96	0.86	0.71	0.84	0.99	0.82	Heatr6	DDB_G0272456
COASY	80347	AAA_18|AAA_33|CTP_transf_like|CoaE	1.30	1.62	1.40	1.47	1.62	1.38	1.32	0.59	Coasy	DDB_G0288465
PLEKHH3	79990	FERM_M|MyTH4|PH|RA	-1.67	0.05	0.15	0.33	-0.69	-0.29	-0.40	-0.49	Plekhh3	-
MEF2A	4205	HJURP_C|SRF-TF	1.34	1.09	1.35	1.35	0.94	1.39	1.26	1.13	Mef2a	-
OTUD5	55593	OTU|Peptidase_C65	2.03	1.43	1.51	1.46	1.30	1.46	1.43	NaN	-	-
TFE3	7030	DUF3371|HLH|MITF_TFEB_C_3_N	1.92	0.62	1.38	1.36	0.76	1.48	1.54	1.50	Tfe3	-
TBC1D25	4943	RabGAP-TBC	1.06	0.69	0.72	0.78	0.53	0.65	0.70	0.74	Tbc1d25	-
ACSL4	2182	AMP-binding|AMP-binding_C	1.71	1.44	1.67	1.73	1.42	1.65	1.92	0.59	Acsl4	-
INPP5A	3632	Exo_endo_phos|Glyco_hydro_cc	1.37	0.97	0.94	0.84	1.00	0.94	0.76	1.35	Inpp5a	-
GPKOW	27238	G-patch|G-patch_2|KOW	0.79	0.87	1.02	1.00	0.89	0.99	0.90	1.15	Gpkow	DDB_G0289933
GRIPAP1	56850		1.75	1.27	1.71	1.66	1.31	1.71	1.62	1.90	Gripap1	-
FTSJ1	24140	FtsJ	0.72	1.49	1.07	1.13	1.63	1.09	1.23	0.48	Ftsj1	fsjA
PRR11	55771		0.45	1.68	0.87	1.02	1.58	0.62	0.58	-0.33	Prr11	-
REEP1	65055	TB2_DP1_HVA22	-3.59	-1.04	-1.23	-1.39	-1.79	-4.00	-2.78	-1.85	Reep1	-
ATP11A	23250	Cation_ATPase|E1-E2_ATPase|HAD|Hydrolase|Hydrolase_3|PhoLip_ATPase_C|PhoLip_ATPase_N	1.67	1.36	1.57	1.60	1.56	1.79	1.76	1.52	Atp11a	-
POLR1A	25885	RNA_pol_Rpb1_1|RNA_pol_Rpb1_2|RNA_pol_Rpb1_3|RNA_pol_Rpb1_4|RNA_pol_Rpb1_5	-0.13	1.15	0.40	0.55	1.09	0.46	0.63	NaN	-	rpa1
LAPTM4A	9741	Mtp	1.95	1.46	1.77	1.97	1.40	1.84	2.11	1.62	Laptm4a	-
TTC7A	57217	ANAPC3|ChAPs|DUF3808|NARP1|TPR_1|TPR_11|TPR_12|TPR_14|TPR_15|TPR_16|TPR_17|TPR_19|TPR_2|TPR_20|TPR_6|TPR_7|TPR_8|TPR_9	0.85	0.92	0.97	0.98	0.73	0.91	0.70	2.26	Ttc7	-
IP6K2	51447	IPK	1.62	1.40	1.51	1.43	1.31	1.50	1.35	1.11	Ip6k2	-
STON1-GTF2A1L	286749	Adap_comp_sub|TFIIA	-2.81	-4.00	-4.00	-2.62	-4.00	-2.93	-4.00	NaN	-	-
SRBD1	55133	DLD|HHH_3|HHH_7|S1|Tex_N|Tex_YqgF|YqgF	1.08	0.90	0.51	0.53	0.83	0.56	0.63	0.09	Srbd1	-
KIF2A	3796	Kinesin|Microtub_bd	0.98	1.55	1.03	1.17	1.67	1.07	1.19	1.23	Kif2a	-
RASGRP2	10235	C1_1|EF-hand_1|EF-hand_5|EF-hand_6|EF-hand_7|EF-hand_8|RasGEF|RasGEF_N	2.07	1.68	1.25	1.28	1.69	1.34	0.88	2.46	Rasgrp2	-
PSME4	23198	BLM10_mid|DUF3437|HEAT|HEAT_2	1.39	1.25	1.08	1.04	1.23	1.12	1.26	0.90	Psme4	psmE4
IFT80	57560	ANAPC4_WD40|Coatomer_WDAD|WD40	0.80	0.80	0.85	0.81	0.86	0.89	0.88	0.57	Ift80	-
SIRT2	22933	SIR2	1.57	0.96	1.33	1.30	0.98	1.32	1.34	1.40	Sirt2	sir2A
ERLEC1	27248	PRKCSH|PRKCSH_1	0.70	1.25	1.30	1.31	1.22	1.27	1.38	NaN	-	-
PPP2R5B	5526	B56	0.95	-0.02	0.35	0.23	0.01	0.68	0.33	0.56	Ppp2r5b	-
PYGM	5837	Phosphorylase	0.88	-0.58	-0.40	-0.29	-0.64	-0.29	-0.46	0.38	Pygm	-
PAGE1	8712	GAGE	-4.00	-4.00	-4.00	-4.00	-4.00	-4.00	-4.00	NaN	-	-
PITX1	5307	Homeobox|OAR	-3.38	1.15	0.37	0.67	1.72	0.80	0.85	-4.00	Pitx1	-
TRPC7	57113	Ank_2|Ank_3|Ank_4|Ank_5|Ion_trans|PKD_channel|TRP_2	-4.00	-4.00	-4.00	-4.00	-4.00	-3.10	-4.00	-4.00	Trpc7	-
MAST4	375449	APH|DUF1908|Kinase-like|PDZ|PDZ_2|Pkinase|Pkinase_Tyr|Tricorn_PDZ	0.04	-1.86	-3.21	-3.07	-1.71	-2.84	-1.43	-0.53	Mast4	-
ADGRF5	221395	7tm_2|GAIN|GPS|I-set|Ig_2|Ig_3|SEA|V-set|ig	-3.83	-2.82	-4.00	-3.46	-3.47	-3.47	-3.44	-2.26	Adgrf5	-
SDK2	54549	C1-set|C2-set|C2-set_2|I-set|Ig_2|Ig_3|Ig_5|Interfer-bind|Pur_ac_phosph_N|SusE|V-set|fn3|ig	-1.22	-0.95	-3.20	-3.22	-1.28	-3.08	-1.98	-3.22	Sdk2	-
ADAM7	8756	ADAM_CR|Disintegrin|Pep_M12B_propep|Reprolysin|Reprolysin_2|Reprolysin_3|Reprolysin_4|Reprolysin_5	-4.00	-4.00	-4.00	-4.00	-4.00	-4.00	-4.00	-4.00	Adam7	-
NUP133	55746	Nucleoporin_C	0.72	1.29	1.03	0.99	1.25	1.03	1.02	NaN	-	-
NUCKS1	64710		1.02	2.14	1.96	1.95	2.14	1.85	1.81	0.51	Nucks1	-
VPS35	55737	Vps35	1.50	1.56	1.47	1.51	1.51	1.44	1.49	1.37	Vps35	vps35
DNAJA2	10294	Anti-TRAP|DnaJ|DnaJ_C|DnaJ_CXXCXGXG	1.38	1.47	1.40	1.37	1.40	1.40	1.35	1.19	Dnaja2	ddj1
BCL3	602	Ank|Ank_2|Ank_3|Ank_4|Ank_5	2.35	0.63	0.96	1.42	0.90	1.20	1.82	1.89	Bcl3	-
KCNAB2	8514	Aldo_ket_red	1.73	2.04	2.13	2.01	-0.96	2.20	2.04	1.03	Kcnab2	-
ABCC9	10060	AAA_16|AAA_21|AAA_22|AAA_25|AAA_29|ABC_membrane|ABC_tran|DUF258|IstB_IS21|MMR_HSR1|SMC_N	-3.61	-4.00	-4.00	-4.00	-4.00	-3.41	-4.00	-1.74	Abcc9	-
GAL	51083	GMAP|Galanin	-4.00	2.15	-0.06	0.39	1.56	-2.72	-0.39	-0.90	Gal	-
CLEC2D	29121	Lectin_C|UL45	1.39	0.22	0.44	0.35	0.90	0.61	0.80	NaN	-	-
FUNDC1	139341	FUN14	0.48	0.91	0.70	0.75	0.88	0.70	0.78	1.04	Fundc1	-
MAOB	4129	AlaDh_PNT_C|Amino_oxidase|DAO|FAD_binding_2|FAD_binding_3|FAD_oxidored|GIDA|HI0933_like|IlvN|NAD_binding_8|Pyr_redox|Pyr_redox_2|Pyr_redox_3|Thi4	-3.52	-4.00	-4.00	-4.00	-4.00	-4.00	-4.00	-1.01	Maob	maoA
RORA	6095	Hormone_recep|zf-C4	0.28	-4.00	-4.00	-4.00	-4.00	-4.00	-3.35	-1.78	Rora	-
DRD4	1815	7TM_GPCR_Srsx|7TM_GPCR_Srx|7tm_1|7tm_4	-0.69	-1.19	-1.10	-1.81	-1.09	-0.82	-0.93	-4.00	Drd4	-
TGFBR3	7049	Zona_pellucida	0.23	-0.03	-0.31	-0.45	-0.16	-0.70	-0.36	-1.10	Tgfbr3	-
KIAA1107	23285	DUF4596	-0.30	-0.64	0.03	0.02	-1.22	-0.13	-0.40	-0.28	A830010M20Rik	-
PLA2G10	8399	Phospholip_A2_1	-1.95	-4.00	-4.00	-4.00	-4.00	-4.00	-4.00	-2.08	Pla2g10	-
HES2	54626	HLH|Hairy_orange	-2.27	-4.00	-4.00	-4.00	-4.00	-4.00	-4.00	-4.00	Hes2	-
ATP1B3	483	Na_K-ATPase	1.16	2.27	1.81	1.97	2.29	1.76	2.10	1.39	Atp1b3	-
NEDD4	4734	C2|HECT|WW	0.01	0.13	0.05	0.32	-0.08	-0.22	0.26	NaN	-	-
PIGB	9488	Glyco_transf_22|PMT_2	1.69	1.03	0.86	0.92	1.24	1.13	1.03	1.80	Pigb	pigB
MAPK6	5597	APH|Pkinase|Pkinase_Tyr	0.44	1.18	0.81	0.83	1.40	1.03	1.20	0.78	Mapk6	-
GNB5	10681	ANAPC4_WD40|Nup160|WD40|WD40_like	0.22	0.63	0.48	0.44	0.46	0.66	0.35	NaN	-	-
RAB27A	5873	Arf|DUF258|GTP_EFTU|MMR_HSR1|Ras|Roc	2.04	1.62	1.93	1.99	1.80	2.05	1.96	1.90	Rab27a	-
CECR5	27440	Hydrolase_6|Hydrolase_like	0.28	1.39	1.36	1.32	1.36	1.28	1.21	-0.00	Cecr5	DDB_G0283947
UFD1L	7353	UFD1	1.64	1.86	1.67	1.75	1.89	1.58	1.71	1.44	Ufd1l	-
LRP6	4040	DUF5050|FXa_inhibition|Ldl_recept_a|Ldl_recept_b|SGL|cEGF	-0.21	0.40	0.45	0.33	0.27	0.20	0.15	0.05	Lrp6	-
GUCY2C	2984	ANF_receptor|Guanylate_cyc|Pkinase|Pkinase_Tyr	-0.63	-4.00	-4.00	-3.15	-4.00	-4.00	-3.12	-1.42	Gucy2c	-
SCT	6343	Hormone_2	-3.43	-2.32	-2.39	-4.00	-4.00	-4.00	-4.00	NaN	-	-
PHRF1	57661	PHD|zf-C3HC4|zf-C3HC4_2|zf-C3HC4_3|zf-RING_2|zf-RING_5|zf-RING_UBOX|zf-rbx1	0.94	1.07	1.02	1.03	1.04	0.97	0.94	1.34	Phrf1	-
IKBKAP	8518	ANAPC4_WD40|IKI3	0.81	1.17	0.95	0.94	1.24	1.00	1.11	2.05	Ikbkap	elp1
NUCB2	4925	EF-hand_1|EF-hand_5|EF-hand_6|EF-hand_7	1.33	2.57	1.80	1.93	2.46	1.51	1.27	0.97	Nucb2	-
PFN2	5217	Profilin	0.09	0.00	-0.96	-0.76	-1.43	-0.93	-0.33	-1.38	Pfn2	-
PTPN3	5774	DSPc|FERM_C|FERM_M|FERM_N|PDZ|PTPlike_phytase|Y_phosphatase|Y_phosphatase3	-3.44	-0.53	-4.00	-3.04	-0.53	-4.00	-3.24	-0.57	Ptpn3	-
SPTB	6710	CAMSAP_CH|CH|DUF948|PH|PH_11|PH_9|Spectrin	0.83	-1.18	-4.00	-2.96	-1.28	-4.00	-1.57	-0.30	Sptb	-
DAPP1	27071	PH|PH_11|SH2	1.76	0.25	0.92	1.04	0.90	1.28	1.49	1.24	Dapp1	-
FGF10	2255	FGF|Fascin	-4.00	-4.00	-4.00	-4.00	-4.00	-4.00	-4.00	-1.84	Fgf10	-
SLC44A1	23446	Choline_transpo	0.51	0.63	0.95	0.84	0.71	0.77	0.82	1.28	Slc44a1	-
TMEM260	54916	DUF2723|PMT_2	0.98	0.72	0.73	0.77	0.68	0.66	0.72	0.28	Tmem260	DDB_G0275853
SMG6	23293	EST1|EST1_DNA_bind|PIN_4	0.77	0.47	0.45	0.38	0.38	0.41	0.35	0.58	Smg6	-
EXOC5	10640	Jnk-SapK_ap_N|Sec10	0.95	1.37	1.38	1.34	1.34	1.32	1.35	0.77	Exoc5	-
CLTCL1	8218	Clathrin|Clathrin-link|Clathrin_H_link|Clathrin_propel|Coatomer_WDAD|TPR_7	0.51	1.07	1.18	1.08	1.16	1.15	0.80	NaN	-	-
FGF22	27006	FGF	-1.25	-4.00	-4.00	-4.00	-2.97	-4.00	-1.79	-4.00	Fgf22	-
FSTL3	10272	FOLN|Kazal_1|Kazal_2	-0.07	0.50	0.54	0.67	0.40	0.13	0.29	0.62	Fstl3	-
DGCR2	9993	Ldl_recept_a|Lectin_C|UL45	1.72	1.07	1.32	1.40	1.09	1.39	1.26	0.85	Dgcr2	-
RNF126	55658	Prok-RING_4|zf-ANAPC11|zf-C3HC4|zf-C3HC4_2|zf-C3HC4_3|zf-RING_11|zf-RING_2|zf-RING_5|zf-RING_UBOX|zf-rbx1|zinc_ribbon_9	1.08	1.61	1.28	1.28	1.67	1.29	1.21	0.56	Rnf126	-
MNT	4335	HLH	1.61	0.88	0.91	0.89	0.80	0.89	0.71	0.95	Mnt	-
ZXDC	79364	zf-C2H2|zf-C2H2_4|zf-C2H2_6|zf-C2H2_8|zf-C2H2_aberr|zf-H2C2_2	1.30	0.89	1.06	0.96	0.93	1.10	0.94	1.03	Zxdc	-
JMJD6	23210	Cupin_8|JmjC	1.72	0.87	1.17	1.10	0.96	1.15	1.09	1.01	Jmjd6	-
POLB	5423	Cdd1|DNA_pol_B_palm|DNA_pol_B_thumb|DNA_pol_lambd_f|HHH|HHH_2|HHH_3|HHH_5|HHH_8|NTP_transf_2|WSN	1.76	1.23	1.45	1.26	0.91	1.12	1.04	0.75	Polb	polB
ST6GALNAC1	55808	Glyco_transf_29	-0.63	-4.00	-4.00	-4.00	-4.00	-4.00	-4.00	-3.70	St6galnac1	-
WIPI1	55062	ANAPC4_WD40|BCAS3|WD40	1.71	0.13	1.30	1.27	0.21	1.33	1.20	1.00	Wipi1	-
FRMPD1	22844	DUF1438|FERM_M|FERM_N|FERM_f0|PDZ	-3.40	-4.00	-3.05	-4.00	-4.00	-4.00	-4.00	-4.00	Frmpd1	-
GBA2	57704	Bac_rhamnosid|DUF608|Glyco_hydr_116N	1.76	1.14	1.58	1.50	1.31	1.68	1.63	1.20	Gba2	DDB_G0292446
NDST1	3340	HSNSD|Sulfotransfer_1|Sulfotransfer_3	1.45	1.13	1.40	1.27	1.37	1.54	1.26	1.43	Ndst1	-
ASNS	440	Asn_synthase|DUF3700|GATase_6|GATase_7|tRNA_Me_trans	0.74	1.80	0.70	0.80	1.71	0.82	0.80	1.01	Asns	asns
AP3M2	10947	Adap_comp_sub|Clat_adaptor_s	0.51	0.79	0.59	0.27	0.57	0.22	0.05	0.45	Ap3m2	-
CNGB1	1258	Ion_trans|cNMP_binding	-0.88	-4.00	-3.29	-4.00	-4.00	-4.00	-3.15	NaN	-	-
ST6GALNAC2	10610	Glyco_transf_29	1.81	-0.82	1.05	0.81	-0.83	0.92	0.42	NaN	-	-
CHAT	1103	Carn_acyltransf	-4.00	-1.86	-3.07	-4.00	-2.61	-4.00	-2.98	-4.00	Chat	-
PABPC1	26986	ATP-grasp_2|Limkain-b1|Nup35_RRM_2|PABP|RRM_1|RRM_3|RRM_5|RRM_7|RRM_occluded|SET_assoc	2.97	3.69	3.44	3.38	3.33	3.07	3.00	2.26	Pabpc1	pabpc1A
TESK2	10420	Kdo|Pkinase|Pkinase_Tyr	0.92	-0.27	0.25	0.04	-0.38	0.35	0.11	0.98	Tesk2	-
CFAP20	29105	DUF667	1.13	1.73	1.23	1.32	1.55	1.15	1.29	0.56	Cfap20	-
CSNK2A2	1459	APH|Kdo|Pkinase|Pkinase_Tyr	0.77	1.81	1.51	1.49	1.78	1.45	1.48	0.29	Csnk2a2	-
PTPN21	11099	DSPc|FERM_C|FERM_M|FERM_N|Y_phosphatase|Y_phosphatase3	-2.73	-0.54	-0.96	-0.84	-1.81	-1.39	-0.86	-0.77	Ptpn21	-
EIF2B3	8891	DUF4954|Hexapep|NTP_transf_3|NTP_transferase	0.01	1.22	0.68	0.76	1.25	0.75	0.96	-0.10	Eif2b3	eif2b3
CAMK2A	815	APH|CaMKII_AD|DUF4440|Kdo|Pkinase|Pkinase_Tyr|SnoaL_3	-3.55	-4.00	-4.00	-4.00	-2.66	-3.23	-2.90	-1.09	Camk2a	-
TCOF1	6949	Treacle	0.76	1.59	0.73	0.77	1.64	0.89	0.93	0.29	Tcof1	-
CDC42	998	Arf|GTP_EFTU|PET117|Ras|Roc	2.34	2.05	2.21	2.29	2.06	2.18	2.25	NaN	-	-
OSBPL3	26031	Oxysterol_BP|PH|PH_8	0.11	0.65	0.31	0.47	0.42	0.49	0.67	-0.19	Osbpl3	-
EPHA8	2046	DUF2369|EphA2_TM|Ephrin_lbd|Ephrin_rec_like|Kdo|Pkinase|Pkinase_Tyr|Pur_ac_phosph_N|SAM_1|SAM_2|SusE|fn3|fn3_2	-4.00	-2.96	-2.19	-2.03	-1.28	-2.77	-2.51	-4.00	Epha8	-
SLC12A3	6559	AA_permease|AA_permease_N|SLC12	-2.66	-4.00	-4.00	-4.00	-4.00	-4.00	-4.00	-0.90	Slc12a3	-
RAD18	56852	PhoU_div|SAP|zf-C3HC4|zf-C3HC4_2|zf-C3HC4_3|zf-CpG_bind_C|zf-RING_2|zf-RING_5|zf-RING_6|zf-RING_UBOX|zf-rbx1	0.22	1.10	0.38	0.50	1.01	0.40	0.51	-0.08	Rad18	rad18
ATP2B1	490	ATP_Ca_trans_C|Cation_ATPase|Cation_ATPase_C|Cation_ATPase_N|E1-E2_ATPase|Hydrolase|Hydrolase_3	1.98	1.14	1.46	1.33	1.16	1.31	1.69	1.00	Atp2b1	DDB_G0289473 patA
TRPM5	29850	Ion_trans	-2.69	-3.12	-2.96	-2.05	-4.00	-2.93	-3.12	-1.36	Trpm5	-
NCK2	8440	SH2|SH2_2|SH3_1|SH3_2|SH3_3|SH3_9|hSH3	1.52	1.39	1.32	1.33	1.33	1.35	1.37	0.11	Nck2	-
MAP4K4	9448	CNH|Kinase-like|Pkinase|Pkinase_Tyr	2.00	1.27	1.65	1.74	1.14	1.72	1.59	1.74	Map4k4	-
MGAT4A	11320	Glyco_transf_54	1.20	0.94	1.20	1.30	1.04	1.19	1.31	0.75	Mgat4a	-
RPL31	6160	Ribosomal_L31e|Vsr	2.29	3.47	3.38	3.25	3.40	3.32	3.29	2.08	Rpl31	-
WDR1	9948	ANAPC4_WD40|Ge1_WD40|IKI3|PD40|PQQ|WD40|WD40_like|eIF2A	2.37	2.17	2.27	2.33	2.24	2.32	2.40	2.16	Wdr1	-
SNX13	23161	Nexin_C|PX|PXA|RGS	1.31	1.03	1.18	1.18	0.98	1.22	1.24	0.94	Snx13	-
MS4A12	54860	CD20	-3.53	-4.00	-4.00	-4.00	-4.00	-4.00	-4.00	-3.59	Ms4a12	-
ARHGAP10	79658	BAR_3|PH|RhoGAP|SH3_1|SH3_2|SH3_9	-0.30	0.56	-0.17	0.06	0.03	-0.50	0.26	0.54	Arhgap10	-
RPS6KA2	6196	APH|FTA2|Kdo|Kinase-like|Pkinase|Pkinase_C|Pkinase_Tyr|RIO1|YrbL-PhoP_reg	0.44	-0.74	-0.19	-0.36	-0.25	0.28	-0.04	0.86	Rps6ka2	-
ING3	54556	ING|Med11|PHD	1.39	1.09	0.97	0.99	1.09	0.95	1.03	1.10	Ing3	-
VASH1	22846	Vasohibin	-0.31	-0.37	0.02	0.14	-0.16	0.21	0.41	NaN	-	-
LMCD1	29995	LIM|PET	-2.59	-4.00	-4.00	-4.00	-4.00	-4.00	-4.00	-3.44	Lmcd1	DDB_G0271356
WBSCR22	114049	Methyltransf_11|Methyltransf_12|Methyltransf_23|Methyltransf_25|Methyltransf_31|WBS_methylT	0.95	1.87	1.31	1.43	1.84	1.47	1.57	1.07	Wbscr22	DDB_G0269722
SEL1L	6400	Sel1|fn2	1.45	1.23	1.42	1.41	1.36	1.44	1.51	1.18	Sel1l	DDB_G0269432 DDB_G0269430
TRIP13	9319	AAA|AAA_11|AAA_14|AAA_16|AAA_18|AAA_19|AAA_22|AAA_24|AAA_25|AAA_28|AAA_30|AAA_33|AAA_5|ABC_tran|ATPase|ATPase_2|Cytidylate_kin|DUF815|IstB_IS21|KAP_NTPase|NACHT|PduV-EutP|RNA_helicase|RuvB_N|TsaE|Viral_helicase1	-1.07	1.50	0.24	0.54	1.52	0.29	0.21	NaN	-	DDB_G0279111
ATP6AP1	537	ATP-synt_S1	1.84	1.49	1.83	1.87	1.64	1.85	2.11	2.18	Atp6ap1	-
TCF3	6929	HLH	0.77	2.09	1.61	1.62	2.02	1.40	1.43	0.96	Tcf3	-
TRIB2	28951	Kinase-like|Pkinase|Pkinase_Tyr	0.65	-0.09	0.77	0.73	0.12	1.32	0.93	-0.42	Trib2	-
DAZAP1	26528	Nup35_RRM_2|PHM7_cyt|RRM_1|RRM_7	1.31	2.32	1.66	1.74	2.31	1.68	1.81	NaN	-	-
MBD3	53615	MBD|MBD_C|MBDa	0.67	1.29	1.03	0.97	1.25	1.07	0.99	1.02	Mbd3	-
PRLH	51052	Prolactin_RP	-4.00	-4.00	-4.00	-4.00	-4.00	-4.00	-4.00	-4.00	Prlh	-
HLTF	6596	HIRAN|Helicase_C|Prok-RING_4|ResIII|SNF2_N|zf-ANAPC11|zf-C3HC4|zf-C3HC4_2|zf-C3HC4_3|zf-C3HC4_4|zf-RING_2|zf-RING_5|zf-RING_UBOX	0.16	-1.77	-4.00	-4.00	-0.03	-0.24	-0.54	0.87	Hltf	DDB_G0272082
FAM50A	9130	XAP5	1.47	1.22	1.63	1.60	1.13	1.56	1.65	1.27	Fam50a	DDB_G0282593
FAM3A	60343	ILEI	0.93	0.86	0.95	1.01	0.71	0.99	0.89	0.77	Fam3a	-
CPSF1	29894	CPSF_A|MMS1_N	1.40	1.86	1.76	1.73	1.52	1.48	1.32	0.62	Cpsf1	-
MYO3B	140469	AAA_22|APH|IQ|Kinase-like|Myosin_head|Pkinase|Pkinase_Tyr	-2.20	-3.15	-4.00	-3.07	-4.00	-4.00	-3.09	-3.05	Myo3b	-
CYBRD1	79901	Cytochrom_B561	1.06	1.25	1.42	1.39	0.94	0.82	0.47	-1.92	Cybrd1	-
CDH19	28513	Cadherin|Cadherin_2|Cadherin_3|Cadherin_C	-3.61	-4.00	-4.00	-4.00	-4.00	-4.00	-4.00	-4.00	Cdh19	-
PDCD2	5134	PDCD2_C|zf-MYND	0.98	1.89	1.55	1.49	1.97	1.56	1.54	0.72	Pdcd2	-
SLC6A15	55117	SNF	-4.00	-4.00	-4.00	-4.00	-4.00	-4.00	-4.00	-3.45	Slc6a15	-
RDH11	51109	Epimerase|KR|NAD_binding_10|adh_short|adh_short_C2	0.66	1.04	0.80	0.83	0.80	0.75	0.86	0.54	Rdh11	DDB_G0293604
PRKACA	5566	Kinase-like|Pkinase|Pkinase_Tyr	1.90	1.31	1.79	1.82	1.33	1.89	1.91	0.99	Prkaca	-
ADGRL1	22859	7tm_2|GAIN|GPS|Gal_Lectin|HRM|Latrophilin|OLF	0.65	1.05	0.41	0.37	1.23	0.56	0.34	-0.72	Adgrl1	-
SPP2	6694	Cathelicidins|Cystatin|Spp-24	-4.00	-4.00	-4.00	-4.00	-4.00	-4.00	-4.00	-4.00	Spp2	-
ACTN1	87	CAMSAP_CH|CH|EF-hand_1|EF-hand_5|EF-hand_6|EF-hand_7|EF-hand_8|EFhand_Ca_insen|Spectrin	2.46	1.57	1.49	1.51	1.58	1.33	1.48	2.06	Actn1	ctxA
ZFYVE26	23503	FYVE|TPR_2	0.77	0.49	0.59	0.56	0.33	0.58	0.77	0.48	Zfyve26	-
RPS6KA6	27330	APH|FTA2|Kdo|Kinase-like|Pkinase|Pkinase_C|Pkinase_Tyr|YrbL-PhoP_reg	-2.87	-4.00	-4.00	-4.00	-4.00	-4.00	-4.00	-4.00	Rps6ka6	-
EPN2	22905	ANTH|ENTH|VHS	1.03	-0.00	-0.33	0.02	0.25	0.69	0.40	-1.16	Epn2	-
PTPN18	26469	Y_phosphatase|Y_phosphatase3	1.66	0.91	1.17	1.25	1.40	1.58	1.48	1.65	Ptpn18	ptpA1-2 ptpA1-1
LIMS2	55679	LIM	-0.10	-0.24	-2.84	-1.51	-1.41	-4.00	-2.75	-3.63	Lims2	-
ASIC4	55515	ASC	-2.91	-3.03	-0.82	-1.09	-2.69	-1.26	-1.95	-4.00	Asic4	-
SPEG	10290	C2-set_2|I-set|Ig_2|Ig_3|Izumo-Ig|Kdo|Pkinase|Pkinase_Tyr|Receptor_2B4|SPEG_u2|V-set|fn3|ig	-0.89	0.25	-0.67	-0.65	0.25	-0.60	-0.81	-4.00	Speg	-
LNX1	84708	PDZ|PDZ_2|Tricorn_PDZ|zf-C3HC4|zf-C3HC4_2|zf-C3HC4_3|zf-C3HC4_4|zf-RING_2|zf-RING_5|zf-RING_UBOX	-0.08	-2.12	-3.20	-2.14	-4.00	-3.00	-1.99	-0.51	Lnx1	-
ALDH3A2	224	Aldedh|LuxC	0.52	1.16	1.07	1.04	1.08	0.94	1.01	1.42	Aldh3a2	comG
TFRC	7037	PA|Peptidase_M28|TFR_dimer	0.99	2.18	1.24	1.37	2.01	1.19	1.74	0.46	Tfrc	-
SREBF1	6720	HLH	1.61	1.99	1.58	1.51	1.77	0.99	1.34	1.09	Srebf1	-
TRPC5	7224	Ank|Ank_2|Ank_3|Ank_4|Ank_5|Ion_trans|PKD_channel|TRP_2	-3.46	-4.00	-4.00	-4.00	-4.00	-4.00	-4.00	-4.00	Trpc5	-
AFF4	27125	AF-4|Peptidase_S64	1.35	0.71	0.93	0.93	0.75	1.07	1.28	0.93	Aff4	-
UBE2D1	7321	Prok-E2_B|RWD|UQ_con	1.88	0.81	0.97	1.31	0.85	1.01	1.40	1.07	Ube2d1	-
MPP5	64398	Guanylate_kin|L27|L27_N|PDZ|PDZ_2|SH3_1|SH3_2|SH3_9	0.46	0.17	0.25	0.25	0.07	0.28	0.16	0.59	Mpp5	-
RHOBTB1	9886	BTB|Ras|Roc	-1.38	-4.00	-4.00	-4.00	-1.01	-1.58	-4.00	-0.56	Rhobtb1	-
SMC1A	8243	AAA_15|AAA_21|AAA_23|AAA_29|SMC_N|SMC_hinge	1.13	1.87	1.40	1.50	1.81	1.43	1.49	1.40	Smc1a	smc1
HSD17B10	3028	KR|adh_short|adh_short_C2	0.67	1.80	1.49	1.45	1.90	1.52	1.55	1.04	Hsd17b10	DDB_G0272128
MARK2	2011	KA1|Kdo|Kinase-like|Pkinase|Pkinase_Tyr|RIO1|UBA|UBA_2	1.82	1.23	1.45	1.43	1.21	1.40	1.39	1.87	Mark2	-
HMMR	3161	APG6|HMMR_C|HMMR_N	-1.50	1.48	0.66	0.88	1.45	0.34	0.16	-0.20	Hmmr	-
CHFR	55743	FHA|Yop-YscD_cpl|zf-C3HC4|zf-C3HC4_2|zf-C3HC4_3|zf-RING_2|zf-RING_6|zf-rbx1	1.67	-0.60	-0.40	-0.58	1.26	1.48	1.49	1.38	Chfr	DDB_G0279263
TRHDE	29953	ERAP1_C|Peptidase_M1	-3.69	-4.00	-4.00	-4.00	-4.00	-4.00	-4.00	-4.00	Trhde	-
P4HA2	8974	2OG-FeII_Oxy|2OG-FeII_Oxy_3|Fis1_TPR_C|P4Ha_N|TPR_14|TPR_2	-0.09	-2.56	-2.61	-2.58	-0.61	-0.78	-0.34	-0.97	P4ha2	-
FCGR2B	2213	C2-set_2|CD34_antigen|DUF3827|I-set|Ig_2|Ig_3|Ig_4|Ig_5|TMEM154|V-set|ig	1.81	-0.19	0.22	0.65	-0.50	0.33	1.20	1.85	Fcgr2b	-
NFATC3	4775	RHD_DNA_bind|RHD_dimer|TIG	1.37	1.40	1.38	1.29	1.29	1.28	1.23	0.88	Nfatc3	-
TRNT1	51095	PolyA_pol|PolyA_pol_RNAbd	0.90	1.24	0.89	0.88	1.30	0.94	1.04	0.92	Trnt1	DDB_G0293504
ACADVL	37	Acyl-CoA_dh_1|Acyl-CoA_dh_2|Acyl-CoA_dh_M|Acyl-CoA_dh_N	2.32	2.03	2.06	2.01	2.07	1.99	1.97	1.22	Acadvl	-
STK10	6793	PKK|Pkinase|Pkinase_Tyr	2.49	1.70	2.07	1.97	1.85	2.07	2.04	1.66	Stk10	dst2
FBXW11	23291	ANAPC4_WD40|Beta-TrCP_D|DUF5046|F-box|F-box-like|Nucleoporin_N|Nup160|WD40|WD40_like	1.04	1.13	1.22	1.24	1.31	1.37	1.49	1.07	Fbxw11	-
ACAP1	9744	Ank|Ank_2|Ank_3|Ank_4|Ank_5|ArfGap|BAR_3|PH	2.28	1.33	1.77	1.77	1.48	1.70	1.35	2.00	Acap1	-
CRMP1	1400	Amidohydro_1|Amidohydro_3	-2.46	-4.00	-4.00	-4.00	-2.89	-4.00	-4.00	-1.90	Crmp1	-
EVC	2121		-1.80	-4.00	-4.00	-4.00	-4.00	-4.00	-4.00	-3.15	Evc	-
DERL2	51009	DER1|Oleosin	1.57	1.04	1.25	1.25	1.08	1.18	1.26	1.08	Derl2	derl2
SIDT1	54847	SID-1_RNA_chan	0.25	-0.55	-0.91	-1.40	-0.56	-0.26	-0.53	-0.57	Sidt1	sid1
NDE1	54820	NUDE_C|PRKG1_interact|TPR_MLP1_2	1.96	1.51	1.59	1.41	1.51	1.49	1.54	0.94	Nde1	-
MRVI1	10335	MRVI1	1.33	-1.09	-0.61	-0.73	-0.93	-0.56	-1.30	-0.12	Mrvi1	-
TMEM38A	79041	TRIC	0.11	0.03	-0.05	-0.14	-0.24	-0.11	-1.10	0.88	Tmem38a	-
AP1M1	8907	Adap_comp_sub|Clat_adaptor_s	1.68	1.50	1.62	1.64	1.56	1.59	1.48	1.96	Ap1m1	apm1
PVR	5817	C1-set|C2-set_2|I-set|Ig_2|Ig_3|V-set|ig	0.32	0.85	0.54	0.75	1.31	0.98	1.43	NaN	-	-
XRCC1	7515	BRCT|BRCT_2|LIG3_BRCT|PTCB-BRCT|XRCC1_N	1.20	1.48	1.32	1.31	1.34	1.31	1.25	0.81	Xrcc1	xrcc1
SCARB1	949	CD36	0.28	1.78	0.80	0.93	1.71	0.92	1.02	0.88	Scarb1	-
CYP2W1	54905	p450	-2.86	-0.56	-1.93	-2.79	-4.00	-2.65	-4.00	-4.00	Cyp2w1	-
MCM2	4171	AAA|AAA_3|AAA_5|DUF445|MCM|MCM2_N|MCM_N|Mg_chelatase|Sigma54_activat	0.14	2.10	1.05	1.09	2.00	0.94	0.63	0.36	Mcm2	mcm2
MOV10L1	54456	AAA_11|AAA_12|AAA_19|AAA_30|ResIII|S1-like	-1.79	-2.62	-4.00	-4.00	-2.80	-2.86	-4.00	-4.00	Mov10l1	-
PANX2	56666	Innexin	1.45	-1.55	-0.72	-0.31	-0.65	0.20	-0.07	-1.52	Panx2	-
SELO	83642	UPF0061	1.98	1.98	2.14	2.17	2.07	2.23	2.05	2.70	Selo	-
TP63	8626	P53|P53_tetramer|SAM_2	-2.41	-3.18	-4.00	-2.93	-2.89	-4.00	-3.17	-4.00	Trp63	-
ALPK1	80216	Alpha_kinase	1.84	0.35	0.78	1.00	0.28	0.67	0.85	0.03	Alpk1	-
LLGL2	3993	ANAPC4_WD40|LLGL|Lgl_C|RAB3GAP2_N|WD40	0.61	0.52	0.99	0.98	0.53	0.97	0.81	0.36	Llgl2	-
PDE8A	5151	PAS|PAS_3|PAS_4|PAS_8|PAS_9|PDE8|PDEase_I	0.66	0.84	0.73	0.70	0.62	0.56	0.62	NaN	-	-
CLCN4	1183	CBS|Voltage_CLC	0.40	-4.00	-3.10	-3.27	-3.27	-4.00	-4.00	0.74	Clcn4	-
NLE1	54475	ANAPC4_WD40|Cytochrom_D1|DUF3312|Ge1_WD40|NLE|Nbas_N|Nucleoporin_N|Nup160|PD40|WD40|WD40_like|eIF2A	-0.60	1.49	0.24	0.39	1.42	0.32	0.42	0.11	Nle1	-
SDHA	6389	FAD_binding_2|FAD_binding_3|GIDA|Pyr_redox_2|Succ_DH_flav_C|Thi4	1.10	1.70	1.42	1.44	1.78	1.60	1.58	1.92	Sdha	sdhA
SMARCE1	6605	GCN5L1|HMG_box|HMG_box_2	1.36	2.09	1.89	1.88	1.99	1.83	1.77	1.13	Smarce1	-
FNDC8	54752	Interfer-bind|fn3	-2.23	-1.65	-4.00	-4.00	-4.00	-4.00	-4.00	-4.00	Fndc8	-
GSDMB	55876	Gasdermin	0.93	0.35	0.89	0.71	0.20	0.61	-0.02	NaN	-	-
KDM5A	5927	ARID|JmjC|JmjN|PHD|PLU-1|zf-C5HC2	1.56	1.06	1.26	1.29	1.04	1.29	1.20	0.90	Kdm5a	-
ADAM11	4185	ADAM_CR|Disintegrin|EGF_2|Pep_M12B_propep|Reprolysin|Reprolysin_3|Reprolysin_5|hEGF	-1.30	-0.12	0.23	0.04	-0.59	0.06	-0.42	-1.92	Adam11	-
PPP2R3A	5523	EF-hand_1|EF-hand_5|EF-hand_6|EF-hand_7|EF-hand_8|SPARC_Ca_bdg	-0.70	-2.75	-4.00	-4.00	-1.02	-0.95	-0.25	-0.68	Ppp2r3a	DDB_G0279813
FERMT2	10979	FERM_M|FERM_N|PH	-2.61	-3.03	-1.34	-1.23	-4.00	-4.00	-2.54	-3.23	Fermt2	-
ABCB11	8647	AAA_15|AAA_16|AAA_21|AAA_22|AAA_25|AAA_29|AAA_30|AAA_33|ABC_ATPase|ABC_membrane|ABC_tran|DUF258|Rad17|SMC_N|Zeta_toxin	-1.26	-4.00	-4.00	-4.00	-4.00	-4.00	-4.00	-2.43	Abcb11	-
DHRS9	10170	adh_short|adh_short_C2	1.36	-0.15	-0.15	0.46	-0.22	-0.07	-0.33	NaN	-	-
CD5L	922	SRCR|SRCR_2	-4.00	-1.63	-4.00	-4.00	-0.94	-1.17	-0.70	0.41	Cd5l	-
PTGS2	5743	An_peroxidase|EGF	1.88	-2.64	-4.00	-4.00	-1.08	-0.21	1.13	0.52	Ptgs2	-
IGF2BP2	10644	KH_1|KH_2|KH_4|KH_5|MOEP19|RRM_1|RRM_5	-0.42	-1.14	-4.00	-4.00	-4.00	-4.00	-4.00	-0.39	Igf2bp2	-
MAP3K13	9175	Kinase-like|Pkinase|Pkinase_Tyr	0.86	1.08	0.88	0.92	1.15	0.83	1.04	-3.32	Map3k13	-
ST6GAL1	6480	Glyco_transf_29	1.15	1.20	0.28	0.80	1.01	0.65	0.96	0.61	St6gal1	-
TBX21	30009	T-box	0.22	-4.00	-4.00	-4.00	-4.00	-4.00	-2.46	-0.64	Tbx21	-
VDAC1P1	642585		-0.53	0.53	-0.33	-0.13	0.81	0.11	0.41	NaN	-	-
FRY	10129	MOR2-PAG1_C|MOR2-PAG1_N|MOR2-PAG1_mid	1.75	0.85	0.56	0.40	1.00	0.88	0.78	1.00	Fry	-
PICALM	8301	ANTH|ENTH	2.61	1.68	2.13	2.17	1.72	2.17	2.29	2.10	Picalm	-
NSF	4905	AAA|AAA_14|AAA_16|AAA_17|AAA_18|AAA_19|AAA_2|AAA_22|AAA_24|AAA_25|AAA_28|AAA_3|AAA_33|AAA_5|ABC_tran|ATPase|ATPase_2|CDC48_2|CDC48_N|IstB_IS21|Mg_chelatase|NACHT|NB-ARC|Parvo_NS1|RNA_helicase|RuvB_N|Sigma54_activat|TIP49|TsaE|Zeta_toxin	0.87	1.05	1.28	1.32	1.03	1.31	1.37	0.97	Nsf	nsfA
GLI2	2736	FOXP-CC|zf-C2H2|zf-C2H2_4|zf-H2C2_2	-3.86	-4.00	-3.20	-4.00	-4.00	-4.00	-3.24	-4.00	Gli2	-
CLASP1	23332	Adaptin_N|CLASP_N|Cnd1|HEAT|HEAT_2|HEAT_EZ|MMS19_N|ParcG|RTP1_C1|Sec7_N|TAN|TFCD_C|Vac14_Fab1_bd	1.03	0.94	0.96	0.89	0.88	0.91	0.77	0.78	Clasp1	-
MRPS34	65993	MRP-S34	0.87	2.22	1.65	1.74	2.37	1.78	1.74	0.45	Mrps34	-
NOTCH3	4854	Ank|Ank_2|Ank_3|Ank_4|Ank_5|DUF3454|EGF|EGF_2|EGF_3|EGF_CA|NOD|NODP|Notch|cEGF|hEGF	-1.34	-0.81	-3.09	-1.34	-1.42	-0.75	-0.92	-2.77	Notch3	-
CLNS1A	1207	Voldacs	0.75	2.49	2.02	1.95	2.45	1.94	1.87	NaN	-	DDB_G0284021
PPP2R2C	5522	ANAPC4_WD40|WD40	-4.00	-4.00	-4.00	-3.17	-4.00	-4.00	-4.00	-3.54	Ppp2r2c	-
TEAD2	8463	TEA	-0.94	-0.82	-1.24	-1.00	-0.84	-1.18	-1.15	0.08	Tead2	-
EED	8726	ANAPC4_WD40|Ge1_WD40|Nup160|WD40	0.77	0.98	0.91	0.90	0.85	0.86	0.92	1.23	Eed	-
CDHR2	54825	Cadherin|Cadherin_3	-0.75	-1.88	-0.94	-0.90	-1.80	-0.94	-1.53	-3.69	Cdhr2	-
SNCB	6620	Synuclein	-4.00	-4.00	-4.00	-4.00	-4.00	-4.00	-4.00	-4.00	Sncb	-
TSG101	7251	APG6|DUF3450|Macoilin|UEV|UQ_con|Vps23_core	1.99	1.76	1.98	1.98	1.69	1.92	2.02	0.84	Tsg101	tsg101
NCBP3	55421	DUF2414|RNA_bind	1.42	1.07	1.06	1.00	1.07	0.97	0.96	NaN	-	-
ATP2A3	489	Cation_ATPase|Cation_ATPase_C|Cation_ATPase_N|DUF3106|E1-E2_ATPase|HAD|Hydrolase|Hydrolase_3	2.24	1.42	1.64	1.56	1.47	1.76	1.40	1.86	Atp2a3	-
CA12	771	Carb_anhydrase	-1.29	-4.00	-1.72	-3.06	-4.00	-3.21	-4.00	-2.56	Car12	-
MGLL	11343	Abhydrolase_1|Abhydrolase_3|Abhydrolase_5|Abhydrolase_6|BAAT_C|DLH|Esterase|Hydrolase_4|LIDHydrolase|Lipase_3|PGAP1|Peptidase_S9|Thioesterase	-0.06	0.63	0.16	0.30	0.43	-0.24	0.77	1.08	Mgll	DDB_G0276087
NTN4	59277	Laminin_EGF|Laminin_N|NTR	-1.85	-4.00	-4.00	-4.00	-4.00	-4.00	-4.00	NaN	-	-
BCS1L	617	AAA|AAA_16|AAA_25|AAA_5|ABC_tran|BCS1_N|DUF815|RNA_helicase	0.64	1.65	0.98	1.07	1.68	1.16	1.30	0.57	Bcs1l	bcs1lB
NUAK1	9891	Kdo|Kinase-like|Pkinase|Pkinase_Tyr|RIO1	-1.46	-4.00	-4.00	-4.00	-4.00	-4.00	-4.00	-1.13	Nuak1	-
DPP8	54878	Abhydrolase_1|Abhydrolase_6|DPPIV_N|Peptidase_S15|Peptidase_S9	1.23	1.14	1.31	1.33	1.12	1.27	1.28	1.08	Dpp8	DDB_G0281415
SLC24A1	9187	DUF3043|Na_Ca_ex|SNARE_assoc	0.17	0.36	0.29	0.25	0.37	0.43	0.41	-1.18	Slc24a1	-
ZNF532	55205	zf-C2H2|zf-C2H2_11|zf-C2H2_4|zf-C2H2_6|zf-C2H2_jaz|zf-H2C2_2|zf-met	-0.21	-4.00	-4.00	-4.00	-4.00	-4.00	-1.50	NaN	-	-
SCARF1	8578	EGF_2|Laminin_EGF|hEGF	1.40	-1.33	-0.90	-0.78	-1.68	-0.76	-0.27	-0.31	Scarf1	-
LMAN1	3998	Lectin_leg-like	0.26	1.77	1.29	1.32	1.61	1.16	1.35	0.33	Lman1	DDB_G0271968
HACD3	51495	CS|PTPLA	-0.32	1.62	1.11	1.20	1.50	0.85	0.90	0.04	Hacd3	-
IPCEF1	26034	PH|PH_9	1.36	0.49	1.46	1.33	0.74	1.42	1.14	1.53	Ipcef1	-
ZZEF1	23140	ANAPC10|CUB|EF-hand_1|EF-hand_6|EF-hand_7|F5_F8_type_C|ZZ	1.53	0.62	0.65	0.71	0.59	0.76	0.73	1.14	Zzef1	-
NOX3	50508	FAD_binding_6|FAD_binding_8|Ferric_reduct|NAD_binding_6	-4.00	-4.00	-4.00	-4.00	-4.00	-4.00	-4.00	-4.00	Nox3	noxA
ENO1	2023	Enolase_C|Enolase_N|MAAL_C|MR_MLE_C	1.93	2.97	2.41	2.58	3.09	2.54	2.76	2.04	Eno1b	-
SLC12A1	6557	AA_permease|AA_permease_2|AA_permease_N|SLC12	0.29	-4.00	-4.00	-4.00	-4.00	-3.02	-4.00	-4.00	Slc12a1	-
MYDGF	56005	UPF0556	0.55	1.79	1.55	1.55	1.89	1.52	1.59	NaN	-	DDB_G0279047
ANO8	57719	Anoctamin	-0.25	-0.34	0.27	0.33	-0.08	0.34	0.13	-0.56	Ano8	-
TUBE1	51175	Tubulin|Tubulin_2|Tubulin_3|Tubulin_C	0.17	1.18	0.53	0.49	1.01	0.62	0.60	-0.53	Tube1	-
ARHGEF10L	55160	IQ_SEC7_PH|RhoGEF	-0.30	-3.02	-4.00	-2.60	-1.39	-1.50	-2.76	0.12	Arhgef10l	-
TXK	7294	Pkinase|Pkinase_Tyr|SH2|SH3_1|SH3_9	0.46	-1.69	-0.74	-0.99	-2.75	-1.06	-1.12	-0.74	Txk	DDB_G0281745
WSCD2	9671	Sulfotransfer_1|WSC	-3.25	-4.00	-4.00	-4.00	-4.00	-4.00	-4.00	-3.15	Wscd2	-
KCNQ2	3785	Ion_trans|Ion_trans_2|KCNQ2_u3|KCNQC3-Ank-G_bd|KCNQ_channel	-2.66	-4.00	-4.00	-4.00	-4.00	-4.00	-2.46	-3.26	Kcnq2	-
TACR2	6865	7TM_GPCR_Srsx|7tm_1|7tm_4	-1.15	-4.00	-4.00	-4.00	-2.82	-2.73	-2.93	-4.00	Tacr2	-
ACTR6	64431	Actin	0.50	0.91	0.88	0.84	0.86	0.85	0.96	0.49	Actr6	arpF
TIPIN	54962	Swi3	-0.52	1.29	0.44	0.56	1.15	0.32	0.37	0.45	Tipin	-
SRI	6717	EF-hand_1|EF-hand_5|EF-hand_6|EF-hand_7|EF-hand_8|TerB	1.58	1.68	1.59	1.66	1.59	1.64	1.65	2.22	Sri	-
EIF4G3	8672	MA3|MIF4G|PP_kinase|W2	1.27	1.21	1.31	1.40	1.23	1.40	1.49	1.40	Eif4g3	eIF4g
NUP37	79023	ANAPC4_WD40|WD40	0.26	1.50	1.02	1.05	1.45	0.94	0.89	0.02	Nup37	-
SEMA3A	10371	Ig_3|PSI|Sema|V-set|ig	-2.63	-0.80	-1.73	-1.88	-3.05	-2.64	-2.73	-3.65	Sema3a	-
GTSE1	51512	GTSE1_N	-0.36	1.15	0.40	0.52	1.00	0.10	-0.16	-0.58	Gtse1	-
SEMA3C	10512	I-set|Ig_2|Ig_3|PSI|Sema|V-set	0.42	-4.00	-4.00	-4.00	-4.00	-2.90	-3.01	-3.17	Sema3c	-
TTC38	55020	TPR_12|TPR_14|TPR_16|TPR_2	0.87	0.31	0.30	0.48	-0.17	0.54	0.51	0.25	Ttc38	-
ACAT1	38	Thiolase_C|Thiolase_N|ketoacyl-synt	0.67	2.10	1.11	1.31	1.86	0.96	1.15	0.81	Acat1	DDB_G0271544
GRAMD4	23151	GRAM|PRT_C	0.71	1.67	1.43	1.51	1.73	1.59	1.44	0.14	Gramd4	-
CELSR1	9620	7tm_2|Cadherin|Cadherin_3|Cadherin_pro|Dicty_CAR|EGF|GAIN|GPS|HRM|Laminin_EGF|Laminin_G_1|Laminin_G_2|Laminin_G_3|hEGF	-0.98	0.39	0.32	0.35	-0.39	-1.01	-0.71	-1.79	Celsr1	-
WNT8B	7479	wnt	-1.75	-0.64	-2.92	-4.00	-1.52	-4.00	-4.00	-3.22	Wnt8b	-
ZNF638	27332	AKAP95|RRM_1|RRM_5|zf-C2H2_jaz	1.72	1.58	1.69	1.63	1.51	1.56	1.52	1.52	Zfp638	-
SLC25A40	55972	Mito_carr	1.19	1.19	1.44	1.53	1.20	1.52	1.70	-0.38	Slc25a40	mcfH
TIMM21	29090	Coa1|TIM21	0.20	1.81	1.28	1.36	1.79	1.35	1.47	0.23	Timm21	-
ADD2	119	Aldolase_II	-0.90	-4.00	-4.00	-4.00	-0.83	-2.13	-2.97	-2.42	Add2	-
FGF4	2249	FGF	-4.00	-4.00	-4.00	-4.00	-4.00	-4.00	-4.00	-4.00	Fgf4	-
RASAL2	9462	C2|DUF3498|PH|RasGAP	-1.43	0.28	-0.53	-0.46	0.15	-0.63	0.11	-1.17	Rasal2	-
VPS9D1	9605	MIT|VPS9	1.49	0.40	0.81	0.93	0.22	0.77	0.99	NaN	-	-
ZNF37A	7587	C1_4|DUF3506|KRAB|Siva|Zn-ribbon_8|zf-C2H2|zf-C2H2_4|zf-C2H2_6|zf-C2H2_jaz|zf-H2C2_2	0.02	0.86	0.46	0.41	0.87	0.48	0.51	NaN	-	-
MARK3	4140	KA1|Kdo|Kinase-like|Pkinase|Pkinase_Tyr|RIO1|UBA|UBA_2	1.94	1.44	1.65	1.65	1.53	1.66	1.63	1.05	Mark3	-
SLC25A3	5250	Mito_carr	1.97	2.44	2.28	2.19	2.47	2.21	2.23	1.93	Slc25a3	mcfN
FNDC3B	64778	DUF2369|Interfer-bind|Pur_ac_phosph_N|SusE|fn3	1.58	1.44	1.30	1.40	1.39	1.25	1.56	0.67	Fndc3b	-
FOSL2	2355	bZIP_1|bZIP_2|bZIP_Maf	2.23	0.73	1.26	1.53	0.87	1.31	1.38	1.74	Fosl2	-
CACNG5	27091	COPI_assoc|Claudin_2|PMP22_Claudin	-4.00	-4.00	-4.00	-4.00	-4.00	-4.00	-4.00	-4.00	Cacng5	-
CACNG4	27092	AA_permease_2|Claudin_2|PMP22_Claudin	-3.61	-4.00	-4.00	-4.00	-4.00	-4.00	-4.00	NaN	-	-
FRYL	285527	MOR2-PAG1_C|MOR2-PAG1_N|MOR2-PAG1_mid	1.29	1.05	1.21	1.13	1.04	1.23	1.18	1.14	Fryl	DDB_G0275305
TMEM131	23505	ASH|TMEM131_like	1.21	1.13	1.31	1.36	1.20	1.28	1.32	1.15	Tmem131	-
FSCN1	6624	DUF569|FGF|FRG1|Fascin	0.22	-0.24	-1.38	-0.84	0.12	-0.14	1.36	-1.20	Fscn1	-
ACTB	60	Actin	3.78	3.37	3.65	3.70	3.45	3.51	3.70	3.97	Actb	act22
MOCOS	55034	Aminotran_5|MOSC|MOSC_N	-2.10	-2.49	-4.00	-3.25	-3.03	-2.97	-3.22	1.41	Mocos	mocos
PLD1	5337	PH|PLDc|PLDc_2|PX	0.60	0.98	0.96	0.90	0.80	0.86	0.64	0.59	Pld1	pldB
ATP12A	479	Cation_ATPase|Cation_ATPase_C|Cation_ATPase_N|E1-E2_ATPase|Hydrolase|Hydrolase_3	-4.00	-4.00	-4.00	-4.00	-4.00	-4.00	-4.00	-4.00	Atp12a	-
WDR62	284403	ANAPC4_WD40|DUF5046|WD40|eIF2A	-0.53	0.80	-0.01	0.10	0.83	-0.05	-0.28	-0.06	Wdr62	-
DLG1	1739	Guanylate_kin|L27_1|MAGUK_N_PEST|PDZ|PDZ_2|PDZ_assoc|SH3_1|SH3_2|SH3_9	0.88	1.32	1.28	1.22	1.29	1.23	1.18	0.97	Dlg1	-
RAB7A	7879	AAA_22|ATP_bind_1|Arf|DUF258|GTP_EFTU|Gtr1_RagA|MMR_HSR1|PduV-EutP|Ras|Roc|Septin|cobW	2.62	2.26	2.38	2.45	2.31	2.33	2.47	2.34	Rab7	rab7A
BCAP29	55973	Bap31|GAS|PolyA_pol_arg_C	0.75	1.46	1.50	1.57	1.16	1.35	1.50	0.09	Bcap29	-
SEC31B	25956	ANAPC4_WD40|Sec16_C|WD40	0.66	0.61	1.36	1.22	0.93	1.52	1.29	-0.28	Sec31b	-
SART3	9733	FAT|LSM_int_assoc|Lsm_interact|Nup35_RRM_2|RRM_1|RRM_7|RRM_occluded|Suf	1.00	1.52	1.29	1.29	1.53	1.32	1.29	1.04	Sart3	DDB_G0291836
ARHGAP15	55843	PH|PH_9|RhoGAP	2.16	1.53	1.58	1.56	1.51	1.39	1.21	1.44	Arhgap15	gacA
TUBA3D	113457	Tubulin|Tubulin_3|Tubulin_C	-0.74	-4.00	-4.00	-4.00	-4.00	-4.00	-4.00	NaN	-	-
PAX2	5076	HTH_23|HTH_32|Homeobox|PAX|Pax2_C	-2.17	-3.10	-4.00	-4.00	-2.06	-4.00	-2.92	-4.00	Pax2	-
EXOSC7	23016	RNase_PH|RNase_PH_C	0.29	1.66	1.26	1.20	1.61	1.22	1.16	0.82	Exosc7	DDB_G0280251
KIFAP3	22920	Arm|KAP	0.22	0.46	0.31	0.28	0.44	0.41	0.49	-0.70	Kifap3	-
MKRN2	23609	Torus|zf-C3HC4|zf-C3HC4_4|zf-CCCH|zf-CCCH_2|zf-CCCH_3|zf-RING_11|zf-RING_2|zf-RING_5|zf-RING_UBOX	1.00	1.23	1.19	1.14	1.19	1.18	1.07	NaN	-	DDB_G0281657
MCM6	4175	AAA_3|AAA_5|MCM|MCM_N|Mg_chelatase|Sigma54_activat	0.30	1.96	0.92	1.02	1.84	0.70	0.64	0.39	Mcm6	mcm6
REXO2	25996	RNase_T	0.69	1.64	0.92	1.01	1.63	1.00	1.11	0.64	Rexo2	rexo2-2 rexo2-1
RBM7	10179	RRM_1|RRM_5	1.44	1.30	1.30	1.26	1.30	1.27	1.20	1.20	Rbm7	DDB_G0293924
RBMS2	5939	RRM_1	-0.06	-0.02	0.18	0.36	0.08	0.22	0.27	-0.09	Rbms2	-
BAZ2A	11176	Bromodomain|DDT|MBD|PHD|WHIM1|WSD	2.09	1.49	1.78	1.74	1.48	1.77	1.65	1.22	Baz2a	-
PTPN23	25930	ALIX_LYPXL_bnd|BRO1|Y_phosphatase|Y_phosphatase3	0.89	0.86	1.03	1.02	0.82	0.94	0.96	1.04	Ptpn23	-
MLH1	4292	DNA_mis_repair|HATPase_c|HATPase_c_3|Mlh1_C	0.90	1.69	1.07	1.31	1.61	1.18	1.38	0.27	Mlh1	mlh1
UNG	7374	UDG	-0.07	1.76	0.67	0.78	1.62	0.33	0.29	-0.16	Ung	uglA
FMO4	2329	DAO|FMO-like|K_oxygenase|NAD_binding_8|NAD_binding_9|Pyr_redox|Pyr_redox_2|Pyr_redox_3|Shikimate_DH	-0.67	-0.27	-0.45	-0.21	-0.57	-0.39	-0.25	-4.00	Fmo4	-
KLHL20	27252	BACK|BTB|Kelch_1|Kelch_2|Kelch_3|Kelch_4|Kelch_5|Kelch_6	0.37	0.57	0.80	0.76	0.70	0.89	0.91	0.59	Klhl20	-
RGS11	8786	DEP|G-gamma|RGS	-3.06	-4.00	-3.07	-2.47	-4.00	-4.00	-4.00	-2.37	Rgs11	-
SLC46A1	113235	MFS_1|Sugar_tr	0.15	-4.00	-4.00	-4.00	-4.00	-4.00	-4.00	-1.27	Slc46a1	-
PLXNA2	5362	PSI|Plexin_cytopl|RasGAP|Sema|TIG	0.57	-4.00	-2.56	-1.43	-1.90	-1.12	-0.89	-3.16	Plxna2	-
SPAG5	10615		0.34	1.52	0.86	1.00	1.47	0.79	0.57	0.38	Spag5	-
ANKRD13A	88455	Ank|Ank_2|Ank_3|Ank_4|Ank_5|GPCR_chapero_1	2.20	1.41	1.53	1.55	1.44	1.58	1.65	2.14	Ankrd13a	-
TPD52	7163	HsbA|IncA|Occludin_ELL|TPD52|Uds1|V_ATPase_I	0.08	1.64	0.81	0.87	-0.78	-2.56	-0.83	2.32	Tpd52	-
ACACB	32	ACC_central|ATP-grasp|ATPgrasp_Ter|Biotin_carb_C|Biotin_carb_N|Biotin_lipoyl|CPSase_L_D2|Carboxyl_trans	0.54	0.74	0.51	0.45	-0.08	0.05	-0.48	-2.05	Acacb	-
TRAF4	9618	MATH|Sina|zf-C3HC4|zf-C3HC4_2|zf-C3HC4_4|zf-Nse|zf-RING_2|zf-RING_5|zf-RING_6|zf-RING_UBOX|zf-TRAF|zf-TRAF_2|zf-rbx1	0.63	1.28	0.91	1.02	1.19	0.77	0.72	NaN	-	-
PAG1	55824	Cadherin_C_2|PAG	1.44	0.30	0.80	0.73	0.03	0.36	0.51	1.53	Pag1	-
GPATCH1	55094	DUF1604|G-patch|G-patch_2	0.46	0.69	0.65	0.56	0.67	0.56	0.48	-0.15	Gpatch1	DDB_G0281261
ICAM3	3385	C2-set_2|I-set|ICAM_N|Ig_2|Ig_3|ig	2.88	1.50	2.20	2.05	1.76	2.34	1.87	NaN	-	-
NT5C2	22978	5_nucleotid	2.23	1.85	2.12	1.99	1.81	2.01	1.80	1.28	Nt5c2	-
MCAM	4162	C1-set|C2-set_2|I-set|Ig_2|Ig_3|Ig_4|Ig_5|V-set|ig	-0.57	-1.11	-3.06	-1.61	-1.12	-0.70	-1.33	1.43	Mcam	-
GPC4	2239	Glypican	-1.44	-4.00	-4.00	-4.00	-4.00	-4.00	-4.00	-2.83	Gpc4	-
MBNL3	55796	Torus|zf-CCCH|zf-CCCH_2|zf-CCCH_3	0.04	0.75	0.49	0.56	0.55	0.33	0.56	NaN	-	-
CAMSAP3	57662	CAMSAP_CC1|CAMSAP_CH|CAMSAP_CKK	-1.61	-2.94	-3.21	-4.00	-0.85	-1.25	-1.23	-2.54	Camsap3	-
RAP1GAP	5909	GoLoco|Rap_GAP	-0.30	-1.35	-0.90	-0.81	0.05	-1.25	-0.30	-0.78	Rap1gap	-
XAB2	56949	Mad3_BUB1_I|PPR|RPN7|SNAP|Suf|TPR_1|TPR_12|TPR_14|TPR_15|TPR_19|TPR_2|TPR_21|TPR_7|TPR_8	1.28	1.29	1.25	1.19	1.43	1.43	1.24	1.12	Xab2	xab2
ARHGEF1	9138	PH_13|RGS-like|RhoGEF	2.59	1.69	2.11	2.08	1.78	2.18	2.00	2.20	Arhgef1	-
STXBP2	6813	Sec1	2.51	1.73	2.11	2.16	1.86	2.15	2.14	2.44	Stxbp2	-
MAP2K7	5609	Kinase-like|Pkinase|Pkinase_Tyr|Seadorna_VP7	1.38	1.14	1.11	1.06	1.14	1.16	0.96	0.66	Map2k7	-
NMRK2	27231	AAA_18|AAA_33|MMR_HSR1	-3.72	-4.00	-4.00	-4.00	-4.00	-4.00	-4.00	-3.49	Nmrk2	-
DGKD	8527	C1_1|C1_2|C1_3|DAGK_acc|DAGK_cat|PH|PH_3|PH_8|SAM_1|SAM_2	1.71	1.25	1.55	1.42	1.30	1.51	1.12	1.33	Dgkd	-
CTTNBP2	83992	Ank|Ank_2|Ank_3|Ank_4|Ank_5|CortBP2|DUF812	-3.24	-4.00	-4.00	-2.63	-4.00	-4.00	-2.37	-3.49	Cttnbp2	-
ACTL6B	51412	Actin	-4.00	-4.00	-2.99	-4.00	-4.00	-4.00	-4.00	-4.00	Actl6b	-
RARB	5915	Hormone_recep|zf-C4	-1.58	-4.00	-4.00	-4.00	-3.07	-4.00	-4.00	-0.89	Rarb	-
TOP2B	7155	DNA_gyraseB|DNA_topoisoIV|DTHCT|HATPase_c|TOPRIM_C|Toprim	1.52	2.12	1.82	1.76	2.03	1.80	1.72	1.28	Top2b	top2
TM9SF3	56889	EMP70	1.36	1.76	1.80	1.82	1.75	1.76	1.83	1.24	Tm9sf3	-
NFKB2	4791	Ank|Ank_2|Ank_3|Ank_4|Ank_5|Death|RHD_DNA_bind|RHD_dimer	1.93	0.69	0.97	1.22	0.73	1.39	1.93	1.07	Nfkb2	-
UBE2T	29089	Prok-E2_B|RWD|UQ_con	-0.96	1.61	0.58	0.78	1.50	0.46	0.27	0.14	Ube2t	ube2t
PPP1R12B	4660	Ank|Ank_2|Ank_3|Ank_4|Ank_5|GAS|PRKG1_interact	1.41	0.63	0.43	0.42	0.74	0.51	0.47	NaN	-	-
DNAJC10	54431	AhpC-TSA|DnaJ|OST3_OST6|Redoxin|Thioredoxin|Thioredoxin_2|Thioredoxin_6|Thioredoxin_7|Thioredoxin_8|Thioredoxin_9|TraF	0.70	1.42	1.39	1.41	1.50	1.62	1.75	1.02	Dnajc10	-
GTF3C1	2975	B-block_TFIIIC	1.12	1.22	1.32	1.31	1.26	1.42	1.35	0.64	Gtf3c1	DDB_G0290591
IL4R	3566	IL4Ra_N	2.33	0.84	1.42	2.06	1.11	1.40	2.03	1.75	Il4ra	-
USP33	23032	DUSP|UCH|UCH_1|zf-UBP	1.34	1.09	1.32	1.26	1.04	1.21	1.21	1.07	Usp33	-
PAK3	5063	APH|Kinase-like|PBD|Pkinase|Pkinase_Tyr|Spt5_N	-2.49	-4.00	-4.00	-4.00	-4.00	-4.00	-4.00	-4.00	Pak3	-
CAPN6	827	C2|Calpain_III|Peptidase_C2	-4.00	-4.00	-4.00	-4.00	-4.00	-4.00	-4.00	-3.52	Capn6	-
DCX	1641	DCX	-4.00	-4.00	-4.00	-4.00	-4.00	-4.00	-4.00	-4.00	Dcx	-
SNRPA	6626	DUF4523|RRM_1|RRM_5|RRM_occluded	1.00	2.41	1.72	1.75	2.44	1.70	1.71	NaN	-	-
SPAG6	9576	Adaptin_N|Arm|Atx10homo_assoc|CHASE6_C|CLASP_N|Cnd1|DNA_alkylation|HEAT|HEAT_2|HEAT_EZ|MgsA_C|NopRA1|Proteasom_PSMB|RTP1_C1|V-ATPase_H_C	-0.36	-4.00	-2.61	-2.65	-4.00	-3.02	-4.00	-2.77	Spag6	-
EXOSC5	56915	RNase_PH|RNase_PH_C	0.31	1.71	0.65	0.78	1.70	0.85	1.13	1.02	Exosc5	DDB_G0284053
DYNC1I2	1781	ANAPC4_WD40|Dynein_IC2|WD40	0.66	1.52	1.63	1.64	1.40	1.47	1.49	NaN	-	dicA
APBB1IP	54518	PH|RA	2.24	1.12	1.42	1.48	0.98	1.39	1.23	1.89	Apbb1ip	-
LRCH4	4034	CAMSAP_CH|CH|LRR_4|LRR_6|LRR_8	2.34	1.22	1.88	1.79	1.55	2.04	1.79	2.29	Lrch4	-
FAM76B	143684	FAM76	1.55	1.26	1.38	1.35	1.26	1.24	1.12	0.87	Fam76b	-
SIRT6	51548	SIR2|TPP_enzyme_M	1.22	1.07	1.18	1.21	1.12	1.20	1.17	0.51	Sirt6	-
TYR	7299	Laminin_EGF|Tyrosinase	-4.00	-4.00	-2.58	-4.00	-4.00	-4.00	-4.00	-4.00	Tyr	-
POLD3	10714	CDC27	0.87	1.31	0.87	0.98	1.27	0.85	0.81	1.05	Pold3	-
ACTN2	88	CAMSAP_CH|CH|EF-hand_1|EF-hand_6|EF-hand_7|EF-hand_8|EFhand_Ca_insen|Spectrin|XisI	-2.74	-1.81	-4.00	-4.00	-3.21	-4.00	-2.59	-3.12	Actn2	abpA
CAPZB	832	F_actin_cap_B	2.45	1.98	2.13	2.20	2.08	2.18	2.24	2.46	Capzb	acpA
GPR137B	7107		0.44	0.79	1.42	1.51	0.30	1.31	1.83	1.03	Gpr137b	DDB_G0280247
NAALAD2	10003	PA|Peptidase_M28|TFR_dimer	-0.65	-4.00	-4.00	-4.00	-4.00	-4.00	-4.00	-2.65	Naalad2	-
JADE1	79960	C1_1|C1_2|EPL1|PHD|PHD_2|zf-HC5HC2H|zf-HC5HC2H_2	1.30	1.15	0.64	0.63	1.05	0.61	0.49	0.25	Jade1	-
SLC25A43	203427	Mito_carr	-0.70	0.99	0.61	0.74	0.86	0.52	0.91	-0.62	Slc25a43	-
UBE2A	7319	Prok-E2_B|RWD|UQ_con	1.67	1.67	1.66	1.68	1.61	1.55	1.68	1.41	Ube2a	rad6
FGFR1	2260	C2-set_2|I-set|Ig_2|Ig_3|Ig_4|Ig_5|Pkinase|Pkinase_Tyr|V-set|V-set_CD47|ig	0.16	-0.11	-0.13	-0.01	0.65	0.42	0.84	-0.25	Fgfr1	-
FKBP6	8468	FKBP_C|TPR_1|TPR_12|TPR_19|TPR_2	-0.19	-4.00	-2.82	-4.00	-4.00	-2.87	-2.87	-3.40	Fkbp6	DDB_G0278455
SMC1B	27127	AAA_15|AAA_21|AAA_23|AAA_29|SMC_N|SMC_hinge	-2.29	-4.00	-4.00	-4.00	-1.97	-4.00	-4.00	-3.23	Smc1b	-
FBLN1	2192	ANATO|EGF|EGF_3|EGF_CA|FXa_inhibition|cEGF	-2.93	0.24	-2.91	-1.75	-3.09	-1.68	-3.05	-1.85	Fbln1	-
ITGA8	8516	FG-GAP|Integrin_alpha|Integrin_alpha2|VCBS	-3.59	-4.00	-4.00	-4.00	-4.00	-4.00	-4.00	0.09	Itga8	-
CST7	8530	Cystatin|SQAPI|Spp-24	2.32	1.76	1.39	2.35	2.19	1.67	1.52	-0.37	Cst7	-
MAP2	4133	MAP2_projctn|RII_binding_1|Tubulin-binding	-3.25	-1.08	-3.28	-3.07	-1.43	-2.68	-2.44	-2.52	Map2	-
PIAS2	9063	PINIT|zf-MIZ|zf-Nse	0.45	1.12	0.97	0.97	1.03	0.88	0.99	0.23	Pias2	-
AMPH	273	BAR|BAR_3|SH3_1|SH3_2|SH3_9	-0.74	-4.00	-4.00	-4.00	-4.00	-4.00	-3.07	-4.00	Amph	-
ARAF	369	APH|C1_1|Kinase-like|Pkinase|Pkinase_Tyr|RBD|zf-RING-like	1.65	1.32	1.41	1.39	1.36	1.44	1.45	1.36	Araf	-
MCCC1	56922	ATP-grasp|ATP-grasp_3|ATP-grasp_4|ATPgrasp_ST|ATPgrasp_Ter|Biotin_carb_C|Biotin_carb_N|Biotin_lipoyl|Biotin_lipoyl_2|CPSase_L_D2|Dala_Dala_lig_C|GARS_A|HlyD_3|HlyD_D23|PTS_EIIA_1|RimK|RnfC_N	0.54	1.26	0.97	0.92	1.25	0.97	1.09	0.03	Mccc1	mccA
LAMP3	27074	ATP-synt_S1|Lamp	-0.01	-2.76	-2.98	-1.74	-1.45	-1.55	-0.32	-1.18	Lamp3	-
FAP	2191	ANAPC4_WD40|Abhydrolase_6|DLH|DPPIV_N|Esterase_phd|LIP|Peptidase_S15|Peptidase_S9	-1.51	-4.00	-4.00	-4.00	-4.00	-4.00	-4.00	-0.63	Fap	-
NEBL	10529	LIM|MFAP1|Nebulin|SH3_1|SH3_2|SH3_9	-0.50	-4.00	-4.00	-4.00	-4.00	-4.00	-4.00	NaN	-	-
ACER3	55331	Ceramidase	0.65	0.56	0.76	1.10	0.66	0.76	1.28	0.75	Acer3	-
UBE2K	3093	Prok-E2_B|RWD|UBA|UQ_con	1.34	1.68	1.59	1.67	1.68	1.59	1.74	1.26	Ube2k	-
PIK3C3	5289	DUF4135|HEAT_2|PI3K_C2|PI3Ka|PI3_PI4_kinase	1.63	1.65	1.60	1.59	1.46	1.53	1.64	0.62	Pik3c3	pikE
N4BP2	55728	AAA_18|AAA_33|CUE|DUF1771|RyR|Smr	-0.16	0.68	0.72	0.72	0.54	0.53	0.52	0.61	N4bp2	-
TIGAR	57103	His_Phos_1	0.67	0.25	0.98	1.07	0.68	1.15	1.28	0.05	Tigar	-
TULP3	7289	Tub|Tub_N	-0.13	0.50	0.20	0.28	0.17	0.17	0.06	-0.65	Tulp3	-
SYNJ2	8871	DUF1866|Exo_endo_phos|Syja_N	0.13	0.24	-0.14	-0.10	0.59	0.39	0.47	0.10	Synj2	-
ADCY2	108	AC_N|DUF1053|Guanylate_cyc	-3.28	-1.88	-2.18	-3.50	-4.00	-4.00	-1.25	-2.82	Adcy2	-
PPP2R5C	5527	B56	2.20	1.81	1.87	1.89	1.76	1.79	1.82	NaN	-	psrA
PMS2P1	5379		0.42	0.84	0.56	0.55	0.80	0.63	0.57	NaN	-	-
RBFOX1	54715	Fox-1_C|RRM_1	-4.00	-4.00	-4.00	-4.00	-4.00	-4.00	-4.00	-3.68	Rbfox1	-
GNB1	2782	ANAPC4_WD40|WD40|WD40_like|eIF2A	2.34	2.33	2.28	2.37	2.39	2.33	2.47	2.16	Gnb1	gpbA
HOXA9	3205	Homeobox|Hox9_act	-0.39	-4.00	-4.00	-4.00	-4.00	-4.00	-4.00	-2.21	Hoxa9	-
EDN1	1906	Endothelin	-0.16	-2.99	-1.45	-1.14	-1.53	-1.26	-0.60	-4.00	Edn1	-
MLLT10	8028	PHD|PHD_2|zf-HC5HC2H|zf-HC5HC2H_2|zf-PHD-like	0.85	1.15	0.82	0.74	0.98	0.74	0.70	1.09	Mllt10	DDB_G0282711
ZCWPW1	55063	PWWP|zf-CW	1.10	0.91	0.31	0.25	-0.12	-0.01	-0.11	1.01	Zcwpw1	-
ADCYAP1R1	117	7tm_2|HRM	-4.00	-4.00	-4.00	-4.00	-4.00	-4.00	-4.00	-3.39	Adcyap1r1	-
FGF20	26281	FGF	-3.58	-4.00	-4.00	-4.00	-4.00	-4.00	-4.00	-4.00	Fgf20	-
P2RY10	27334	7tm_1	1.40	-2.55	-1.33	-1.08	-0.91	-0.31	-2.53	0.02	P2ry10	-
ITM2A	9452	BRICHOS	0.77	1.64	0.81	0.85	0.72	0.04	-0.58	-1.30	Itm2a	-
NRDC	4898	Peptidase_M16|Peptidase_M16_C|Peptidase_M16_M	2.23	1.52	1.64	1.74	1.59	1.60	1.69	2.51	Nrd1	-
VDAC3	7419	Porin_3	1.61	1.98	1.71	1.71	1.67	1.31	1.40	1.00	Vdac3	-
PCM1	5108	PCM1_C	1.67	1.69	1.53	1.46	1.50	1.40	1.35	0.31	Pcm1	-
TNRC6C	57690	Ago_hook|M_domain|RRM_1|TNRC6-PABC_bdg|UBA	0.83	0.42	0.95	0.89	0.42	0.93	0.52	0.67	Tnrc6c	-
CBFA2T2	9139	BBS1|NHR2|TAFH|zf-MYND	0.73	0.37	0.67	0.58	0.31	0.58	0.52	0.46	Cbfa2t2	-
BRINP1	1620	MACPF	-4.00	-4.00	-4.00	-4.00	-4.00	-4.00	-4.00	-4.00	Brinp1	-
ITCH	83737	C2|HECT|WW	1.54	1.10	1.28	1.27	0.93	1.27	1.30	1.21	Itch	-
PKD2L2	27039	Ion_trans|PKD_channel	0.50	-2.91	-4.00	-4.00	-4.00	-2.72	-4.00	0.69	Pkd2l2	-
TP53INP2	58476	DOR	1.53	0.13	0.58	0.54	0.03	0.66	0.82	1.28	Trp53inp2	-
SDF4	51150	EF-hand_1|EF-hand_5|EF-hand_6|EF-hand_7|EF-hand_8|SPARC_Ca_bdg	1.67	2.03	1.95	2.02	2.05	1.95	2.16	1.83	Sdf4	-
MYH7B	57644	Cep57_CLD|Fib_alpha|Filament|Myosin_N|Myosin_head|Myosin_tail_1|Reo_sigmaC	-0.38	-1.12	-1.38	-0.95	-2.63	-1.45	-1.48	-2.98	Myh7b	-
BPIFB2	80341	LBP_BPI_CETP|LBP_BPI_CETP_C	-4.00	-4.00	-4.00	-4.00	-4.00	-4.00	-4.00	-3.44	Bpifb2	-
TP73	7161	P53|P53_tetramer|SAM_1|SAM_2	-1.03	-1.01	-3.00	-2.94	-0.65	-1.64	-1.66	-4.00	Trp73	-
TOLLIP	54472	C2|CUE	1.36	1.02	1.50	1.51	1.02	1.47	1.47	1.19	Tollip	-
UBE2D4	51619	Prok-E2_B|RWD|UQ_con	0.23	0.88	0.86	0.95	0.97	0.97	1.28	-2.08	Ube2d2b	-
CLUL1	27098	Clusterin	-2.46	-4.00	-4.00	-2.65	-2.65	-1.81	-0.35	NaN	-	-
RUNX1T1	862	DUF3731|NHR2|TAFH|zf-MYND	-3.85	-4.00	-4.00	-4.00	-4.00	-4.00	-4.00	-3.08	Runx1t1	-
CDH17	1015	Cadherin|Cadherin_3	-1.94	-4.00	-4.00	-4.00	-4.00	-4.00	-4.00	-2.02	Cdh17	-
THOC1	9984	Death|efThoc1	0.70	1.48	1.30	1.22	1.41	1.24	1.27	0.02	Thoc1	thoc1
FKBP7	51661	EF-hand_1|EF-hand_5|EF-hand_6|EF-hand_7|FKBP_C	-2.01	0.44	-0.34	-0.03	0.54	-0.20	-0.01	-0.44	Fkbp7	-
OSBPL6	114880	Oxysterol_BP|PH|PH_8	-0.62	-1.64	-4.00	-3.09	-1.66	-1.78	-1.60	-2.68	Osbpl6	-
SLC1A3	6507	MT|SDF	-1.12	-0.51	-0.77	0.33	-0.33	-0.40	1.39	-2.67	Slc1a3	-
XRCC5	7520	Beta-TrCP_D|Ku|Ku_C|Ku_N|Ku_PK_bind	2.03	2.22	2.00	2.06	2.20	2.01	2.05	-0.44	Xrcc5	-
LXN	56925	Latexin	0.85	0.72	0.45	0.54	-1.05	-0.71	-0.62	0.50	Lxn	-
SP140	11262	Bromodomain|PHD|SAND|Sp100	1.45	0.15	0.47	0.46	0.29	0.53	0.57	1.54	Sp140	-
MKNK1	8569	APH|Kdo|Kinase-like|Pkinase|Pkinase_Tyr|zf-RRN7	2.12	1.19	1.57	1.75	1.28	1.67	2.00	1.93	Mknk1	-
TNS1	7145	PTB|PTEN_C2|SH2	-0.83	-1.86	-4.00	-2.95	-1.33	-1.58	-0.76	0.40	Tns1	-
REXO1	57455	EloA-BP1	1.40	1.58	1.50	1.51	1.52	1.42	1.39	1.01	Rexo1	-
SAR1A	56681	Arf|G-alpha|GTP_EFTU|Gtr1_RagA|MMR_HSR1|Ras|Roc|SRPRB	1.61	1.59	1.53	1.54	1.67	1.53	1.63	1.13	Sar1a	sarA
CDC14A	8556	DSPc|DSPn|PTPlike_phytase|Y_phosphatase|Y_phosphatase3	0.85	0.40	0.65	0.53	0.24	0.58	0.48	0.89	Cdc14a	cnrN
RAPGEF3	10411	DEP|RasGEF|RasGEF_N|cNMP_binding	0.29	-0.76	-1.56	-1.14	-0.43	-0.74	-1.06	-1.44	Rapgef3	-
CEACAM1	634	Adeno_E3_CR1|DUF2668|DUF4690|I-set|Ig_2|Ig_3|Ig_4|Ig_5|Izumo-Ig|Lep_receptor_Ig|Receptor_2B4|V-set|ig	1.74	-0.49	-1.77	-0.21	-1.19	-0.88	-0.62	1.71	Ceacam1	-
SENP1	29843	Peptidase_C48|Peptidase_C57	0.73	1.04	0.87	0.80	1.00	0.78	0.78	0.82	Senp1	-
DUSP13	51207	DSPc|Y_phosphatase	0.10	-4.00	-2.67	-1.62	-4.00	-1.11	-2.53	-2.77	Dusp13	-
CIC	23152	DUF4819|HMG_box|HMG_box_2	1.73	1.11	1.27	1.38	1.05	1.26	1.25	2.00	Cic	-
LIPE	3991	Abhydrolase_3|DUF2424|HSL_N	0.45	-4.00	-4.00	-4.00	-4.00	-2.77	-4.00	1.41	Lipe	-
FDFT1	2222	SQS_PSY	1.51	2.05	1.59	1.78	1.87	1.50	1.50	0.43	Fdft1	fdfT
PAFAH1B3	5050	Lipase_GDSL|Lipase_GDSL_2	0.33	1.56	0.88	1.11	1.47	0.54	0.85	0.62	Pafah1b3	-
OPHN1	4983	BAR_3|PH|RhoGAP	-2.24	-0.20	-0.22	-0.27	-0.38	-0.19	0.18	NaN	-	-
AFM	173	Serum_albumin|VitD-bind_III	-4.00	-4.00	-4.00	-4.00	-4.00	-4.00	-4.00	-4.00	Afm	-
KIF22	3835	HHH_3|HHH_6|Kinesin|Microtub_bd	0.98	1.97	1.38	1.39	1.80	1.37	1.14	0.71	Kif22	-
SCGN	10590	Caleosin|EF-hand_1|EF-hand_10|EF-hand_5|EF-hand_6|EF-hand_7|EF-hand_8|GPHH|SPARC_Ca_bdg	-4.00	-4.00	-4.00	-4.00	-4.00	-4.00	-4.00	-4.00	Scgn	-
LRRC16A	55604	CARMIL_C|LRR_1|LRR_4|LRR_6	-0.93	-4.00	-4.00	-4.00	-3.23	-1.39	-1.28	-0.33	Lrrc16a	carmil
PGM1	5236	PGM_PMM_I|PGM_PMM_II|PGM_PMM_III|PGM_PMM_IV	1.11	1.14	1.12	1.08	1.12	1.10	0.90	0.64	Pgm2	pgmA
DDX1	1653	CMS1|DEAD|Helicase_C|ResIII|SPRY	0.57	1.75	1.24	1.26	1.70	1.27	1.33	0.28	Ddx1	-
DNM2	1785	Dynamin_M|Dynamin_N|GED|MMR_HSR1|PH	2.27	1.74	2.06	2.00	1.78	2.11	2.00	2.13	Dnm2	-
EPB41L2	2037	4_1_CTD|FA|FERM_C|FERM_M|FERM_N|SAB	0.03	-4.00	-4.00	-4.00	-0.77	-1.40	-1.39	0.79	Epb41l2	-
RIMS1	22999	C2|FYVE_2|PDZ	-3.68	-4.00	-4.00	-4.00	-4.00	-4.00	-4.00	NaN	-	-
MOXD1	26002	Cu2_monoox_C|Cu2_monooxygen|DOMON	-2.79	-1.77	-1.46	-3.09	-1.44	-1.25	-1.38	-4.00	Moxd1	-
STX7	8417	Cep57_CLD_2|GAS|SNARE|Syntaxin|Syntaxin_2	1.60	1.24	1.56	1.57	1.25	1.65	1.59	1.56	Stx7	-
RABL2B	11158	Arf|G-alpha|GTP_EFTU|Gtr1_RagA|MMR_HSR1|Ras|Roc|SRPRB	0.78	0.98	0.92	0.86	0.81	0.71	0.75	NaN	-	-
KEAP1	9817	BACK|BTB|Kelch_1|Kelch_2|Kelch_3|Kelch_4|Kelch_5|Kelch_6	1.00	1.64	1.56	1.56	1.67	1.60	1.65	0.61	Keap1	-
DDX43	55510	DEAD|Helicase_C|KH_1|KH_2|KH_5|MOEP19|ResIII	-0.38	-4.00	-4.00	-4.00	-4.00	-2.60	-4.00	-0.88	Ddx43	-
PTPRH	5794	CBM_4_9|DSPc|DUF2369|DUF4945|Interfer-bind|Lipoprotein_21|Pur_ac_phosph_N|SusE|Y_phosphatase|Y_phosphatase3|fn3	-3.42	-0.73	-1.09	-0.79	-0.67	-1.18	-0.97	-4.00	Ptprh	-
DCT	1638	Tyrosinase	-2.02	-2.93	-1.73	-1.98	-2.90	-1.37	-1.70	-4.00	Dct	-
SLC35C2	51006	EamA|TPT|UAA	1.35	1.34	1.44	1.37	1.38	1.43	1.40	1.49	Slc35c2	-
CRYBG3	131544	Crystall|RicinB_lectin_2|Ricin_B_lectin	-0.50	0.14	0.62	0.47	-0.17	0.68	0.58	NaN	-	-
EPHA6	285220	EphA2_TM|Ephrin_lbd|Ephrin_rec_like|Pkinase|Pkinase_Tyr|Pur_ac_phosph_N|SAM_1|SAM_2|SusE|Tissue_fac|fn3|fn3_2	-4.00	-4.00	-4.00	-4.00	-4.00	-4.00	-4.00	-4.00	Epha6	-
SCTR	6344	7tm_2|HRM	-3.55	-4.00	-4.00	-4.00	-4.00	-4.00	-4.00	-4.00	Sctr	-
RFX3	5991	RFX1_trans_act|RFX_DNA_binding	0.58	0.13	0.08	-0.08	-0.11	0.08	0.06	0.06	Rfx3	-
RIF1	55183	Rif1_N|V-ATPase_H_N	0.68	1.21	0.79	0.84	1.13	0.72	0.89	0.05	Rif1	-
RAB21	23011	Arf|DUF258|GTP_EFTU|Gtr1_RagA|MMR_HSR1|PduV-EutP|Ras|Roc	1.75	1.37	1.59	1.64	1.34	1.57	1.68	1.54	Rab21	rab21
SLC4A4	8671	Band_3_cyto|HCO3_cotransp|PTS_EIIA_2	-1.63	-4.00	-3.08	-4.00	-4.00	-4.00	-4.00	-3.11	Slc4a4	-
SMARCA2	6595	BRK|Bromodomain|HSA|Helicase_C|QLQ|ResIII|SNF2_N|SnAC	1.76	1.93	2.00	2.01	2.07	2.00	1.93	1.58	Smarca2	DDB_G0271052
RDH8	50700	KR|adh_short|adh_short_C2	-4.00	-4.00	-4.00	-4.00	-4.00	-4.00	-4.00	-4.00	Rdh8	-
SESN1	27244	CMD|PA26	0.79	0.22	1.04	0.99	0.23	1.04	0.70	0.60	Sesn1	DDB_G0279427
MID2	11043	PRY|SPRY|fn3|zf-B_box|zf-C3HC4|zf-C3HC4_2|zf-C3HC4_3|zf-C3HC4_4|zf-RING_2|zf-RING_5|zf-RING_UBOX	-1.09	-4.00	-4.00	-4.00	-4.00	-4.00	-4.00	-3.14	Mid2	-
PIH1D3	139212	PIH1	-3.56	-4.00	-4.00	-4.00	-4.00	-4.00	-4.00	-4.00	Pih1h3b	-
COL5A3	50509	COLFI|Collagen|Laminin_G_2	-1.14	-4.00	-4.00	-4.00	-4.00	-4.00	-4.00	-2.18	Col5a3	-
SRCAP	10847	DEAD|HSA|Helicase_C|SNF2_N	1.36	1.37	1.27	1.28	1.23	1.19	1.16	0.53	Srcap	-
PUM3	9933	CPL	0.15	1.70	0.83	1.02	1.59	0.85	1.11	0.13	Pum3	DDB_G0288551
CPB2	1361	Peptidase_M14|Propep_M14	-2.47	-2.95	-4.00	-2.95	-2.96	-4.00	-4.00	-4.00	Cpb2	-
CHRNA3	1136	Neur_chan_LBD|Neur_chan_memb	-2.91	-4.00	-4.00	-4.00	-4.00	-4.00	-4.00	-4.00	Chrna3	-
KCNN2	3781	CaMBD|Ion_trans_2|Med9|SK_channel|V_ATPase_I	-3.54	0.32	-0.62	-0.62	0.55	-0.48	-0.32	NaN	-	-
CNOT4	4850	RRM_1|zf-C3HC4_3|zf-RING_2|zf-RING_4	0.85	0.91	1.03	1.03	0.87	0.95	0.99	0.60	Cnot4	-
PSEN1	5663	Presenilin	1.85	1.01	1.42	1.39	0.98	1.36	1.50	1.50	Psen1	psenB
CPOX	1371	Coprogen_oxidas	0.26	1.10	0.89	0.97	1.01	1.00	1.02	-0.26	Cpox	hemF
CLDND1	56650	Claudin_2|PMP22_Claudin|SUR7	1.58	1.31	1.52	1.50	1.32	1.54	1.79	0.88	Cldnd1	-
MOK	5891	FTA2|Kinase-like|Pkinase|Pkinase_Tyr	0.42	0.21	-1.00	-0.48	0.00	-0.85	-0.71	-1.04	Mok	-
HSP90AA1	3320	HATPase_c|HATPase_c_3|HSP90	1.97	2.53	2.13	2.18	2.52	2.06	2.28	1.42	Hsp90aa1	-
RBL1	5933	ATLF|DUF3452|RB_A|RB_B|Rb_C	-0.16	1.29	0.50	0.56	1.24	0.43	0.23	0.43	Rbl1	-
DLGAP4	22839	GKAP	1.47	0.86	1.09	1.27	0.44	1.05	1.21	1.89	Dlgap4	-
IGSF9B	22997	C2-set_2|I-set|Ig_2|Ig_3|Ig_4|Izumo-Ig|V-set|fn3|ig	-0.69	-2.07	-4.00	-4.00	0.01	-1.97	-1.11	-4.00	Igsf9b	-
CFHR2	3080	Sushi	-4.00	-4.00	-4.00	-4.00	-4.00	-4.00	-4.00	NaN	-	-
CROCCP3	114819		0.22	-1.10	0.27	0.47	-1.06	0.35	0.08	NaN	-	-
NDC80	10403	ADIP|DUF1664|Ndc80_HEC|bZIP_1	0.25	1.48	0.74	0.84	1.27	0.42	0.15	0.08	Ndc80	ndc80
AP4E1	23431	AP4E_app_platf|Adaptin_N|Cnd1|Coatomer_b_Cpla|HEAT_2	0.21	0.45	0.40	0.39	0.63	0.66	0.64	0.04	Ap4e1	ap4e1
RSBN1	54665		0.99	0.99	1.09	1.10	0.83	1.00	0.88	0.49	Rsbn1	-
MAGI3	260425	Guanylate_kin|MAGI_u1|PDZ|PDZ_2|Tricorn_PDZ|WW	-0.43	0.20	0.12	0.18	-0.36	-0.60	-0.51	0.30	Magi3	-
CXCL2	2920	IL8	0.07	-1.08	-4.00	-1.09	-1.26	-1.12	1.24	-2.23	Cxcl1	-
AFP	174	DUF4144|Serum_albumin|VitD-bind_III	-4.00	-4.00	-4.00	-4.00	-4.00	-4.00	-4.00	-1.59	Afp	-
COL4A4	1286	C4|Collagen	-1.75	-4.00	-4.00	-4.00	-4.00	-4.00	-4.00	-2.94	Col4a4	-
TCF7	6932	CTNNB1_binding|HMG_box|HMG_box_2	1.20	-2.54	-2.53	-1.59	-4.00	-4.00	-3.05	NaN	-	-
OSTM1	28962	CECR6_TMEM121|OSTMP1	1.48	1.01	1.73	1.70	1.11	1.73	1.89	1.05	Ostm1	-
CDH7	1005	Cadherin|Cadherin_2|Cadherin_3|Cadherin_C	-3.51	-3.39	-4.00	-4.00	-4.00	-4.00	-4.00	-4.00	Cdh7	-
IMPG2	50939	EGF|SEA	-1.20	-2.39	-1.33	-1.42	-3.31	-1.91	-2.16	-0.36	Impg2	-
PCNP	57092	PCNP	1.49	1.94	1.66	1.65	1.91	1.67	1.68	1.31	Pcnp	-
EXD2	55218	DNA_pol_A_exo1	-0.14	0.13	0.22	0.29	0.27	0.27	0.16	0.03	Exd2	exdl2A
ARG2	384	Arginase	0.49	-0.43	-2.73	-1.17	-0.62	-1.81	-0.52	1.97	Arg2	-
MEF2C	4208	HJURP_C|SRF-TF	1.18	-1.57	-0.52	-0.86	-0.72	0.80	0.26	0.53	Mef2c	srfB srfD
PTPRC	5788	CD45|DSPc|PTP_N|PTPlike_phytase|Y_phosphatase|Y_phosphatase2|Y_phosphatase3|fn3	3.18	1.69	2.37	2.62	1.46	2.25	2.62	2.54	Ptprc	-
CACNA1S	779	CAC1F_C|Ca_chan_IQ|GPHH|Ion_trans|PKD_channel	-3.33	-4.00	-4.00	-4.00	-4.00	-4.00	-4.00	-1.50	Cacna1s	-
PKP1	5317	Arm|HEAT_2|HEAT_EZ|V-ATPase_H_C	-4.00	-4.00	-4.00	-4.00	-4.00	-4.00	-4.00	-4.00	Pkp1	-
UBA5	79876	Sacchrp_dh_NADP|ThiF|UDPG_MGDP_dh_N	0.41	1.41	1.09	1.11	1.41	1.02	1.15	0.72	Uba5	uba5
STK17B	9262	Kinase-like|Pkinase|Pkinase_Tyr	2.11	1.42	1.80	1.91	1.10	1.74	1.71	2.31	Stk17b	-
CDC14B	8555	DSPc|DSPn|PTPlike_phytase|Y_phosphatase|Y_phosphatase3	-0.06	-1.32	-0.29	-0.60	-1.98	-1.74	-1.43	-0.42	Cdc14b	-
ZNF510	22869	ADK_lid|DUF3268|KRAB|XPA_N|Zn-ribbon_8|zf-AN1|zf-C2H2|zf-C2H2_11|zf-C2H2_4|zf-C2H2_6|zf-H2C2_2	-0.19	-0.05	0.23	0.18	0.21	0.31	0.22	NaN	-	-
LRP2	4036	DUF5050|EGF_CA|FXa_inhibition|Ldl_recept_a|Ldl_recept_b|SGL|cEGF	-3.41	-2.44	-4.00	-3.45	-3.15	-3.17	-3.12	-3.68	Lrp2	-
ZNF506	440515	ADK_lid|C1_3|C1_4|KRAB|XPA_N|Zn-ribbon_8|zf-AN1|zf-C2H2|zf-C2H2_11|zf-C2H2_4|zf-C2H2_6|zf-C2H2_8|zf-C2H2_jaz|zf-H2C2_2|zf-RING_7|zf-trcl|zinc_ribbon_15	0.88	0.72	0.67	0.62	0.06	0.10	-0.05	NaN	-	-
JMJD4	65094	Cupin_8|JmjC	-0.20	0.97	0.36	0.43	0.86	0.29	0.56	-0.40	Jmjd4	jcdH
DUSP12	11266	DSPc|Init_tRNA_PT	0.58	1.39	1.19	1.19	1.34	1.14	1.18	0.15	Dusp12	DDB_G0281963
AACS	65985	ACAS_N|AMP-binding	0.24	0.50	0.69	0.62	0.13	0.64	0.45	1.97	Aacs	-
KIAA0141	9812	Sel1|TPR_6	1.48	1.75	1.74	1.64	1.90	1.85	1.92	0.32	0610009O20Rik	-
SLC13A1	6561	CitMHS|Na_sulph_symp	-3.86	-4.00	-4.00	-4.00	-4.00	-4.00	-4.00	-3.23	Slc13a1	-
CADPS2	93664	DUF1041|PH	-4.00	-4.00	-4.00	-4.00	-4.00	-4.00	-4.00	-1.33	Cadps2	-
PCDHB4	56131	Cadherin|Cadherin_2|Cadherin_3|Cadherin_C_2	-4.00	-4.00	-4.00	-4.00	-3.37	-3.12	-4.00	-4.00	Pcdhb5	-
PCDHA6	56142	Cadherin|Cadherin_2|Cadherin_3|Cadherin_C_2|Cadherin_tail	-4.00	-4.00	-4.00	-4.00	-4.00	-4.00	-4.00	-4.00	Pcdha6	-
PCDHGA2	56113	Cadherin|Cadherin_2|Cadherin_C_2|Cadherin_tail	-4.00	-4.00	-3.10	-3.10	-3.05	-2.20	-2.88	-4.00	Pcdhga2	-
HSPB11	51668	ANAPC10|F5_F8_type_C|XRCC1_N	0.89	1.28	1.24	1.22	1.16	1.12	1.17	0.36	Hspb11	-
PHLPP1	23239	LRR_1|LRR_4|LRR_6|LRR_8|PH|PP2C	0.66	0.99	0.61	0.52	0.86	0.62	0.62	-0.26	Phlpp1	DDB_G0270176
ATP8B1	5205	Cation_ATPase|E1-E2_ATPase|FimH_man-bind|Hydrolase|Hydrolase_3|PhoLip_ATPase_C|PhoLip_ATPase_N	-1.05	-3.00	-4.00	-4.00	-3.23	-2.64	-4.00	-3.22	Atp8b1	-
IL12RB2	3595	IL6Ra-bind|Lep_receptor_Ig|Pur_ac_phosph_N|Tissue_fac|fn3	-0.45	-1.18	-2.96	-1.82	0.09	-0.37	-0.44	-0.64	Il12rb2	-
SMARCD3	6604	SWIB	1.24	-0.34	0.57	1.19	0.13	0.81	0.92	0.49	Smarcd3	-
WDR70	55100	ANAPC4_WD40|Ge1_WD40|WD40	0.57	1.39	1.23	1.16	1.47	1.22	1.26	-0.03	Wdr70	DDB_G0283495
FYB	2533	SH3_1|SH3_2|SH3_9|hSH3	2.53	0.79	1.47	1.98	1.27	1.78	1.98	NaN	-	-
MPP4	58538	Guanylate_kin|L27|PDZ|PDZ_2|SH3_1|SH3_2|SH3_9	-3.18	-4.00	-2.98	-1.88	-4.00	-4.00	-2.83	-1.85	Mpp4	-
STRADB	55437	Kinase-like|Pkinase|Pkinase_Tyr	0.47	1.22	0.95	1.10	0.92	0.72	0.80	1.08	Stradb	-
BZW1	9689	W2	1.83	2.28	2.09	2.10	2.21	1.97	2.19	1.35	Bzw1	-
PGR	5241	Hormone_recep|Prog_receptor|zf-C4	-4.00	-4.00	-4.00	-4.00	-4.00	-4.00	-4.00	-3.60	Pgr	-
C1QTNF3	114899	C1q|Collagen	-0.16	0.00	0.14	0.00	0.06	0.01	-0.26	-4.00	C1qtnf3	-
ME2	4200	Malic_M|malic	1.61	2.08	1.84	1.84	2.10	1.83	1.89	0.82	Me2	-
C5orf22	55322	UPF0489	0.65	1.02	1.26	1.24	1.22	1.37	1.36	-0.15	6030458C11Rik	-
CCNT2	905	Cyclin_N	1.27	0.91	1.09	1.05	0.95	1.10	1.08	NaN	-	-
FAM135A	57579	DUF3657|DUF676|LCAT|PGAP1	-0.27	0.65	0.74	0.68	0.62	0.99	0.77	-1.16	Fam135a	-
COL19A1	1310	Collagen|Laminin_G_3	-1.49	-2.49	-1.61	-3.26	-4.00	-1.77	-2.45	NaN	-	-
EPB41L3	23136	4_1_CTD|FA|FERM_C|FERM_M|FERM_N|SAB	0.28	1.44	2.13	2.02	1.73	2.31	2.38	-1.70	Epb41l3	-
COBLL1	22837	Cobl|RBD	-0.76	-4.00	-4.00	-4.00	-1.81	-2.66	-4.00	-0.33	Cobll1	-
DLG3	1741	Guanylate_kin|PDZ|PDZ_2|PDZ_assoc|SH3_1|SH3_2|SH3_9	-0.80	-3.18	-4.00	-1.33	-4.00	-4.00	-4.00	-0.73	Dlg3	-
KCNK2	3776	Ion_trans_2	-4.00	-4.00	-4.00	-4.00	-4.00	-4.00	-4.00	-3.41	Kcnk2	-
SERTAD4	56256	SERTA	-4.00	-4.00	-4.00	-4.00	-4.00	-4.00	-4.00	-2.38	Sertad4	-
TRAF5	7188	ATG16|BST2|Sina|Spc29|zf-C3HC4|zf-C3HC4_2|zf-C3HC4_4|zf-RING_2|zf-RING_6|zf-RING_UBOX|zf-TRAF|zf-TRAF_2	0.31	-2.82	-4.00	-4.00	-1.77	-4.00	-2.64	1.00	Traf5	DDB_G0272098
MRPL22	29093	Ribosomal_L22	0.64	1.67	1.34	1.35	1.87	1.43	1.51	0.66	Mrpl22	-
GEMIN5	25929	ANAPC4_WD40|Nup160|WD40	-0.18	1.21	0.51	0.60	1.22	0.70	0.74	-0.08	Gemin5	gemin5
OPRK1	4986	7TM_GPCR_Srsx|7TM_GPCR_Srv|7TM_GPCR_Srx|7tm_1|7tm_4	-3.78	-4.00	-4.00	-4.00	-4.00	-4.00	-4.00	-4.00	Oprk1	-
NFE2L1	4779	bZIP_1|bZIP_2|bZIP_Maf	1.43	2.02	1.94	2.01	2.07	2.04	2.08	1.28	Nfe2l1	-
SEMA5B	54437	PSI|Sema|TSP_1	-3.82	-4.00	-4.00	-4.00	-2.67	-4.00	-4.00	-4.00	Sema5b	-
GSK3B	2932	APH|Kinase-like|Pkinase|Pkinase_Tyr	1.66	1.21	1.51	1.55	1.27	1.46	1.55	1.27	Gsk3b	-
ITGB5	3693	EGF_2|Integrin_B_tail|Integrin_b_cyt|Integrin_beta	-0.40	-4.00	-4.00	-4.00	-1.77	-4.00	-2.46	0.79	Itgb5	-
ERC1	23085	ATG16|Cast|Fez1|GAS|IncA|PKcGMP_CC|RBD-FIP|Spc7	0.38	0.78	0.94	0.92	0.65	0.76	0.78	-0.03	Erc1	zipA
XPO1	7514	CRM1_C|IBN_N|Xpo1	1.54	2.07	1.72	1.76	2.03	1.79	1.80	1.25	Xpo1	-
LINC01587	10141		-4.00	-4.00	-4.00	-4.00	-4.00	-4.00	-4.00	NaN	-	-
RNF13	11342	Neur_chan_memb|PA|Prok-RING_4|zf-ANAPC11|zf-C3HC4|zf-C3HC4_2|zf-C3HC4_3|zf-RING_11|zf-RING_2|zf-RING_5|zf-RING_UBOX|zf-rbx1	2.24	1.25	1.62	1.72	1.20	1.69	1.95	2.02	Rnf13	-
TRPM3	80036	Ion_trans|TRPM_tetra	-3.66	-4.00	-3.27	-4.00	-3.48	-4.00	-3.16	-3.09	Trpm3	-
PALB2	79728	PALB2_WD40	-0.58	0.95	0.64	0.64	0.93	0.73	0.73	-0.12	Palb2	-
DOPEY1	23033	Dopey_N	0.49	0.04	0.44	0.47	0.11	0.65	0.58	0.62	Dopey1	DDB_G0293128
LYRM2	57226	Complex1_LYR|Complex1_LYR_1|Complex1_LYR_2	0.60	1.20	1.15	1.17	1.26	1.06	1.20	NaN	-	-
BCKDHB	594	Transket_pyr|Transketolase_C	-0.69	0.96	0.54	0.50	0.82	0.62	0.71	-0.21	Bckdhb	bkdB
KAT6A	7994	Acetyltransf_7|Linker_histone|MOZ_SAS|PHD|PHD_2|PHD_4	1.52	1.01	1.07	1.03	0.68	0.78	0.69	1.18	Kat6a	-
ZCCHC6	79670	NTP_transf_2|PAP_assoc|TUTF7_u4|tRNA_NucTransf2|zf-C2H2_2|zf-CCHC|zf-CCHC_2|zf-CCHC_4	1.94	0.75	1.39	1.38	0.73	1.31	1.32	1.52	Zcchc6	-
ULK2	9706	DUF3543|Kdo|Kinase-like|Pkinase|Pkinase_Tyr|RIO1	0.15	-4.00	-3.30	-3.16	-4.00	-3.05	-1.31	0.93	Ulk2	atg1
GRHL2	79977	CP2	-4.00	-4.00	-4.00	-4.00	-4.00	-4.00	-4.00	-4.00	Grhl2	-
TNPO1	3842	Adaptin_N|Arm|CLASP_N|Cnd1|DUF3437|Dopey_N|HEAT|HEAT_2|HEAT_EZ|IBN_N|MMS19_C|RTP1_C1|UNC45-central|Vac14_Fab1_bd|Xpo1	1.22	1.47	1.21	1.19	1.55	1.27	1.37	0.93	Tnpo1	tnpo
PLOD1	5351	2OG-FeII_Oxy_3|Anp1	1.37	1.25	1.41	1.55	0.77	1.41	1.53	1.05	Plod1	-
P2RX5	5026	P2X_receptor	0.23	0.54	0.04	-0.15	0.07	0.05	-0.46	-3.48	P2rx5	-
ITGAE	3682	FG-GAP|Integrin_alpha|Integrin_alpha2|VCBS|VWA|VWA_2	0.85	0.66	0.52	0.44	0.65	0.61	0.62	-1.13	Itgae	-
DIS3	22894	PIN_4|RNB	0.83	1.41	1.12	1.18	1.49	1.29	1.39	-0.32	Dis3	DDB_G0293614
PIBF1	10464	DUF4201|DUF948|Vir_act_alpha_C	0.64	1.07	0.79	0.85	1.18	1.01	1.06	0.26	Pibf1	-
TDRD3	81550	DUF3472|RMI1_N|SMN|TUDOR|UBA	-0.01	0.71	0.43	0.45	0.82	0.65	0.88	-0.16	Tdrd3	-
NUFIP1	26747	NUFIP1|zf-C2H2|zf-C2H2_jaz	-0.29	0.81	0.20	0.20	0.96	0.46	0.52	-0.34	Nufip1	-
PDS5B	23047	Cnd1|DUF4420|HEAT|HEAT_2	1.22	1.29	1.17	1.21	1.36	1.27	1.22	0.31	Pds5b	-
OXCT1	5019	AcetylCoA_hyd_C|CoA_trans	0.13	1.64	1.01	0.98	1.56	0.96	1.03	0.88	Oxct1	oxct
RRAGB	10325	Arf|GTP_EFTU|Gtr1_RagA|MMR_HSR1|Ras|Roc|SRPRB	0.59	0.65	0.91	0.89	0.53	1.05	0.82	-1.04	Rragb	-
EPYC	1833	LRRNT|LRR_1|LRR_4|LRR_5|LRR_6|LRR_8|LRR_9	-4.00	-4.00	-4.00	-4.00	-4.00	-4.00	-4.00	-4.00	Epyc	-
CYLD	1540	CAP_GLY|CYLD_phos_site|UCH	1.85	0.82	1.43	1.59	0.94	1.66	1.64	0.85	Cyld	-
SLC27A5	10998	AMP-binding|AMP-binding_C	0.19	0.90	-0.27	0.03	0.90	-0.05	-0.20	-1.80	Slc27a5	-
ZNF324	25799	C1_4|GAGA|HypA|KRAB|LIM|Zn-ribbon_8|zf-C2H2|zf-C2H2_11|zf-C2H2_4|zf-C2H2_6|zf-C2H2_jaz|zf-H2C2_2|zinc_ribbon_15	0.42	0.59	0.62	0.48	0.46	0.58	0.41	-0.69	Zfp324	-
ZNF671	79891	C1_1|C1_4|DNA_RNApol_7kD|DZR|KRAB|XPA_N|Zn-ribbon_8|Zn_ribbon_recom|zf-C2H2|zf-C2H2_11|zf-C2H2_4|zf-C2H2_6|zf-H2C2_2|zinc_ribbon_15	0.46	0.04	0.27	0.12	0.27	0.72	0.47	NaN	-	-
ZNF416	55659	ADK_lid|C1_4|DNA_RNApol_7kD|FAM178|KRAB|XPA_N|Zn-ribbon_8|zf-C2H2|zf-C2H2_4|zf-C2H2_6|zf-C2H2_jaz|zf-H2C2_2|zinc_ribbon_15	-0.74	0.41	0.30	0.29	0.26	0.32	0.22	-0.97	Zfp418	-
ZNF586	54807	C1_1|C1_4|CpXC|DZR|HypA|KRAB|TFIIS_C|XPA_N|YhfH|Zn-ribbon_8|zf-C2H2|zf-C2H2_11|zf-C2H2_4|zf-C2H2_6|zf-C2H2_8|zf-C2H2_jaz|zf-C2HC_2|zf-H2C2_2|zf-LYAR|zf-met|zinc_ribbon_15	1.29	0.72	0.46	0.35	0.73	0.70	0.65	NaN	-	-
ZNF446	55663	CpXC|KRAB|SCAN|zf-C2H2|zf-C2H2_4|zf-H2C2_2	0.52	0.13	0.59	0.49	-0.05	0.55	0.25	NaN	-	-
ZNF264	9422	C1_1|FAM178|HypA|KRAB|XPA_N|YhfH|Zn-ribbon_8|zf-C2H2|zf-C2H2_11|zf-C2H2_4|zf-C2H2_6|zf-C2H2_jaz|zf-H2C2_2|zf-LYAR|zinc_ribbon_15	0.64	0.40	0.53	0.56	0.51	0.67	0.64	NaN	-	-
RPS5	6193	Ribosomal_S7	1.77	3.09	2.56	2.49	3.02	2.49	2.57	2.15	Rps5	rps5
FAT1	2195	Cadherin|Cadherin_2|Cadherin_3|DUF2808|EGF|EGF_CA|Laminin_G_1|Laminin_G_2|Laminin_G_3|Y_Y_Y	-3.74	-2.89	-3.35	-4.00	1.34	0.53	0.62	-3.68	Fat1	-
YTHDC1	91746	YTH	2.00	1.39	1.56	1.49	1.35	1.49	1.39	1.54	Ythdc1	-
CHMP2B	25978	DnaJ-X|Snf7	1.50	0.97	1.30	1.24	0.99	1.25	1.27	1.07	Chmp2b	-
SMAP2	64744	ArfGap	2.86	1.51	1.85	1.95	1.49	1.93	2.05	1.89	Smap2	-
PPIE	10450	Pro_isomerase|RRM_1	0.54	1.43	1.23	1.19	1.41	1.20	1.18	0.41	Ppie	-
ZMPSTE24	10269	Peptidase_M48|Peptidase_M48_N	1.19	1.33	1.15	1.22	1.39	1.15	1.34	1.09	Zmpste24	zmpste24
STARD7	56910	START	0.92	1.80	1.51	1.49	1.82	1.59	1.61	1.49	Stard7	-
NOA1	84273	DUF258|Dynamin_N|MMR_HSR1	0.33	1.14	0.97	0.85	1.11	0.92	0.81	0.34	Noa1	DDB_G0281603
REST	5978	zf-C2H2|zf-C2H2_4|zf-H2C2_2|zf-H2C2_5	0.90	1.05	1.11	1.04	0.97	1.08	1.08	0.61	Rest	-
HAL	3034	DUF3534|Lyase_aromatic	1.95	-0.55	-0.32	-0.09	-0.20	-0.16	-0.75	NaN	-	hal
SSH1	54434	DEK_C|DSPc|Y_phosphatase	1.11	0.67	1.10	1.06	0.60	1.22	1.07	0.18	Ssh1	-
GSTP1	2950	GST_C|GST_C_2|GST_C_3|GST_N	1.30	2.49	2.32	2.33	2.43	2.24	2.29	0.94	Gstp1	-
APLP2	334	APP_Cu_bd|APP_E2|APP_N|APP_amyloid|Kunitz_BPTI	2.30	2.09	2.50	2.59	1.75	2.42	2.39	1.11	Aplp2	-
FAM234B	57613	FG-GAP|PQQ|PQQ_2|VCBS	-0.51	0.22	-0.09	0.13	0.36	0.31	0.51	0.01	Fam234b	-
SLCO1A2	6579	Kazal_1|Kazal_2|MFS_1|OATP	-3.79	-4.00	-4.00	-4.00	-4.00	-4.00	-4.00	-4.00	Slco1a5	-
WBP11	51729	Wbp11	1.20	1.76	1.51	1.53	1.78	1.51	1.57	1.45	Wbp11	-
EIF3I	8668	ANAPC4_WD40|Ge1_WD40|WD40	1.50	2.22	1.82	1.80	2.24	1.81	1.94	1.05	Eif3i	eif3I
NKAIN1	79570	NKAIN	-4.00	-1.47	-2.13	-2.91	-1.01	-2.71	-4.00	NaN	-	-
COL16A1	1307	Collagen	-3.44	-4.00	-4.00	-4.00	-2.60	-1.87	-4.00	-1.99	Col16a1	-
TXLNA	200081	Taxilin	0.68	1.32	1.21	1.26	1.33	1.21	1.31	0.75	Txlna	-
APOB	338	ApoB100_C|DUF1081|DUF1943|Vitellogenin_N	-3.35	-4.00	-4.00	-4.00	-4.00	-4.00	-4.00	-3.67	Apob	-
NCOA1	8648	DUF1518|DUF4927|HLH|NCOA_u2|Nuc_rec_co-act|PAS|PAS_11|PAS_3|PAS_9|SRC-1	1.84	0.56	1.07	1.16	0.51	0.97	1.11	0.85	Ncoa1	-
AGBL5	60509	Peptidase_M14	0.46	1.01	0.51	0.49	0.99	0.42	0.34	0.28	Agbl5	-
EFR3B	22979		-1.20	-4.00	-2.07	-1.43	-4.00	-2.24	-1.85	-2.68	Efr3b	-
KIF3C	3797	Kinesin|Kinesin_assoc|Microtub_bd	0.68	-0.10	0.43	0.52	-0.40	0.74	0.23	-0.33	Kif3c	-
RAB10	10890	Arf|GTP_EFTU|Gtr1_RagA|MMR_HSR1|Ras|Roc|SRPRB	1.90	1.76	1.93	1.98	1.80	1.90	2.04	1.08	Rab10	-
GCKR	2646		-4.00	-4.00	-1.42	-2.89	-4.00	-4.00	-0.28	-3.46	Gckr	DDB_G0268786
HADHA	3030	3HCDH|3HCDH_N|ECH_1|ECH_2	1.42	2.08	1.79	1.75	2.11	1.79	1.83	1.49	Hadha	-
MAPRE3	22924	CH|EB1	0.92	-0.65	0.18	0.26	-0.65	0.44	0.62	0.27	Mapre3	eb1
CAD	790	ATP-grasp|ATP-grasp_3|ATP-grasp_5|ATPgrasp_Ter|Amidohydro_1|CPSase_L_D2|CPSase_L_D3|CPSase_sm_chain|Dala_Dala_lig_C|GARS_A|GATase|MGS|OTCace|OTCace_N|Peptidase_C26|RimK	0.42	1.63	0.77	0.90	1.48	0.75	0.79	0.27	Cad	pyr1-3
CD59	966	UPAR_LY6	1.73	1.61	1.72	1.76	1.42	1.56	1.75	-0.95	Cd59b	-
CD82	3732	Tetraspannin	2.08	1.33	0.88	1.32	1.13	1.48	1.82	2.40	Cd82	-
BCORL1	63035	Ank|Ank_2|Ank_3|Ank_4|Ank_5|BCOR|PUFD	0.85	0.57	0.78	0.64	0.61	0.49	0.32	0.39	Bcorl1	-
ATRX	546	Helicase_C|SNF2_N	1.44	1.23	1.17	1.19	1.04	1.11	1.00	1.17	Atrx	-
AK6	102157402	AAA|AAA_16|AAA_17|AAA_18|AAA_22|AAA_28|AAA_33|AAA_5|ADK|Cytidylate_kin|KTI12|NTPase_1|RNA_helicase|SKI|dNK	0.55	1.25	0.98	1.01	1.64	1.15	1.33	NaN	-	DDB_G0278493
FCN1	2219	Collagen|Fibrinogen_C	2.48	-0.32	0.43	0.41	-0.17	0.75	0.81	0.90	Fcnb	-
MYNN	55892	ADK_lid|BTB|DUF3268|Zn-ribbon_8|zf-C2H2|zf-C2H2_11|zf-C2H2_4|zf-C2H2_6|zf-C2H2_8|zf-C2H2_jaz|zf-C2HE|zf-Di19|zf-H2C2_2|zf-H2C2_5|zf-met|zinc_ribbon_15	0.95	0.74	0.74	0.78	0.73	0.65	0.73	0.81	Mynn	-
MECOM	2122	GAGA|PyrI_C|Zn-ribbon_8|zf-BED|zf-C2H2|zf-C2H2_11|zf-C2H2_4|zf-C2H2_6|zf-C2H2_8|zf-C2H2_jaz|zf-H2C2_2|zf-H2C2_5|zf-met|zinc_ribbon_15	-1.10	-4.00	-4.00	-4.00	-4.00	-4.00	-4.00	-3.38	Mecom	-
SCAMP1	9522	SCAMP	0.76	1.12	0.60	0.69	1.20	0.75	0.85	0.87	Scamp1	-
PREP	5550	Peptidase_S9|Peptidase_S9_N	0.30	1.41	1.07	1.16	1.30	1.15	1.19	0.57	Prep	dpoA
HACE1	57531	Ank|Ank_2|Ank_3|Ank_4|Ank_5|HECT	-0.07	0.62	0.48	0.52	0.45	0.13	0.15	0.27	Hace1	-
SEH1L	81929	ANAPC4_WD40|Ge1_WD40|WD40	0.37	1.87	1.14	1.27	1.74	1.11	1.34	0.52	Seh1l	DDB_G0277257
WDR47	22911	ANAPC4_WD40|WD40	0.86	0.24	0.65	0.65	0.06	0.58	0.58	0.23	Wdr47	-
WDFY1	57590	ANAPC4_WD40|ELYS-bb|FYVE|Lactonase|WD40	1.22	0.92	1.11	1.07	0.89	1.14	1.20	0.83	Wdfy1	-
OVGP1	5016	Glyco_hydro_18	-0.73	-0.51	0.40	0.11	-0.23	0.32	-0.11	1.02	Ovgp1	-
SLC25A24	29957	EF-hand_1|EF-hand_10|EF-hand_4|EF-hand_5|EF-hand_6|EF-hand_7|EF-hand_8|EF-hand_9|Mito_carr|SPARC_Ca_bdg|Sigma_reg_C	0.61	0.94	1.29	1.34	0.50	1.16	1.19	1.16	Slc25a24	-
MAP3K4	4216	Kinase-like|Pkinase|Pkinase_Tyr|RIO1	0.44	1.22	0.94	0.88	1.19	0.94	0.93	0.13	Map3k4	mkcA
PILRA	29992	G6B|I-set|Ig_3|MLANA|SCIMP|SKG6|V-set	2.50	0.28	1.72	1.87	0.62	1.87	2.07	2.64	Pilra	-
IGSF9	57549	C1-set|C2-set_2|I-set|Ig_2|Ig_3|V-set|fn3|ig	-2.16	-4.00	-4.00	-4.00	-3.14	-4.00	-4.00	-0.46	Igsf9	-
ABCB1	5243	AAA|AAA_14|AAA_15|AAA_16|AAA_22|AAA_24|AAA_25|AAA_29|AAA_30|AAA_33|AAA_5|ABC_ATPase|ABC_membrane|ABC_tran|APS_kinase|ATP-synt_ab|DUF2207|DUF258|DUF815|DUF87|G-alpha|PRK|RNA_helicase|Rad17|SMC_N|SbcCD_C|Zeta_toxin|tRNA_lig_kinase	0.03	-3.18	-4.00	-4.00	-4.00	-4.00	-2.95	-1.01	Abcb1a	abcB2
ZNF213	7760	C1_1|KRAB|LIM|SCAN|Zn-ribbon_8|zf-C2H2|zf-C2H2_4|zf-C2H2_6|zf-C2H2_jaz|zf-H2C2_2|zf-met	0.77	0.48	0.82	0.83	0.61	0.83	0.63	-0.12	Zfp213	-
AKR1B1	231	Aldo_ket_red	0.01	-4.00	-4.00	-4.00	-2.88	-2.74	-2.88	0.65	Akr1b3	alrB
CPNE3	8895	C2|Copine|vWA-TerF-like	1.20	-4.00	-0.94	-1.10	-4.00	-1.46	-2.56	1.42	Cpne3	-
RRN3	54700	RRN3	0.36	1.03	0.88	0.85	1.03	0.92	0.99	0.04	Rrn3	DDB_G0289587
CTTN	2017	DUF3602|HS1_rep|SH3_1|SH3_2|SH3_9|TMEM210	-0.92	-0.01	-0.93	-0.25	-0.66	-0.62	0.42	-0.30	Cttn	-
WNT11	7481	wnt	-2.10	-0.91	-1.34	-1.36	-0.39	-0.82	-1.21	-3.18	Wnt11	-
MTIF2	4528	Arf|DUF258|Dynamin_N|FeoB_N|GTP_EFTU|IF-2|MMR_HSR1|Ras|Roc|SRPRB	0.59	1.58	1.21	1.25	1.51	1.24	1.29	0.15	Mtif2	DDB_G0275751
DDHD2	23259	DDHD|Phage_gp53|SAM_1|SAM_2|WWE	1.34	1.29	1.16	1.08	0.93	0.71	0.86	0.01	Ddhd2	-
TTC39A	22996	ANAPC3|DUF3808|HrpB1_HrpK|ROK|TPR_1|TPR_10|TPR_12|TPR_14|TPR_16|TPR_19|TPR_2|TPR_6|TPR_8	-0.24	-2.80	-4.00	-1.41	-2.56	-4.00	-1.35	-0.85	Ttc39a	-
EPS15	2060	ATG16|DUF4795|EF-hand_1|EF-hand_4|EF-hand_5|EF-hand_6|EF-hand_7|EF-hand_8|HrpB7|IncA|Reo_sigmaC|Spc7|TMF_DNA_bd	1.32	1.10	1.13	1.14	1.01	1.11	1.09	1.48	Eps15	DDB_G0287325
ORC1	4998	AAA|AAA_16|AAA_19|AAA_22|AAA_30|BAH|Cdc6_C|DUF2075|NACHT|SpoU_methylas_C|TniB|Zot	-0.60	1.37	0.35	0.45	1.28	0.19	-0.06	-0.93	Orc1	-
MGST2	4258	MAPEG	0.89	1.83	1.42	1.41	1.76	1.49	1.43	1.69	Mgst2	DDB_G0290291
CHERP	10523	CTD_bind|G-patch|Surp	1.31	1.48	1.21	1.22	1.42	1.18	1.14	0.83	Cherp	-
ATG16L1	55054	ANAPC4_WD40|ATG16|ERM|Ge1_WD40|Nup160|WD40|eIF2A	0.96	0.85	0.98	0.97	0.90	0.97	0.98	0.97	Atg16l1	tipD
USP40	55230	UCH|UCH_1|YukD	-0.08	0.45	0.50	0.48	0.19	0.35	0.35	-0.00	Usp40	-
POMGNT1	55624	GNT-I|ILEI	0.19	1.00	1.03	1.02	1.00	1.07	1.11	0.39	Pomgnt1	-
RAD54L	8438	DEAD|HDA2-3|Helicase_C|Rad54_N|ResIII|SNF2_N	-0.87	1.39	0.34	0.50	1.30	0.14	-0.20	0.42	Rad54l	rad54
MAST2	23139	APH|DUF1908|Kinase-like|PDZ|PDZ_2|Pkinase|Pkinase_Tyr	0.32	0.73	0.82	0.76	0.62	0.66	0.70	0.71	Mast2	-
DNAJA1	3301	DnaJ|DnaJ_C|DnaJ_CXXCXGXG	2.01	1.70	1.43	1.48	1.72	1.51	1.68	1.45	Dnaja1	-
B4GALT1	2683	Glyco_tranf_2_2|Glyco_transf_7C|Glyco_transf_7N	1.66	1.11	1.22	1.25	1.03	1.33	1.47	1.23	B4galt1	-
CHMP5	51510	NPV_P10|Prefoldin_2|Snf7	1.63	1.24	1.40	1.39	1.21	1.44	1.48	1.68	Chmp5	vps60
NFX1	4799	R3H|zf-NF-X1	0.89	1.23	1.10	1.05	1.13	1.07	1.00	0.87	Nfx1	DDB_G0293590
AQP6	363	MIP	-3.09	-2.77	-1.32	-2.05	-4.00	-2.97	-4.00	-4.00	Aqp6	-
DIMT1	27292	Met_10|Methyltransf_11|Methyltransf_12|Methyltransf_23|Methyltransf_25|PCMT|RrnaAD	0.41	1.19	0.50	0.59	1.27	0.68	0.88	-0.22	Dimt1	dimt1l
IPO11	51194	HEAT_2|IBN_N	0.42	1.04	0.43	0.46	1.17	0.60	0.93	0.64	Ipo11	DDB_G0279693
FOLH1	2346	PA|Peptidase_M28|TFR_dimer	-3.73	-4.00	-4.00	-4.00	-2.81	-4.00	-4.00	NaN	-	-
EIF2AK1	27102	Pkinase|Pkinase_Tyr	1.13	1.75	1.59	1.62	1.71	1.59	1.56	NaN	-	DDB_G0295843
NME8	51314	AhpC-TSA|NDK|Redoxin|Thioredoxin	0.97	-0.80	0.46	0.41	-0.08	0.81	0.71	-3.67	Nme8	-
EPDR1	54749	Ependymin	-1.47	1.04	0.64	0.79	0.56	0.14	0.33	-3.25	Epdr1	-
SNX10	29887	PX	1.80	0.83	1.35	1.29	0.83	1.35	1.36	1.51	Snx10	-
SEPHS1	22929	AIRS|AIRS_C	0.23	1.48	1.13	1.13	1.54	1.06	0.99	0.36	Sephs1	selD
MRPL28	10573	Ribosomal_L28	1.46	1.69	1.50	1.56	1.88	1.60	1.63	0.90	Mrpl28	-
HBQ1	3049	Globin	-2.22	-4.00	-4.00	-4.00	-4.00	-4.00	-4.00	NaN	-	-
ITPKC	80271	IPK	0.62	0.29	0.54	0.50	0.23	0.52	0.52	0.27	Itpkc	-
CEACAM6	4680	Adeno_E3_CR1|I-set|Ig_2|Ig_3|Ig_5|Izumo-Ig|PKD|Receptor_2B4|V-set|ig	0.27	0.49	-0.83	-0.27	0.01	-0.48	-0.45	NaN	-	-
FAT2	2196	Cadherin|Cadherin_2|Cadherin_3|EGF|EGF_2|Laminin_G_1|Laminin_G_2	-1.33	-4.00	-4.00	-4.00	-4.00	-4.00	-3.40	-3.67	Fat2	-
RBM22	55696	FYVE|Nup35_RRM_2|RRM_1|RRM_3|RRM_occluded|Torus|zf-CCCH|zf-CCCH_2	1.68	1.48	1.53	1.50	1.62	1.57	1.58	1.17	Rbm22	DDB_G0290649
TMED2	10959	EMP24_GP25L|TerD	1.64	2.19	1.93	1.96	2.20	1.86	1.91	1.85	Tmed2	empA
ERO1B	56605	ERO1	0.88	0.51	0.28	0.19	0.17	0.24	0.46	0.62	Ero1lb	-
ZFAND6	54469	zf-A20|zf-AN1	1.94	1.52	1.81	1.81	1.42	1.77	1.76	1.53	Zfand6	DDB_G0276881
HSD17B2	3294	Epimerase|KR|adh_short|adh_short_C2	-3.41	-4.00	-4.00	-3.31	-4.00	-4.00	-4.00	-0.10	Hsd17b2	-
TXLNG	55787	Taxilin	0.44	1.14	0.52	0.62	1.09	0.48	0.59	0.24	Txlng	-
PPEF1	5475	AP4E_app_platf|EF-hand_1|EF-hand_11|EF-hand_4|EF-hand_5|EF-hand_6|EF-hand_7|EF-hand_8|IQ|Metallophos|PPP5	-0.28	-1.74	-1.12	-0.98	-4.00	-2.66	-2.50	-3.37	Ppef1	-
LAT2	7462	LAT2	2.29	1.97	2.28	2.22	2.05	2.29	2.09	1.00	Lat2	-
HUWE1	10075	DUF4414|DUF908|DUF913|HECT|UBA|WWE	1.37	1.47	1.31	1.28	1.50	1.33	1.36	1.07	Huwe1	-
ZW10	9183	COG5|Sec8_exocyst|Zw10	0.05	1.00	0.69	0.71	1.00	0.68	0.76	0.40	Zw10	DDB_G0270150
ALG9	79796	Glyco_transf_22	0.19	1.15	0.79	0.82	1.22	0.58	0.80	0.80	Alg9	-
MYBPC2	4606	C2-set_2|I-set|Ig_2|Ig_3|Receptor_2B4|V-set|fn3|ig	-3.09	-4.00	-4.00	-3.14	-2.99	-4.00	-4.00	-1.53	Mybpc2	-
NOX4	50507	FAD_binding_8|Ferric_reduct|NAD_binding_6	-3.36	-4.00	-4.00	-4.00	-4.00	-4.00	-4.00	-4.00	Nox4	-
ACOX3	8310	ACOX|Acyl-CoA_dh_1|Acyl-CoA_dh_M|Acyl-CoA_ox_N	0.33	0.83	0.61	0.72	0.77	0.50	0.76	1.55	Acox3	-
MTMR2	8898	3-PAP|DSPc|GRAM|Myotub-related|NYD-SP28_assoc|Y_phosphatase	-0.16	1.18	0.88	0.83	1.09	0.69	1.00	0.31	Mtmr2	DDB_G0288731
PPP1R15A	23645	PP1c_bdg	2.07	1.11	1.52	1.39	1.08	1.41	1.88	1.01	Ppp1r15a	-
HSD17B14	51171	3Beta_HSD|Epimerase|KR|Polysacc_synt_2|Sacchrp_dh_NADP|adh_short|adh_short_C2	-2.06	-1.04	-2.44	-1.38	-0.43	-2.50	-0.85	-0.86	Hsd17b14	-
TRIP6	7205	LIM	0.50	1.71	0.95	0.97	1.68	0.77	0.87	0.66	Trip6	-
ACHE	43	AChE_tetra|Abhydrolase_3|COesterase	-2.91	-4.00	-4.00	-4.00	-4.00	-2.85	-0.89	-0.34	Ache	-
FTL	2512	Ferritin	3.65	3.33	3.82	3.78	3.45	3.78	4.00	2.89	Ftl1	-
SRRT	51593	ARS2|DUF3546|RRM_1	1.87	2.16	1.95	1.92	2.28	1.99	2.10	1.65	Srrt	-
BAX	581	Bcl-2	1.78	1.83	1.95	1.89	1.80	1.92	1.78	0.98	Bax	-
NLK	51701	Kinase-like|Pkinase|Pkinase_Tyr	0.60	0.47	0.63	0.59	0.71	0.70	0.77	0.67	Nlk	-
PIGS	94005	PIG-S	1.33	1.70	1.73	1.79	1.68	1.76	1.68	1.10	Pigs	pigS
ADAMTS2	9509	ADAM_spacer1|Pep_M12B_propep|Peptidase_M10|Reprolysin|Reprolysin_2|Reprolysin_3|Reprolysin_4|Reprolysin_5|TSP_1	-1.62	-4.00	-4.00	-3.28	-4.00	-4.00	-4.00	-2.38	Adamts2	-
TMPRSS11E	28983	DUF1986|DUF316|SEA|Trypsin|Trypsin_2	-4.00	-4.00	-4.00	-4.00	-4.00	-4.00	-4.00	-4.00	Tmprss11e	-
ATXN7L3	56970	SCA7|Sgf11	1.79	1.48	1.56	1.59	1.52	1.62	1.54	1.32	Atxn7l3	-
PGS1	9489	PLDc_2	1.88	1.12	1.25	1.41	1.20	1.28	1.22	1.58	Pgs1	pgs1
PSMC5	5705	AAA|AAA_16|AAA_18|AAA_19|AAA_2|AAA_22|AAA_3|AAA_33|AAA_5|ATPase|IstB_IS21|Mg_chelatase|PhoH|RuvB_N|TIP49	1.37	1.99	1.81	1.84	2.09	1.85	1.95	1.06	Psmc5	psmC5
UIMC1	51720	PRP21_like_P|Rad50_zn_hook|UIM	1.80	1.41	1.37	1.35	1.53	1.35	1.27	1.13	Uimc1	-
CETP	1071	LBP_BPI_CETP|LBP_BPI_CETP_C	-0.39	-0.85	-0.66	-0.90	-1.16	-0.65	-0.81	NaN	-	-
MMP2	4313	Astacin|Hemopexin|PG_binding_1|Peptidase_M10|fn2	-3.34	-0.40	-0.64	0.03	0.19	0.26	0.48	-0.16	Mmp2	-
MT3	4504	Metallothio	-4.00	-4.00	-4.00	-4.00	-1.53	-4.00	-4.00	NaN	-	-
LPCAT2	54947	Acyltransferase|EF-hand_1|EF-hand_4|EF-hand_5|EF-hand_6|EF-hand_7|EF-hand_8|IF2_N	2.01	1.81	1.81	1.82	1.85	1.77	1.91	1.94	Lpcat2	-
GNAO1	2775	Arf|G-alpha|Gtr1_RagA|Roc	-0.96	-4.00	-4.00	-4.00	-1.06	-4.00	-2.21	-1.29	Gnao1	gpaA
OGFOD1	55239	2OG-FeII_Oxy_3|2OG-FeII_Oxy_4|Ofd1_CTDD	0.41	1.56	0.97	1.05	1.49	1.03	1.10	0.15	Ogfod1	-
SH3BP2	6452	PH|SH2	2.22	1.27	1.76	1.77	1.50	1.91	1.96	1.58	Sh3bp2	-
NOP14	8602	Nop14	0.29	1.71	0.96	1.01	1.71	1.01	1.17	0.35	Nop14	nop14
ADD1	118	Aldolase_II	2.07	1.59	1.91	1.90	1.67	1.88	1.75	2.00	Add1	-
L2HGDH	79944	DAO|FAD_binding_3|Mqo|Pyr_redox_2|Thi4	-0.56	0.79	0.31	0.27	0.76	0.25	0.16	-0.69	L2hgdh	l2hgdh
TXNDC16	57544	Thioredoxin|Thioredoxin_6	0.39	0.67	0.34	0.24	0.24	0.26	0.49	0.63	Txndc16	-
C14orf166	51637	RLL	1.38	2.26	2.05	1.94	2.33	2.03	2.03	0.81	2700060E02Rik	DDB_G0275847
NID2	22795	EGF|EGF_3|EGF_CA|EGF_MSP1_1|FXa_inhibition|G2F|Ldl_recept_b|NIDO|SGL|Thyroglobulin_1|cEGF	-0.14	-4.00	-2.06	-4.00	-2.89	-4.00	-2.74	-1.11	Nid2	-
GMCL1	64395	BACK|BTB	1.25	1.00	1.15	1.09	1.05	0.98	0.90	0.75	Gmcl1	-
SF3B2	10992	DUF382|PSP|SAP	1.95	2.03	1.92	1.93	2.04	1.92	1.92	1.78	Sf3b2	sf3b2
KLHL42	57542	BACK|BTB|Kelch_1|Kelch_2|Kelch_3|Kelch_4|Kelch_5|Kelch_6	0.06	0.58	0.70	0.64	0.60	0.68	0.59	-0.14	Klhl42	-
GNAS	2778	AAA_24|AAA_29|Arf|G-alpha|GTP_EFTU|Gtr1_RagA|NESP55|Peptidase_S49_N|Roc|TniB	2.58	2.78	2.79	2.81	2.79	2.86	2.77	2.24	Gnas	-
DNM1L	10059	AAA_16|Dynamin_M|Dynamin_N|GED|MMR_HSR1	0.87	1.72	1.35	1.46	1.69	1.31	1.50	0.41	Dnm1l	dymA
PTHLH	5744	Parathyroid	-4.00	-2.73	-1.33	-1.08	-4.00	-4.00	-2.71	-4.00	Pthlh	-
PHACTR3	116154	RPEL	-1.05	-0.71	-1.31	-1.04	0.60	0.09	-0.18	-2.32	Phactr3	-
ERGIC2	51290	COPIIcoated_ERV|ERGIC_N	1.65	1.97	1.82	1.86	1.89	1.63	1.85	1.50	Ergic2	-
TFAP2C	7022	TF_AP-2	-3.80	-4.00	-2.65	-4.00	-4.00	-4.00	-4.00	-4.00	Tfap2c	-
AURKA	6790	Kinase-like|MTBP_C|Pkinase|Pkinase_Tyr	0.32	1.61	0.89	1.02	1.50	0.74	0.68	0.52	Aurka	aurK
CASS4	57091	DUF3513|SH3_1|SH3_2|SH3_9|Serine_rich	1.99	-0.47	0.60	0.69	0.17	0.98	1.53	0.86	Cass4	-
PIR	8544	Cupin_2|Pirin|Pirin_C	-2.22	-4.00	-4.00	-4.00	-0.83	-1.12	-0.07	-1.44	Pir	DDB_G0291472
AAMDC	28971	DUF498	0.27	0.73	0.80	0.93	0.71	1.02	1.08	0.47	Aamdc	-
RFX2	5990	RFX1_trans_act|RFX_DNA_binding	1.54	0.75	0.37	0.61	0.74	0.52	0.65	0.68	Rfx2	-
METTL2A	339175	MTS|Methyltransf_11|Methyltransf_12|Methyltransf_23|Methyltransf_25|Methyltransf_31|Ubie_methyltran	-0.19	0.99	0.65	0.71	1.04	0.69	0.84	NaN	-	omt3
SULT2B1	6820	Sulfotransfer_1|Sulfotransfer_3	-2.21	-4.00	-1.47	-1.46	-4.00	-4.00	-2.69	-1.17	Sult2b1	-
ALG6	29929	Alg6_Alg8	0.70	0.66	0.55	0.70	0.72	0.61	0.62	-0.24	Alg6	-
CNOT3	4849	NOT2_3_5|Not3	1.55	1.39	1.41	1.40	1.37	1.38	1.31	1.53	Cnot3	DDB_G0272056
GP6	51206	Ig_2|Ig_3|V-set|ig	-0.76	-1.40	-1.24	-1.46	-1.47	-1.51	-1.51	-1.28	Gp6	-
PTPN4	5775	DSPc|FA|FERM_C|FERM_M|FERM_N|PDZ|PTPlike_phytase|Y_phosphatase|Y_phosphatase3	0.99	0.78	0.81	0.74	0.58	0.62	0.56	-0.52	Ptpn4	-
DDX18	8886	DEAD|DUF4217|Helicase_C	1.21	1.94	1.39	1.39	1.87	1.45	1.54	0.26	Ddx18	ddx18
KHSRP	8570	DUF1897|KH_1|KH_2|KH_4	1.69	2.55	1.99	2.01	2.53	2.00	2.02	0.89	Khsrp	-
GNA11	2767	Arf|G-alpha|Gtr1_RagA	-0.10	0.17	-0.18	0.21	0.00	-0.25	0.09	0.32	Gna11	-
ASAP3	55616	Ank|Ank_2|Ank_3|Ank_4|Ank_5|ArfGap|BAR_3|PH	-1.27	-2.54	-4.00	-2.45	-4.00	-1.17	-1.05	NaN	-	-
EDEM2	55741	Glyco_hydro_47	1.29	0.88	1.21	1.19	1.07	1.29	1.28	1.54	Edem2	DDB_G0277051
DNMT3B	1789	DNA_methylase|PWWP	-1.66	0.33	-0.15	-0.24	0.14	-0.72	-0.99	-0.60	Dnmt3b	-
REM1	28954	AAA|AAA_18|AAA_22|AAA_24|Arf|DUF258|FeoB_N|MMR_HSR1|Ras|Roc|RuvB_N	-4.00	-4.00	-4.00	-4.00	-4.00	-4.00	-4.00	-0.95	Rem1	-
TPX2	22974	Aurora-A_bind|TPX2|TPX2_importin	-0.55	1.71	0.85	1.01	1.51	0.51	0.23	-0.01	Tpx2	-
FER1L4	80307		-2.09	-4.00	-1.55	-1.32	-4.00	-1.86	-4.00	NaN	-	-
PDRG1	81572	Prefoldin_2	0.32	0.93	0.77	0.69	0.86	0.69	0.66	0.71	Pdrg1	DDB_G0267576
EPB41L1	2036	4_1_CTD|FA|FERM_C|FERM_M|FERM_N|SAB	-2.01	-1.15	-2.69	-0.60	-1.38	-0.68	-1.08	-0.38	Epb41l1	-
SLC15A1	6564	MFS_2|PTR2	-4.00	-4.00	-4.00	-4.00	-4.00	-4.00	-4.00	-2.87	Slc15a1	DDB_G0267874
DOCK9	23348	DHR-2|DOCK-C2|DUF3398|PH|PH_9	0.58	-4.00	-4.00	-4.00	-3.15	-3.17	-1.06	-0.19	Dock9	-
ANKRD10	55608	Ank|Ank_2|Ank_3|Ank_4|Ank_5|DUF1843	1.81	1.37	1.61	1.54	1.66	1.75	1.72	0.42	Ankrd10	-
TGDS	23483	3Beta_HSD|Epimerase|GDP_Man_Dehyd|NAD_binding_10|NAD_binding_4|Polysacc_synt_2|RmlD_sub_bind|adh_short	0.10	1.22	0.83	0.87	1.25	0.99	1.00	0.97	Tgds	tgds
DOCK3	1795	DHR-2|DOCK-C2|DOCK_N|SH3_1|SH3_2|SH3_9	-1.34	-3.03	-1.28	-1.32	-3.19	-1.61	-1.28	-2.68	Dock3	-
C3orf18	51161		-0.89	-1.11	-1.17	-0.78	-1.39	-0.65	-0.49	-2.96	6430571L13Rik	-
COQ9	57017	COQ9	0.91	1.52	1.37	1.43	1.53	1.38	1.44	0.99	Coq9	coq9
TMEM40	55287	Chorion_2|SR-25|TMEM40	-1.44	-4.00	-4.00	-4.00	-4.00	-4.00	-4.00	1.69	Tmem40	-
KIF9	64147	Kinesin|Microtub_bd	0.03	0.91	0.14	0.09	0.99	0.06	0.25	-0.11	Kif9	-
ARHGAP28	79822	RhoGAP	-3.02	-4.00	-3.28	-4.00	-1.04	-4.00	-2.39	-1.04	Arhgap28	-
CRLS1	54675	CDP-OH_P_transf	0.42	1.47	1.08	1.15	1.56	0.99	1.15	0.26	Crls1	-
DEFB127	140850	Defensin_beta_2	-4.00	-4.00	-4.00	-4.00	-4.00	-4.00	-4.00	NaN	-	-
PPP1R13B	23368	Ank|Ank_2|Ank_3|Ank_4|Ank_5|SH3_1|SH3_2|SH3_9	0.19	-0.39	0.43	0.52	-0.73	0.44	0.54	0.07	Ppp1r13b	-
ATRN	8455	CUB|EGF|EGF_2|Kelch_1|Kelch_2|Kelch_3|Kelch_4|Kelch_5|Kelch_6|Laminin_EGF|Lectin_C|PSI	-0.05	1.06	1.11	1.17	0.93	1.14	1.23	0.98	Atrn	-
SMOX	54498	AlaDh_PNT_C|Amino_oxidase|DAO|FAD_binding_2|FAD_binding_3|FAD_oxidored|FMO-like|GIDA|Glu_dehyd_C|HI0933_like|NAD_binding_8|NAD_binding_9|Pyr_redox|Pyr_redox_2|Pyr_redox_3|Shikimate_DH|Thi4	-0.59	0.48	0.46	0.42	0.94	0.95	0.74	1.87	Smox	-
SIGLEC1	6614	BiPBP_C|C1-set|C2-set_2|I-set|Ig_2|Ig_3|Ig_4|Ig_5|Izumo-Ig|V-set|ig	-0.91	-3.26	-3.23	-2.02	-4.00	-2.12	-0.68	-0.61	Siglec1	-
FKBP1A	2280	FKBP_C	2.30	2.26	2.33	2.35	2.38	2.36	2.47	1.07	Fkbp1a	-
NSFL1C	55968	SEP|UBA_4|UBX	2.02	1.66	1.67	1.74	1.68	1.64	1.67	0.95	Nsfl1c	-
SLC4A11	83959	Band_3_cyto|HCO3_cotransp|PTS_EIIA_2	-2.22	-0.79	-0.64	-0.29	0.37	-0.09	0.05	-1.08	Slc4a11	slc4
C20orf194	25943	SIR2_2	-0.12	0.18	0.55	0.50	-0.01	0.51	0.49	0.47	4930402H24Rik	-
ZNF343	79175	ADK_lid|Chordopox_RPO7|DUF3268|DZR|KRAB|LIM|XPA_N|Zn-ribbon_8|zf-AN1|zf-C2H2|zf-C2H2_11|zf-C2H2_4|zf-C2H2_6|zf-C2H2_jaz|zf-H2C2_2|zf-UBP|zf-met|zf-trcl|zinc_ribbon_15	-0.11	0.62	0.35	0.43	0.46	0.19	0.26	NaN	-	-
EBF4	57593	COE1_DBD|COE1_HLH|TIG	-0.97	-0.50	-0.48	-0.68	-4.00	-4.00	-1.11	-4.00	Ebf4	-
CPXM1	56265	CarbopepD_reg_2|CarboxypepD_reg|F5_F8_type_C|Peptidase_M14	-2.53	-0.43	-4.00	-1.70	-0.36	-1.56	-1.36	-2.30	Cpxm1	-
MAVS	57506	CARD_2	0.90	0.85	1.03	0.96	0.84	1.04	0.91	0.23	Mavs	-
LZTS3	9762	ATG16|DUF812|Fez1|RAP1	-0.81	-0.10	-0.32	-0.13	-0.92	-0.73	-0.31	-0.93	Lzts3	-
F11	2160	DUF1986|MANEC|PAN_1|PAN_4|Trypsin|Trypsin_2	-3.53	-4.00	-2.67	-4.00	-4.00	-2.68	-4.00	-4.00	F11	-
XRN2	22803	XRN_N	1.63	1.63	1.56	1.75	1.56	1.52	1.69	1.03	Xrn2	xrn2
KIZ	55857		1.14	0.98	0.82	0.83	0.92	0.79	0.63	1.10	Kiz	-
DYNLL1	8655	Dynein_light	1.50	2.17	1.93	1.98	2.21	1.98	2.25	2.04	Dynll1	-
TESC	54997	EF-hand_1|EF-hand_5|EF-hand_6|EF-hand_7|EF-hand_8	1.00	1.96	2.16	2.13	2.19	2.24	2.13	0.34	Tesc	-
SNX5	27131	BAR|PX|Vps5	1.23	2.10	1.84	1.82	1.98	1.76	1.78	1.47	Snx5	-
RPL6	6128	Ribosomal_L6e|Ribosomal_L6e_N	2.02	3.42	3.03	2.95	3.34	3.01	3.07	2.05	Rpl6	rpl6
SIRPG	55423	C1-set|C2-set_2|I-set|Ig_2|Ig_3|V-set|ig	0.93	-0.77	-0.56	-0.63	-0.33	-0.46	-1.03	NaN	-	-
MAPKAPK5	8550	Kdo|Kinase-like|Pkinase|Pkinase_Tyr	0.74	1.38	1.05	1.07	1.42	1.11	1.18	1.72	Mapkapk5	-
P2RX7	5027	Keratin_matx|P2X_receptor	-0.11	-0.58	-2.32	-1.52	-0.59	-1.05	-0.17	0.18	P2rx7	-
ESF1	51575	NUC153	-0.03	1.21	0.85	0.78	1.12	0.79	0.93	-0.10	Esf1	DDB_G0269312
RBBP9	10741	Abhydrolase_1|Abhydrolase_6|DUF1057|Hydrolase_4|Ser_hydrolase	-0.07	0.53	0.14	0.43	0.47	0.23	0.56	-0.16	Rbbp9	-
ANAPC5	51433	ANAPC5|TPR_10|TPR_12|TPR_19|TPR_2|TPR_4|TPR_7	1.53	2.04	1.83	1.83	2.08	1.82	1.80	1.70	Anapc5	anapc5
SLC23A2	9962	Xan_ur_permease	0.87	0.81	1.04	0.86	0.80	1.01	0.88	0.12	Slc23a2	-
SLC8B1	80024	Na_Ca_ex	1.55	1.41	1.58	1.52	1.49	1.57	1.56	1.25	Slc8b1	-
TMEM230	29058	DUF872	1.39	1.82	1.81	1.88	1.87	1.82	1.93	0.78	Tmem230	-
DZANK1	55184	Ank|Ank_2|Ank_4|CHB_HEX_C_1|DZR|Fn3_assoc|zf-C4H2|zf-RanBP|zf-ribbon_3|zinc_ribbon_2	-0.49	-0.07	-0.79	-0.63	-0.19	-0.82	-0.60	-0.31	Dzank1	-
KDM2B	84678	Cupin_8|F-box|F-box-like|JmjC|LRR_6|LRR_8|PHD|PHD_4|zf-CXXC	0.77	1.37	1.25	1.17	1.38	1.27	1.10	0.45	Kdm2b	-
CFAP61	26074	DUF4821	-3.16	-2.53	-4.00	-2.54	-1.38	-4.00	-2.96	NaN	-	-
LHX5	64211	Homeobox|Homeobox_KN|LIM	-4.00	-4.00	-4.00	-4.00	-4.00	-4.00	-4.00	-4.00	Lhx5	-
TASP1	55617	Asparaginase_2	-0.06	0.62	0.12	0.16	0.52	0.10	0.22	-0.48	Tasp1	DDB_G0283269
OAS1	4938	NTP_transf_2|OAS1_C	1.03	-0.36	-0.42	-0.08	0.28	0.52	0.62	0.81	Oas1g	-
GCN1	10985	Arm|CLASP_N|Cnd1|DUF3385|Dopey_N|HEAT|HEAT_2|HEAT_EZ|MMS19_C|MMS19_N|ParcG|UME|Vac14_Fab1_bd	0.78	1.65	1.24	1.24	1.67	1.40	1.38	0.57	Gcn1l1	DDB_G0279487
RPLP0	6175	Ribosomal_60s|Ribosomal_L10	1.96	3.66	3.05	3.03	3.58	2.93	3.07	2.12	Rplp0	rplP0
PXN	5829	LIM|Paxillin	2.47	0.19	-0.58	0.86	0.34	-0.01	1.55	2.27	Pxn	-
SIRT4	23409	SIR2	-2.29	-0.52	-0.89	-0.77	-0.74	-1.22	-1.03	0.16	Sirt4	-
RPH3A	22895	C2|FYVE_2|PI3K_C2|zf-piccolo	0.03	-4.00	-4.00	-4.00	-3.04	-2.98	-2.58	-1.54	Rph3a	-
KIF16B	55614	FHA|Kinesin|Kinesin_assoc|Microtub_bd|PX|Yop-YscD_cpl	-0.08	-4.00	-4.00	-4.00	-4.00	-4.00	-4.00	0.10	Kif16b	-
TRMT6	51605	Gcd10p	0.39	1.22	0.99	1.23	1.26	0.97	1.24	0.12	Trmt6	trmt6
CHGB	1114	Granin	-2.40	-0.90	-1.18	-0.84	-0.59	-0.30	-0.19	-3.50	Chgb	-
PEBP1	5037	PBP	0.57	2.36	1.62	1.67	2.23	1.51	1.66	0.61	Pebp1	DDB_G0283803
TBX5	6910	T-box	-4.00	-4.00	-4.00	-4.00	-4.00	-4.00	-4.00	-3.65	Tbx5	-
BRAP	8315	BRAP2|GBP_C|KASH_CCD|RRM_1|V_ATPase_I|zf-ANAPC11|zf-C3HC4|zf-C3HC4_2|zf-C3HC4_3|zf-RING_11|zf-RING_2|zf-RING_5|zf-RING_UBOX|zf-UBP|zf-rbx1	0.97	1.05	1.04	1.04	1.03	1.03	1.06	1.22	Brap	DDB_G0270200
ERP29	10961	ERp29|ERp29_N	1.50	2.19	2.06	1.96	2.20	2.13	1.92	NaN	-	-
NOS1	4842	FAD_binding_1|Flavodoxin_1|NAD_binding_1|NO_synthase|PDZ|PDZ_2	-3.43	-4.00	-4.00	-4.00	-4.00	-4.00	-4.00	-3.24	Nos1	-
FUS	2521	RRM_1|zf-RanBP	2.35	2.58	2.36	2.26	2.60	2.47	2.48	NaN	-	-
IGBP1	3476	TAP42	1.29	1.50	1.60	1.39	1.56	1.61	1.46	0.96	Igbp1	DDB_G0279647
FXYD5	53827	ATP1G1_PLM_MAT8	1.92	2.18	2.37	2.39	2.23	2.27	2.27	3.38	Fxyd5	-
ZNF302	55900	FYVE|KRAB|XPA_N|Zn-ribbon_8|zf-C2H2|zf-C2H2_4|zf-C2H2_6|zf-C2H2_jaz|zf-H2C2_2	0.50	-2.63	-2.71	-1.90	-0.71	-0.53	-0.65	NaN	-	-
GRAMD1A	57655	DUF4782|GRAM	2.05	1.47	1.42	1.44	1.31	1.51	1.80	1.89	Gramd1a	-
FXYD3	5349	ATP1G1_PLM_MAT8	-4.00	-4.00	-4.00	-4.00	-4.00	-4.00	-4.00	NaN	-	-
HEPH	9843	Cu-oxidase_2|Cu-oxidase_3	-1.88	-1.43	-3.09	-3.05	-3.15	-1.81	-1.85	-2.08	Heph	-
CDIP1	29965	zf-LITAF-like	1.10	1.38	1.24	1.07	1.10	0.93	0.61	0.52	Cdip1	-
CMTM1	113540	DUF4064|DUF4203|MARVEL|PNTB_4TM	1.18	0.24	0.80	0.71	0.41	0.71	0.59	NaN	-	-
KCNH4	23415	Bestrophin|Ion_trans|Ion_trans_2|PAS|PAS_3|PAS_4|PAS_9|cNMP_binding	-1.36	-1.58	-1.76	-1.66	-0.40	-1.05	-1.63	-1.99	Kcnh4	-
GANAB	23193	DUF5110|Gal_mutarotas_2|Glyco_hydro_31	1.62	2.14	1.89	1.88	2.12	1.94	1.91	1.17	Ganab	modA
GMIP	51291	C1_1|RhoGAP	2.30	1.07	1.78	1.83	1.19	1.80	1.71	2.14	Gmip	-
RBM41	55285	RRM_1	0.32	0.69	0.73	0.71	0.58	0.60	0.59	-0.53	Rbm41	-
BIRC5	332	BIR	-1.23	1.68	0.71	0.88	1.58	0.46	0.21	0.50	Birc5	-
LAG3	3902	I-set|Ig_2|Ig_3|Izumo-Ig|V-set|ig|stn_TNFRSF12A	-0.07	-1.50	-1.19	-1.09	-1.01	-1.29	-1.10	-1.29	Lag3	-
MLF2	8079	Mlf1IP	2.17	1.89	2.12	2.07	1.82	2.03	1.97	1.52	Mlf2	-
OTUB2	78990	OTU|Peptidase_C65	-1.05	-0.78	-0.80	-0.83	-0.50	-0.59	-0.59	-0.22	Otub2	-
DDX24	57062	AAA_22|DEAD|Helicase_C|ResIII	1.46	1.93	1.74	1.71	1.96	1.86	1.87	1.08	Ddx24	-
ZBTB25	7597	BTB|zf-C2H2|zf-C2H2_2|zf-C2H2_4|zf-C2HE	0.41	-0.14	0.02	0.05	-0.05	0.01	0.16	-0.02	Zbtb25	-
NECAP1	25977	DUF1681	1.75	1.03	1.21	1.22	1.05	1.24	1.40	1.03	Necap1	DDB_G0281235
ARHGAP4	393	FCH|RhoGAP|SH3_1|SH3_2|SH3_9	2.33	1.86	2.09	2.07	1.83	2.12	1.96	2.16	Arhgap4	-
ANKRD24	170961	Ank|Ank_2|Ank_3|Ank_4|Ank_5|Cnn_1N|TMF_TATA_bd	-0.80	-0.83	-0.38	-0.31	-1.04	-0.14	-0.43	-0.39	Ankrd24	-
DHX32	55760	HA2|OB_NTP_bind	-0.27	0.86	0.73	0.68	0.69	0.61	0.69	0.07	Dhx32	-
RCOR1	23186	ELM2|Myb_DNA-bind_6|Myb_DNA-bind_7|Myb_DNA-binding	1.61	1.48	1.67	1.61	1.46	1.66	1.61	0.83	Rcor1	-
GPATCH2L	55668		1.07	0.70	0.75	0.73	0.69	0.86	1.01	0.90	Gpatch2l	-
LTBP4	8425	EGF|EGF_2|EGF_3|EGF_CA|FXa_inhibition|TB|cEGF	0.67	0.29	-0.19	-0.08	0.16	0.03	-0.08	-0.74	Ltbp4	-
BLVRB	645	3Beta_HSD|Epimerase|NAD_binding_10|NmrA	1.05	0.89	1.05	1.15	0.77	1.03	1.43	1.17	Blvrb	-
SLC9A1	6548	NEXCaM_BD|Na_H_Exchanger	1.48	0.71	1.28	1.18	0.86	1.24	1.20	1.16	Slc9a1	-
SPTLC1	10558	Aminotran_1_2|PAD	1.35	1.53	1.59	1.62	1.46	1.53	1.60	0.61	Sptlc1	sptA
PAPOLA	10914	NTP_transf_2|PAP_RNA-bind|PAP_central	2.04	1.88	1.81	1.82	1.88	1.80	1.88	1.53	Papola	papA
CCNK	8812	Cyclin_C|Cyclin_N	1.80	1.79	1.68	1.70	1.79	1.67	1.68	0.86	Ccnk	-
PCBP4	57060	KH_1|KH_2|KH_4|KH_5|MOEP19	-0.26	0.52	0.54	0.44	-0.29	0.16	0.17	0.17	Pcbp4	-
RGS1	5996	RGS	0.92	-0.07	-1.53	-2.56	-1.43	-2.77	-0.89	NaN	-	DDB_G0282583
YPEL3	83719	RIG-I_C-RD|Yippee-Mis18	2.84	-1.27	-1.30	-2.71	-1.41	-2.71	-1.35	2.60	Ypel3	-
MRPS33	51650	MRP-S33	0.39	1.68	1.25	1.20	1.62	1.21	1.25	1.20	Mrps33	-
NDUFB2	4708	NADH_B2	1.35	1.80	1.60	1.69	1.85	1.71	1.78	0.94	Ndufb2	-
NUDC	10726	CS|NuDC|Nudc_N	1.20	1.91	1.23	1.31	1.94	1.31	1.37	1.04	Nudc	-
MAEA	10296	CLTH|Mic1	1.97	1.52	1.65	1.59	1.66	1.64	1.51	1.78	Maea	maea
ICAM1	3383	Adhes-Ig_like|C2-set_2|I-set|ICAM_N|Ig_2|Ig_3|ig	1.72	0.40	1.47	1.46	0.12	1.53	2.45	0.67	Icam1	-
STRN4	29888	ANAPC4_WD40|CENP-H|DUF3312|Ge1_WD40|Nucleoporin_N|Nup160|Striatin|WD40	1.88	1.54	1.58	1.54	1.59	1.61	1.64	1.54	Strn4	-
IRAK3	11213	Death|FTA2|Pkinase|Pkinase_Tyr	1.45	0.94	1.04	1.00	0.94	1.03	1.06	1.33	Irak3	-
LYZ	4069	Lys|SLT	2.99	1.20	2.29	2.63	1.82	2.68	2.81	3.67	Lyz2	-
SI	6476	DUF5110|Gal_mutarotas_2|Glyco_hydro_31|NtCtMGAM_N|Trefoil	-4.00	-4.00	-4.00	-4.00	-4.00	-4.00	-4.00	-4.00	Sis	-
MUL1	79594	GIDE|Prok-RING_4|zf-C3HC4_3|zf-RING_2|zf-RING_5	0.92	0.84	0.97	0.96	0.87	1.00	1.01	0.56	Mul1	-
TFAP4	7023	COE1_HLH|HLH	-0.02	1.56	0.83	0.83	1.49	0.80	0.47	-0.80	Tfap4	-
PDCD7	10081	PDCD7	0.51	1.26	1.10	1.00	1.21	1.03	0.96	0.65	Pdcd7	-
SPG21	51324	Abhydrolase_1|Abhydrolase_6|Hydrolase_4|Ndr	1.77	1.64	1.66	1.67	1.58	1.63	1.87	1.20	Spg21	DDB_G0289031
FETUB	26998	Cathelicidins|Cystatin	-4.00	-4.00	-4.00	-4.00	-4.00	-4.00	-4.00	-4.00	Fetub	-
DNAJB11	51726	DnaJ|DnaJ_C	1.65	2.01	1.93	1.91	2.17	1.89	1.98	1.50	Dnajb11	-
P3H2	55214	2OG-FeII_Oxy|2OG-FeII_Oxy_3|2OG-FeII_Oxy_4|Fis1_TPR_C|TPR_1|TPR_14|TPR_16|TPR_2|TPR_7|YfiO	-1.98	-4.00	-4.00	-4.00	-4.00	-4.00	-4.00	NaN	-	-
THPO	7066	EPO_TPO	-4.00	-4.00	-4.00	-4.00	-2.94	-4.00	-2.89	-4.00	Thpo	-
CHRD	8646	CHRD|VWC	-3.82	-4.00	-2.02	-1.87	-4.00	-2.90	-2.62	-4.00	Chrd	-
FLT3LG	2323	Flt3_lig	0.90	0.18	-0.05	-0.18	0.31	0.04	-0.11	0.63	Flt3l	-
RAB11FIP3	9727	DUF904|EF-hand_1|EF-hand_5|EF-hand_6|EF-hand_7|EF-hand_8|RBD-FIP|WD40_alt	0.29	0.59	0.69	0.53	0.69	0.88	0.72	-0.52	Rab11fip3	-
GNPTG	84572	PRKCSH|PRKCSH_1	1.38	1.24	1.68	1.70	1.18	1.71	1.85	0.87	Gnptg	-
ZNF268	10795	C1_4|CpXC|DUF3268|KRAB|XPA_N|Zn-ribbon_8|zf-C2H2|zf-C2H2_4|zf-C2H2_6|zf-C2H2_jaz|zf-H2C2_2|zinc_ribbon_15	0.13	0.76	0.76	0.77	0.72	0.74	0.81	NaN	-	-
GOLGA3	2802	ATG16|CENP-F_leu_zip|Golgin_A5|HIP1_clath_bdg|KASH_CCD|Lebercilin|Reo_sigmaC|Spc7|TMF_TATA_bd	0.81	0.97	0.87	0.81	1.06	0.93	0.88	0.80	Golga3	-
PABPC4	8761	Limkain-b1|Nup35_RRM_2|OB_RNB|PABP|RRM_1|RRM_3|RRM_5|RRM_7|RRM_occluded	1.25	2.15	1.86	1.83	2.06	1.80	1.79	0.31	Pabpc4	-
CD209	30835	Baculo_PEP_C|CHASE5|DUF2170|DUF2357|DUF2730|DUF4763|DUF617|Lectin_C|Mhr1|Occludin_ELL|Reo_sigmaC|Vps5	-1.10	-4.00	-4.00	-4.00	-4.00	-4.00	-1.33	-3.44	Cd209e	-
CERS4	79603	Homeobox|TRAM_LAG1_CLN8	0.96	0.66	1.10	1.18	0.41	1.07	0.94	NaN	-	crsA
MCOLN1	57192	PKD_channel	1.69	0.86	1.07	1.04	0.67	1.04	1.22	1.13	Mcoln1	DDB_G0291275
USP48	84196	DUSP|UCH|UCH_1|ubiquitin	1.45	1.48	1.40	1.41	1.53	1.44	1.37	1.49	Usp48	DDB_G0274795
EFNB1	1947	Ephrin	-0.29	0.02	-0.05	0.04	-0.00	0.04	0.12	0.03	Efnb1	-
PDPR	55066	DAO|FAD_binding_2|FAD_binding_3|FAO_M|GCV_T|GCV_T_C|GMC_oxred_N|HI0933_like|NAD_binding_8|Pyr_redox_2|Pyr_redox_3|Thi4|Trp_halogenase	0.94	1.38	1.23	1.19	1.36	1.23	1.18	NaN	-	-
AARS	16	DHHA1|tRNA-synt_2c|tRNA_SAD	0.31	1.97	1.11	1.33	1.69	1.03	1.19	NaN	-	alaS
GLG1	2734	Cys_rich_FGFR	1.46	1.17	1.48	1.47	1.32	1.51	1.53	0.96	Glg1	-
KIF4A	24137	Kinesin|Microtub_bd	-1.84	1.06	0.34	0.48	0.99	0.11	-0.26	-0.25	Kif4	-
TNRC6A	27327	Ago_hook|M_domain|RRM_1|TNRC6-PABC_bdg	1.06	1.13	1.31	1.28	1.25	1.46	1.29	1.12	Tnrc6a	-
PLEKHG2	64857	PH|RhoGEF	0.81	0.46	0.02	0.21	0.24	-0.05	0.37	0.95	Plekhg2	-
DLL3	10683	DSL|EGF|EGF_2|hEGF	-3.14	-1.08	-4.00	-2.77	-2.99	-4.00	-4.00	-4.00	Dll3	-
NAT14	57106	Acetyltransf_1|Acetyltransf_10|Acetyltransf_7|DUF3749	0.14	0.13	0.35	0.16	0.84	0.09	0.18	-0.87	Nat14	-
PITPNM2	57605	DDHD|IP_trans	-0.21	-0.08	-1.21	-1.29	-0.06	-0.99	-1.15	-0.26	Pitpnm2	-
EXOC1	55763	Sec3-PIP2_bind|Sec3_C	1.25	1.01	1.23	1.28	0.92	1.22	1.26	1.50	Exoc1	exoc1
RBM27	54439	Nup35_RRM_2|PWI|RRM_1|zf-CCCH	1.06	1.16	1.01	0.99	1.25	1.10	1.16	0.59	Rbm27	DDB_G0277217
POU4F3	5459	HTH_31|Homeobox|Pou	-3.77	-2.71	-1.16	-2.52	-1.49	-1.39	-1.13	NaN	-	-
OSBPL8	114882	Oxysterol_BP|PH	1.91	1.45	1.54	1.52	1.32	1.50	1.53	0.94	Osbpl8	-
DTX2	113878	WWE|zf-ANAPC11|zf-C3HC4|zf-RING_11|zf-rbx1	1.40	0.72	1.09	1.12	0.74	1.08	1.23	0.59	Dtx2	-
NLRC4	58484	CARD|NACHT	1.05	-0.34	0.38	0.79	-0.28	0.73	0.82	-0.37	Nlrc4	-
PUS7	54517	TruD	-0.26	1.51	0.62	0.78	1.46	0.41	0.78	-0.07	Pus7	pus7
LAMB4	22798	Laminin_EGF|Laminin_I|Laminin_N	-3.41	-4.00	-4.00	-4.00	-4.00	-4.00	-4.00	NaN	-	-
NRCAM	4897	Bravo_FIGEY|C2-set_2|I-set|Ig_2|Ig_3|Ig_4|Ig_5|Izumo-Ig|Pur_ac_phosph_N|SIT|V-set|V-set_CD47|fn3|fn3_2|ig	-0.92	-1.29	-1.73	-1.22	-1.60	-0.80	0.10	-2.59	Nrcam	-
LAMB1	3912	CorA|F5_F8_type_C|Laminin_EGF|Laminin_N	0.12	-4.00	-4.00	-4.00	-4.00	-4.00	-4.00	-2.63	Lamb1	-
SLC26A4	5172	STAS|Sulfate_transp	-2.39	-1.51	-0.24	-0.41	-1.30	-1.14	-0.49	-4.00	Slc26a4	DDB_G0276663
SLC26A3	1811	STAS|Sulfate_transp	-3.56	-2.64	-4.00	-4.00	-3.07	-4.00	-4.00	-1.84	Slc26a3	-
DLD	1738	AlaDh_PNT_C|DAO|FAD_binding_2|FAD_binding_3|FAD_oxidored|GIDA|HI0933_like|K_oxygenase|NAD_binding_8|Pyr_redox|Pyr_redox_2|Pyr_redox_3|Pyr_redox_dim|Thi4	1.25	1.74	1.48	1.50	1.71	1.45	1.57	1.03	Dld	lpd
WDR7	23335	ANAPC4_WD40|Ge1_WD40|WD40	0.77	0.83	1.06	1.09	0.88	1.19	1.16	0.18	Wdr7	wdr7
TXNL1	9352	OST3_OST6|PITH|Thioredoxin	1.36	1.81	1.65	1.62	1.85	1.60	1.76	0.63	Txnl1	-
IL5RA	3568	IL6Ra-bind|Tissue_fac|fn3	0.88	-0.88	-1.28	-0.86	-0.97	-1.94	-2.72	-0.66	Il5ra	-
ABCC6	368	AAA_16|AAA_21|AAA_22|AAA_25|AAA_29|ABC_membrane|ABC_tran|DUF258|Dynamin_N|MMR_HSR1|SMC_N	0.59	-4.00	-1.46	-1.62	-1.83	-1.38	-2.76	-4.00	Abcc6	-
CMTM6	54918	MARVEL|YrhK	2.21	1.35	1.86	1.86	1.33	1.79	1.94	2.05	Cmtm6	-
ITGA6	3655	FG-GAP|Integrin_alpha|Integrin_alpha2|VCBS	0.88	0.95	1.35	1.07	0.78	1.18	0.78	NaN	-	-
RAPGEF4	11069	DEP|RasGEF|RasGEF_N|cNMP_binding	-1.78	0.04	-0.80	-0.38	-0.46	-0.77	-0.91	0.02	Rapgef4	-
ZAK	51776	Pkinase|Pkinase_Tyr|SAM_1|SAM_2|SAM_PNT	0.26	1.10	0.36	0.90	0.93	0.33	0.98	-0.30	Zak	-
SMPX	23676	Chisel	-4.00	-4.00	-4.00	-4.00	-4.00	-4.00	-4.00	-4.00	Smpx	-
FH	2271	FumaraseC_C|Lyase_1	0.18	1.82	1.18	1.27	1.87	1.27	1.43	NaN	-	fumH
SEL1L3	23231	Sel1	0.78	0.81	0.38	0.79	0.20	0.51	1.12	-2.55	Sel1l3	-
TF	7018	Phosphonate-bd|SBP_bac_3|Transferrin	-0.80	-1.46	-0.07	-0.10	-2.65	-0.45	-0.48	2.12	Trf	-
CDV3	55573	CDV3	1.85	2.04	1.97	1.95	2.08	1.91	1.93	0.89	Cdv3	-
MYO15A	51168	AAA_16|FERM_M|IQ|MyTH4|Myosin_head|SH3_2	-0.45	-1.75	-0.90	-1.02	-1.40	-1.11	-2.69	-3.04	Myo15	-
ALKBH5	54890	2OG-FeII_Oxy_2	1.34	1.31	1.37	1.34	1.10	1.11	0.97	1.04	Alkbh5	-
APOH	350	Sushi|Sushi_2	-4.00	-4.00	-4.00	-2.72	-4.00	-1.42	-2.83	-3.08	Apoh	-
NLRP1	22861	AAA_16|AAA_30|CARD|FIIND|LRR_1|LRR_4|LRR_6|LRR_8|NACHT|NB-ARC|PYRIN	2.18	-0.92	0.46	0.57	-0.59	1.06	0.69	0.49	Nlrp1b	-
PITPNM3	83394	Acid_phosphat_B|DDHD|LNS2	-0.82	-1.01	-1.18	-1.11	-1.35	-1.33	-1.31	-3.35	Pitpnm3	-
SPAG7	9552	R3H	1.19	1.31	1.19	1.24	1.24	1.15	1.25	1.43	Spag7	-
ORC6	23594	ORC6	-0.32	1.50	0.48	0.64	1.37	0.42	0.42	0.32	Orc6	-
ZFHX4	79776	Homeobox|Homeobox_KN|MerR_1|zf-C2H2|zf-C2H2_2|zf-C2H2_4|zf-Di19|zf-H2C2_5|zf-met	-3.73	-4.00	-4.00	-4.00	-1.90	-4.00	-4.00	-3.20	Zfhx4	-
SLC17A6	57084	MFS_1	-4.00	-4.00	-4.00	-4.00	-4.00	-4.00	-4.00	-4.00	Slc17a6	DDB_G0279943
CPA1	1357	Peptidase_M14|Propep_M14	-3.56	-4.00	-4.00	-4.00	-4.00	-4.00	-4.00	-4.00	Cpa1	-
ZC3HC1	51530	Rsm1|zf-C3HC	0.18	0.98	0.74	0.72	0.92	0.66	0.77	0.43	Zc3hc1	DDB_G0284355
ESR1	2099	ESR1_C|Hormone_recep|Oest_recep|zf-C4	-0.40	-4.00	-3.18	-4.00	-4.00	-4.00	-3.24	-0.48	Esr1	-
RGS17	26575	RGS	-0.92	-4.00	-3.16	-2.95	-4.00	-3.10	-3.06	-4.00	Rgs17	-
ANGPT2	285	Fibrinogen_C|Spc29	-2.20	-4.00	-4.00	-4.00	-4.00	-4.00	-4.00	-1.08	Angpt2	-
TMEM101	84336	TMEM101	0.53	1.09	0.93	0.91	1.14	1.03	0.95	0.35	Tmem101	-
CD200	4345	C2-set_2|I-set|Ig_2|Ig_3|V-set|ig	-0.50	-4.00	-4.00	-4.00	-4.00	-4.00	-4.00	-0.15	Cd200	-
CCDC80	151887	DUF4174	-1.01	-4.00	-3.19	-2.69	-2.53	-4.00	-1.26	0.14	Ccdc80	-
CMA1	1215	Trypsin|Trypsin_2	-3.52	-4.00	-4.00	-4.00	-4.00	-4.00	-1.40	-3.18	Cma1	-
PSME1	5720	PA28_alpha|PA28_beta	2.42	2.05	2.03	2.03	2.10	2.13	2.13	2.11	Psme1	-
PPP2R3C	55012	EF-hand_1|EF-hand_6|EF-hand_7|EF-hand_8	1.77	1.43	1.26	1.40	1.35	1.25	1.48	0.89	Ppp2r3c	-
HAUS4	54930	HAUS4	1.84	1.67	1.53	1.68	1.53	1.36	1.48	0.64	Haus4	-
JPH4	84502	MORN	-1.93	-3.12	-4.00	-1.98	-3.14	-1.36	-0.52	-4.00	Jph4	-
MYH7	4625	IQ|Myosin_N|Myosin_head|Myosin_tail_1|Reo_sigmaC	-4.00	-4.00	-4.00	-4.00	-4.00	-4.00	-4.00	-4.00	Myh7	-
CEBPE	1053	Taxilin|bZIP_1|bZIP_2	0.97	1.89	1.64	1.48	1.92	1.45	0.78	1.40	Cebpe	-
SLC7A8	23428	AA_permease|AA_permease_2	-0.04	-0.18	-0.49	-0.43	0.26	-0.34	-0.05	-0.12	Slc7a8	-
OSGEP	55644	Carbam_trans_N|Peptidase_M22	1.16	1.66	1.81	1.72	1.68	1.78	1.65	NaN	-	DDB_G0267512
SLC22A17	51310	MFS_1|Sugar_tr|TRI12	-0.88	-2.80	-4.00	-4.00	-2.97	-4.00	-4.00	-1.08	Slc22a17	-
RNF31	55072	HOIP-UBA|IBR|PUB|zf-RanBP	1.84	1.42	1.64	1.61	1.49	1.65	1.56	1.58	Rnf31	-
SCFD1	23256	Sec1	1.32	1.60	1.63	1.69	1.56	1.56	1.68	0.77	Scfd1	-
G2E3	55632	HECT|zf-HC5HC2H|zf-HC5HC2H_2	0.65	1.17	0.93	0.99	1.00	0.98	0.94	0.14	G2e3	-
HECTD1	25831	Ank|Ank_2|Ank_3|Ank_4|Ank_5|F5_F8_type_C|HECT|MIB_HERC2|Sad1_UNC	1.32	1.50	1.56	1.57	1.54	1.57	1.59	1.28	Hectd1	-
HNRNPC	3183	RRM_1	2.54	2.84	2.53	2.54	2.82	2.47	2.51	1.77	Hnrnpc	-
RPGRIP1	57096	C2|C2-C2_1	1.15	-2.53	0.81	0.61	-1.52	0.64	0.24	0.84	Rpgrip1	-
SUPT16H	11198	DUF1949|FACT-Spt16_Nlob|Peptidase_M24|Rtt106|SPT16	1.06	1.92	1.45	1.48	1.88	1.41	1.42	0.81	Supt16	spt16
TOX4	9878	HMG_box|HMG_box_2	1.70	1.52	1.55	1.59	1.49	1.50	1.54	0.94	Tox4	-
GEMIN2	8487	SIP1	0.21	1.10	0.81	0.72	1.08	0.74	0.76	NaN	-	gemin2
TGM1	7051	Transglut_C|Transglut_N|Transglut_core	0.07	-0.25	-0.67	-0.36	-0.25	-0.20	-0.64	0.74	Tgm1	-
TINF2	26277	TINF2_N	1.90	1.32	1.66	1.70	1.14	1.58	1.56	0.84	Tinf2	-
DAZL	1618	RRM_1|RRM_7	-3.22	-3.09	-4.00	-4.00	-4.00	-4.00	-4.00	NaN	-	-
TBL1Y	90665	ANAPC4_WD40|Ge1_WD40|LisH|Nup160|WD40|WD40_like|eIF2A	-1.98	-2.75	-2.72	-2.63	-2.95	-2.84	-2.91	NaN	-	-
SEMA6A	57556	PSI|Sema	-0.19	-4.00	-4.00	-4.00	-4.00	-4.00	-2.63	-2.74	Sema6a	-
TRPM7	54822	Alpha_kinase|Ion_trans|TRPM_tetra	0.73	1.02	0.78	0.82	1.16	1.05	1.13	0.91	Trpm7	-
TYRO3	7301	I-set|Ig_2|Ig_3|Pkinase|Pkinase_Tyr|V-set|fn3|ig	-2.53	0.56	-0.63	-0.21	-0.15	-1.49	-0.75	-2.34	Tyro3	-
WDR76	79968	WD40	-0.13	1.23	0.24	0.33	1.27	0.16	-0.10	0.32	Wdr76	-
CAPN3	825	Calpain_III|Calpain_u2|EF-hand_1|EF-hand_5|EF-hand_6|EF-hand_7|EF-hand_8|Peptidase_C2	0.84	0.32	0.86	0.64	0.19	0.77	0.48	-0.60	Capn3	-
SNAP23	8773	DUF5089|SNAP-25|V-SNARE_C	2.25	1.67	1.81	1.86	1.72	2.01	2.26	2.20	Snap23	-
TBX15	6913	T-box	-4.00	-2.03	-1.82	-1.44	-1.98	-1.70	-2.75	-3.68	Tbx15	-
PHGDH	26227	2-Hacid_dh|2-Hacid_dh_C	-0.58	2.03	0.86	0.96	1.88	0.34	0.15	0.32	Phgdh	serA
COL9A3	1299	Collagen	1.18	0.13	0.69	0.27	0.08	0.57	-0.24	-0.46	Col9a3	-
EZR	7430	ERM|FERM_C|FERM_M|FERM_N	1.52	1.64	1.47	1.50	1.58	1.31	1.33	1.78	Ezr	-
MYL6	4637	EF-hand_1|EF-hand_5|EF-hand_6|EF-hand_7|EF-hand_8|EF-hand_9	3.10	-0.63	3.01	-0.50	2.63	2.97	-0.52	2.82	Myl6	-
AGO1	26523	ArgoL1|ArgoL2|ArgoMid|ArgoN|PAZ|Piwi	0.96	0.64	0.62	0.67	0.64	0.80	0.81	0.36	Ago1	-
TEKT2	27285	Tektin	-0.48	-4.00	-1.33	-1.35	-2.75	-1.36	-1.61	-3.05	Tekt2	-
CLSPN	63967		-0.26	1.18	0.24	0.42	1.08	-0.00	-0.23	-0.14	Clspn	-
RFFL	117584	Armet|HeH|Prok-RING_4|SAP|zf-C3HC4_2|zf-C3HC4_3	1.67	1.00	1.37	1.22	0.89	1.43	1.31	1.27	Rffl	-
UNC13D	201294	C2|Membr_traf_MHD	2.48	1.92	2.08	2.07	2.03	2.05	1.88	1.47	Unc13d	-
MFSD11	79157	MFS_1|UNC-93	1.31	0.67	0.76	0.82	0.62	0.88	0.95	1.00	Mfsd11	DDB_G0291722
DPYSL2	1808	Amidohydro_1|Amidohydro_3	0.10	-0.07	-0.15	0.19	-0.10	0.13	0.56	-0.31	Dpysl2	-
TGFB2	7042	TGF_beta|TGFb_propeptide	-3.21	-1.84	-1.47	-3.06	-1.16	-2.88	-2.90	-1.27	Tgfb2	-
GPATCH2	55105	G-patch|G-patch_2	-0.27	0.52	0.52	0.55	0.42	0.57	0.56	0.08	Gpatch2	-
NUP50	10762	NUP50|Ran_BP1	1.85	1.67	1.59	1.53	1.63	1.52	1.30	0.65	Nup50	DDB_G0278271
CDC45	8318	CDC45	-1.29	1.93	0.65	0.82	1.81	0.44	0.14	0.68	Cdc45	cdc45
COMT	1312	CmcI|Methyltransf_15|Methyltransf_24|Methyltransf_3|Methyltransf_31|PCMT	0.78	1.97	1.82	1.89	1.96	1.69	1.79	0.81	Comt	-
CECR1	51816	A_deaminase|A_deaminase_N	1.00	-0.93	-0.71	-0.25	-0.56	-1.07	-0.67	NaN	-	DDB_G0275179
VNN3	55350		2.25	-2.82	0.03	0.25	-4.00	0.23	-0.80	NaN	-	-
ECHDC1	55862	ECH_1|ECH_2	1.33	1.76	1.56	1.58	1.70	1.56	1.61	0.50	Echdc1	-
LRRFIP2	9209	AAA_13|DUF1664|DUF2051|DUF3450|DUF724|KASH_CCD|Reo_sigmaC|Spc7|TACC	1.50	1.09	1.18	1.19	1.23	1.15	1.21	NaN	-	-
SEC22C	9117	Longin	0.80	0.89	1.01	1.02	0.86	0.97	0.95	0.43	Sec22c	-
[truncated: 35,467 more rows]
